# Supplementary material for: d-cysteine impairs tumour growth by inhibiting cysteine desulfurase NFS1
Source: Nat Metab. 2025 Aug 12;7(8):1646–62. doi: 10.1038/s42255-025-01339-1 (PMC12373508; doi:10.1038/s42255-025-01339-1)
Supplement: Supplementary file 3 — Chimera X file (structural data). [file 42255_2025_1339_MOESM3_ESM.py]

def rgba_to_color(rgba):
	from chimerax.core.colors import Color
	return Color(rgba)


def restore_model_data(m, data):
	name, display, axis, angle, trans, use_clip_plane, use_clip_thickness, clip_plane, clip_thickness = data
	m.name = name
	m.display = display
	from chimerax.geometry import Place, rotation, translation
	from numpy import array, float64, transpose
	m.scene_position = translation(trans) * rotation(axis, angle)
	if use_clip_plane:
		from chimerax.std_commands.clip import clip
		origin, normal = clip_plane
		from chimerax.core.commands import Axis, Center
		kw = {
			'position': Center(coords=origin),
			'axis': Axis(coords=normal),
			'coordinate_system': m.scene_position
		}
		if use_clip_thickness:
			kw['front'] = 0 - clip_thickness/2
			kw['back'] = clip_thickness/2
		else:
			kw['front'] = 0
		def perform_clipping(*args, ses=session, kw=kw, frame_counter=[0]):
			from chimerax.std_commands.clip import clip
			clip(ses, **kw)
			frame_counter[0] += 1
			if frame_counter[0] > 3:
				from chimerax.core.triggerset import DEREGISTER
				return DEREGISTER
		session.triggers.add_handler('new frame', perform_clipping)


def make_structure(structure_data):
	model_data, auto_chain, ball_scale, color, line_type, line_width, lower_case_chains, mol2_comments, \
		mol2_data, pdb_headers, pdb_version, point_size, ribbon_hides_backbone, ribbon_inside_color, \
		silhouette, stick_scale, surface_color, surface_opacity, tube, vdw_density, wire_stipple, \
		coordset_data, res_data, bond_data = structure_data
	from chimerax.atomic import AtomicStructure
	s = AtomicStructure(session, auto_style=False)
	for key, value in pdb_headers.items():
		s.set_metadata_entry(key, value)
	restore_model_data(s, model_data)
	cs_id_lookup = restore_coordset_data(s, coordset_data)
	if tube:
		# s.ribbon_mode_strand is actively buggy
		s.ribbon_mode_helix = s.RIBBON_MODE_ARC
	atom_map = restore_res_data(s, res_data, ribbon_hides_backbone, tube)
	restore_bond_data(s, bond_data, atom_map, stick_scale)
	global_atom_map.update(atom_map)
	s.pdb_version = pdb_version
	s._set_chain_descriptions(session)
	from chimerax.pdb.pdb import set_logging_info
	set_logging_info(s)
	return s


def make_molecular_surface(surface_data):
	model_data, probe_radius, density, color, color_mode, atoms = surface_data

	from chimerax.atomic import Atoms
	enclose_atoms = Atoms([global_atom_map[a_id] for a_id in atoms])
	show_atoms = Atoms([a for a in enclose_atoms if a._c2cx_surface_display])
	from math import sqrt
	grid = density / sqrt(3.0)
	from chimerax.atomic.molsurf import MolecularSurface
	s = MolecularSurface(session, enclose_atoms, show_atoms, probe_radius, grid, None, None,
		"name restored later", rgba_to_color(color).uint8x4(), None, True)
	restore_model_data(s, model_data)
	if s.name.startswith("MSMS "):
		s.name = s.name[5:]
	s.calculate_surface_geometry()
	s.auto_update = True
	if color_mode == 1:
		# per atom
		from numpy import array
		s.color_atom_patches(enclose_atoms, None, array([a._c2cx_surface_color for a in enclose_atoms]))
	elif color_mode == 2:
		session.logger.warning("Cannot restore custom surface colors")
	return s


def restore_coordset_data(s, coordset_data):
	xyzs = []
	id_lookup = {}
	for i, data in enumerate(coordset_data):
		cs_id, cs_xyzs = data
		id_lookup[cs_id] = i
		xyzs.append(cs_xyzs)
	from numpy import array
	s.add_coordsets(array(xyzs))
	return id_lookup


def restore_res_data(s, res_data, ribbon_hides_backbone, tube):
	global residue_map
	atom_map = {}
	for restore_id, current_label_offset, fill_color, fill_display, fill_mode, chain_id, \
			insertion_code, position, is_helix, is_het, is_strand, label, label_color, \
			label_coord, label_offset, ribbon_color, ribbon_display, ribbon_draw_mode, \
			ss_id, type, atom_data in res_data:
		r = s.new_residue(type, chain_id, position, insertion_code)
		residue_map[restore_id] = r
		r.ss_type = r.SS_HELIX if is_helix else (r.SS_STRAND if is_strand else r.SS_COIL)
		r.ss_id = ss_id
		r.ribbon_display = ribbon_display or tube
		r.ribbon_color = rgba_to_color(ribbon_color).uint8x4()
		r.ribbon_hide_backbone = ribbon_hides_backbone
		if label:
			global label_data
			label_data.append((r, "residues", label, rgba_to_color(label_color), label_offset))
		atom_map.update(restore_atom_data(r, atom_data))
	xsection = s.ribbon_xs_mgr.STYLE_ROUND if ribbon_draw_mode == 2 else s.ribbon_xs_mgr.STYLE_SQUARE
	s.ribbon_xs_mgr.set_coil_style(xsection)
	s.ribbon_xs_mgr.set_helix_style(xsection)
	s.ribbon_xs_mgr.set_sheet_style(xsection)
	return atom_map


def restore_atom_data(r, atom_data):
	atom_map = {}
	draw_mode_map = { 0: 2, 1: 0, 2: 2, 3: 1 }
	for restore_id, alt_loc, aniso_u, bfactor, coord, coord_index, current_label_offset, \
			default_radius, display, draw_mode, element_number, hide, idatm_is_explicit, idatm_type, label, \
			label_color, label_coord, label_offset, name, occupancy, radius, serial_number, \
			shown_color, surface_category, surface_color, surface_display, surface_opacity, vdw, vdw_color \
			in atom_data:
		a = r.find_atom(name)
		if alt_loc != '' and a:
			a.set_alt_loc(alt_loc, True)
			a.coord = coord
		else:
			a = r.structure.new_atom(name, element_number)
			r.add_atom(a)
			if alt_loc != '':
				a.set_alt_loc(alt_loc, True)
			a.coord_index = coord_index
			a.display = display
			a.draw_mode = draw_mode_map[draw_mode]
			a.hide = a.HIDE_RIBBON if hide else 0
			if idatm_is_explicit:
				a.idatm_type = idatm_type
			if label:
				global label_data
				label_data.append((a, "atoms", label, rgba_to_color(label_color), label_offset))
			if default_radius != radius:
				a.radius = radius
			a.color = rgba_to_color(shown_color).uint8x4()
		if occupancy is not None:
			a.occupancy = occupancy
		if bfactor is not None:
			a.bfactor = bfactor
		a.serial_number = serial_number
		a.aniso_u6 = tuple((aniso_u[x][y]
			for x,y in [(0,0), (1,1), (2,2), (0,1), (0,2), (1,2)])) if aniso_u is not None else None
		a._c2cx_surface_display = surface_display
		scolor = rgba_to_color(surface_color)
		if surface_opacity >= 0.0:
			scolor.rgba[-1] = surface_opacity
		a._c2cx_surface_color = scolor.uint8x4()
		atom_map[restore_id] = a
	return atom_map


def restore_bond_data(s, bond_data, atom_map, stick_scale):
	for atom_ids, bond_attrs in bond_data:
		# bonds between alt locs in Chimera1 can be duplicative in ChimeraX...
		a1, a2 = [atom_map[ident] for ident in atom_ids]
		if a1 not in a2.neighbors:
			b = s.new_bond(a1, a2)
			if stick_scale != 1.0:
				b.radius *= stick_scale


def make_pseudobonds(pseudobond_data):
	parent, pbg_data, monitored, pb_data = pseudobond_data
	category, color, solid = pbg_data
	if category == "missing segments":
		for atom_ids, pb_attrs in pb_data:
			a1, a2 = [global_atom_map[ident] for ident in atom_ids]
			pbg = a1.structure.pseudobond_group("missing structure")
			pb = pbg.new_pseudobond(a1, a2)
			if a1.connects_to(a2):
				a1.structure.delete_bond(a1.bonds[a1.neighbors.index(a2)])
			restore_pb_attrs(pb, pb_attrs)
	else:
		if parent is None:
			pbg = session.pb_manager.get_group(category)
		else:
			pbg = structure_map[parent].pseudobond_group(category)
		if monitored:
			precision, show_units = monitored
			monitor = pbg.session.pb_dist_monitor
			monitor.add_group(pbg, session_restore=True)
			monitor.decimal_places = precision
			monitor.show_units = show_units
		for atom_ids, pb_attrs in pb_data:
			a1, a2 = [global_atom_map[ident] for ident in atom_ids]
			pb = pbg.new_pseudobond(a1, a2)
			restore_pb_attrs(pb, pb_attrs)
	if solid:
		pbg.dashes = 0
	return pbg

def restore_pb_attrs(pb, pb_attrs):
	color = pb_attrs[0]
	if color is not None:
		pb.color = rgba_to_color(color).uint8x4()


def restore_selection(atom_data, bond_data, pb_data):
	session.selection.clear()
	for atom_id in atom_data:
		global_atom_map[atom_id].selected = True
	for id1, id2 in bond_data:
		a1 = global_atom_map[id1]
		a2 = global_atom_map[id2]
		for b in a1.bonds:
			if b.other_atom(a1) == a2:
				b.selected = True
				break
	for pbg_id, atom_id1, atom_id2 in pb_data:
		pbg = eval(pbg_id)
		pb_atoms = set([global_atom_map[aid] for aid in (atom_id1, atom_id2)])
		for pb in pbg.pseudobonds:
			if set(pb.atoms) == pb_atoms:
				pb.selected = True


def restore_camera(eye_pos, field_of_view, near_clip, far_clip):
	from chimerax.geometry import translation
	session.view.camera.position = translation(eye_pos)
	session.view.camera.field_of_view = field_of_view
	# as a nicety, multiply all matrices by the inverse of the
	# lowest-ID model's matrix, so that newly opened models
	# are in correct relative position to that model at least
	models = session.models[:]
	if models:
		models.sort()
		inverse = models[0].position.inverse(is_orthonormal=True)
		for m in models:
			if len(m.id) == 1:
				m.position = inverse * m.position
		session.view.camera.position = inverse * session.view.camera.position
	from chimerax.std_commands.clip import clip, clip_off
	if near_clip is None and far_clip is None:
		clip_off(session)
	else:
		clip(session, near=near_clip, far=far_clip)


def restore_window_size(w,h):
	from chimerax.graphics.windowsize import window_size
	scaling = session.view.render.pixel_scale()
	window_size(session, round(w/scaling), round(h/scaling))


def make_alignment(alignment_data):
	title, seq_data, hdr_data, assoc_info, region_data, intrinsic = alignment_data
	seqs = [restore_seq(sd) for sd in seq_data]
	aln = session.alignments.new_alignment(seqs, title.replace(':', ';'), auto_associate=False,
		intrinsic=intrinsic)
	base_hdr_data, conservation_style = hdr_data
	known_headers = set()
	for hdr in aln.headers:
		hdr.shown = hdr.name in base_hdr_data
		if hdr.name == "Conservation" and conservation_style != "Clustal histogram":
			hdr.style = conservation_style
		known_headers.add(hdr.name)
	for name, contents in base_hdr_data.items():
		if name in known_headers:
			continue
		aln.add_fixed_header(name, contents)
	global residue_map
	from chimerax.atomic import SeqMatchMap
	for seq_index, map_info in assoc_info.items():
		if not map_info:
			continue
		align_seq = aln.seqs[seq_index]
		match_map = SeqMatchMap(align_seq, residue_map[list(map_info.values())[0]].chain)
		for index, res_id in map_info.items():
			match_map.match(residue_map[res_id], index)
		aln.prematched_assoc_structure(match_map, False, False)
	if aln.viewers:
		viewer = aln.viewers[0]
		if not viewer.seq_canvas.wrap_okay():
			# Docking non-wrapped alignments causes very wide ChimeraX window; float instead
			viewer.tool_window.floating = True
		for name, blocks, shown, fill, outline, highlighted, cover_gaps, seq_index in region_data:
			viewer.new_region(name=name, blocks=blocks, fill=fill, outline=outline, select=highlighted,
				cover_gaps=cover_gaps, session_restore=True, shown=shown,
				sequence=(None if seq_index is None else aln.seqs[seq_index]))


def restore_seq(seq_data):
	name, sequence = seq_data
	from chimerax.atomic import Sequence
	return Sequence(name=name, characters=sequence)


def restore_2d_labels(labels_data):
	from chimerax.label.label2d import Label
	from chimerax.core.colors import Color
	used = set()
	for pos, background, margin, outline, opacity, rgba, size, bold, italic, font, text in labels_data:
		if background is not None:
			background = Color(background)
		font = font_mapping.get(font, font)
		label_name = text
		label_num = 1
		while label_name in used:
			label_name = "%s (%d)" % (label_name, label_num)
			label_num += 1
		Label(session, label_name, text=text, xpos=pos[0], ypos=pos[1],
			color=Color(rgba).uint8x4(), size=size, font=font, bold=bold, italic=italic,
			background=background, outline_width=outline, margin=margin)


def restore_color_key(key_info):
	from chimerax.color_key.model import get_model
	key = get_model(session)
	for k, v in key_info.items():
		if k == "font":
			v = font_mapping.get(v, v)
		setattr(key, k, v)


def restore_arrows(arrows_data):
	from chimerax.label.arrows import Arrow
	from chimerax.core.colors import Color
	used = set()
	arrow_num = 0
	for ident, start, end, head_style, shown, weight, rgba, opacity in arrows_data:
		while ident is None or ident in used:
			arrow_num += 1
			ident = "arrow %d" % arrow_num
		used.add(ident)
		Arrow(session, ident, start=start, end=end, color=Color(rgba).uint8x4(), weight=weight,
			head_style=head_style, visibility=shown)


def restore_axes(axes_data):
	from chimerax.axes_planes.cmd import cmd_define_axis
	grouping_models = {}
	for axis_data in axes_data:
		model_data, assoc_structure, number, rgba, radius, extents, center, direction = axis_data
		axis = cmd_define_axis(session, color=rgba_to_color(rgba), radius=radius,
			from_point=[c+extents[0]*d for c, d in zip(center, direction)],
			to_point=[c+extents[1]*d for c, d in zip(center, direction)], show_tool=False)[0]
		restore_model_data(axis, model_data)
		if assoc_structure:
			session.models.remove([axis])
			s = structure_map[assoc_structure]
			group = grouping_models.get(s, None)
			if group is None:
				from chimerax.core.models import Model
				group = grouping_models[s] = Model("helix axes", s.session)
				s.add([group])
			fields = axis.name.split(" H")
			if len(fields) == 2 and fields[-1].isdigit():
				axis.name = "helix %d" % int(fields[-1])
			from chimerax.geometry import identity
			axis.position = identity()
			group.add([axis])


def restore_centroids(centroids_data):
	from chimerax.centroids import CentroidModel
	from chimerax.centroids.cmd import simplified_string
	for centroid_data in centroids_data:
		model_data, assoc_structure, number, rgba, radius, center = centroid_data
		s = CentroidModel(session)
		restore_model_data(s, model_data)
		r = s.new_residue('centroid', 'centroid', 1)
		from chimerax.atomic.struct_edit import add_atom
		import numpy
		a = add_atom("centroid", 'C', r, numpy.array(center))
		a.color = rgba_to_color(rgba).uint8x4()
		a.radius = radius
		a.string = lambda a=a, **kw: simplified_string(a, **kw)
		if assoc_structure:
			from chimerax.geometry import identity
			s.position = identity()
			structure_map[assoc_structure].add([s])
		else:
			session.models.add([s])


def restore_planes(planes_data):
	from chimerax.axes_planes import PlaneModel
	from chimerax.geometry import Plane, identity
	from numpy import array
	for plane_data in planes_data:
		model_data, assoc_structure, number, rgba, radius, thickness, origin, normal = plane_data
		plane = Plane(array(origin), normal=array(normal))
		pm = PlaneModel(session, "plane", plane, thickness, radius, rgba_to_color(rgba).uint8x4())
		restore_model_data(pm, model_data)
		if assoc_structure:
			pm.position = identity()
			structure_map[assoc_structure].add([pm])
		else:
			session.models.add([pm])

from chimerax.core.commands import run
run(session, 'close session')
import pickle, base64
global_atom_map = {}
structure_map = {}
residue_map = {}
label_data = []
font_mapping = {'Serif': 'Times', 'Sans Serif': 'Helvetica', 'Fixed': 'Courier'}
m302537424 = structure_map['m302537424'] = make_structure(pickle.loads(base64.b64decode('gAJdcQEoXXECKFgfAAAATC1DeXMtYWxkaW1pbi9rZXRpbWluZV82TzExLnBkYnEDiF1xBChHP6HIJX42wwRHv++PjZQmTTtHP8SpmWCuIp1lR0BmPzHMtEvDXXEFKEdAUBZvMh1ufEe/pmu9atDwnUdAK6eINP+wGGWJiUcAAAAAAAAAAEcAAAAAAAAAAEcAAAAAAAAAAIdHAAAAAAAAAABHAAAAAAAAAABHAAAAAAAAAACHhnEGR0AUAAAAAAAAZYhHP9AAAAAAAAAoRz/qWll9Sde6Rz/mlpXZGrjpRz/hkZJkGzKLRz/wAAAAAAAAdHEHSwFHP/AAAAAAAACJXXEIXXEJfXEKKFgGAAAAS0VZV0RTcQtdcQxYUAAAAEtFWVdEUyAgICBDWVNURUlORSBERVNVTEZVUkFTRSwgU1VGUywgUEVSU1VMRklERSwgUExQLCBUUkFOU0ZFUkFTRSwgTFlBU0UgICAgICAgcQ1hWAYAAABTRVFSRVNxDl1xDyhYUAAAAFNFUVJFUyAgIDEgQSAgNDA2ICBNRVQgSUxFIFBIRSBTRVIgVkFMIEFTUCBMWVMgVkFMIEFSRyBBTEEgQVNQIFBIRSBQUk8gICAgICAgICAgcRBYUAAAAFNFUVJFUyAgIDIgQSAgNDA2ICBWQUwgTEVVIFNFUiBBUkcgR0xVIFZBTCBBU04gR0xZIExFVSBQUk8gTEVVIEFMQSBUWVIgICAgICAgICAgcRFYUAAAAFNFUVJFUyAgIDMgQSAgNDA2ICBMRVUgQVNQIFNFUiBBTEEgQUxBIFNFUiBBTEEgR0xOIExZUyBQUk8gU0VSIEdMTiBWQUwgICAgICAgICAgcRJYUAAAAFNFUVJFUyAgIDQgQSAgNDA2ICBJTEUgQVNQIEFMQSBHTFUgQUxBIEdMVSBQSEUgVFlSIEFSRyBISVMgR0xZIFRZUiBBTEEgICAgICAgICAgcRNYUAAAAFNFUVJFUyAgIDUgQSAgNDA2ICBBTEEgVkFMIEhJUyBBUkcgR0xZIElMRSBISVMgVEhSIExFVSBTRVIgQUxBIEdMTiBBTEEgICAgICAgICAgcRRYUAAAAFNFUVJFUyAgIDYgQSAgNDA2ICBUSFIgR0xVIExZUyBNRVQgR0xVIEFTTiBWQUwgQVJHIExZUyBBUkcgQUxBIFNFUiBMRVUgICAgICAgICAgcRVYUAAAAFNFUVJFUyAgIDcgQSAgNDA2ICBQSEUgSUxFIEFTTiBBTEEgQVJHIFNFUiBBTEEgR0xVIEdMVSBMRVUgVkFMIFBIRSBWQUwgICAgICAgICAgcRZYUAAAAFNFUVJFUyAgIDggQSAgNDA2ICBBUkcgR0xZIFRIUiBUSFIgR0xVIEdMWSBJTEUgQVNOIExFVSBWQUwgQUxBIEFTTiBTRVIgICAgICAgICAgcRdYUAAAAFNFUVJFUyAgIDkgQSAgNDA2ICBUUlAgR0xZIEFTTiBTRVIgQVNOIFZBTCBBUkcgQUxBIEdMWSBBU1AgQVNOIElMRSBJTEUgICAgICAgICAgcRhYUAAAAFNFUVJFUyAgMTAgQSAgNDA2ICBJTEUgU0VSIEdMTiBNRVQgR0xVIEhJUyBISVMgQUxBIEFTTiBJTEUgVkFMIFBSTyBUUlAgICAgICAgICAgcRlYUAAAAFNFUVJFUyAgMTEgQSAgNDA2ICBHTE4gTUVUIExFVSBDWVMgQUxBIEFSRyBWQUwgR0xZIEFMQSBHTFUgTEVVIEFSRyBWQUwgICAgICAgICAgcRpYUAAAAFNFUVJFUyAgMTIgQSAgNDA2ICBJTEUgUFJPIExFVSBBU04gUFJPIEFTUCBHTFkgVEhSIExFVSBHTE4gTEVVIEdMVSBUSFIgICAgICAgICAgcRtYUAAAAFNFUVJFUyAgMTMgQSAgNDA2ICBMRVUgUFJPIFRIUiBMRVUgUEhFIEFTUCBHTFUgTFlTIFRIUiBBUkcgTEVVIExFVSBBTEEgICAgICAgICAgcRxYUAAAAFNFUVJFUyAgMTQgQSAgNDA2ICBJTEUgVEhSIEhJUyBWQUwgU0VSIEFTTiBWQUwgTEVVIEdMWSBUSFIgR0xVIEFTTiBQUk8gICAgICAgICAgcR1YUAAAAFNFUVJFUyAgMTUgQSAgNDA2ICBMRVUgQUxBIEdMVSBNRVQgSUxFIFRIUiBMRVUgQUxBIEhJUyBHTE4gSElTIEdMWSBBTEEgICAgICAgICAgcR5YUAAAAFNFUVJFUyAgMTYgQSAgNDA2ICBMWVMgVkFMIExFVSBWQUwgQVNQIEdMWSBBTEEgR0xOIEFMQSBWQUwgTUVUIEhJUyBISVMgICAgICAgICAgcR9YUAAAAFNFUVJFUyAgMTcgQSAgNDA2ICBQUk8gVkFMIEFTUCBWQUwgR0xOIEFMQSBMRVUgQVNQIENZUyBBU1AgUEhFIFRZUiBWQUwgICAgICAgICAgcSBYUAAAAFNFUVJFUyAgMTggQSAgNDA2ICBQSEUgU0VSIEdMWSBISVMgTFlTIExFVSBUWVIgR0xZIFBSTyBUSFIgR0xZIElMRSBHTFkgICAgICAgICAgcSFYUAAAAFNFUVJFUyAgMTkgQSAgNDA2ICBJTEUgTEVVIFRZUiBWQUwgTFlTIEdMVSBBTEEgTEVVIExFVSBHTE4gR0xVIE1FVCBQUk8gICAgICAgICAgcSJYUAAAAFNFUVJFUyAgMjAgQSAgNDA2ICBQUk8gVFJQIEdMVSBHTFkgR0xZIEdMWSBTRVIgTUVUIElMRSBBTEEgVEhSIFZBTCBTRVIgICAgICAgICAgcSNYUAAAAFNFUVJFUyAgMjEgQSAgNDA2ICBMRVUgU0VSIEdMVSBHTFkgVEhSIFRIUiBUUlAgVEhSIExZUyBBTEEgUFJPIFRSUCBBUkcgICAgICAgICAgcSRYUAAAAFNFUVJFUyAgMjIgQSAgNDA2ICBQSEUgR0xVIEFMQSBHTFkgVEhSIFBSTyBBU04gVEhSIEdMWSBHTFkgSUxFIElMRSBHTFkgICAgICAgICAgcSVYUAAAAFNFUVJFUyAgMjMgQSAgNDA2ICBMRVUgR0xZIEFMQSBBTEEgTEVVIEdMVSBUWVIgVkFMIFNFUiBBTEEgTEVVIEdMWSBMRVUgICAgICAgICAgcSZYUAAAAFNFUVJFUyAgMjQgQSAgNDA2ICBBU04gQVNOIElMRSBBTEEgR0xVIFRZUiBHTFUgR0xOIEFTTiBMRVUgTUVUIEhJUyBUWVIgICAgICAgICAgcSdYUAAAAFNFUVJFUyAgMjUgQSAgNDA2ICBBTEEgTEVVIFNFUiBHTE4gTEVVIEdMVSBTRVIgVkFMIFBSTyBBU1AgTEVVIFRIUiBMRVUgICAgICAgICAgcShYUAAAAFNFUVJFUyAgMjYgQSAgNDA2ICBUWVIgR0xZIFBSTyBHTE4gQVNOIEFSRyBMRVUgR0xZIFZBTCBJTEUgQUxBIFBIRSBBU04gICAgICAgICAgcSlYUAAAAFNFUVJFUyAgMjcgQSAgNDA2ICBMRVUgR0xZIExZUyBISVMgSElTIEFMQSBUWVIgQVNQIFZBTCBHTFkgU0VSIFBIRSBMRVUgICAgICAgICAgcSpYUAAAAFNFUVJFUyAgMjggQSAgNDA2ICBBU1AgQVNOIFRZUiBHTFkgSUxFIEFMQSBWQUwgQVJHIFRIUiBHTFkgSElTIEhJUyBBTEEgICAgICAgICAgcStYUAAAAFNFUVJFUyAgMjkgQSAgNDA2ICBBTEEgTUVUIFBSTyBMRVUgTUVUIEFMQSBUWVIgVFlSIEFTTiBWQUwgUFJPIEFMQSBNRVQgICAgICAgICAgcSxYUAAAAFNFUVJFUyAgMzAgQSAgNDA2ICBDWVMgQVJHIEFMQSBTRVIgTEVVIEFMQSBNRVQgVFlSIEFTTiBUSFIgSElTIEdMVSBHTFUgICAgICAgICAgcS1YUAAAAFNFUVJFUyAgMzEgQSAgNDA2ICBWQUwgQVNQIEFSRyBMRVUgVkFMIFRIUiBHTFkgTEVVIEdMTiBBUkcgSUxFIEhJUyBBUkcgICAgICAgICAgcS5YUAAAAFNFUVJFUyAgMzIgQSAgNDA2ICBMRVUgTEVVIEdMWSAgICAgICAgICAgICAgICAgICAgICAgICAgICAgICAgICAgICAgICAgICAgICAgICAgcS9lWAUAAABEQlJFRnEwXXExWFAAAABEQlJFRiAgNk8xMSBBICAgIDEgICA0MDYgIFVOUCAgICBQNzc0NDQgICBTVUZTX0VDT0xJICAgICAgIDEgICAgNDA2ICAgICAgICAgICAgIHEyYVgFAAAAVElUTEVxM11xNChYUAAAAFRJVExFICAgICBFLiBDT0xJIENZU1RFSU5FIERFU1VMRlVSQVNFIFNVRlMgQzM2NEEgV0lUSCBBIENZUy1BTERJTUlORSAgICAgICAgICAgcTVYUAAAAFRJVExFICAgIDIgSU5URVJNRURJQVRFICAgICAgICAgICAgICAgICAgICAgICAgICAgICAgICAgICAgICAgICAgICAgICAgICAgICAgICAgcTZlWAYAAABDSVNQRVBxN11xOFhQAAAAQ0lTUEVQICAgMSBBTEEgQSAgMjcwICAgIFBSTyBBICAyNzEgICAgICAgICAgMCAgICAgICAgIDIuMDAgICAgICAgICAgICAgICAgICAgICBxOWFYBgAAAEhFVFNZTnE6XXE7KFhQAAAASEVUU1lOICAgICBDNlAgNC0oKDEtQ0FSQk9YWS0yLVRISU9MLUVUSFlMQU1JTk8pLU1FVEhZTCktMy1IWURST1hZLTItICAgICAgICAgICBxPFhQAAAASEVUU1lOICAgMiBDNlAgIE1FVEhZTC01LVBIT1NQSE9OT09YWU1FVEhZTC1QWVJJRElOSVVNICAgICAgICAgICAgICAgICAgICAgICAgICBxPWVYBQAAAEhFTElYcT5dcT8oWFAAAABIRUxJWCAgICAxIEFBMSBTRVIgQSAgICA0ICBBTEEgQSAgIDEwICAxICAgICAgICAgICAgICAgICAgICAgICAgICAgICAgICAgICA3ICAgIHFAWFAAAABIRUxJWCAgICAyIEFBMiBBU1AgQSAgIDExICBTRVIgQSAgIDE2ICA1ICAgICAgICAgICAgICAgICAgICAgICAgICAgICAgICAgICA2ICAgIHFBWFAAAABIRUxJWCAgICAzIEFBMyBQUk8gQSAgIDM2ICBHTFkgQSAgIDUwICAxICAgICAgICAgICAgICAgICAgICAgICAgICAgICAgICAgIDE1ICAgIHFCWFAAAABIRUxJWCAgICA0IEFBNCBISVMgQSAgIDU5ICBJTEUgQSAgIDgwICAxICAgICAgICAgICAgICAgICAgICAgICAgICAgICAgICAgIDIyICAgIHFDWFAAAABIRUxJWCAgICA1IEFBNSBTRVIgQSAgIDg0ICBHTFUgQSAgIDg2ICA1ICAgICAgICAgICAgICAgICAgICAgICAgICAgICAgICAgICAzICAgIHFEWFAAAABIRUxJWCAgICA2IEFBNiBHTFkgQSAgIDkzICBWQUwgQSAgMTEwICAxICAgICAgICAgICAgICAgICAgICAgICAgICAgICAgICAgIDE4ICAgIHFFWFAAAABIRUxJWCAgICA3IEFBNyBISVMgQSAgMTIzICBBU04gQSAgMTI2ICA1ICAgICAgICAgICAgICAgICAgICAgICAgICAgICAgICAgICA0ICAgIHFGWFAAAABIRUxJWCAgICA4IEFBOCBJTEUgQSAgMTI3ICBHTFkgQSAgMTM4ICAxICAgICAgICAgICAgICAgICAgICAgICAgICAgICAgICAgIDEyICAgIHFHWFAAAABIRUxJWCAgICA5IEFBOSBHTE4gQSAgMTUzICBHTFUgQSAgMTU1ICA1ICAgICAgICAgICAgICAgICAgICAgICAgICAgICAgICAgICAzICAgIHFIWFAAAABIRUxJWCAgIDEwIEFCMSBUSFIgQSAgMTU2ICBQSEUgQSAgMTYxICAxICAgICAgICAgICAgICAgICAgICAgICAgICAgICAgICAgICA2ICAgIHFJWFAAAABIRUxJWCAgIDExIEFCMiBQUk8gQSAgMTgyICBISVMgQSAgMTkzICAxICAgICAgICAgICAgICAgICAgICAgICAgICAgICAgICAgIDEyICAgIHFKWFAAAABIRUxJWCAgIDEyIEFCMyBBU1AgQSAgMjExICBBU1AgQSAgMjE2ICAxICAgICAgICAgICAgICAgICAgICAgICAgICAgICAgICAgICA2ICAgIHFLWFAAAABIRUxJWCAgIDEzIEFCNCBISVMgQSAgMjI1ICBMRVUgQSAgMjI3ICA1ICAgICAgICAgICAgICAgICAgICAgICAgICAgICAgICAgICAzICAgIHFMWFAAAABIRUxJWCAgIDE0IEFCNSBMWVMgQSAgMjM5ICBHTE4gQSAgMjQ0ICAxICAgICAgICAgICAgICAgICAgICAgICAgICAgICAgICAgICA2ICAgIHFNWFAAAABIRUxJWCAgIDE1IEFCNiBQUk8gQSAgMjcxICBHTFUgQSAgMjc1ICA1ICAgICAgICAgICAgICAgICAgICAgICAgICAgICAgICAgICA1ICAgIHFOWFAAAABIRUxJWCAgIDE2IEFCNyBBU04gQSAgMjgwICBHTFkgQSAgMjk4ICAxICAgICAgICAgICAgICAgICAgICAgICAgICAgICAgICAgIDE5ICAgIHFPWFAAAABIRUxJWCAgIDE3IEFCOCBHTFkgQSAgMjk4ICBHTFUgQSAgMzE4ICAxICAgICAgICAgICAgICAgICAgICAgICAgICAgICAgICAgIDIxICAgIHFQWFAAAABIRUxJWCAgIDE4IEFCOSBISVMgQSAgMzQzICBUWVIgQSAgMzU0ICAxICAgICAgICAgICAgICAgICAgICAgICAgICAgICAgICAgIDEyICAgIHFRWFAAAABIRUxJWCAgIDE5IEFDMSBBTEEgQSAgMzY1ICBUWVIgQSAgMzcyICAxICAgICAgICAgICAgICAgICAgICAgICAgICAgICAgICAgICA4ICAgIHFSWFAAAABIRUxJWCAgIDIwIEFDMiBUSFIgQSAgMzg3ICBHTFkgQSAgNDA2ICAxICAgICAgICAgICAgICAgICAgICAgICAgICAgICAgICAgIDIwICAgIHFTZVgGAAAAUkVNQVJLcVRdcVUoWFAAAABSRU1BUksgICAyICAgICAgICAgICAgICAgICAgICAgICAgICAgICAgICAgICAgICAgICAgICAgICAgICAgICAgICAgICAgICAgICAgICAgIHFWWFAAAABSRU1BUksgICAyIFJFU09MVVRJT04uICAgIDEuODQgQU5HU1RST01TLiAgICAgICAgICAgICAgICAgICAgICAgICAgICAgICAgICAgICAgIHFXWFAAAABSRU1BUksgICAzICAgICAgICAgICAgICAgICAgICAgICAgICAgICAgICAgICAgICAgICAgICAgICAgICAgICAgICAgICAgICAgICAgICAgIHFYWFAAAABSRU1BUksgICAzIFJFRklORU1FTlQuICAgICAgICAgICAgICAgICAgICAgICAgICAgICAgICAgICAgICAgICAgICAgICAgICAgICAgICAgIHFZWFAAAABSRU1BUksgICAzICAgUFJPR1JBTSAgICAgOiBQSEVOSVggMS4xNF8zMjExICAgICAgICAgICAgICAgICAgICAgICAgICAgICAgICAgICAgIHFaWFAAAABSRU1BUksgICAzICAgQVVUSE9SUyAgICAgOiBQQVVMIEFEQU1TLFBBVkVMIEFGT05JTkUsVklOQ0VOVCBDSEVOLElBTiAgICAgICAgICAgIHFbWFAAAABSRU1BUksgICAzICAgICAgICAgICAgICAgOiBEQVZJUyxLUkVTSE5BIEdPUEFMLFJBTEYgR1JPU1NFLUtVTlNUTEVWRSwgICAgICAgICAgIHFcWFAAAABSRU1BUksgICAzICAgICAgICAgICAgICAgOiBMSS1XRUkgSFVORyxST0JFUlQgSU1NT1JNSU5PLFRPTSBJT0VSR0VSLCAgICAgICAgICAgIHFdWFAAAABSRU1BUksgICAzICAgICAgICAgICAgICAgOiBBSVJMSUUgTUNDT1ksRVJJSyBNQ0tFRSxOSUdFTCBNT1JJQVJUWSwgICAgICAgICAgICAgIHFeWFAAAABSRU1BUksgICAzICAgICAgICAgICAgICAgOiBSRUVUQUwgUEFJLFJBTkRZIFJFQUQsSkFORSBSSUNIQVJEU09OLCAgICAgICAgICAgICAgIHFfWFAAAABSRU1BUksgICAzICAgICAgICAgICAgICAgOiBEQVZJRCBSSUNIQVJEU09OLFRPRCBST01PLEpJTSBTQUNDSEVUVElOSSwgICAgICAgICAgIHFgWFAAAABSRU1BUksgICAzICAgICAgICAgICAgICAgOiBOSUNIT0xBUyBTQVVURVIsSkFDT0IgU01JVEgsTEFVUkVOVCAgICAgICAgICAgICAgICAgIHFhWFAAAABSRU1BUksgICAzICAgICAgICAgICAgICAgOiBTVE9ST05JLFRPTSBURVJXSUxMSUdFUixQRVRFUiBaV0FSVCAgICAgICAgICAgICAgICAgIHFiWFAAAABSRU1BUksgICAzICAgICAgICAgICAgICAgICAgICAgICAgICAgICAgICAgICAgICAgICAgICAgICAgICAgICAgICAgICAgICAgICAgICAgIHFjWFAAAABSRU1BUksgICAzICAgIFJFRklORU1FTlQgVEFSR0VUIDogTlVMTCAgICAgICAgICAgICAgICAgICAgICAgICAgICAgICAgICAgICAgICAgIHFkWFAAAABSRU1BUksgICAzICAgICAgICAgICAgICAgICAgICAgICAgICAgICAgICAgICAgICAgICAgICAgICAgICAgICAgICAgICAgICAgICAgICAgIHFlWFAAAABSRU1BUksgICAzICBEQVRBIFVTRUQgSU4gUkVGSU5FTUVOVC4gICAgICAgICAgICAgICAgICAgICAgICAgICAgICAgICAgICAgICAgICAgIHFmWFAAAABSRU1BUksgICAzICAgUkVTT0xVVElPTiBSQU5HRSBISUdIIChBTkdTVFJPTVMpIDogMS44NCAgICAgICAgICAgICAgICAgICAgICAgICAgIHFnWFAAAABSRU1BUksgICAzICAgUkVTT0xVVElPTiBSQU5HRSBMT1cgIChBTkdTVFJPTVMpIDogMzcuMjAgICAgICAgICAgICAgICAgICAgICAgICAgIHFoWFAAAABSRU1BUksgICAzICAgTUlOKEZPQlMvU0lHTUFfRk9CUykgICAgICAgICAgICAgIDogMS4zNDAgICAgICAgICAgICAgICAgICAgICAgICAgIHFpWFAAAABSRU1BUksgICAzICAgQ09NUExFVEVORVNTIEZPUiBSQU5HRSAgICAgICAgKCUpIDogOTcuNCAgICAgICAgICAgICAgICAgICAgICAgICAgIHFqWFAAAABSRU1BUksgICAzICAgTlVNQkVSIE9GIFJFRkxFQ1RJT05TICAgICAgICAgICAgIDogNDY3MDMgICAgICAgICAgICAgICAgICAgICAgICAgIHFrWFAAAABSRU1BUksgICAzICAgICAgICAgICAgICAgICAgICAgICAgICAgICAgICAgICAgICAgICAgICAgICAgICAgICAgICAgICAgICAgICAgICAgIHFsWFAAAABSRU1BUksgICAzICBGSVQgVE8gREFUQSBVU0VEIElOIFJFRklORU1FTlQuICAgICAgICAgICAgICAgICAgICAgICAgICAgICAgICAgICAgIHFtWFAAAABSRU1BUksgICAzICAgUiBWQUxVRSAgICAgKFdPUktJTkcgKyBURVNUIFNFVCkgOiAwLjE4NSAgICAgICAgICAgICAgICAgICAgICAgICAgIHFuWFAAAABSRU1BUksgICAzICAgUiBWQUxVRSAgICAgICAgICAgIChXT1JLSU5HIFNFVCkgOiAwLjE4NCAgICAgICAgICAgICAgICAgICAgICAgICAgIHFvWFAAAABSRU1BUksgICAzICAgRlJFRSBSIFZBTFVFICAgICAgICAgICAgICAgICAgICAgOiAwLjIxNiAgICAgICAgICAgICAgICAgICAgICAgICAgIHFwWFAAAABSRU1BUksgICAzICAgRlJFRSBSIFZBTFVFIFRFU1QgU0VUIFNJWkUgICAoJSkgOiA0LjI0MCAgICAgICAgICAgICAgICAgICAgICAgICAgIHFxWFAAAABSRU1BUksgICAzICAgRlJFRSBSIFZBTFVFIFRFU1QgU0VUIENPVU5UICAgICAgOiAzNzI4ICAgICAgICAgICAgICAgICAgICAgICAgICAgIHFyWFAAAABSRU1BUksgICAzICAgICAgICAgICAgICAgICAgICAgICAgICAgICAgICAgICAgICAgICAgICAgICAgICAgICAgICAgICAgICAgICAgICAgIHFzWFAAAABSRU1BUksgICAzICBGSVQgVE8gREFUQSBVU0VEIElOIFJFRklORU1FTlQgKElOIEJJTlMpLiAgICAgICAgICAgICAgICAgICAgICAgICAgIHF0WFAAAABSRU1BUksgICAzICAgQklOICBSRVNPTFVUSU9OIFJBTkdFICBDT01QTC4gICAgTldPUksgTkZSRUUgICBSV09SSyAgUkZSRUUgICAgICAgIHF1WFAAAABSRU1BUksgICAzICAgICAxIDM3LjIwNTYgLSAgNS41MTQxICAgIDEuMDAgICAgIDMyMTYgICAxMzIgIDAuMTQwNCAwLjE4NzMgICAgICAgIHF2WFAAAABSRU1BUksgICAzICAgICAyICA1LjUxNDEgLSAgNC4zNzg5ICAgIDEuMDAgICAgIDMxOTEgICAxNDQgIDAuMTM5MCAwLjE2NTcgICAgICAgIHF3WFAAAABSRU1BUksgICAzICAgICAzICA0LjM3ODkgLSAgMy44MjYwICAgIDEuMDAgICAgIDMyMTAgICAxMzAgIDAuMTUyNyAwLjE3ODUgICAgICAgIHF4WFAAAABSRU1BUksgICAzICAgICA0ICAzLjgyNjAgLSAgMy40NzY1ICAgIDEuMDAgICAgIDMyMDkgICAxMzkgIDAuMTc1NSAwLjE5NzAgICAgICAgIHF5WFAAAABSRU1BUksgICAzICAgICA1ICAzLjQ3NjUgLSAgMy4yMjc1ICAgIDEuMDAgICAgIDMxNzggICAxNDEgIDAuMTkzMSAwLjIzMTMgICAgICAgIHF6WFAAAABSRU1BUksgICAzICAgICA2ICAzLjIyNzUgLSAgMy4wMzczICAgIDEuMDAgICAgIDMxOTggICAxNDcgIDAuMjAyOSAwLjI0MDggICAgICAgIHF7WFAAAABSRU1BUksgICAzICAgICA3ICAzLjAzNzMgLSAgMi44ODUyICAgIDEuMDAgICAgIDMyMDEgICAxMzkgIDAuMTk5NSAwLjIxMTggICAgICAgIHF8WFAAAABSRU1BUksgICAzICAgICA4ICAyLjg4NTIgLSAgMi43NTk3ICAgIDEuMDAgICAgIDMxOTUgICAxNDQgIDAuMjAzNCAwLjIzNjcgICAgICAgIHF9WFAAAABSRU1BUksgICAzICAgICA5ICAyLjc1OTcgLSAgMi42NTM1ICAgIDEuMDAgICAgIDMyMTAgICAxNDIgIDAuMjAxOSAwLjE5NjggICAgICAgIHF+WFAAAABSRU1BUksgICAzICAgIDEwICAyLjY1MzUgLSAgMi41NjE5ICAgIDEuMDAgICAgIDMxNzMgICAxNDYgIDAuMjA1MyAwLjIyMTUgICAgICAgIHF/WFAAAABSRU1BUksgICAzICAgIDExICAyLjU2MTkgLSAgMi40ODE4ICAgIDEuMDAgICAgIDMxODkgICAxMzkgIDAuMjA2NiAwLjI1MzAgICAgICAgIHGAWFAAAABSRU1BUksgICAzICAgIDEyICAyLjQ4MTggLSAgMi40MTA5ICAgIDEuMDAgICAgIDMyMjQgICAxNDAgIDAuMjA1MyAwLjI4NzcgICAgICAgIHGBWFAAAABSRU1BUksgICAzICAgIDEzICAyLjQxMDkgLSAgMi4zNDc0ICAgIDEuMDAgICAgIDMyMDAgICAxNTAgIDAuMjA4MyAwLjI3OTAgICAgICAgIHGCWFAAAABSRU1BUksgICAzICAgIDE0ICAyLjM0NzQgLSAgMi4yOTAyICAgIDEuMDAgICAgIDMyMDIgICAxNDAgIDAuMjEzNCAwLjI1NTAgICAgICAgIHGDWFAAAABSRU1BUksgICAzICAgIDE1ICAyLjI5MDIgLSAgMi4yMzgxICAgIDEuMDAgICAgIDMxNTQgICAxNDYgIDAuMjExNCAwLjIyODkgICAgICAgIHGEWFAAAABSRU1BUksgICAzICAgIDE2ICAyLjIzODEgLSAgMi4xOTA1ICAgIDEuMDAgICAgIDMyMjAgICAxNDUgIDAuMjE3NCAwLjI0ODggICAgICAgIHGFWFAAAABSRU1BUksgICAzICAgIDE3ICAyLjE5MDUgLSAgMi4xNDY3ICAgIDEuMDAgICAgIDMxOTEgICAxNDIgIDAuMjI5NSAwLjI0MDIgICAgICAgIHGGWFAAAABSRU1BUksgICAzICAgIDE4ICAyLjE0NjcgLSAgMi4xMDYyICAgIDEuMDAgICAgIDMxNzcgICAxNDEgIDAuMjQyNyAwLjI2MDMgICAgICAgIHGHWFAAAABSRU1BUksgICAzICAgIDE5ICAyLjEwNjIgLSAgMi4wNjg2ICAgIDEuMDAgICAgIDMyMjggICAxNDEgIDAuMjUzMSAwLjI3OTIgICAgICAgIHGIWFAAAABSRU1BUksgICAzICAgIDIwICAyLjA2ODYgLSAgMi4wMzM1ICAgIDEuMDAgICAgIDMxNzEgICAxNDIgIDAuMjU2MCAwLjI5MDUgICAgICAgIHGJWFAAAABSRU1BUksgICAzICAgIDIxICAyLjAzMzUgLSAgMi4wMDA3ICAgIDEuMDAgICAgIDMyMjggICAxNDQgIDAuMjY1NyAwLjI1OTYgICAgICAgIHGKWFAAAABSRU1BUksgICAzICAgIDIyICAyLjAwMDcgLSAgMS45Njk5ICAgIDEuMDAgICAgIDMxNTkgICAxMzcgIDAuMjYzNyAwLjM2NzkgICAgICAgIHGLWFAAAABSRU1BUksgICAzICAgIDIzICAxLjk2OTkgLSAgMS45NDEwICAgIDAuOTYgICAgIDMwOTUgICAxMzkgIDAuMjk1NyAwLjMzNTkgICAgICAgIHGMWFAAAABSRU1BUksgICAzICAgIDI0ICAxLjk0MTAgLSAgMS45MTM2ICAgIDAuOTQgICAgIDMwMDAgICAxMzAgIDAuMzAwNSAwLjM0OTIgICAgICAgIHGNWFAAAABSRU1BUksgICAzICAgIDI1ICAxLjkxMzYgLSAgMS44ODc4ICAgIDAuODkgICAgIDI4MzcgICAxMjkgIDAuMzI3OSAwLjMzNDUgICAgICAgIHGOWFAAAABSRU1BUksgICAzICAgIDI2ICAxLjg4NzggLSAgMS44NjMyICAgIDAuODMgICAgIDI2MjEgICAxMTUgIDAuMzQyNiAwLjM2NTMgICAgICAgIHGPWFAAAABSRU1BUksgICAzICAgIDI3ICAxLjg2MzIgLSAgMS44NDAwICAgIDAuNjggICAgIDIyMzAgICAxMDQgIDAuMzQ4MSAwLjM2ODUgICAgICAgIHGQWFAAAABSRU1BUksgICAzICAgICAgICAgICAgICAgICAgICAgICAgICAgICAgICAgICAgICAgICAgICAgICAgICAgICAgICAgICAgICAgICAgICAgIHGRWFAAAABSRU1BUksgICAzICBCVUxLIFNPTFZFTlQgTU9ERUxMSU5HLiAgICAgICAgICAgICAgICAgICAgICAgICAgICAgICAgICAgICAgICAgICAgIHGSWFAAAABSRU1BUksgICAzICAgTUVUSE9EIFVTRUQgICAgICAgIDogTlVMTCAgICAgICAgICAgICAgICAgICAgICAgICAgICAgICAgICAgICAgICAgIHGTWFAAAABSRU1BUksgICAzICAgU09MVkVOVCBSQURJVVMgICAgIDogMS4xMSAgICAgICAgICAgICAgICAgICAgICAgICAgICAgICAgICAgICAgICAgIHGUWFAAAABSRU1BUksgICAzICAgU0hSSU5LQUdFIFJBRElVUyAgIDogMC45MCAgICAgICAgICAgICAgICAgICAgICAgICAgICAgICAgICAgICAgICAgIHGVWFAAAABSRU1BUksgICAzICAgS19TT0wgICAgICAgICAgICAgIDogTlVMTCAgICAgICAgICAgICAgICAgICAgICAgICAgICAgICAgICAgICAgICAgIHGWWFAAAABSRU1BUksgICAzICAgQl9TT0wgICAgICAgICAgICAgIDogTlVMTCAgICAgICAgICAgICAgICAgICAgICAgICAgICAgICAgICAgICAgICAgIHGXWFAAAABSRU1BUksgICAzICAgICAgICAgICAgICAgICAgICAgICAgICAgICAgICAgICAgICAgICAgICAgICAgICAgICAgICAgICAgICAgICAgICAgIHGYWFAAAABSRU1BUksgICAzICBFUlJPUiBFU1RJTUFURVMuICAgICAgICAgICAgICAgICAgICAgICAgICAgICAgICAgICAgICAgICAgICAgICAgICAgIHGZWFAAAABSRU1BUksgICAzICAgQ09PUkRJTkFURSBFUlJPUiAoTUFYSU1VTS1MSUtFTElIT09EIEJBU0VEKSAgICAgOiAwLjI1MCAgICAgICAgICAgIHGaWFAAAABSRU1BUksgICAzICAgUEhBU0UgRVJST1IgKERFR1JFRVMsIE1BWElNVU0tTElLRUxJSE9PRCBCQVNFRCkgOiAyMy45ODAgICAgICAgICAgIHGbWFAAAABSRU1BUksgICAzICAgICAgICAgICAgICAgICAgICAgICAgICAgICAgICAgICAgICAgICAgICAgICAgICAgICAgICAgICAgICAgICAgICAgIHGcWFAAAABSRU1BUksgICAzICBCIFZBTFVFUy4gICAgICAgICAgICAgICAgICAgICAgICAgICAgICAgICAgICAgICAgICAgICAgICAgICAgICAgICAgIHGdWFAAAABSRU1BUksgICAzICAgRlJPTSBXSUxTT04gUExPVCAgICAgICAgICAgKEEqKjIpIDogNTAuNzIgICAgICAgICAgICAgICAgICAgICAgICAgIHGeWFAAAABSRU1BUksgICAzICAgTUVBTiBCIFZBTFVFICAgICAgKE9WRVJBTEwsIEEqKjIpIDogNDguNzcgICAgICAgICAgICAgICAgICAgICAgICAgIHGfWFAAAABSRU1BUksgICAzICAgT1ZFUkFMTCBBTklTT1RST1BJQyBCIFZBTFVFLiAgICAgICAgICAgICAgICAgICAgICAgICAgICAgICAgICAgICAgIHGgWFAAAABSRU1BUksgICAzICAgIEIxMSAoQSoqMikgOiBOVUxMICAgICAgICAgICAgICAgICAgICAgICAgICAgICAgICAgICAgICAgICAgICAgICAgIHGhWFAAAABSRU1BUksgICAzICAgIEIyMiAoQSoqMikgOiBOVUxMICAgICAgICAgICAgICAgICAgICAgICAgICAgICAgICAgICAgICAgICAgICAgICAgIHGiWFAAAABSRU1BUksgICAzICAgIEIzMyAoQSoqMikgOiBOVUxMICAgICAgICAgICAgICAgICAgICAgICAgICAgICAgICAgICAgICAgICAgICAgICAgIHGjWFAAAABSRU1BUksgICAzICAgIEIxMiAoQSoqMikgOiBOVUxMICAgICAgICAgICAgICAgICAgICAgICAgICAgICAgICAgICAgICAgICAgICAgICAgIHGkWFAAAABSRU1BUksgICAzICAgIEIxMyAoQSoqMikgOiBOVUxMICAgICAgICAgICAgICAgICAgICAgICAgICAgICAgICAgICAgICAgICAgICAgICAgIHGlWFAAAABSRU1BUksgICAzICAgIEIyMyAoQSoqMikgOiBOVUxMICAgICAgICAgICAgICAgICAgICAgICAgICAgICAgICAgICAgICAgICAgICAgICAgIHGmWFAAAABSRU1BUksgICAzICAgICAgICAgICAgICAgICAgICAgICAgICAgICAgICAgICAgICAgICAgICAgICAgICAgICAgICAgICAgICAgICAgICAgIHGnWFAAAABSRU1BUksgICAzICBUV0lOTklORyBJTkZPUk1BVElPTi4gICAgICAgICAgICAgICAgICAgICAgICAgICAgICAgICAgICAgICAgICAgICAgIHGoWFAAAABSRU1BUksgICAzICAgRlJBQ1RJT046IE5VTEwgICAgICAgICAgICAgICAgICAgICAgICAgICAgICAgICAgICAgICAgICAgICAgICAgICAgIHGpWFAAAABSRU1BUksgICAzICAgT1BFUkFUT1I6IE5VTEwgICAgICAgICAgICAgICAgICAgICAgICAgICAgICAgICAgICAgICAgICAgICAgICAgICAgIHGqWFAAAABSRU1BUksgICAzICAgICAgICAgICAgICAgICAgICAgICAgICAgICAgICAgICAgICAgICAgICAgICAgICAgICAgICAgICAgICAgICAgICAgIHGrWFAAAABSRU1BUksgICAzICBERVZJQVRJT05TIEZST00gSURFQUwgVkFMVUVTLiAgICAgICAgICAgICAgICAgICAgICAgICAgICAgICAgICAgICAgIHGsWFAAAABSRU1BUksgICAzICAgICAgICAgICAgICAgICBSTVNEICAgICAgICAgIENPVU5UICAgICAgICAgICAgICAgICAgICAgICAgICAgICAgICAgIHGtWFAAAABSRU1BUksgICAzICAgQk9ORCAgICAgIDogICBOVUxMICAgICAgICAgICBOVUxMICAgICAgICAgICAgICAgICAgICAgICAgICAgICAgICAgIHGuWFAAAABSRU1BUksgICAzICAgQU5HTEUgICAgIDogICBOVUxMICAgICAgICAgICBOVUxMICAgICAgICAgICAgICAgICAgICAgICAgICAgICAgICAgIHGvWFAAAABSRU1BUksgICAzICAgQ0hJUkFMSVRZIDogICBOVUxMICAgICAgICAgICBOVUxMICAgICAgICAgICAgICAgICAgICAgICAgICAgICAgICAgIHGwWFAAAABSRU1BUksgICAzICAgUExBTkFSSVRZIDogICBOVUxMICAgICAgICAgICBOVUxMICAgICAgICAgICAgICAgICAgICAgICAgICAgICAgICAgIHGxWFAAAABSRU1BUksgICAzICAgRElIRURSQUwgIDogICBOVUxMICAgICAgICAgICBOVUxMICAgICAgICAgICAgICAgICAgICAgICAgICAgICAgICAgIHGyWFAAAABSRU1BUksgICAzICAgICAgICAgICAgICAgICAgICAgICAgICAgICAgICAgICAgICAgICAgICAgICAgICAgICAgICAgICAgICAgICAgICAgIHGzWFAAAABSRU1BUksgICAzICBUTFMgREVUQUlMUyAgICAgICAgICAgICAgICAgICAgICAgICAgICAgICAgICAgICAgICAgICAgICAgICAgICAgICAgIHG0WFAAAABSRU1BUksgICAzICAgTlVNQkVSIE9GIFRMUyBHUk9VUFMgIDogTlVMTCAgICAgICAgICAgICAgICAgICAgICAgICAgICAgICAgICAgICAgIHG1WFAAAABSRU1BUksgICAzICAgICAgICAgICAgICAgICAgICAgICAgICAgICAgICAgICAgICAgICAgICAgICAgICAgICAgICAgICAgICAgICAgICAgIHG2WFAAAABSRU1BUksgICAzICBOQ1MgREVUQUlMUyAgICAgICAgICAgICAgICAgICAgICAgICAgICAgICAgICAgICAgICAgICAgICAgICAgICAgICAgIHG3WFAAAABSRU1BUksgICAzICAgTlVNQkVSIE9GIE5DUyBHUk9VUFMgOiBOVUxMICAgICAgICAgICAgICAgICAgICAgICAgICAgICAgICAgICAgICAgIHG4WFAAAABSRU1BUksgICAzICAgICAgICAgICAgICAgICAgICAgICAgICAgICAgICAgICAgICAgICAgICAgICAgICAgICAgICAgICAgICAgICAgICAgIHG5WFAAAABSRU1BUksgICAzICBPVEhFUiBSRUZJTkVNRU5UIFJFTUFSS1M6IE5VTEwgICAgICAgICAgICAgICAgICAgICAgICAgICAgICAgICAgICAgIHG6WFAAAABSRU1BUksgICA0ICAgICAgICAgICAgICAgICAgICAgICAgICAgICAgICAgICAgICAgICAgICAgICAgICAgICAgICAgICAgICAgICAgICAgIHG7WFAAAABSRU1BUksgICA0IDZPMTEgQ09NUExJRVMgV0lUSCBGT1JNQVQgVi4gMy4zMCwgMTMtSlVMLTExICAgICAgICAgICAgICAgICAgICAgICAgIHG8WFAAAABSRU1BUksgMTAwICAgICAgICAgICAgICAgICAgICAgICAgICAgICAgICAgICAgICAgICAgICAgICAgICAgICAgICAgICAgICAgICAgICAgIHG9WFAAAABSRU1BUksgMTAwIFRISVMgRU5UUlkgSEFTIEJFRU4gUFJPQ0VTU0VEIEJZIFJDU0IgT04gMTgtRkVCLTE5LiAgICAgICAgICAgICAgICAgIHG+WFAAAABSRU1BUksgMTAwIFRIRSBERVBPU0lUSU9OIElEIElTIERfMTAwMDIzOTQ4My4gICAgICAgICAgICAgICAgICAgICAgICAgICAgICAgICAgIHG/WFAAAABSRU1BUksgMjAwICAgICAgICAgICAgICAgICAgICAgICAgICAgICAgICAgICAgICAgICAgICAgICAgICAgICAgICAgICAgICAgICAgICAgIHHAWFAAAABSRU1BUksgMjAwIEVYUEVSSU1FTlRBTCBERVRBSUxTICAgICAgICAgICAgICAgICAgICAgICAgICAgICAgICAgICAgICAgICAgICAgICAgIHHBWFAAAABSRU1BUksgMjAwICBFWFBFUklNRU5UIFRZUEUgICAgICAgICAgICAgICAgOiBYLVJBWSBESUZGUkFDVElPTiAgICAgICAgICAgICAgICAgIHHCWFAAAABSRU1BUksgMjAwICBEQVRFIE9GIERBVEEgQ09MTEVDVElPTiAgICAgICAgOiAyNS1OT1YtMTggICAgICAgICAgICAgICAgICAgICAgICAgIHHDWFAAAABSRU1BUksgMjAwICBURU1QRVJBVFVSRSAgICAgICAgICAgKEtFTFZJTikgOiAxMDAgICAgICAgICAgICAgICAgICAgICAgICAgICAgICAgIHHEWFAAAABSRU1BUksgMjAwICBQSCAgICAgICAgICAgICAgICAgICAgICAgICAgICAgOiA3ICAgICAgICAgICAgICAgICAgICAgICAgICAgICAgICAgIHHFWFAAAABSRU1BUksgMjAwICBOVU1CRVIgT0YgQ1JZU1RBTFMgVVNFRCAgICAgICAgOiAxICAgICAgICAgICAgICAgICAgICAgICAgICAgICAgICAgIHHGWFAAAABSRU1BUksgMjAwICAgICAgICAgICAgICAgICAgICAgICAgICAgICAgICAgICAgICAgICAgICAgICAgICAgICAgICAgICAgICAgICAgICAgIHHHWFAAAABSRU1BUksgMjAwICBTWU5DSFJPVFJPTiAgICAgICAgICAgICAgKFkvTikgOiBZICAgICAgICAgICAgICAgICAgICAgICAgICAgICAgICAgIHHIWFAAAABSRU1BUksgMjAwICBSQURJQVRJT04gU09VUkNFICAgICAgICAgICAgICAgOiBBUFMgICAgICAgICAgICAgICAgICAgICAgICAgICAgICAgIHHJWFAAAABSRU1BUksgMjAwICBCRUFNTElORSAgICAgICAgICAgICAgICAgICAgICAgOiAyMi1JRCAgICAgICAgICAgICAgICAgICAgICAgICAgICAgIHHKWFAAAABSRU1BUksgMjAwICBYLVJBWSBHRU5FUkFUT1IgTU9ERUwgICAgICAgICAgOiBOVUxMICAgICAgICAgICAgICAgICAgICAgICAgICAgICAgIHHLWFAAAABSRU1BUksgMjAwICBNT05PQ0hST01BVElDIE9SIExBVUUgICAgKE0vTCkgOiBNICAgICAgICAgICAgICAgICAgICAgICAgICAgICAgICAgIHHMWFAAAABSRU1BUksgMjAwICBXQVZFTEVOR1RIIE9SIFJBTkdFICAgICAgICAoQSkgOiAxLjAwMCAgICAgICAgICAgICAgICAgICAgICAgICAgICAgIHHNWFAAAABSRU1BUksgMjAwICBNT05PQ0hST01BVE9SICAgICAgICAgICAgICAgICAgOiBET1VCTEUgQ1JZU1RBTCBTSSgxMTEpICAgICAgICAgICAgIHHOWFAAAABSRU1BUksgMjAwICBPUFRJQ1MgICAgICAgICAgICAgICAgICAgICAgICAgOiBOVUxMICAgICAgICAgICAgICAgICAgICAgICAgICAgICAgIHHPWFAAAABSRU1BUksgMjAwICAgICAgICAgICAgICAgICAgICAgICAgICAgICAgICAgICAgICAgICAgICAgICAgICAgICAgICAgICAgICAgICAgICAgIHHQWFAAAABSRU1BUksgMjAwICBERVRFQ1RPUiBUWVBFICAgICAgICAgICAgICAgICAgOiBQSVhFTCAgICAgICAgICAgICAgICAgICAgICAgICAgICAgIHHRWFAAAABSRU1BUksgMjAwICBERVRFQ1RPUiBNQU5VRkFDVFVSRVIgICAgICAgICAgOiBERUNUUklTIEVJR0VSIFggMTZNICAgICAgICAgICAgICAgIHHSWFAAAABSRU1BUksgMjAwICBJTlRFTlNJVFktSU5URUdSQVRJT04gU09GVFdBUkUgOiBYRFMgICAgICAgICAgICAgICAgICAgICAgICAgICAgICAgIHHTWFAAAABSRU1BUksgMjAwICBEQVRBIFNDQUxJTkcgU09GVFdBUkUgICAgICAgICAgOiBYU0NBTEUgICAgICAgICAgICAgICAgICAgICAgICAgICAgIHHUWFAAAABSRU1BUksgMjAwICAgICAgICAgICAgICAgICAgICAgICAgICAgICAgICAgICAgICAgICAgICAgICAgICAgICAgICAgICAgICAgICAgICAgIHHVWFAAAABSRU1BUksgMjAwICBOVU1CRVIgT0YgVU5JUVVFIFJFRkxFQ1RJT05TICAgOiA0Njg1MiAgICAgICAgICAgICAgICAgICAgICAgICAgICAgIHHWWFAAAABSRU1BUksgMjAwICBSRVNPTFVUSU9OIFJBTkdFIEhJR0ggICAgICAoQSkgOiAxLjg0MCAgICAgICAgICAgICAgICAgICAgICAgICAgICAgIHHXWFAAAABSRU1BUksgMjAwICBSRVNPTFVUSU9OIFJBTkdFIExPVyAgICAgICAoQSkgOiA4OS4zOTcgICAgICAgICAgICAgICAgICAgICAgICAgICAgIHHYWFAAAABSRU1BUksgMjAwICBSRUpFQ1RJT04gQ1JJVEVSSUEgIChTSUdNQShJKSkgOiBOVUxMICAgICAgICAgICAgICAgICAgICAgICAgICAgICAgIHHZWFAAAABSRU1BUksgMjAwICAgICAgICAgICAgICAgICAgICAgICAgICAgICAgICAgICAgICAgICAgICAgICAgICAgICAgICAgICAgICAgICAgICAgIHHaWFAAAABSRU1BUksgMjAwIE9WRVJBTEwuICAgICAgICAgICAgICAgICAgICAgICAgICAgICAgICAgICAgICAgICAgICAgICAgICAgICAgICAgICAgIHHbWFAAAABSRU1BUksgMjAwICBDT01QTEVURU5FU1MgRk9SIFJBTkdFICAgICAoJSkgOiA5OC4yICAgICAgICAgICAgICAgICAgICAgICAgICAgICAgIHHcWFAAAABSRU1BUksgMjAwICBEQVRBIFJFRFVOREFOQ1kgICAgICAgICAgICAgICAgOiAxMi4wNyAgICAgICAgICAgICAgICAgICAgICAgICAgICAgIHHdWFAAAABSRU1BUksgMjAwICBSIE1FUkdFICAgICAgICAgICAgICAgICAgICAoSSkgOiAwLjA4MjAwICAgICAgICAgICAgICAgICAgICAgICAgICAgIHHeWFAAAABSRU1BUksgMjAwICBSIFNZTSAgICAgICAgICAgICAgICAgICAgICAoSSkgOiBOVUxMICAgICAgICAgICAgICAgICAgICAgICAgICAgICAgIHHfWFAAAABSRU1BUksgMjAwICA8SS9TSUdNQShJKT4gRk9SIFRIRSBEQVRBIFNFVCAgOiAxNS41MTAwICAgICAgICAgICAgICAgICAgICAgICAgICAgIHHgWFAAAABSRU1BUksgMjAwICAgICAgICAgICAgICAgICAgICAgICAgICAgICAgICAgICAgICAgICAgICAgICAgICAgICAgICAgICAgICAgICAgICAgIHHhWFAAAABSRU1BUksgMjAwIElOIFRIRSBISUdIRVNUIFJFU09MVVRJT04gU0hFTEwuICAgICAgICAgICAgICAgICAgICAgICAgICAgICAgICAgICAgIHHiWFAAAABSRU1BUksgMjAwICBISUdIRVNUIFJFU09MVVRJT04gU0hFTEwsIFJBTkdFIEhJR0ggKEEpIDogMS44NCAgICAgICAgICAgICAgICAgICAgIHHjWFAAAABSRU1BUksgMjAwICBISUdIRVNUIFJFU09MVVRJT04gU0hFTEwsIFJBTkdFIExPVyAgKEEpIDogMS45NSAgICAgICAgICAgICAgICAgICAgIHHkWFAAAABSRU1BUksgMjAwICBDT01QTEVURU5FU1MgRk9SIFNIRUxMICAgICAoJSkgOiA4OS4xICAgICAgICAgICAgICAgICAgICAgICAgICAgICAgIHHlWFAAAABSRU1BUksgMjAwICBEQVRBIFJFRFVOREFOQ1kgSU4gU0hFTEwgICAgICAgOiA3LjUzICAgICAgICAgICAgICAgICAgICAgICAgICAgICAgIHHmWFAAAABSRU1BUksgMjAwICBSIE1FUkdFIEZPUiBTSEVMTCAgICAgICAgICAoSSkgOiAxLjg2NzAwICAgICAgICAgICAgICAgICAgICAgICAgICAgIHHnWFAAAABSRU1BUksgMjAwICBSIFNZTSBGT1IgU0hFTEwgICAgICAgICAgICAoSSkgOiBOVUxMICAgICAgICAgICAgICAgICAgICAgICAgICAgICAgIHHoWFAAAABSRU1BUksgMjAwICA8SS9TSUdNQShJKT4gRk9SIFNIRUxMICAgICAgICAgOiAwLjc2MCAgICAgICAgICAgICAgICAgICAgICAgICAgICAgIHHpWFAAAABSRU1BUksgMjAwICAgICAgICAgICAgICAgICAgICAgICAgICAgICAgICAgICAgICAgICAgICAgICAgICAgICAgICAgICAgICAgICAgICAgIHHqWFAAAABSRU1BUksgMjAwIERJRkZSQUNUSU9OIFBST1RPQ09MOiBTSU5HTEUgV0FWRUxFTkdUSCAgICAgICAgICAgICAgICAgICAgICAgICAgICAgIHHrWFAAAABSRU1BUksgMjAwIE1FVEhPRCBVU0VEIFRPIERFVEVSTUlORSBUSEUgU1RSVUNUVVJFOiBNT0xFQ1VMQVIgUkVQTEFDRU1FTlQgICAgICAgIHHsWFAAAABSRU1BUksgMjAwIFNPRlRXQVJFIFVTRUQ6IFBIRU5JWCAgICAgICAgICAgICAgICAgICAgICAgICAgICAgICAgICAgICAgICAgICAgICAgIHHtWFAAAABSRU1BUksgMjAwIFNUQVJUSU5HIE1PREVMOiBQREIgRU5UUlkgMUpGOSAgICAgICAgICAgICAgICAgICAgICAgICAgICAgICAgICAgICAgIHHuWFAAAABSRU1BUksgMjAwICAgICAgICAgICAgICAgICAgICAgICAgICAgICAgICAgICAgICAgICAgICAgICAgICAgICAgICAgICAgICAgICAgICAgIHHvWFAAAABSRU1BUksgMjAwIFJFTUFSSzogTlVMTCAgICAgICAgICAgICAgICAgICAgICAgICAgICAgICAgICAgICAgICAgICAgICAgICAgICAgICAgIHHwWFAAAABSRU1BUksgMjgwICAgICAgICAgICAgICAgICAgICAgICAgICAgICAgICAgICAgICAgICAgICAgICAgICAgICAgICAgICAgICAgICAgICAgIHHxWFAAAABSRU1BUksgMjgwIENSWVNUQUwgICAgICAgICAgICAgICAgICAgICAgICAgICAgICAgICAgICAgICAgICAgICAgICAgICAgICAgICAgICAgIHHyWFAAAABSRU1BUksgMjgwIFNPTFZFTlQgQ09OVEVOVCwgVlMgICAoJSk6IDU5LjIxICAgICAgICAgICAgICAgICAgICAgICAgICAgICAgICAgICAgIHHzWFAAAABSRU1BUksgMjgwIE1BVFRIRVdTIENPRUZGSUNJRU5ULCBWTSAoQU5HU1RST01TKiozL0RBKTogMy4wMiAgICAgICAgICAgICAgICAgICAgIHH0WFAAAABSRU1BUksgMjgwICAgICAgICAgICAgICAgICAgICAgICAgICAgICAgICAgICAgICAgICAgICAgICAgICAgICAgICAgICAgICAgICAgICAgIHH1WFAAAABSRU1BUksgMjgwIENSWVNUQUxMSVpBVElPTiBDT05ESVRJT05TOiAyMC0zMCUgVy9WIFBFRzMzNTAsIDAuMSBNIFRSSVMtSENMLCAgICAgIHH2WFAAAABSRU1BUksgMjgwICAwLjIgTSBNQUdORVNJVU0gQ0hMT1JJREUsIFBIIDcsIFZBUE9SIERJRkZVU0lPTiwgU0lUVElORyBEUk9QLCAgICAgIHH3WFAAAABSRU1BUksgMjgwICBURU1QRVJBVFVSRSAyOTNLICAgICAgICAgICAgICAgICAgICAgICAgICAgICAgICAgICAgICAgICAgICAgICAgICAgIHH4WFAAAABSRU1BUksgMjkwICAgICAgICAgICAgICAgICAgICAgICAgICAgICAgICAgICAgICAgICAgICAgICAgICAgICAgICAgICAgICAgICAgICAgIHH5WFAAAABSRU1BUksgMjkwIENSWVNUQUxMT0dSQVBISUMgU1lNTUVUUlkgICAgICAgICAgICAgICAgICAgICAgICAgICAgICAgICAgICAgICAgICAgIHH6WFAAAABSRU1BUksgMjkwIFNZTU1FVFJZIE9QRVJBVE9SUyBGT1IgU1BBQ0UgR1JPVVA6IFAgNDIgMjEgMiAgICAgICAgICAgICAgICAgICAgICAgIHH7WFAAAABSRU1BUksgMjkwICAgICAgICAgICAgICAgICAgICAgICAgICAgICAgICAgICAgICAgICAgICAgICAgICAgICAgICAgICAgICAgICAgICAgIHH8WFAAAABSRU1BUksgMjkwICAgICAgU1lNT1AgICBTWU1NRVRSWSAgICAgICAgICAgICAgICAgICAgICAgICAgICAgICAgICAgICAgICAgICAgICAgIHH9WFAAAABSRU1BUksgMjkwICAgICBOTk5NTU0gICBPUEVSQVRPUiAgICAgICAgICAgICAgICAgICAgICAgICAgICAgICAgICAgICAgICAgICAgICAgIHH+WFAAAABSRU1BUksgMjkwICAgICAgIDE1NTUgICBYLFksWiAgICAgICAgICAgICAgICAgICAgICAgICAgICAgICAgICAgICAgICAgICAgICAgICAgIHH/WFAAAABSRU1BUksgMjkwICAgICAgIDI1NTUgICAtWCwtWSxaICAgICAgICAgICAgICAgICAgICAgICAgICAgICAgICAgICAgICAgICAgICAgICAgIHIAAQAAWFAAAABSRU1BUksgMjkwICAgICAgIDM1NTUgICAtWSsxLzIsWCsxLzIsWisxLzIgICAgICAgICAgICAgICAgICAgICAgICAgICAgICAgICAgICAgIHIBAQAAWFAAAABSRU1BUksgMjkwICAgICAgIDQ1NTUgICBZKzEvMiwtWCsxLzIsWisxLzIgICAgICAgICAgICAgICAgICAgICAgICAgICAgICAgICAgICAgIHICAQAAWFAAAABSRU1BUksgMjkwICAgICAgIDU1NTUgICAtWCsxLzIsWSsxLzIsLVorMS8yICAgICAgICAgICAgICAgICAgICAgICAgICAgICAgICAgICAgIHIDAQAAWFAAAABSRU1BUksgMjkwICAgICAgIDY1NTUgICBYKzEvMiwtWSsxLzIsLVorMS8yICAgICAgICAgICAgICAgICAgICAgICAgICAgICAgICAgICAgIHIEAQAAWFAAAABSRU1BUksgMjkwICAgICAgIDc1NTUgICBZLFgsLVogICAgICAgICAgICAgICAgICAgICAgICAgICAgICAgICAgICAgICAgICAgICAgICAgIHIFAQAAWFAAAABSRU1BUksgMjkwICAgICAgIDg1NTUgICAtWSwtWCwtWiAgICAgICAgICAgICAgICAgICAgICAgICAgICAgICAgICAgICAgICAgICAgICAgIHIGAQAAWFAAAABSRU1BUksgMjkwICAgICAgICAgICAgICAgICAgICAgICAgICAgICAgICAgICAgICAgICAgICAgICAgICAgICAgICAgICAgICAgICAgICAgIHIHAQAAWFAAAABSRU1BUksgMjkwICAgICBXSEVSRSBOTk4gLT4gT1BFUkFUT1IgTlVNQkVSICAgICAgICAgICAgICAgICAgICAgICAgICAgICAgICAgICAgIHIIAQAAWFAAAABSRU1BUksgMjkwICAgICAgICAgICBNTU0gLT4gVFJBTlNMQVRJT04gVkVDVE9SICAgICAgICAgICAgICAgICAgICAgICAgICAgICAgICAgIHIJAQAAWFAAAABSRU1BUksgMjkwICAgICAgICAgICAgICAgICAgICAgICAgICAgICAgICAgICAgICAgICAgICAgICAgICAgICAgICAgICAgICAgICAgICAgIHIKAQAAWFAAAABSRU1BUksgMjkwIENSWVNUQUxMT0dSQVBISUMgU1lNTUVUUlkgVFJBTlNGT1JNQVRJT05TICAgICAgICAgICAgICAgICAgICAgICAgICAgIHILAQAAWFAAAABSRU1BUksgMjkwIFRIRSBGT0xMT1dJTkcgVFJBTlNGT1JNQVRJT05TIE9QRVJBVEUgT04gVEhFIEFUT00vSEVUQVRNICAgICAgICAgICAgIHIMAQAAWFAAAABSRU1BUksgMjkwIFJFQ09SRFMgSU4gVEhJUyBFTlRSWSBUTyBQUk9EVUNFIENSWVNUQUxMT0dSQVBISUNBTExZICAgICAgICAgICAgICAgIHINAQAAWFAAAABSRU1BUksgMjkwIFJFTEFURUQgTU9MRUNVTEVTLiAgICAgICAgICAgICAgICAgICAgICAgICAgICAgICAgICAgICAgICAgICAgICAgICAgIHIOAQAAWFAAAABSRU1BUksgMjkwICAgU01UUlkxICAgMSAgMS4wMDAwMDAgIDAuMDAwMDAwICAwLjAwMDAwMCAgICAgICAgMC4wMDAwMCAgICAgICAgICAgIHIPAQAAWFAAAABSRU1BUksgMjkwICAgU01UUlkyICAgMSAgMC4wMDAwMDAgIDEuMDAwMDAwICAwLjAwMDAwMCAgICAgICAgMC4wMDAwMCAgICAgICAgICAgIHIQAQAAWFAAAABSRU1BUksgMjkwICAgU01UUlkzICAgMSAgMC4wMDAwMDAgIDAuMDAwMDAwICAxLjAwMDAwMCAgICAgICAgMC4wMDAwMCAgICAgICAgICAgIHIRAQAAWFAAAABSRU1BUksgMjkwICAgU01UUlkxICAgMiAtMS4wMDAwMDAgIDAuMDAwMDAwICAwLjAwMDAwMCAgICAgICAgMC4wMDAwMCAgICAgICAgICAgIHISAQAAWFAAAABSRU1BUksgMjkwICAgU01UUlkyICAgMiAgMC4wMDAwMDAgLTEuMDAwMDAwICAwLjAwMDAwMCAgICAgICAgMC4wMDAwMCAgICAgICAgICAgIHITAQAAWFAAAABSRU1BUksgMjkwICAgU01UUlkzICAgMiAgMC4wMDAwMDAgIDAuMDAwMDAwICAxLjAwMDAwMCAgICAgICAgMC4wMDAwMCAgICAgICAgICAgIHIUAQAAWFAAAABSRU1BUksgMjkwICAgU01UUlkxICAgMyAgMC4wMDAwMDAgLTEuMDAwMDAwICAwLjAwMDAwMCAgICAgICA2My4yMTMwMCAgICAgICAgICAgIHIVAQAAWFAAAABSRU1BUksgMjkwICAgU01UUlkyICAgMyAgMS4wMDAwMDAgIDAuMDAwMDAwICAwLjAwMDAwMCAgICAgICA2My4yMTMwMCAgICAgICAgICAgIHIWAQAAWFAAAABSRU1BUksgMjkwICAgU01UUlkzICAgMyAgMC4wMDAwMDAgIDAuMDAwMDAwICAxLjAwMDAwMCAgICAgICAzMy41NDM1MCAgICAgICAgICAgIHIXAQAAWFAAAABSRU1BUksgMjkwICAgU01UUlkxICAgNCAgMC4wMDAwMDAgIDEuMDAwMDAwICAwLjAwMDAwMCAgICAgICA2My4yMTMwMCAgICAgICAgICAgIHIYAQAAWFAAAABSRU1BUksgMjkwICAgU01UUlkyICAgNCAtMS4wMDAwMDAgIDAuMDAwMDAwICAwLjAwMDAwMCAgICAgICA2My4yMTMwMCAgICAgICAgICAgIHIZAQAAWFAAAABSRU1BUksgMjkwICAgU01UUlkzICAgNCAgMC4wMDAwMDAgIDAuMDAwMDAwICAxLjAwMDAwMCAgICAgICAzMy41NDM1MCAgICAgICAgICAgIHIaAQAAWFAAAABSRU1BUksgMjkwICAgU01UUlkxICAgNSAtMS4wMDAwMDAgIDAuMDAwMDAwICAwLjAwMDAwMCAgICAgICA2My4yMTMwMCAgICAgICAgICAgIHIbAQAAWFAAAABSRU1BUksgMjkwICAgU01UUlkyICAgNSAgMC4wMDAwMDAgIDEuMDAwMDAwICAwLjAwMDAwMCAgICAgICA2My4yMTMwMCAgICAgICAgICAgIHIcAQAAWFAAAABSRU1BUksgMjkwICAgU01UUlkzICAgNSAgMC4wMDAwMDAgIDAuMDAwMDAwIC0xLjAwMDAwMCAgICAgICAzMy41NDM1MCAgICAgICAgICAgIHIdAQAAWFAAAABSRU1BUksgMjkwICAgU01UUlkxICAgNiAgMS4wMDAwMDAgIDAuMDAwMDAwICAwLjAwMDAwMCAgICAgICA2My4yMTMwMCAgICAgICAgICAgIHIeAQAAWFAAAABSRU1BUksgMjkwICAgU01UUlkyICAgNiAgMC4wMDAwMDAgLTEuMDAwMDAwICAwLjAwMDAwMCAgICAgICA2My4yMTMwMCAgICAgICAgICAgIHIfAQAAWFAAAABSRU1BUksgMjkwICAgU01UUlkzICAgNiAgMC4wMDAwMDAgIDAuMDAwMDAwIC0xLjAwMDAwMCAgICAgICAzMy41NDM1MCAgICAgICAgICAgIHIgAQAAWFAAAABSRU1BUksgMjkwICAgU01UUlkxICAgNyAgMC4wMDAwMDAgIDEuMDAwMDAwICAwLjAwMDAwMCAgICAgICAgMC4wMDAwMCAgICAgICAgICAgIHIhAQAAWFAAAABSRU1BUksgMjkwICAgU01UUlkyICAgNyAgMS4wMDAwMDAgIDAuMDAwMDAwICAwLjAwMDAwMCAgICAgICAgMC4wMDAwMCAgICAgICAgICAgIHIiAQAAWFAAAABSRU1BUksgMjkwICAgU01UUlkzICAgNyAgMC4wMDAwMDAgIDAuMDAwMDAwIC0xLjAwMDAwMCAgICAgICAgMC4wMDAwMCAgICAgICAgICAgIHIjAQAAWFAAAABSRU1BUksgMjkwICAgU01UUlkxICAgOCAgMC4wMDAwMDAgLTEuMDAwMDAwICAwLjAwMDAwMCAgICAgICAgMC4wMDAwMCAgICAgICAgICAgIHIkAQAAWFAAAABSRU1BUksgMjkwICAgU01UUlkyICAgOCAtMS4wMDAwMDAgIDAuMDAwMDAwICAwLjAwMDAwMCAgICAgICAgMC4wMDAwMCAgICAgICAgICAgIHIlAQAAWFAAAABSRU1BUksgMjkwICAgU01UUlkzICAgOCAgMC4wMDAwMDAgIDAuMDAwMDAwIC0xLjAwMDAwMCAgICAgICAgMC4wMDAwMCAgICAgICAgICAgIHImAQAAWFAAAABSRU1BUksgMjkwICAgICAgICAgICAgICAgICAgICAgICAgICAgICAgICAgICAgICAgICAgICAgICAgICAgICAgICAgICAgICAgICAgICAgIHInAQAAWFAAAABSRU1BUksgMjkwIFJFTUFSSzogTlVMTCAgICAgICAgICAgICAgICAgICAgICAgICAgICAgICAgICAgICAgICAgICAgICAgICAgICAgICAgIHIoAQAAWFAAAABSRU1BUksgMzAwICAgICAgICAgICAgICAgICAgICAgICAgICAgICAgICAgICAgICAgICAgICAgICAgICAgICAgICAgICAgICAgICAgICAgIHIpAQAAWFAAAABSRU1BUksgMzAwIEJJT01PTEVDVUxFOiAxICAgICAgICAgICAgICAgICAgICAgICAgICAgICAgICAgICAgICAgICAgICAgICAgICAgICAgIHIqAQAAWFAAAABSRU1BUksgMzAwIFNFRSBSRU1BUksgMzUwIEZPUiBUSEUgQVVUSE9SIFBST1ZJREVEIEFORC9PUiBQUk9HUkFNICAgICAgICAgICAgICAgIHIrAQAAWFAAAABSRU1BUksgMzAwIEdFTkVSQVRFRCBBU1NFTUJMWSBJTkZPUk1BVElPTiBGT1IgVEhFIFNUUlVDVFVSRSBJTiAgICAgICAgICAgICAgICAgIHIsAQAAWFAAAABSRU1BUksgMzAwIFRISVMgRU5UUlkuIFRIRSBSRU1BUksgTUFZIEFMU08gUFJPVklERSBJTkZPUk1BVElPTiBPTiAgICAgICAgICAgICAgIHItAQAAWFAAAABSRU1BUksgMzAwIEJVUklFRCBTVVJGQUNFIEFSRUEuICAgICAgICAgICAgICAgICAgICAgICAgICAgICAgICAgICAgICAgICAgICAgICAgIHIuAQAAWFAAAABSRU1BUksgMzUwICAgICAgICAgICAgICAgICAgICAgICAgICAgICAgICAgICAgICAgICAgICAgICAgICAgICAgICAgICAgICAgICAgICAgIHIvAQAAWFAAAABSRU1BUksgMzUwIENPT1JESU5BVEVTIEZPUiBBIENPTVBMRVRFIE1VTFRJTUVSIFJFUFJFU0VOVElORyBUSEUgS05PV04gICAgICAgICAgIHIwAQAAWFAAAABSRU1BUksgMzUwIEJJT0xPR0lDQUxMWSBTSUdOSUZJQ0FOVCBPTElHT01FUklaQVRJT04gU1RBVEUgT0YgVEhFICAgICAgICAgICAgICAgIHIxAQAAWFAAAABSRU1BUksgMzUwIE1PTEVDVUxFIENBTiBCRSBHRU5FUkFURUQgQlkgQVBQTFlJTkcgQklPTVQgVFJBTlNGT1JNQVRJT05TICAgICAgICAgIHIyAQAAWFAAAABSRU1BUksgMzUwIEdJVkVOIEJFTE9XLiAgQk9USCBOT04tQ1JZU1RBTExPR1JBUEhJQyBBTkQgICAgICAgICAgICAgICAgICAgICAgICAgIHIzAQAAWFAAAABSRU1BUksgMzUwIENSWVNUQUxMT0dSQVBISUMgT1BFUkFUSU9OUyBBUkUgR0lWRU4uICAgICAgICAgICAgICAgICAgICAgICAgICAgICAgIHI0AQAAWFAAAABSRU1BUksgMzUwICAgICAgICAgICAgICAgICAgICAgICAgICAgICAgICAgICAgICAgICAgICAgICAgICAgICAgICAgICAgICAgICAgICAgIHI1AQAAWFAAAABSRU1BUksgMzUwIEJJT01PTEVDVUxFOiAxICAgICAgICAgICAgICAgICAgICAgICAgICAgICAgICAgICAgICAgICAgICAgICAgICAgICAgIHI2AQAAWFAAAABSRU1BUksgMzUwIEFVVEhPUiBERVRFUk1JTkVEIEJJT0xPR0lDQUwgVU5JVDogRElNRVJJQyAgICAgICAgICAgICAgICAgICAgICAgICAgIHI3AQAAWFAAAABSRU1BUksgMzUwIFNPRlRXQVJFIERFVEVSTUlORUQgUVVBVEVSTkFSWSBTVFJVQ1RVUkU6IERJTUVSSUMgICAgICAgICAgICAgICAgICAgIHI4AQAAWFAAAABSRU1BUksgMzUwIFNPRlRXQVJFIFVTRUQ6IFBJU0EgICAgICAgICAgICAgICAgICAgICAgICAgICAgICAgICAgICAgICAgICAgICAgICAgIHI5AQAAWFAAAABSRU1BUksgMzUwIFRPVEFMIEJVUklFRCBTVVJGQUNFIEFSRUE6IDY5NDAgQU5HU1RST00qKjIgICAgICAgICAgICAgICAgICAgICAgICAgIHI6AQAAWFAAAABSRU1BUksgMzUwIFNVUkZBQ0UgQVJFQSBPRiBUSEUgQ09NUExFWDogMjY4NDAgQU5HU1RST00qKjIgICAgICAgICAgICAgICAgICAgICAgIHI7AQAAWFAAAABSRU1BUksgMzUwIENIQU5HRSBJTiBTT0xWRU5UIEZSRUUgRU5FUkdZOiAtNjUuMCBLQ0FML01PTCAgICAgICAgICAgICAgICAgICAgICAgIHI8AQAAWFAAAABSRU1BUksgMzUwIEFQUExZIFRIRSBGT0xMT1dJTkcgVE8gQ0hBSU5TOiBBICAgICAgICAgICAgICAgICAgICAgICAgICAgICAgICAgICAgIHI9AQAAWFAAAABSRU1BUksgMzUwICAgQklPTVQxICAgMSAgMS4wMDAwMDAgIDAuMDAwMDAwICAwLjAwMDAwMCAgICAgICAgMC4wMDAwMCAgICAgICAgICAgIHI+AQAAWFAAAABSRU1BUksgMzUwICAgQklPTVQyICAgMSAgMC4wMDAwMDAgIDEuMDAwMDAwICAwLjAwMDAwMCAgICAgICAgMC4wMDAwMCAgICAgICAgICAgIHI/AQAAWFAAAABSRU1BUksgMzUwICAgQklPTVQzICAgMSAgMC4wMDAwMDAgIDAuMDAwMDAwICAxLjAwMDAwMCAgICAgICAgMC4wMDAwMCAgICAgICAgICAgIHJAAQAAWFAAAABSRU1BUksgMzUwICAgQklPTVQxICAgMiAgMC4wMDAwMDAgIDEuMDAwMDAwICAwLjAwMDAwMCAgICAgICAgMC4wMDAwMCAgICAgICAgICAgIHJBAQAAWFAAAABSRU1BUksgMzUwICAgQklPTVQyICAgMiAgMS4wMDAwMDAgIDAuMDAwMDAwICAwLjAwMDAwMCAgICAgICAgMC4wMDAwMCAgICAgICAgICAgIHJCAQAAWFAAAABSRU1BUksgMzUwICAgQklPTVQzICAgMiAgMC4wMDAwMDAgIDAuMDAwMDAwIC0xLjAwMDAwMCAgICAgICAgMC4wMDAwMCAgICAgICAgICAgIHJDAQAAWFAAAABSRU1BUksgMzc1ICAgICAgICAgICAgICAgICAgICAgICAgICAgICAgICAgICAgICAgICAgICAgICAgICAgICAgICAgICAgICAgICAgICAgIHJEAQAAWFAAAABSRU1BUksgMzc1IFNQRUNJQUwgUE9TSVRJT04gICAgICAgICAgICAgICAgICAgICAgICAgICAgICAgICAgICAgICAgICAgICAgICAgICAgIHJFAQAAWFAAAABSRU1BUksgMzc1IFRIRSBGT0xMT1dJTkcgQVRPTVMgQVJFIEZPVU5EIFRPIEJFIFdJVEhJTiAwLjE1IEFOR1NUUk9NUyAgICAgICAgICAgIHJGAQAAWFAAAABSRU1BUksgMzc1IE9GIEEgU1lNTUVUUlkgUkVMQVRFRCBBVE9NIEFORCBBUkUgQVNTVU1FRCBUTyBCRSBPTiBTUEVDSUFMICAgICAgICAgIHJHAQAAWFAAAABSRU1BUksgMzc1IFBPU0lUSU9OUy4gICAgICAgICAgICAgICAgICAgICAgICAgICAgICAgICAgICAgICAgICAgICAgICAgICAgICAgICAgIHJIAQAAWFAAAABSRU1BUksgMzc1ICAgICAgICAgICAgICAgICAgICAgICAgICAgICAgICAgICAgICAgICAgICAgICAgICAgICAgICAgICAgICAgICAgICAgIHJJAQAAWFAAAABSRU1BUksgMzc1IEFUT00gUkVTIENTU0VRSSAgICAgICAgICAgICAgICAgICAgICAgICAgICAgICAgICAgICAgICAgICAgICAgICAgICAgIHJKAQAAWFAAAABSRU1BUksgMzc1ICAgICAgSE9IIEEgNjAzICBMSUVTIE9OIEEgU1BFQ0lBTCBQT1NJVElPTi4gICAgICAgICAgICAgICAgICAgICAgICAgIHJLAQAAWFAAAABSRU1BUksgMzc1ICAgICAgSE9IIEEgNjY3ICBMSUVTIE9OIEEgU1BFQ0lBTCBQT1NJVElPTi4gICAgICAgICAgICAgICAgICAgICAgICAgIHJMAQAAWFAAAABSRU1BUksgNTAwICAgICAgICAgICAgICAgICAgICAgICAgICAgICAgICAgICAgICAgICAgICAgICAgICAgICAgICAgICAgICAgICAgICAgIHJNAQAAWFAAAABSRU1BUksgNTAwIEdFT01FVFJZIEFORCBTVEVSRU9DSEVNSVNUUlkgICAgICAgICAgICAgICAgICAgICAgICAgICAgICAgICAgICAgICAgIHJOAQAAWFAAAABSRU1BUksgNTAwIFNVQlRPUElDOiBUT1JTSU9OIEFOR0xFUyAgICAgICAgICAgICAgICAgICAgICAgICAgICAgICAgICAgICAgICAgICAgIHJPAQAAWFAAAABSRU1BUksgNTAwICAgICAgICAgICAgICAgICAgICAgICAgICAgICAgICAgICAgICAgICAgICAgICAgICAgICAgICAgICAgICAgICAgICAgIHJQAQAAWFAAAABSRU1BUksgNTAwIFRPUlNJT04gQU5HTEVTIE9VVFNJREUgVEhFIEVYUEVDVEVEIFJBTUFDSEFORFJBTiBSRUdJT05TOiAgICAgICAgICAgIHJRAQAAWFAAAABSRU1BUksgNTAwIChNPU1PREVMIE5VTUJFUjsgUkVTPVJFU0lEVUUgTkFNRTsgQz1DSEFJTiBJREVOVElGSUVSOyAgICAgICAgICAgICAgIHJSAQAAWFAAAABSRU1BUksgNTAwIFNTRVE9U0VRVUVOQ0UgTlVNQkVSOyBJPUlOU0VSVElPTiBDT0RFKS4gICAgICAgICAgICAgICAgICAgICAgICAgICAgIHJTAQAAWFAAAABSRU1BUksgNTAwICAgICAgICAgICAgICAgICAgICAgICAgICAgICAgICAgICAgICAgICAgICAgICAgICAgICAgICAgICAgICAgICAgICAgIHJUAQAAWFAAAABSRU1BUksgNTAwIFNUQU5EQVJEIFRBQkxFOiAgICAgICAgICAgICAgICAgICAgICAgICAgICAgICAgICAgICAgICAgICAgICAgICAgICAgIHJVAQAAWFAAAABSRU1BUksgNTAwIEZPUk1BVDooMTBYLEkzLDFYLEEzLDFYLEExLEk0LEExLDRYLEY3LjIsM1gsRjcuMikgICAgICAgICAgICAgICAgICAgIHJWAQAAWFAAAABSRU1BUksgNTAwICAgICAgICAgICAgICAgICAgICAgICAgICAgICAgICAgICAgICAgICAgICAgICAgICAgICAgICAgICAgICAgICAgICAgIHJXAQAAWFAAAABSRU1BUksgNTAwIEVYUEVDVEVEIFZBTFVFUzogR0ogS0xFWVdFR1QgQU5EIFRBIEpPTkVTICgxOTk2KS4gUEhJL1BTSS0gICAgICAgICAgIHJYAQAAWFAAAABSRU1BUksgNTAwIENIT0xPR1k6IFJBTUFDSEFORFJBTiBSRVZJU0lURUQuIFNUUlVDVFVSRSA0LCAxMzk1IC0gMTQwMCAgICAgICAgICAgIHJZAQAAWFAAAABSRU1BUksgNTAwICAgICAgICAgICAgICAgICAgICAgICAgICAgICAgICAgICAgICAgICAgICAgICAgICAgICAgICAgICAgICAgICAgICAgIHJaAQAAWFAAAABSRU1BUksgNTAwICBNIFJFUyBDU1NFUUkgICAgICAgIFBTSSAgICAgICBQSEkgICAgICAgICAgICAgICAgICAgICAgICAgICAgICAgICAgIHJbAQAAWFAAAABSRU1BUksgNTAwICAgIEFSRyBBICA1NiAgICAgIC05Ny4xMCAgIC0xMjcuMzUgICAgICAgICAgICAgICAgICAgICAgICAgICAgICAgICAgIHJcAQAAWFAAAABSRU1BUksgNTAwICAgIElMRSBBIDEyNyAgICAgIC01OS4xNiAgIC0xMjcuOTUgICAgICAgICAgICAgICAgICAgICAgICAgICAgICAgICAgIHJdAQAAWFAAAABSRU1BUksgNTAwICAgIExFVSBBIDIyNyAgICAgICA0MS4wMCAgICAtOTcuMzcgICAgICAgICAgICAgICAgICAgICAgICAgICAgICAgICAgIHJeAQAAWFAAAABSRU1BUksgNTAwICAgIFRSUCBBIDI0OSAgICAgIC03Ny40OCAgIC0xMDIuOTggICAgICAgICAgICAgICAgICAgICAgICAgICAgICAgICAgIHJfAQAAWFAAAABSRU1BUksgNTAwICAgIFNFUiBBIDI1NCAgICAgIC0zMS40MSAgICAgODMuMzEgICAgICAgICAgICAgICAgICAgICAgICAgICAgICAgICAgIHJgAQAAWFAAAABSRU1BUksgNTAwICAgIEFMQSBBIDM2NSAgICAgICA1Ny42OSAgIC0xNDEuMDAgICAgICAgICAgICAgICAgICAgICAgICAgICAgICAgICAgIHJhAQAAWFAAAABSRU1BUksgNTAwICAgICAgICAgICAgICAgICAgICAgICAgICAgICAgICAgICAgICAgICAgICAgICAgICAgICAgICAgICAgICAgICAgICAgIHJiAQAAWFAAAABSRU1BUksgNTAwIFJFTUFSSzogTlVMTCAgICAgICAgICAgICAgICAgICAgICAgICAgICAgICAgICAgICAgICAgICAgICAgICAgICAgICAgIHJjAQAAWFAAAABSRU1BUksgODAwICAgICAgICAgICAgICAgICAgICAgICAgICAgICAgICAgICAgICAgICAgICAgICAgICAgICAgICAgICAgICAgICAgICAgIHJkAQAAWFAAAABSRU1BUksgODAwIFNJVEUgICAgICAgICAgICAgICAgICAgICAgICAgICAgICAgICAgICAgICAgICAgICAgICAgICAgICAgICAgICAgICAgIHJlAQAAWFAAAABSRU1BUksgODAwIFNJVEVfSURFTlRJRklFUjogQUMxICAgICAgICAgICAgICAgICAgICAgICAgICAgICAgICAgICAgICAgICAgICAgICAgIHJmAQAAWFAAAABSRU1BUksgODAwIEVWSURFTkNFX0NPREU6IFNPRlRXQVJFICAgICAgICAgICAgICAgICAgICAgICAgICAgICAgICAgICAgICAgICAgICAgIHJnAQAAWFAAAABSRU1BUksgODAwIFNJVEVfREVTQ1JJUFRJT046IGJpbmRpbmcgc2l0ZSBmb3IgcmVzaWR1ZSBDTCBBIDUwMSAgICAgICAgICAgICAgICAgIHJoAQAAWFAAAABSRU1BUksgODAwICAgICAgICAgICAgICAgICAgICAgICAgICAgICAgICAgICAgICAgICAgICAgICAgICAgICAgICAgICAgICAgICAgICAgIHJpAQAAWFAAAABSRU1BUksgODAwIFNJVEVfSURFTlRJRklFUjogQUMyICAgICAgICAgICAgICAgICAgICAgICAgICAgICAgICAgICAgICAgICAgICAgICAgIHJqAQAAWFAAAABSRU1BUksgODAwIEVWSURFTkNFX0NPREU6IFNPRlRXQVJFICAgICAgICAgICAgICAgICAgICAgICAgICAgICAgICAgICAgICAgICAgICAgIHJrAQAAWFAAAABSRU1BUksgODAwIFNJVEVfREVTQ1JJUFRJT046IGJpbmRpbmcgc2l0ZSBmb3IgcmVzaWR1ZSBDNlAgQSA1MDIgICAgICAgICAgICAgICAgIHJsAQAAZVgGAAAAU0NBTEUxcm0BAABdcm4BAABYUAAAAFNDQUxFMSAgICAgIDAuMDA3OTEwICAwLjAwMDAwMCAgMC4wMDAwMDAgICAgICAgIDAuMDAwMDAgICAgICAgICAgICAgICAgICAgICAgICAgcm8BAABhWAYAAABTQ0FMRTJycAEAAF1ycQEAAFhQAAAAU0NBTEUyICAgICAgMC4wMDAwMDAgIDAuMDA3OTEwICAwLjAwMDAwMCAgICAgICAgMC4wMDAwMCAgICAgICAgICAgICAgICAgICAgICAgICBycgEAAGFYBgAAAEFVVEhPUnJzAQAAXXJ0AQAAWFAAAABBVVRIT1IgICAgSi5BLkRVTktMRSxQLkEuRlJBTlRPTSAgICAgICAgICAgICAgICAgICAgICAgICAgICAgICAgICAgICAgICAgICAgICAgIHJ1AQAAYVgGAAAAQ1JZU1QxcnYBAABdcncBAABYUAAAAENSWVNUMSAgMTI2LjQyNiAgMTI2LjQyNiAgIDY3LjA4NyAgOTAuMDAgIDkwLjAwICA5MC4wMCBQIDQyIDIxIDIgICAgIDggICAgICAgICAgcngBAABhWAYAAABPUklHWDFyeQEAAF1yegEAAFhQAAAAT1JJR1gxICAgICAgMS4wMDAwMDAgIDAuMDAwMDAwICAwLjAwMDAwMCAgICAgICAgMC4wMDAwMCAgICAgICAgICAgICAgICAgICAgICAgICByewEAAGFYBgAAAE9SSUdYM3J8AQAAXXJ9AQAAWFAAAABPUklHWDMgICAgICAwLjAwMDAwMCAgMC4wMDAwMDAgIDEuMDAwMDAwICAgICAgICAwLjAwMDAwICAgICAgICAgICAgICAgICAgICAgICAgIHJ+AQAAYVgGAAAAT1JJR1gycn8BAABdcoABAABYUAAAAE9SSUdYMiAgICAgIDAuMDAwMDAwICAxLjAwMDAwMCAgMC4wMDAwMDAgICAgICAgIDAuMDAwMDAgICAgICAgICAgICAgICAgICAgICAgICAgcoEBAABhWAYAAABTT1VSQ0VyggEAAF1ygwEAAChYUAAAAFNPVVJDRSAgICBNT0xfSUQ6IDE7ICAgICAgICAgICAgICAgICAgICAgICAgICAgICAgICAgICAgICAgICAgICAgICAgICAgICAgICAgICAgcoQBAABYUAAAAFNPVVJDRSAgIDIgT1JHQU5JU01fU0NJRU5USUZJQzogRVNDSEVSSUNISUEgQ09MSSAoU1RSQUlOIEsxMik7ICAgICAgICAgICAgICAgICAgcoUBAABYUAAAAFNPVVJDRSAgIDMgT1JHQU5JU01fVEFYSUQ6IDgzMzMzOyAgICAgICAgICAgICAgICAgICAgICAgICAgICAgICAgICAgICAgICAgICAgICAgcoYBAABYUAAAAFNPVVJDRSAgIDQgU1RSQUlOOiBLMTI7ICAgICAgICAgICAgICAgICAgICAgICAgICAgICAgICAgICAgICAgICAgICAgICAgICAgICAgICAgcocBAABYUAAAAFNPVVJDRSAgIDUgR0VORTogU1VGUywgQ1NEQiwgWU5IQiwgQjE2ODAsIEpXMTY3MDsgICAgICAgICAgICAgICAgICAgICAgICAgICAgICAgcogBAABYUAAAAFNPVVJDRSAgIDYgRVhQUkVTU0lPTl9TWVNURU06IEVTQ0hFUklDSElBIENPTEkgQkwyMShERTMpOyAgICAgICAgICAgICAgICAgICAgICAgcokBAABYUAAAAFNPVVJDRSAgIDcgRVhQUkVTU0lPTl9TWVNURU1fVEFYSUQ6IDQ2OTAwODsgICAgICAgICAgICAgICAgICAgICAgICAgICAgICAgICAgICAgcooBAABYUAAAAFNPVVJDRSAgIDggRVhQUkVTU0lPTl9TWVNURU1fVkVDVE9SX1RZUEU6IFBMQVNNSUQgICAgICAgICAgICAgICAgICAgICAgICAgICAgICAgcosBAABlWAYAAABGT1JNVUxyjAEAAF1yjQEAAChYUAAAAEZPUk1VTCAgIDIgICBDTCAgICBDTCAxLSAgICAgICAgICAgICAgICAgICAgICAgICAgICAgICAgICAgICAgICAgICAgICAgICAgICAgICAgco4BAABYUAAAAEZPUk1VTCAgIDMgIEM2UCAgICBDMTEgSDE3IE4yIE83IFAgUyAgICAgICAgICAgICAgICAgICAgICAgICAgICAgICAgICAgICAgICAgICAgco8BAABYUAAAAEZPUk1VTCAgIDQgIEhPSCAgICo5NihIMiBPKSAgICAgICAgICAgICAgICAgICAgICAgICAgICAgICAgICAgICAgICAgICAgICAgICAgICAgcpABAABlWAYAAABIRVROQU1ykQEAAF1ykgEAAChYUAAAAEhFVE5BTSAgICAgIENMIENITE9SSURFIElPTiAgICAgICAgICAgICAgICAgICAgICAgICAgICAgICAgICAgICAgICAgICAgICAgICAgICAgcpMBAABYUAAAAEhFVE5BTSAgICAgQzZQIE4tKHszLUhZRFJPWFktMi1NRVRIWUwtNS1bKFBIT1NQSE9OT09YWSlNRVRIWUxdUFlSSURJTi0gICAgICAgICAgcpQBAABYUAAAAEhFVE5BTSAgIDIgQzZQICA0LVlMfU1FVEhZTCktTC1DWVNURUlORSAgICAgICAgICAgICAgICAgICAgICAgICAgICAgICAgICAgICAgICAgcpUBAABlWAYAAABDT01QTkRylgEAAF1ylwEAAChYUAAAAENPTVBORCAgICBNT0xfSUQ6IDE7ICAgICAgICAgICAgICAgICAgICAgICAgICAgICAgICAgICAgICAgICAgICAgICAgICAgICAgICAgICAgcpgBAABYUAAAAENPTVBORCAgIDIgTU9MRUNVTEU6IENZU1RFSU5FIERFU1VMRlVSQVNFOyAgICAgICAgICAgICAgICAgICAgICAgICAgICAgICAgICAgICAgcpkBAABYUAAAAENPTVBORCAgIDMgQ0hBSU46IEE7ICAgICAgICAgICAgICAgICAgICAgICAgICAgICAgICAgICAgICAgICAgICAgICAgICAgICAgICAgICAgcpoBAABYUAAAAENPTVBORCAgIDQgU1lOT05ZTTogU0VMRU5PQ1lTVEVJTkUgQkVUQS1MWUFTRSxTQ0wsU0VMRU5PQ1lTVEVJTkUgTFlBU0UsICAgICAgICAgcpsBAABYUAAAAENPTVBORCAgIDUgU0VMRU5PQ1lTVEVJTkUgUkVEVUNUQVNFOyAgICAgICAgICAgICAgICAgICAgICAgICAgICAgICAgICAgICAgICAgICAgcpwBAABYUAAAAENPTVBORCAgIDYgRUM6IDIuOC4xLjcsNC40LjEuMTY7ICAgICAgICAgICAgICAgICAgICAgICAgICAgICAgICAgICAgICAgICAgICAgICAgcp0BAABYUAAAAENPTVBORCAgIDcgRU5HSU5FRVJFRDogWUVTOyAgICAgICAgICAgICAgICAgICAgICAgICAgICAgICAgICAgICAgICAgICAgICAgICAgICAgcp4BAABYUAAAAENPTVBORCAgIDggTVVUQVRJT046IFlFUyAgICAgICAgICAgICAgICAgICAgICAgICAgICAgICAgICAgICAgICAgICAgICAgICAgICAgICAgcp8BAABlWAYAAABSRVZEQVRyoAEAAF1yoQEAAChYUAAAAFJFVkRBVCAgIDQgICAwMS1KQU4tMjAgNk8xMSAgICAxICAgICAgIFJFTUFSSyAgICAgICAgICAgICAgICAgICAgICAgICAgICAgICAgICAgcqIBAABYUAAAAFJFVkRBVCAgIDMgICAyOC1BVUctMTkgNk8xMSAgICAxICAgICAgIEpSTkwgICAgICAgICAgICAgICAgICAgICAgICAgICAgICAgICAgICAgcqMBAABYUAAAAFJFVkRBVCAgIDIgICAxMC1KVUwtMTkgNk8xMSAgICAxICAgICAgIEpSTkwgICAgICAgICAgICAgICAgICAgICAgICAgICAgICAgICAgICAgcqQBAABYUAAAAFJFVkRBVCAgIDEgICAyNi1KVU4tMTkgNk8xMSAgICAwICAgICAgICAgICAgICAgICAgICAgICAgICAgICAgICAgICAgICAgICAgICAgICAgcqUBAABlWAMAAABIRVRypgEAAF1ypwEAAChYUAAAAEhFVCAgICAgQ0wgIEEgNTAxICAgICAgIDEgICAgICAgICAgICAgICAgICAgICAgICAgICAgICAgICAgICAgICAgICAgICAgICAgICAgICAgcqgBAABYUAAAAEhFVCAgICBDNlAgIEEgNTAyICAgICAgMjIgICAgICAgICAgICAgICAgICAgICAgICAgICAgICAgICAgICAgICAgICAgICAgICAgICAgICAgcqkBAABlWAUAAABTSEVFVHKqAQAAXXKrAQAAKFhQAAAAU0hFRVQgICAgMSBBQTEgMiBHTFUgQSAgMTggIFZBTCBBICAxOSAgMCAgICAgICAgICAgICAgICAgICAgICAgICAgICAgICAgICAgICAgICByrAEAAFhQAAAAU0hFRVQgICAgMiBBQTEgMiBMRVUgQSAgMjIgIFBSTyBBICAyMyAtMSAgTyAgTEVVIEEgIDIyICAgTiAgVkFMIEEgIDE5ICAgICAgICAgICByrQEAAFhQAAAAU0hFRVQgICAgMSBBQTIgMiBBTEEgQSAgMjUgIFRZUiBBICAyNiAgMCAgICAgICAgICAgICAgICAgICAgICAgICAgICAgICAgICAgICAgICByrgEAAFhQAAAAU0hFRVQgICAgMiBBQTIgMiBJTEUgQSAzNTYgIEFMQSBBIDM1NyAgMSAgTyAgQUxBIEEgMzU3ICAgTiAgQUxBIEEgIDI1ICAgICAgICAgICByrwEAAFhQAAAAU0hFRVQgICAgMSBBQTMgNyBMRVUgQSAgODggIFZBTCBBICA5MSAgMCAgICAgICAgICAgICAgICAgICAgICAgICAgICAgICAgICAgICAgICBysAEAAFhQAAAAU0hFRVQgICAgMiBBQTMgNyBHTFkgQSAyMzQgIFZBTCBBIDIzOCAtMSAgTyAgTEVVIEEgMjM2ICAgTiAgVkFMIEEgIDg5ICAgICAgICAgICBysQEAAFhQAAAAU0hFRVQgICAgMyBBQTMgNyBQSEUgQSAyMTkgIFNFUiBBIDIyMyAtMSAgTiAgVFlSIEEgMjIwICAgTyAgVFlSIEEgMjM3ICAgICAgICAgICBysgEAAFhQAAAAU0hFRVQgICAgNCBBQTMgNyBMWVMgQSAxOTYgIEFTUCBBIDIwMCAgMSAgTiAgVkFMIEEgMTk5ICAgTyAgUEhFIEEgMjE5ICAgICAgICAgICByswEAAFhQAAAAU0hFRVQgICAgNSBBQTMgNyBUSFIgQSAxNjUgIFRIUiBBIDE3MSAgMSAgTiAgTEVVIEEgMTY4ICAgTyAgTFlTIEEgMTk2ICAgICAgICAgICBytAEAAFhQAAAAU0hFRVQgICAgNiBBQTMgNyBBU04gQSAxMTUgIFNFUiBBIDExOSAgMSAgTiAgSUxFIEEgMTE3ICAgTyAgQUxBIEEgMTY5ICAgICAgICAgICBytQEAAFhQAAAAU0hFRVQgICAgNyBBQTMgNyBHTFUgQSAxNDAgIElMRSBBIDE0NCAgMSAgTyAgQVJHIEEgMTQyICAgTiAgSUxFIEEgMTE2ICAgICAgICAgICBytgEAAFhQAAAAU0hFRVQgICAgMSBBQTQgMiBJTEUgQSAyNTYgIFNFUiBBIDI2MCAgMCAgICAgICAgICAgICAgICAgICAgICAgICAgICAgICAgICAgICAgICBytwEAAFhQAAAAU0hFRVQgICAgMiBBQTQgMiBHTFkgQSAyNjQgIFRSUCBBIDI2NyAtMSAgTyAgVEhSIEEgMjY2ICAgTiAgQUxBIEEgMjU3ICAgICAgICAgICByuAEAAFhQAAAAU0hFRVQgICAgMSBBQTUgNCBMRVUgQSAzMjMgIFRZUiBBIDMyNiAgMCAgICAgICAgICAgICAgICAgICAgICAgICAgICAgICAgICAgICAgICByuQEAAFhQAAAAU0hFRVQgICAgMiBBQTUgNCBWQUwgQSAzMzQgIExFVSBBIDMzOSAtMSAgTyAgQVNOIEEgMzM4ICAgTiAgVEhSIEEgMzI0ICAgICAgICAgICByugEAAFhQAAAAU0hFRVQgICAgMyBBQTUgNCBNRVQgQSAzNzcgIFNFUiBBIDM4MSAtMSAgTyAgQ1lTIEEgMzc4ICAgTiAgUEhFIEEgMzM3ICAgICAgICAgICByuwEAAFhQAAAAU0hFRVQgICAgNCBBQTUgNCBBUkcgQSAzNTkgIEdMWSBBIDM2MSAtMSAgTiAgQVJHIEEgMzU5ICAgTyAgQVJHIEEgMzc5ICAgICAgICAgICByvAEAAGVYBAAAAFNJVEVyvQEAAF1yvgEAAChYUAAAAFNJVEUgICAgIDEgQUMxICA0IEhJUyBBIDEyNCAgR0xZIEEgMjUzICBTRVIgQSAyNTQgIEhJUyBBIDM2MiAgICAgICAgICAgICAgICAgICAgcr8BAABYUAAAAFNJVEUgICAgIDEgQUMyIDE3IEFMQSBBICAzMCAgQUxBIEEgIDMxICBBUkcgQSAgNTYgIFRIUiBBICA5NCAgICAgICAgICAgICAgICAgICAgcsABAABYUAAAAFNJVEUgICAgIDIgQUMyIDE3IFRIUiBBICA5NSAgSElTIEEgMTIzICBBU04gQSAxNzUgIEFTUCBBIDIwMCAgICAgICAgICAgICAgICAgICAgcsEBAABYUAAAAFNJVEUgICAgIDMgQUMyIDE3IEFMQSBBIDIwMiAgR0xOIEEgMjAzICBTRVIgQSAyMjMgIEhJUyBBIDIyNSAgICAgICAgICAgICAgICAgICAgcsIBAABYUAAAAFNJVEUgICAgIDQgQUMyIDE3IExZUyBBIDIyNiAgVEhSIEEgMjc4ICBBUkcgQSAzNTkgIEFSRyBBIDM3OSAgICAgICAgICAgICAgICAgICAgcsMBAABYUAAAAFNJVEUgICAgIDUgQUMyIDE3IEhPSCBBIDYyNSAgICAgICAgICAgICAgICAgICAgICAgICAgICAgICAgICAgICAgICAgICAgICAgICAgICAgcsQBAABlWAYAAABIRUFERVJyxQEAAF1yxgEAAFhQAAAASEVBREVSICAgIFRSQU5TRkVSQVNFLCBMWUFTRSAgICAgICAgICAgICAgICAgICAgICAxNy1GRUItMTkgICA2TzExICAgICAgICAgICAgICByxwEAAGFYBgAAAEVYUERUQXLIAQAAXXLJAQAAWFAAAABFWFBEVEEgICAgWC1SQVkgRElGRlJBQ1RJT04gICAgICAgICAgICAgICAgICAgICAgICAgICAgICAgICAgICAgICAgICAgICAgICAgICAgIHLKAQAAYVgGAAAAU0NBTEUzcssBAABdcswBAABYUAAAAFNDQUxFMyAgICAgIDAuMDAwMDAwICAwLjAwMDAwMCAgMC4wMTQ5MDYgICAgICAgIDAuMDAwMDAgICAgICAgICAgICAgICAgICAgICAgICAgcs0BAABhWAQAAABKUk5Mcs4BAABdcs8BAAAoWFAAAABKUk5MICAgICAgICBBVVRIICAgTS5CTEFIVVQsQy5FLldJU0UsTS5SLkJSVU5PLEcuRE9ORyxULk0uTUFLUklTLFAuQS5GUkFOVE9NLCAgIHLQAQAAWFAAAABKUk5MICAgICAgICBBVVRIIDIgSi5BLkRVTktMRSxGLlcuT1VUVEVOICAgICAgICAgICAgICAgICAgICAgICAgICAgICAgICAgICAgICAgIHLRAQAAWFAAAABKUk5MICAgICAgICBUSVRMICAgRElSRUNUIE9CU0VSVkFUSU9OIE9GIElOVEVSTUVESUFURVMgSU4gVEhFIFNVRlMgQ1lTVEVJTkUgICAgIHLSAQAAWFAAAABKUk5MICAgICAgICBUSVRMIDIgREVTVUxGVVJBU0UgUkVBQ1RJT04gUkVWRUFMUyBGVU5DVElPTkFMIFJPTEVTIE9GIENPTlNFUlZFRCAgIHLTAQAAWFAAAABKUk5MICAgICAgICBUSVRMIDMgQUNUSVZFLVNJVEUgUkVTSURVRVMuICAgICAgICAgICAgICAgICAgICAgICAgICAgICAgICAgICAgICAgIHLUAQAAWFAAAABKUk5MICAgICAgICBSRUYgICAgSi5CSU9MLkNIRU0uICAgICAgICAgICAgICAgICAgVi4gMjk0IDEyNDQ0IDIwMTkgICAgICAgICAgICAgIHLVAQAAWFAAAABKUk5MICAgICAgICBSRUZOICAgICAgICAgICAgICAgICAgIEVTU04gMTA4My0zNTFYICAgICAgICAgICAgICAgICAgICAgICAgICAgICAgIHLWAQAAWFAAAABKUk5MICAgICAgICBQTUlEICAgMzEyNDg5ODkgICAgICAgICAgICAgICAgICAgICAgICAgICAgICAgICAgICAgICAgICAgICAgICAgICAgIHLXAQAAWFAAAABKUk5MICAgICAgICBET0kgICAgMTAuMTA3NC9KQkMuUkExMTkuMDA5NDcxICAgICAgICAgICAgICAgICAgICAgICAgICAgICAgICAgICAgIHLYAQAAZVgGAAAAU0VRQURWctkBAABdctoBAABYUAAAAFNFUUFEViA2TzExIEFMQSBBICAzNjQgIFVOUCAgUDc3NDQ0ICAgIENZUyAgIDM2NCBFTkdJTkVFUkVEIE1VVEFUSU9OICAgICAgICAgICAgctsBAABhdUsCRz/wAAAAAAAAiE6IRz/wAAAAAAAAKEc/6lpZfUnXukc/5paV2Rq46Uc/4ZGSZBsyi0c/8AAAAAAAAHRy3AEAAEe/8AAAAAAAAIlHQBQAAAAAAABLAU3//4Zy3QEAAF1y3gEAAF1y3wEAAChLAGNudW1weS5jb3JlLm11bHRpYXJyYXkKX3JlY29uc3RydWN0CnLgAQAAY251bXB5Cm5kYXJyYXkKcuEBAABLAIVVAWKHUnLiAQAAKEsBigKvDIoBA4ZjbnVtcHkKZHR5cGUKcuMBAABVAmY4SwBLAYdScuQBAAAoSwNVATxOTk5K/////0r/////SwB0YolUaDABAAIrhxbZPkNAbef7qfE6UUDFILByaPE5QD0K16NwLUNAke18PzXmUECe76fGS1c5QESLbOf72UNAWmQ730/FUEAQWDm0yNY4QIXrUbgeNURA30+Nl27yUEAEVg4tsh04QD0K16NwrUJAN4lBYOXoUECq8dJNYjA4QLgehetRiEJANV66SQySUEBOYhBYOZQ3QDVeukkMEkJAppvEILCaUEC28/3UeAk2QCuHFtnOV0FAoBov3STWUECyne+nxos2QGq8dJMYBERA9ihcj8J1UEDb+X5qvDQ5QFYOLbKdr0RAexSuR+FSUECamZmZmfk4QKwcWmQ7z0RAj8L1KFw3UEDwp8ZLN4k3QG8Sg8DKYUVA+FPjpZskUEDsUbgehSs3QHe+nxovzURAN4lBYOUIUEBKDAIrh/Y5QNEi2/l+ikVAHVpkO9/fT0DD9ShcjwI6QOkmMQisXERAPzVeukl8T0Bg5dAi25k5QNV46SYx+EVAF9nO91MrUEDHSzeJQeA6QOxRuB6FS0RAIbByaJE1UEAzMzMzM7M2QAIrhxbZXkRA5dAi2/keUEDsUbgehUs1QJMYBFYOjURAEFg5tMhuUEAfhetRuH40QFK4HoXrQURAUI2XbhKzUEAzMzMzM7M0QNejcD0Kt0NAxSCwcmjxT0C28/3UeMk0QKrx0k1iwENAy6FFtvOtT0AxCKwcWmQzQHWTGARW/kNAQmDl0CILT0D4U+OlmyQzQClcj8L1iENAqvHSTWIIUEDByqFFtlMyQPYoXI/CBURAJQaBlUPLTkBg5dAi29kxQOOlm8QgkENAGQRWDi3ST0ApXI/C9QgxQI/C9Shcz0NAyXa+nxovT0B56SYxCMwwQAwCK4cWCUVAdZMYBFZmUECe76fGS5czQBkEVg4tQkVAEoPAyqGtUEBU46WbxMAyQM/3U+OlG0VAYOXQItuZUECcxCCwckgxQB1aZDvff0VAVg4tsp1vUEBg5dAi25kwQFYOLbKd/0VAyXa+nxq/UEBoke18P/UyQDvfT42XPkZAUrgehevxUED4U+Olm+QxQD81XrpJjERApHA9Cte7UEDVeOkmMcgwQClcj8L1WERADi2yne+nUEDfT42XbtIuQJZDi2zn20RA8tJNYhDIUEDn+6nx0s0sQMuhRbbz7URAz/dT46WjUEAfhetRuJ4qQFCNl24So0NARrbz/dTIUECe76fGSzcuQI2XbhKDoENAqMZLN4kpUUAOLbKd7ycuQN0kBoGVY0NAPzVeukmkUEB9PzVeuokrQGDl0CLbOUVAarx0kxgMUUC4HoXrUXgtQIXrUbgetUVASgwCK4cuUUAdWmQ7348rQN9PjZduUkZAWmQ730/1UEC8dJMYBFYrQGZmZmZmlkZAKVyPwvXoUECkcD0K1yMpQC2yne+n5kVAGQRWDi2KUUDn+6nx0k0sQO58PzVeWkVA30+Nl27KUUCcxCCwcqgrQF66SQwC60RAEFg5tMi2UUCDwMqhRfYpQOkmMQisXEVADAIrhxYRUkCHFtnO99MsQARWDi2yjUZA001iEFjRUEDFILByaJEtQCUGgZVDG0dA6SYxCKyUUEBeukkMAmstQEw3iUFg5UZAhxbZzvdDUEBeukkMAusrQLx0kxgERkdAppvEILAiUECNl24Sg0AqQLbz/dR4WUdA5dAi2/l+UECR7Xw/NR4wQDVeukkMEkhAZmZmZmZeUEDn+6nx0i0wQDm0yHa+H0hAexSuR+H6T0AQWDm0yPYvQIcW2c73w0hAJQaBlUPLT0BOYhBYOXQuQE5iEFg5tEhAkxgEVg7tT0CWQ4ts53srQESLbOf7SUZAFK5H4XokUED2KFyPwnUsQAisHFpkC0ZAc2iR7XyvT0BCYOXQIhsrQM3MzMzM/EVAO99PjZfOT0C0yHa+nxooQCPb+X5qPEZAfT81XrppT0Aj2/l+anwmQHE9CtejYEVAhxbZzvdzT0AUrkfhelQsQKabxCCwEkVAvHSTGATmTkCsHFpkO58qQJZDi2zne0VASOF6FK43T0AZBFYOLTIvQPCnxks3qUVAPQrXo3AtUEDFILByaFEnQH0/NV66mUVAxSCwcmhBUEB7FK5H4XokQLx0kxgERkZAiUFg5dBCUECiRbbz/RQjQKjGSzeJUUZA3SQGgZUrUEDufD81XrogQESLbOf7OUVABFYOLbKVUEBaZDvfTw0kQGIQWDm0eERALbKd76eOUEDwp8ZLN4kkQHNoke18H0RAPQrXo3DlUEDdJAaBlUMkQCPb+X5qLERAAAAAAAAIUUA3iUFg5ZAhQOkmMQisvENASOF6FK73UECNl24Sg0AfQClcj8L1OENAI9v5fmrEUEAMAiuHFhkgQKrx0k1i0ENAUrgehesZUUBxPQrXo3AaQARWDi2yzUZAL90kBoFdUEAIrBxaZHskQNnO91PjdUdAuB6F61FgUEAQWDm0yDYjQEjhehSut0dAObTIdr4HUEBg5dAi23kiQAIrhxbZLkhA4XoUrkcBUECsHFpkO98gQNV46SYx+EdAoBov3SSOUEAAAAAAAAAlQHNoke18b0dAZDvfT42HT0DHSzeJQaAjQOF6FK5HoUdAfT81XrrZTkCkcD0K1+MiQD81XrpJTEdA0SLb+X6aTkBSuB6F61EgQE5iEFg5hEdAK4cW2c4XTkArhxbZznceQAwCK4cWeUdAsHJoke1cTkBWDi2ynS8lQC2yne+n5kdAPzVeukl8TkCTGARWDq0nQJqZmZmZeUhAnMQgsHK4TkBU46WbxGAnQO58PzVeqkdAg8DKoUVWTkAhsHJoke0pQCuHFtnOx0ZAGQRWDi3yTkCkcD0K16MeQHE9CtejYEZA4XoUrkexTkD+1HjpJjEaQEw3iUFghUZAppvEILAST0CgGi/dJAYVQDm0yHa+P0ZArBxaZDufT0B56SYxCCwUQKjGSzeJoUVARrbz/dS4TkAv3SQGgZUbQD81XrpJbEVAhetRuB41TkDZzvdT46UfQHnpJjEIjEVAj8L1KFxPTkB9PzVeuokiQB+F61G4HkVAeekmMQicTUDwp8ZLNwkeQK5H4XoUXkVAokW28/3UTUDJdr6fGm8kQKrx0k1i8ERAcT0K16MgTUAxCKwcWuQgQHE9CtejEEVAWmQ73089TUAfhetRuJ4jQK5H4XoU7kZAPzVeuknMTkDRItv5fmoRQDvfT42XHkdAdZMYBFYuT0DTTWIQWDkJQJqZmZmZiUZAlkOLbOdbT0Bg5dAi2/kBQM/3U+Oli0ZA2c73U+PlT0B9PzVeukn6P6RwPQrXo0dAz/dT46W7TkB56SYxCKwDQD81XrpJjEdAke18PzUOTkDl0CLb+X4IQA4tsp3vR0dA16NwPQonTkDn+6nx0s0RQPLSTWIQCEZAd76fGi/tTkBWDi2yne8AQF66SQwCe0VAEFg5tMgWT0AbL90kBoHzP1yPwvUoHEVAgZVDi2y3T0CkcD0K16P6P83MzMzMzERAgZVDi2wHUEA3iUFg5dDqPwIrhxbZ/kRAAiuHFtl+TkCe76fGSzfxP4cW2c73s0RAUI2XbhJTTkBGtvP91HgDQOOlm8QgcERA0SLb+X6qTkCamZmZmZm5P3E9CtejIEVAx0s3iUHgT0CuR+F6FK4HQJMYBFYOvURAjZduEoM4UEBaZDvfT40LQK5H4XoU/kRAL90kBoGNUED+1HjpJjEHQOF6FK5HoURAL90kBoHNUEDufD81XroHQESLbOf7uURAi2zn+6k5UEDHSzeJQeATQLx0kxgEZkRAKVyPwvXYT0DFILByaJEWQJzEILByaERAKVyPwvXoT0D0/dR46aYcQMUgsHJosUNAHVpkO9+/T0CWQ4ts53sUQEJg5dAim0VAObTIdr6PUECWQ4ts5/sCQJHtfD813kVA7FG4HoXbUEAzMzMzMzP7P76fGi/dpEVAi2zn+6nhUECwcmiR7XzPPylcj8L1yEVAUrgeheshUUA730+Nl27av1K4HoXroUZApHA9CtfbUECTGARWDi38P/hT46Wb5EZAPQrXo3CdUECBlUOLbOfrP+kmMQisTEVAGy/dJAahUEBI4XoUrkfRv0w3iUFgFUVACtejcD2iUEAQWDm0yHb6v0w3iUFglURAiUFg5dDqUEASg8DKoUX+vxkEVg4tQkRAQmDl0CILUUA1XrpJDALvv/LSTWIQyERAMzMzMzNLUEBqvHSTGAQAwN0kBoGVY0RAAiuHFtlGUEApXI/C9SgKwIts5/up0URAc2iR7Xw3UEAQWDm0yPYRwN9PjZduYkRATDeJQWA1UEC+nxov3aQWwNV46SYxKERA6SYxCKzcT0C28/3UeOkYwBBYObTIVkRAFK5H4XpET0C6SQwCKwcXwP7UeOkmwUNALbKd76fmT0CJQWDl0CIdwAwCK4cWiURAEoPAyqEFUUCe76fGSzcJwCuHFtnOB0RACtejcD1CUUCNl24Sg8AMwMdLN4lBkENAyXa+nxoXUUBcj8L1KFwSwEw3iUFgxUNA46WbxCDgUECwcmiR7XwVwPLSTWIQWERA4XoUrkeRUUBaZDvfTw0RwKJFtvP9xERAHVpkO9/HUUBYObTIdr4KwBBYObTI5kRAnMQgsHIgUkC8dJMYBFYPwBkEVg4t4kRAEFg5tMheUkB/arx0kxgJwNv5fmq8BEVAObTIdr4nUkDfT42XbpIUwHWTGARW7kJA4XoUrkcxUUAIrBxaZDsSwNNNYhBYaUJA16NwPQoPUUCe76fGS7cVwGQ730+NB0JAfT81XrpZUUBvEoPAyiEYwJqZmZmZ2UFAvHSTGASWUUASg8DKoUUVwOf7qfHS7UFAFK5H4XrUUEAfhetRuJ4SwFYOLbKdP0FAi2zn+6nRUEDRItv5fmoVwGDl0CLbOUJAF9nO91N7UEBU46WbxCASwDEIrBxa5EFAzczMzMxUUUDy0k1iEFgdwNv5fmq8lEFAz/dT46WbUUCsHFpkOx8gwPyp8dJN4kFAKVyPwvXwUUAlBoGVQ4sewPYoXI/ChUFAAAAAAAAwUkAdWmQ7388dwKjGSzeJ0UBAaJHtfD+dUUB7FK5H4XofwKwcWmQ7b0BA7FG4HoWDUUASg8DKoUUiwG8Sg8DKsUBAx0s3iUGIUUA1XrpJDIIkwKwcWmQ7nz9AqvHSTWJoUUApXI/C9eghwOxRuB6Fi0JAppvEILDyUUBSuB6F69EdwClcj8L16EJAx0s3iUFAUkC+nxov3aQcwLgehetR6EJAvp8aL91cUkCR7Xw/Nd4WwFpkO99PPUNA6SYxCKycUkB/arx0k5gVwLByaJHtjEJAKVyPwvUwUkAdWmQ7308TwAIrhxbZfkJAUI2XbhJLUkB7FK5H4XoLwDm0yHa+v0JAd76fGi8FUkA1XrpJDAIEwBkEVg4t0kJAiUFg5dC6UUCe76fGSzcHwIXrUbgexUFAKVyPwvVgUkCF61G4HoUIwLbz/dR4aUFAsHJoke2kUkASg8DKoUUPwFpkO99P3UFARIts5/vxUkBoke18P7UQwNv5fmq8JEFAukkMAit/UkAMAiuHFtkUwDMzMzMz40JAmG4Sg8AaUkCsHFpkO9/zvxSuR+F6JENACtejcD3aUUDZzvdT46XTvyGwcmiRnUJAoBov3SSWUUC4HoXrUbiOv7pJDAIrB0JAfT81XrqpUUDdJAaBlUPLPxkEVg4tUkNASgwCK4cOUkBqvHSTGATuP4GVQ4ts50JA+FPjpZtcUkAMAiuHFtnqP+f7qfHSzUJAukkMAitvUkBaZDvfT43jvxSuR+F61EJAIbByaJFFUUAK16NwPQqnv3e+nxovXUJAdZMYBFb+UEDTTWIQWDm0P2iR7Xw/FUJAtMh2vp/6UEBCYOXQItv3P2iR7Xw/dUJAvp8aL938UECYbhKDwMoDQLgehetRuEJA/Knx0k2qUEBoke18PzXOv0SLbOf7WUJASOF6FK5XUED4U+Olm8TAP/p+arx0w0FAxSCwcmhJUEBvEoPAyqHpv4XrUbge1UJAbef7qfEKUEC6SQwCK4e2PyPb+X5qbEFATDeJQWD1UECwcmiR7Xz5P/T91HjpFkFAqvHSTWLgUEBt5/up8dIGQLx0kxgE1kBAzczMzMyEUEBkO99PjZcFQN0kBoGVU0BAd76fGi91UED8qfHSTWIAQKJFtvP9hEBAg8DKoUUeUUDdJAaBlUMJQMP1KFyPMkFAx0s3iUFIUEDTTWIQWDkKQH0/NV66CUFAXI/C9SjcT0CuR+F6FK4IQMdLN4lBkEBAiUFg5dCiT0A9CtejcL0QQLx0kxgExkBAkxgEVg59T0BYObTIdj4VQF66SQwCq0FAc2iR7XxvT0Coxks3iUEIQGq8dJMYhEFATDeJQWC1TkA3iUFg5dAFQLKd76fGW0FAw/UoXI+CTkD2KFyPwvX2P0oMAiuHhkFAmpmZmZk5TkDhehSuR+ENQGIQWDm0OEFADAIrhxbZTUDn+6nx0k3yP6abxCCwYkFAO99PjZeOTUCkcD0K16MLQHe+nxovPUFAVg4tsp1fTUA9CtejcD0BQLTIdr6fGkFASgwCK4e2TECuR+F6FK79P2Q730+N1z9AI9v5fmqcT0CiRbbz/dQOQH0/NV66yT5Ac2iR7XxvT0DJdr6fGi8TQF66SQwCKz5AUI2XbhLDTkAIrBxaZLsRQE5iEFg59DxAJzEIrByqTkDjpZvEIDASQO58PzVeuj1AzczMzMz8T0C6SQwCK4cTQAIrhxbZLj5ACtejcD1aUEBxPQrXo/AUQPLSTWIQ+DxAO99PjZeWUEAK16NwPYoVQArXo3A9Cj9Avp8aL91cUEBqvHSTGAQaQBsv3SQGAT9AmG4Sg8BKTkAtsp3vp8YPQA4tsp3vhz5Abef7qfGiTUBzaJHtfD8MQMHKoUW2Uz9AGy/dJAYRTUAOLbKd76cQQNNNYhBYeT9AKVyPwvWITEAQWDm0yHYMQM3MzMzMjD5A+FPjpZuUTUBqvHSTGAQAQGq8dJMYpD1Anu+nxksHTUBYObTIdr73P05iEFg5tDxATmIQWDnUTED4U+Olm8QBQFyPwvUo3D1A0SLb+X7KTEAZBFYOLbLVP9ejcD0K1z9AexSuR+EqTUAK16NwPYoVQOXQItv5TkBAEoPAyqGlTEC4HoXrUTgYQLKd76fGyz9AokW28/0ETECyne+nxksZQJHtfD81LkBADAIrhxZ5S0DJdr6fGq8ZQJzEILBymEBAtvP91HjpTECWQ4ts53sdQOxRuB6FG0FAarx0kxhkTUB7FK5H4XocQEa28/3UeD5ATDeJQWAVTEBCYOXQItsZQKAaL90kpj1AkxgEVg59S0DJdr6fGq8aQJqZmZmZuT1ATDeJQWAFS0BMN4lBYOUVQKJFtvP9lD1ADAIrhxZpSkBQjZduEoMWQFYOLbKdLzxAdZMYBFauS0Cyne+nxssbQC/dJAaB9T1A7FG4HoVLS0C0yHa+nxoRQClcj8L1KD5AIbByaJHdSkB3vp8aL90IQB1aZDvfjz9AbxKDwMqRSkCYbhKDwMoIQHe+nxovvT9ADAIrhxb5SUD6fmq8dJMGQDEIrBxa5D1AbxKDwMpBS0BKDAIrhxb9P39qvHSTSEBA7nw/NV76SkC+nxov3SQLQKabxCCw8kBAukkMAiu3SkBcj8L1KFwNQHWTGARWXkFAK4cW2c5HS0DLoUW28/0QQJzEILBySEFAsp3vp8bbS0DsUbgehesOQEw3iUFgRUFAO99PjZduSkApXI/C9SgDQPT91Hjp1kFADi2yne8HSkAEVg4tsp0FQFK4HoXr0UFABoGVQ4scS0C+nxov3aQUQGq8dJMYNEJArBxaZDufS0DRItv5fmoXQGIQWDm02EJALbKd76fGS0DHSzeJQWAUQFCNl24SI0NA9P3UeOlWS0BI4XoUrscRQKjGSzeJYUJAarx0kxhkS0CamZmZmRkdQIts5/upEUNAnu+nxktnTECe76fGS7cUQD0K16NwvUNAVOOlm8SQTEBt5/up8dISQMUgsHJoQURAke18PzU+TEDwp8ZLN4kWQPCnxks3GURARrbz/dQITEBQjZduEgMbQGQ730+N10NAppvEILBSTUDZzvdT46USQAisHFpkW0NA5/up8dKtTUBiEFg5tMgNQCcxCKwcakNAdZMYBFZuTUDdJAaBlUMCQAaBlUOL7ENAEFg5tMgmTUB9PzVeukn+P28Sg8DK4UJA+n5qvHSDTUApXI/C9Sj4P4/C9Shc30RAjZduEoMwTEC0yHa+n5oUQFyPwvUoXEVAxSCwcmjRS0C4HoXrUbgXQKRwPQrX80VAUI2XbhJDTEDZzvdT4yUZQJhuEoPAKkZA7nw/NV6qTEC8dJMYBNYVQMuhRbbznUVAokW28/00S0CamZmZmZkUQDMzMzMzE0VAy6FFtvOtSkCiRbbz/VQTQIXrUbgetURACtejcD3aSkD+1HjpJjEMQPCnxks3SURA2/l+arxESkBGtvP91HgIQDvfT42XrkNAoBov3SQmSkAdWmQ7308PQNNNYhBYOUZAFK5H4Xo0TEAAAAAAAAAeQDvfT42XzkZAXI/C9SicTECmm8QgsHIfQDm0yHa+b0dAK4cW2c5XTEBSuB6F69EcQJZDi2zne0dAi2zn+6nBS0BSuB6F61EbQLgehetR2EZAuB6F61GITEAtsp3vp8YiQM3MzMzMjEZAeekmMQjcS0CF61G4HkUjQAIrhxbZ/kVA001iEFjJS0BYObTIdj4hQFg5tMh27kdAKVyPwvXITEBzaJHtfD8cQOf7qfHSjUhAjZduEoOQTEBiEFg5tMgZQKRwPQrX40hAUI2XbhIDTEBaZDvfTw0dQI2XbhKDQElAKVyPwvWYS0A3iUFg5dAaQDMzMzMzA0lAYOXQItspTUBU46WbxKAYQBSuR+F6JElALbKd76eGTUC8dJMYBFYdQKRwPQrXw0hAsp3vp8b7S0CBlUOLbCchQIPAyqFFBklAWmQ7309tS0BzaJHtfL8iQEoMAiuHxkhAGy/dJAbBSkCLbOf7qbEhQPYoXI/CJUlAGQRWDi1CSkBoke18P7UhQOF6FK5H0UhAx0s3iUGAS0A730+Nl64lQMl2vp8aL0lARIts5/sJTEDVeOkmMUgnQPyp8dJN4khAeekmMQi8TECLbOf7qfEmQGq8dJMYdEhAKVyPwvXYTECNl24Sg0AlQJZDi2znG0lApHA9CtczTUC0yHa+n5ooQDEIrBxaJEhAYhBYObS4SkDXo3A9CtcgQOf7qfHS3UdADAIrhxYZSkCPwvUoXI8fQHE9CtejIEhAuB6F61H4SUCmm8QgsPIZQLpJDAIrV0hACtejcD1qSUDP91PjpZsYQGIQWDm0GEdA6SYxCKwcSkCTGARWDq0fQOXQItv5zkZA5dAi2/mOSUCF61G4HgUcQLgehetR2EZADi2yne8HSkBeukkMAqsiQM/3U+OlG0hABoGVQ4t8SkB/arx0k5gWQBKDwMqhVUhAI9v5fmpsSkDFILByaBERQAAAAAAAEElA+n5qvHQzSkD8qfHSTeIQQMdLN4lBQElAppvEILDCSUAbL90kBoELQMuhRbbzPUhAK4cW2c4XS0ASg8DKoUUMQMdLN4lBgEdA001iEFhJS0CJQWDl0CIMQJhuEoPAikhAtMh2vp8KS0B/arx0kxgBQAIrhxbZXkdAi2zn+6kBTEDP91PjpZsIQM/3U+Ole0lA30+Nl26CSkBYObTIdj4UQMHKoUW2M0pAw/UoXI9iSkBg5dAi2/kTQPp+arx0Y0pAhetRuB61SUD8qfHSTWIWQAaBlUOL3EpAw/UoXI9iSUAK16NwPYoUQEw3iUFglUpAvHSTGAT2SkAfhetRuJ4WQBfZzvdTg0pAWmQ730+dS0C6SQwCK4cTQMUgsHJoUUpAvHSTGASWS0BkO99PjZcNQKAaL90kpkpAukkMAisnTECYbhKDwMoVQLpJDAIrB0pAz/dT46V7SUAAAAAAAIAaQO58PzVeKkpAF9nO91PTSEDdJAaBlcMcQMUgsHJoEUpALbKd76dGSECamZmZmZkYQJqZmZmZeUpAAAAAAADQR0D0/dR46SYYQLgehetRuElAMQisHFq0SEDn+6nx0s0gQKAaL90khklAGy/dJAZRSEDVeOkmMYgVQCGwcmiRbUlATDeJQWDVR0BYObTIdj4RQEJg5dAi+0lA+FPjpZvkR0BU46WbxCAKQEa28/3USEpAFK5H4XpkR0D2KFyPwvUGQOxRuB6Fu0hA7FG4HoXrR0B7FK5H4XoNQLx0kxgElkhAZDvfT41nR0CgGi/dJAYFQKjGSzeJ4UdAFK5H4Xp0R0AQWDm0yHYAQFCNl24Sg0dAd76fGi/tR0C8dJMYBFYDQPhT46WbtEdATDeJQWAFR0BYObTIdr7zP8l2vp8aH0pAN4lBYOWASECwcmiR7XwGQMUgsHJooUpAukkMAiuXSEC6SQwCK4f8PwAAAAAAUEtA8KfGSzdZSEB/arx0kxgCQHe+nxovrUtAhetRuB4FSECTGARWDi34P9NNYhBYqUpAi2zn+6lRSUBcj8L1KFz1PwRWDi2yfUtAHVpkO99/SEDpJjEIrBwMQPyp8dJNIkxAL90kBoFFSECTGARWDi0QQM/3U+OlK0xA30+Nl26CR0AQWDm0yHYQQBkEVg4tskxASgwCK4c2R0Aj2/l+arwOQN0kBoGVQ0xA9P3UeOmWSED0/dR46aYVQG3n+6nxckxAEoPAyqFVSUCyne+nxksVQMdLN4lBEE1AFK5H4Xp0SUASg8DKocURQJhuEoPAmk1AVOOlm8QwSUAK16NwPQoTQBsv3SQGAU1AWDm0yHbOSUDy0k1iEFgLQMl2vp8an0tAyXa+nxovR0A1XrpJDAISQO58PzVemktATmIQWDl0RkDByqFFtvMRQPp+arx0w0tAAiuHFtkuRkAtsp3vp8YIQARWDi2yLUxAXrpJDAK7RUCPwvUoXI8HQNNNYhBY6UpAoBov3SQ2RkAtsp3vp8YTQHE9Ctej0EpAnu+nxkt3RUCYbhKDwEoTQCuHFtnON0tADi2yne8HRUDjpZvEIDAWQMUgsHJoUUpA+n5qvHQzRUCgGi/dJAYQQMP1KFyPIktALbKd76dWREAtsp3vp8YVQClcj8L1OEpAiUFg5dCCREASg8DKoUUPQMP1KFyPokpAhxbZzvcTREBQjZduEoMSQFg5tMh2bktAarx0kxh0RkBaZDvfT40AQDeJQWDlkEtAke18PzU+RkA9CtejcD3mPylcj8L1SExA2/l+arxkRkBCYOXQItvRP4XrUbgelUxA30+Nl24CRkAK16NwPQrfvzEIrBxaFEtAnu+nxkuXRkBI4XoUrkfRvxkEVg4tYkpAf2q8dJNIRkAQWDm0yHbWvycxCKwcSkpAK4cW2c6XRUCWQ4ts5/vRv99PjZdu0klAc2iR7XyvRkBQjZduEoPgv/hT46WbpElAj8L1KFxPRUBWDi2yne/XvwRWDi2yLUlADAIrhxZpRkC0yHa+nxrjvw4tsp3vF0lARIts5/u5RUBKDAIrhxbhvxKDwMqhdUhAoBov3SR2RUAAAAAAAADkv6abxCCwkkxA/Knx0k3yRkB56SYxCKzoP+f7qfHSPU1AZDvfT40nR0BqvHSTGATWPz81XrpJzE1A/tR46SbBRkA/NV66SQzwP0oMAiuHVk5A46WbxCCwRkCNl24Sg8DaP+xRuB6FW01AhetRuB7lR0BxPQrXo3DlP9nO91PjFU1AUI2XbhJjSEAUrkfhehTWv8HKoUW2A01AL90kBoEVSUDdJAaBlUPTPzVeukkMkkxA2/l+aryESUAX2c73U+Pdv+Olm8QgQExAmG4Sg8AKSkArhxbZzvejP8HKoUW2U0xAF9nO91MzSkAfhetRuB71P+58PzVe2ktADi2yne9nSkDb+X5qvHTnv/7UeOkmsU1A5dAi2/l+RkAj2/l+arwBQKwcWmQ7P05ACtejcD06RkDByqFFtvMHQBSuR+F6JE5AK4cW2c6HRUAv3SQGgZUMQDEIrBxapE5Aj8L1KFwvRUCmm8QgsHIOQGq8dJMYdE5A1XjpJjG4RkAhsHJokW0QQM3MzMzMrE5AF9nO91NjR0BOYhBYObQMQBfZzvdTI09A+FPjpZt0R0DFILByaJEEQD0K16NwfU5A+FPjpZsESEAGgZVDi2wPQCUGgZVDO09AKVyPwvUYSEAbL90kBoECQCuHFtnO105AUI2XbhJzSED2KFyPwvUIQLx0kxgEhk1ABFYOLbJNRUCyne+nxksOQD0K16NwbU1ACtejcD2qRECYbhKDwMoRQD0K16Nw7UxAUrgehesxREDHSzeJQWAOQMl2vp8ar0xAJQaBlUO7Q0DNzMzMzMwRQL6fGi/dxExAzczMzMxMREDJdr6fGi8EQESLbOf7OUxAz/dT46XrQ0D6fmq8dJP+PwisHFpka0xAx0s3iUEwQ0CNl24Sg8D6PyuHFtnO90xA0SLb+X4KQ0DLoUW28/3yP+kmMQis/EtA5/up8dI9REBeukkMAivjP7gehetRaEtAoBov3STWQ0Bg5dAi2/m+Pz81XrpJzEpAVOOlm8TgQ0CgGi/dJAbpP0Jg5dAie0tAPQrXo3BdQ0DRItv5fmrsv05iEFg5REpAPzVeukl8Q0Atsp3vp8bbP8P1KFyP8kpAEFg5tMj2QkCTGARWDi30vxBYObTIVkpAZDvfT40HQ0BiEFg5tMjiv83MzMzMzElAarx0kxikQkB56SYxCKzsv7x0kxgE9ktACKwcWmS7QkCsHFpkO9//P2IQWDm0CExAL90kBoEFQkCNl24Sg8D6P8l2vp8aX0tAPzVeukmsQUCyne+nxkv/P5zEILBy6EpAuB6F61H4QUD0/dR46SYEQJqZmZmZmUxAqMZLN4mxQUBt5/up8dIDQGiR7Xw/VUtARrbz/dQIQUCgGi/dJAb5PwaBlUOLvEpAGQRWDi2iQEAfhetRuB79PzMzMzMzs0pAMzMzMzNzQECcxCCwcmgKQKAaL90kNktAnMQgsHJoQEC28/3UeOkPQDvfT42XvkpAQmDl0CL7P0AGgZVDi2zvP4GVQ4tsF0pARrbz/dRYQEDy0k1iEFgOQJqZmZmZ+UlAHVpkO98vQEBt5/up8dIUQIcW2c73s0lATmIQWDn0PkC8dJMYBFYVQPT91HjpZklADi2yne9nPkDP91PjpZsRQN9PjZdugklAN4lBYOWwQECuR+F6FK4XQMP1KFyP0klAw/UoXI9iQUDn+6nx0s0XQMHKoUW200hASOF6FK63QEBg5dAi2/kUQOXQItv5zklA6SYxCKxcPkDfT42XbhIaQOxRuB6Fi0lA1XjpJjEIPUCcxCCwcmgbQHE9CtejwElAK4cW2c73O0B3vp8aL10XQOf7qfHSbUlAPzVeuknsOkDhehSuR+EWQAwCK4cWyUhAWmQ7308NPUBKDAIrhxYcQAIrhxbZjkhArkfhehTOPUArhxbZzncgQAIrhxbZrkhAQmDl0CJbPUC6SQwCKwcjQLgehetROEhA8tJNYhD4PkCWQ4ts57sgQHe+nxovbUhA2/l+arw0PkASg8DKocUkQNv5fmq8JEhAppvEILAyP0BWDi2ynW8jQEJg5dAiS0pAnu+nxks3PECLbOf7qXEUQDeJQWDlgEpAhetRuB5FO0Dy0k1iEFgQQFyPwvUoPEtAWDm0yHbeOkCwcmiR7fwQQG3n+6nxYktASgwCK4f2OUDP91PjpRsUQPT91HjpVkpA+n5qvHTTO0CPwvUoXI8FQIPAyqFFlklAeekmMQjMO0B9PzVeukkDQCGwcmiRXUlA7nw/NV7aPEAUrkfhehT2PyuHFtnOp0hArkfhehSuPEAEVg4tsp3xP2Dl0CLbKUhAWmQ7308tPUAGgZVDi2z9P+xRuB6FS0hAeekmMQjsPUDn+6nx0k0HQLgehetRiEdAsp3vp8brPEBqvHSTGAT4P6rx0k1isEtA/Knx0k2CO0AK16NwPQoMQBKDwMqhZUxAO99PjZdOO0CWQ4ts5/sNQLKd76fGm0xAYOXQItvZO0CcxCCwcmgUQPp+arx0Q0xAYhBYObSoPEBMN4lBYOUWQFTjpZvEME1AoBov3SRmO0BiEFg5tEgWQJHtfD81bk1AdZMYBFbOO0DVeOkmMYgbQBBYObTIFk5AMzMzMzOTPEASg8DKoUUbQBKDwMqhZU5AxSCwcmjRPEDRItv5fmofQNV46SYxeE1AWDm0yHaeOkA730+Nl24fQO58PzVe6k1ASOF6FK6HOUBkO99PjRcdQPT91HjpxkxAO99PjZcOOkDufD81XjogQNv5fmq85E1AMQisHFpEOECsHFpkOx8gQI/C9ShcT05AK4cW2c73PEAAAAAAAIAWQGiR7Xw/5U5AppvEILDSPUA5tMh2vh8WQMHKoUW2w05AtvP91HgpP0BWDi2yne8YQPyp8dJNMk5A4XoUrkeBP0C8dJMYBFYaQAisHFpkG09ArBxaZDv/PUBI4XoUrkcQQB+F61G4jk5ABFYOLbJ9PkAGgZVDi2wJQCUGgZVDW05AHVpkO9/PP0Coxks3iUEJQCcxCKwcKk5A8tJNYhDYPUDdJAaBlUMCQB+F61G43k1A9ihcj8L1P0DJdr6fGi8CQHWTGARWvk1ADi2yne/HPkCuR+F6FK77P5HtfD81Tk9AWmQ730/tP0BEi2zn+6kZQI/C9ShcT09ARrbz/dSIQEAMAiuHFlkdQHe+nxovvU5ALbKd76cGQUDn+6nx0k0cQCPb+X5qXE5AMzMzMzMzQUBg5dAi2/kfQD81XrpJ/E9ATmIQWDnkQEB1kxgEVg4dQHE9CtejQFBAVOOlm8RwQEBOYhBYObQeQAisHFpk+09AxSCwcmiBQUDy0k1iEFggQDm0yHa+r05AuB6F61FIQUDhehSuR2EXQAisHFpkK05AukkMAivHQUCNl24Sg0AWQEa28/3UeE1A6SYxCKx8QUA/NV66SQwXQLpJDAIrB01A3SQGgZXTQUBeukkMAisZQB+F61G4Pk5AWDm0yHYOQkAv3SQGgZUQQG3n+6nxok5ATDeJQWC1QkAK16NwPQoQQLTIdr6fWk9Af2q8dJOYQkCJQWDl0KIRQLpJDAIrl05A16NwPQr3QkA5tMh2vp8EQLByaJHtXE1AWmQ730/dQEBI4XoUrkcVQA4tsp3vt0xAfT81XrqJQEDJdr6fGi8WQDMzMzMzk0xAFK5H4Xp0QEBU46WbxCAcQE5iEFg5BExAZDvfT42XQEBWDi2yne8dQI/C9Shcr0xAJzEIrBy6P0DNzMzMzEwTQFTjpZvEgExAvp8aL93kP0AOLbKd76cLQBsv3SQGEU1ADi2yne83QEAIrBxaZDsfQL6fGi/d9ExA9P3UeOkmQEDl0CLb+X4iQFTjpZvEwExAxSCwcmjRQEB7FK5H4bojQBBYObTIRkxA001iEFjZQEDNzMzMzEwlQNnO91PjlU1AiUFg5dDCP0DP91PjpdsjQHsUrkfhGk1A7FG4HoVbQUCF61G4HgUjQGiR7Xw/9UxAppvEILACQkAZBFYOLTIkQPCnxks3SUxADi2yne9HQkCWQ4ts5zsjQAisHFpk60tAK4cW2c6XQkBI4XoUrsckQIPAyqFFhk1AGy/dJAaBQkBKDAIrh5YjQIts5/upMU5Az/dT46VLQkCamZmZmdkkQLTIdr6fyk5AgZVDi2y3QkDTTWIQWPkjQF66SQwCy05A9P3UeOkGQ0AMAiuHFtkhQOXQItv5Tk9ADi2yne+3QkA5tMh2vp8lQARWDi2yHUxAmG4Sg8AqQkAhsHJoka0gQBBYObTIdktAi2zn+6lhQkA3iUFg5VAfQEw3iUFg5UpAEFg5tMgGQkAfhetRuB4hQE5iEFg5ZEpAL90kBoFVQkC0yHa+n9ohQJMYBFYObUtAHVpkO98/QkDD9Shcj0IZQLgehetR+EpAHVpkO99fQUB1kxgEVo4hQPhT46WbdEpA5/up8dL9QEBWDi2yne8iQK5H4XoUXkpAdZMYBFY+QUB9PzVeusklQFpkO99PzUlAppvEILBSQUCoxks3icEmQIGVQ4tsp0pA46WbxCBAQEAxCKwcWuQiQBSuR+F6xEpAmG4Sg8AKQEAGgZVDiywgQM3MzMzMHEpApHA9CtejP0C8dJMYBBYkQAaBlUOL7EpAw/UoXI9iQUApXI/C9SgnQHWTGARW3kpAJQaBlUOrQUBkO99PjdcpQKAaL90khkpAYOXQIttZQkDfT42XbtIpQK5H4XoUHkpAyXa+nxp/QkAnMQisHJorQK5H4XoUjktAL90kBoG1QUA730+Nly4rQBSuR+F6hEtA2/l+arwEQkB7FK5H4fotQCPb+X5qLExAnu+nxkv3QUDLoUW2830vQL6fGi/dtExA5dAi2/keQkD6fmq8dFMuQNejcD0KJ0xAbef7qfHCQUDNzMzMzOwwQDm0yHa+r0pAf2q8dJPIQkCJQWDl0OInQEjhehSuV0pAPQrXo3BtQ0A9CtejcL0nQCuHFtnOl0lATmIQWDlUQ0CTGARWDm0nQG8Sg8DKMUlAdZMYBFauQ0AZBFYOLbIoQGIQWDm0mEpAmpmZmZnZQ0BmZmZmZmYlQKrx0k1iUEtAMQisHFoUREA/NV66SYwlQJHtfD81fktAKVyPwvV4REDl0CLb+f4iQPhT46WbNExA46WbxCDAREBvEoPAyiEjQPLSTWIQSExApHA9CtdDRUCYbhKDwEolQDEIrBxaZElA6SYxCKzcQkCmm8QgsLIlQFg5tMh2rkhA6SYxCKy8QkDD9Shcj0IlQIGVQ4tsV0hAMQisHFqEQkD6fmq8dNMnQMP1KFyP0kdAmG4Sg8DKQkB/arx0k5goQPT91HjplkhAbef7qfEyQkCkcD0K1yMjQM3MzMzM3EdA+n5qvHTzQUCmm8QgsPIiQIlBYOXQwkdAc2iR7XxfQUBEi2zn+ykgQEa28/3U6EZAIbByaJEdQUBCYOXQIpsgQFg5tMh2nkhAUrgehesBQkBmZmZmZiYpQKwcWmQ7T0hAxSCwcmjBQUDXo3A9CpcrQPhT46WbVEhAaJHtfD9FQkC8dJMYBNYtQMUgsHJo4UdAZDvfT41HQkAK16NwPYovQHNoke18n0hA2c73U+MVQUA5tMh2vl8sQAwCK4cWeUhA2c73U+OFQEC0yHa+n1oqQArXo3A9ukdA9P3UeOlmQEAIrBxaZPspQDMzMzMzg0dAppvEILBCQEDjpZvEILAnQArXo3A9WkdAEoPAyqF1QEBGtvP91PgrQEw3iUFg1UhAZmZmZma2QkC8dJMYBNYtQL6fGi/d1EhAukkMAitHQ0Cmm8QgsLIvQHE9CtejQEhAi2zn+6nBQ0AhsHJokS0vQC2yne+n9kdAgZVDi2wHREB9PzVeuokwQAAAAAAAgElA9P3UeOmmQ0ApXI/C9agvQA4tsp3vB0pAeekmMQhMQ0CBlUOLbKcwQFg5tMh23klAsHJoke3cQkD2KFyPwnUxQESLbOf7qUpARrbz/dR4Q0BSuB6F63EwQGiR7Xw/FUhAw/UoXI/iQ0D8qfHSTaIsQAaBlUOLfEdA001iEFhJRECsHFpkOx8sQK5H4XoU3kZA/tR46SbxQ0DTTWIQWDktQMl2vp8ab0ZApHA9CtdDREBxPQrXo3AuQPLSTWIQaEdAEoPAyqF1REBvEoPAyiEpQKabxCCwwkZAJQaBlUPbREBYObTIdr4oQK5H4XoU/kdAy6FFtvPdREDZzvdT4yUoQK5H4XoUzkZARrbz/dRIQ0AlBoGVQ8ssQH9qvHSTOEZA46WbxCDwQkBvEoPAyuEtQCPb+X5qLEZAexSuR+EKQ0CHFtnO93MwQI2XbhKDoEVASOF6FK4nQ0CR7Xw/Nf4wQD0K16NwPUZAVOOlm8QwQkD2KFyPwjUtQMuhRbbzjUVAhetRuB7VQUB/arx0k5gtQKrx0k1ioEVAGQRWDi0SQUDLoUW2830tQFyPwvUo/EVAnu+nxkvXQEAMAiuHFhkrQIcW2c73s0VABoGVQ4u8QEDTTWIQWLkoQOkmMQisDEVAnu+nxkvXQEAX2c73U2MoQKabxCCwEkZA9P3UeOmGQEB56SYxCKwmQJHtfD81vkZAqMZLN4kBQ0BmZmZmZiYxQKwcWmQ7v0ZA4XoUrkchQ0Ce76fGS5cyQF66SQwCi0ZAtvP91HjZQ0C6SQwCK+cyQLTIdr6fGkZAgZVDi2z3Q0A9CtejcL0zQHNoke18b0dAwcqhRbbzQkDn+6nx0i0zQOXQItv5fkdAlkOLbOcLQ0CLbOf7qbE0QARWDi2y/UZAAAAAAACgQkAj2/l+anw1QEJg5dAiG0dAFK5H4Xq0QkBU46WbxAA3QOOlm8QgoEZAO99PjZdOQkDy0k1iENg3QESLbOf72UZA9P3UeOlWREC0yHa+nzoyQCcxCKwcqkZAmpmZmZkJRUCq8dJNYnAyQHsUrkfh6kVAZmZmZmYmRUAzMzMzMzMyQGZmZmZmlkVAGy/dJAaBRUArhxbZzvcyQGq8dJMYFEdAqvHSTWKARUC28/3UeIkxQGq8dJMY5EZAkxgEVg49RkB3vp8aL70xQBBYObTIVkdASOF6FK63RkCamZmZmfkwQO58PzVeCkhAWmQ730+dRkCPwvUoXE8xQCcxCKwcWkhAke18PzXuRkA/NV66SUwyQPhT46WbBEhArBxaZDtfR0CcxCCwcggzQDvfT42X/khAdZMYBFbORkB56SYxCIwyQL6fGi/dpEVAIbByaJHdREBYObTIdh4xQOf7qfHS7URA/Knx0k3yREC0yHa+n9owQMP1KFyPgkRAYhBYObSoREAfhetRuP4xQG8Sg8DKAURA2/l+arz0REBmZmZmZmYyQK5H4XoUvkRAd76fGi+dREDwp8ZLNwkvQPhT46WbtERA3SQGgZUTREBqvHSTGIQyQDvfT42XTkRAbxKDwMrBQ0B1kxgEVo4zQD0K16NwTURAWmQ7308tRED6fmq8dNM0QEJg5dAiy0NAvHSTGAQ2REBMN4lBYIU1QFK4HoXrkURAkxgEVg4NQ0BkO99PjdczQN0kBoGVM0VA9ihcj8IVQ0DpJjEIrHw0QCGwcmiR3URAGy/dJAaBREAxCKwcWiQ1QN9PjZdu4kRAhetRuB71REC28/3UeEk2QJ7vp8ZLd0RAoBov3SSWRUDRItv5fgo2QGDl0CLbKURAz/dT46XbRUCamZmZmfk2QAaBlUOLnEVAppvEILAiRUBCYOXQIps2QJqZmZmZCUZAuB6F61GIREB56SYxCAw3QNnO91PjxUZA001iEFi5REDRItv5fio3QA4tsp3vx0VAvp8aL91EREBvEoPAymE4QDeJQWDlcERAbef7qfHSRUCYbhKDwMo0QAaBlUOLDERAQmDl0CJrRkDy0k1iEHg0QAIrhxbZTkNAF9nO91NTRkCyne+nxss0QO58PzVe+kJAeekmMQjMRkBU46WbxEA1QLx0kxgEJkRAZmZmZmaWRkDP91PjpfsyQLKd76fG20NAHVpkO98/R0DJdr6fGo8yQPT91HjpNkRA16NwPQrXR0BYObTIdr4yQARWDi2yPUNAnu+nxktHR0B56SYxCOwxQE5iEFg59ENAbef7qfFySEAZBFYOLVIyQH9qvHST+EJAwcqhRbbjR0BU46WbxIAxQE5iEFg5VENAtvP91Hh5SEBoke18P7UxQGIQWDm0CENACtejcD26RUBeukkMAos0QL6fGi/dVEJA2c73U+OVRUCHFtnO99M0QAaBlUOLPEJAbef7qfEyRUBzaJHtfB82QFyPwvUorEFAAAAAAAAARUCPwvUoXG82QClcj8L1+EFAYOXQIts5RUBEi2zn+6kzQFpkO99PTUJAPQrXo3CNREDD9Shcj2IzQKabxCCw8kFA5dAi2/muRUAK16NwPWoyQCuHFtnO50FAQmDl0CIbRECgGi/dJGYyQBKDwMqhxUJAukkMAisXRUCJQWDl0OI2QAIrhxbZvkJA9ihcj8K1REDdJAaBlSM4QIXrUbgedUJAw/UoXI8CREDb+X5qvPQ3QAAAAAAAEEJA2c73U+PFQ0Atsp3vp8Y4QFK4HoXrYUJAokW28/0URUA1XrpJDEI5QNv5fmq8lEJAppvEILDSREAbL90kBqE6QAisHFpkK0NAObTIdr6vREBYObTIdt46QA4tsp3vF0JAPzVeukm8REAX2c73U4M7QC2yne+npkJAzczMzMysQ0AfhetRuN42QLpJDAIrh0JAg8DKoUX2QkDD9Shcj8I2QJzEILBy+EJAvHSTGASWQkDD9Shcj8I3QNv5fmq8hENAO99PjZfOQkB3vp8aLx04QM/3U+Olq0JARIts5/u5QkCHFtnO91M1QM/3U+Olu0JANV66SQwCQkAv3SQGgTU4QAIrhxbZHkNA4XoUrkehQUD+1HjpJjE5QDeJQWDlwENAarx0kxhUQUCiRbbz/ZQ4QAIrhxbZPkRALbKd76c2QUB56SYxCEw5QKwcWmQ7r0JALbKd76cWQUAv3SQGgdU5QNEi2/l+CkNAFK5H4Xq0QEDXo3A9Cvc6QFyPwvUonEJAObTIdr4fQEC0yHa+n3o7QGIQWDm0WEJAUrgehetxP0BzaJHtfF86QMl2vp8ar0JA7nw/NV56PkBU46WbxMA5QCGwcmiRTUNAXrpJDAIrPkD8qfHSTSI6QNejcD0KZ0JAGQRWDi3SPUA9CtejcL04QDVeukkMwkNAFK5H4Xo0QUBMN4lBYEU3QI/C9ShcT0RA0SLb+X7aQECJQWDl0KI2QIts5/upYURAnMQgsHIYQUAZBFYOLTI1QKjGSzeJ4UNAgZVDi2w3QUASg8DKoYU0QLTIdr6fKkRAJzEIrBwaQEBqvHSTGKQ2QL6fGi/dlERACtejcD2KP0ArhxbZzrc1QBsv3SQGAUVAQmDl0CIrQUCWQ4ts57s0QFpkO99PHUVAQmDl0CJbQUDXo3A9ClczQMHKoUW200RAg8DKoUXWQECJQWDl0GIyQBsv3SQGoURA/Knx0k0CQUAX2c73U0MxQD81XrpJ3EVAMQisHFp0QUAdWmQ73w8zQDvfT42XzkRA3SQGgZUzQECuR+F6FM4yQDvfT42XjkRA/tR46SZRP0ArhxbZzvcxQD0K16NwzUNAH4XrUbheP0AbL90kBsExQGDl0CLbiUNAMQisHFqEPkBiEFg5tAgxQC2yne+nxkRAL90kBoH1PUBiEFg5tIgyQESLbOf7iUVA/tR46SbRPUBzaJHtfJ8yQC2yne+nxkVA3SQGgZVjPED4U+Olm+QyQHWTGARWXkVAHVpkO99vO0D2KFyPwtUyQKjGSzeJYUZAf2q8dJM4PEBiEFg5tCgzQIcW2c73c0NAmG4Sg8AqQEAnMQisHFoyQAIrhxbZvkJA8KfGSzdJQECiRbbz/RQyQN9PjZduokJAfT81XrrJQEAUrkfhevQwQMl2vp8aD0JALbKd76f2QEACK4cW2a4wQIts5/upYUJA8KfGSzeJQEDy0k1iEFgzQEJg5dAia0JAJQaBlUMLQEBaZDvfT400QFK4HoXrEUJAAiuHFtlOQEDn+6nx0s01QNnO91PjRUJA9P3UeOnWQEDFILByaFE2QIPAyqFFlkFAf2q8dJP4P0DdJAaBlUM2QHsUrkfhKkNA2c73U+MFQUAdWmQ7308wQDvfT42XHkNATmIQWDmEQUAj2/l+anwuQMHKoUW2U0NAw/UoXI8yQUAnMQisHNorQEjhehSu10NAz/dT46XbQEBoke18P7UrQHe+nxovjUNAUrgeheshQkCPwvUoXA8vQJhuEoPAOkNABFYOLbKtQkASg8DKoWUwQKwcWmQ7H0NAyXa+nxpvQkCiRbbz/dQxQAisHFpkq0NAH4XrUbhOQ0DZzvdT42UwQCPb+X5q7EJAObTIdr5PQUDwp8ZLN8kpQHNoke18D0NAwcqhRbYTQUCHFtnO9xMnQNejcD0KJ0NAVOOlm8SwQUDfT42XblIlQBsv3SQGwUJAfT81XropQkB7FK5H4XolQOxRuB6Fe0JAF9nO91OjQEAK16NwPQomQNv5fmq8lEJAEFg5tMh2QEBt5/up8RIjQCPb+X5qbEJAAAAAAAAAQEBxPQrXo7AnQKwcWmQ7r0NAN4lBYOWwQUCmm8QgsLIjQPLSTWIQyENAK4cW2c43QkDufD81XrohQI2XbhKDUENAgZVDi2wXQkBYObTIdr4eQKwcWmQ7T0NAmG4Sg8CKQUBg5dAi23kcQFTjpZvEgERAtMh2vp86QkBoke18P7UgQDm0yHa+/0RAyXa+nxp/QkDByqFFtrMiQG8Sg8DK8URAEoPAyqElQ0DZzvdT46UjQKRwPQrXg0VA1XjpJjEYQkCJQWDl0KIjQPT91HjpZkVA9P3UeOlmQ0Aj2/l+anwlQO58PzVe+kVAgZVDi2xXQkDLoUW2830lQLKd76fG60VArBxaZDv/QkB56SYxCGwmQCGwcmiR7UJACtejcD2aQkCyne+nxksdQEjhehSud0JA+FPjpZuUQkBI4XoUrscYQEoMAiuHlkJAi2zn+6kxQ0D4U+Olm0QVQPLSTWIQ+EJAokW28/2kQ0D0/dR46aYWQJZDi2znu0FAXI/C9SiMQkCJQWDl0KIaQNV46SYxmEFAj8L1KFzfQUBI4XoUrkcdQBSuR+F6lEFAyXa+nxofQ0BGtvP91HgeQB1aZDvfP0JATDeJQWA1Q0AOLbKd76cQQM3MzMzMTEJAXrpJDALLQ0Dn+6nx0k0KQFg5tMh2/kFAuB6F61FoREAbL90kBoEPQC/dJAaBNUJA001iEFj5REC8dJMYBFYNQG8Sg8DK8UFAgZVDi2ynQ0AfhetRuB7/Pz81XrpJ/EFABFYOLbI9REBoke18PzXuP5HtfD81bkFA2c73U+M1REDLoUW28/3Ev6rx0k1iUEFADi2yne+HQ0Coxks3iUHkvyUGgZVDu0BAvp8aL900Q0CTGARWDi3iv23n+6nxskBA2/l+aryUQkBSuB6F61Hwvz0K16NwLUBAqvHSTWKAQ0Aj2/l+ary0vzvfT42XfkFArBxaZDtPREAOLbKd7ycTQCUGgZVDG0FAkxgEVg7dRECDwMqhRTYVQJHtfD81fkBA001iEFiZREB1kxgEVg4YQHE9CtejYEBAdZMYBFb+Q0Dy0k1iEFgYQO58PzVeGkBAGQRWDi0SRUD+1HjpJjEaQGQ730+N9z5AaJHtfD/lREBxPQrXo/AcQJqZmZmZGT5AjZduEoNwREDl0CLb+X4ZQI/C9Shcjz1Ac2iR7XzvQ0D8qfHSTWIbQIPAyqFFNj5AYOXQItuJRUBzaJHtfD8eQKRwPQrXAz9AObTIdr7vRUDHSzeJQeAgQB+F61G43jxAMzMzMzNjRUAZBFYOLXIgQKrx0k1i8D1A5/up8dKdREC28/3UeGkUQI/C9ShcDz1AtMh2vp86RED2KFyPwvUQQPyp8dJNgj1AcT0K16OAQ0CJQWDl0KIQQDMzMzMzszxAJQaBlUMLQ0AMAiuHFlkRQI2XbhKDAD1APQrXo3CNREACK4cW2c4GQPyp8dJNgjxAKVyPwvU4RUDXo3A9CtcHQBSuR+F6FDxAK4cW2c4nREAfhetRuB7/P+xRuB6Fyz5AbxKDwMphQ0A/NV66SQwPQFg5tMh2Pj9AjZduEoOwQkAnMQisHFoOQO58PzVeGj9AFK5H4XpUQkDwp8ZLN4kUQESLbOf7yT5AexSuR+G6QUAOLbKd76cUQEa28/3UWEBAppvEILCiQkDn+6nx0k0KQJHtfD81jkBAokW28/3kQUDufD81XroIQGiR7Xw/RUFADAIrhxbJQUArhxbZzvcEQArXo3A9ukFAsHJoke0cQkCTGARWDi0JQBsv3SQGYUFAJQaBlUNbQUCYbhKDwMr7P/LSTWIQWD9AdZMYBFauQkD2KFyPwvUYQP7UeOkmMT9APQrXo3BdQkD+1HjpJjEeQKAaL90kxj1AVg4tsp0fQkDJdr6fGi8fQK5H4XoUjj1A5dAi2/mOQUDl0CLb+X4gQESLbOf7yTxAlkOLbOeLQkDLoUW28/0dQL6fGi/dZDtA1XjpJjFYQkBvEoPAyqEeQKabxCCwEjtAj8L1KFy/QUCPwvUoXA8bQH0/NV66aTpAhetRuB5FQUBzaJHtfL8cQLx0kxgEdjpA4XoUrkfxQkBkO99PjZcdQN9PjZdusjpAWmQ73099Q0DHSzeJQeAgQOF6FK5HATlAoBov3SS2QkCYbhKDwEodQAAAAAAA4DlAyXa+nxofREAX2c73U2MgQF66SQwCiztAw/UoXI/CQUCq8dJNYhAWQPCnxks3STtAbxKDwMoxQUBqvHSTGIQSQOf7qfHS7TtABFYOLbKNQEDP91PjpZsUQMdLN4lBYDtANV66SQwCQEAhsHJoke0TQL6fGi/dxDtAmpmZmZlZQUAZBFYOLbIJQIXrUbgexTpA2c73U+PFQUBQjZduEoMDQHE9Ctej0DlAGQRWDi2CQUDByqFFtvP9P7TIdr6f+jpAH4XrUbhuQkBmZmZmZmYDQJZDi2znGz1AJQaBlUObQECq8dJNYhAXQBKDwMqhxT1A+n5qvHQDQED+1HjpJjEZQFpkO99P7TxA+FPjpZtkP0CamZmZmZkdQBBYObTItjxAzczMzMwsPkAOLbKd76cdQJMYBFYOLT9AiUFg5dAyQEApXI/C9SgbQFYOLbKdD0BAj8L1KFxPP0DhehSuR2EdQJzEILByyEBAf2q8dJPYP0AhsHJoke0dQFTjpZvEoD9A5/up8dLNPkDZzvdT42UhQJzEILByaDxAJQaBlUMbQEDHSzeJQaAgQLpJDAIrhztAL90kBoG1P0DufD81XroiQG8Sg8DKQTpAPQrXo3AdP0BQjZduEoMhQLgehetR2DlAObTIdr7/PUAzMzMzMzMiQFg5tMh2PjtAYhBYObRoQEAK16NwPcokQA4tsp3vRzpACKwcWmQrQED+1HjpJvEmQDvfT42XjjxAhetRuB6lQEAUrkfhehQmQDEIrBxapDlAL90kBoHVP0AIrBxaZDsfQPhT46WbZDhAy6FFtvNdP0AnMQisHNocQClcj8L1iDhAexSuR+H6PUBMN4lBYGUaQPYoXI/ClTdAj8L1KFwvPUDwp8ZLN4kaQBfZzvdT4zdAVOOlm8QwQECDwMqhRbYYQKabxCCwsjlARIts5/upPUCJQWDl0CIYQPyp8dJN4jlAc2iR7XxfPEDl0CLb+X4VQEjhehSuZzpAcT0K16NQO0DhehSuR2EZQMP1KFyPwjlA9P3UeOlGOkDJdr6fGi8aQAaBlUOLzDpAw/UoXI+CPEC0yHa+n5oQQAwCK4cWGTpA7FG4HoUrPUCNl24Sg8AHQDeJQWDlUDlA8KfGSzeJPEAIrBxaZDsCQD0K16NwXTpAppvEILByPkCWQ4ts5/sFQK5H4XoUjjtAL90kBoGVO0AxCKwcWuQbQAaBlUOLLDxAz/dT46WbOkArhxbZzncfQMl2vp8aTztAEFg5tMhWOkAZBFYOLTIiQARWDi2y/TpAyXa+nxovOUB1kxgEVs4iQIts5/upkT1ATmIQWDkUO0AK16NwPYogQOf7qfHSDT5Anu+nxktXOkCF61G4HsUiQOxRuB6F6zpA3SQGgZVjO0BMN4lBYKUjQBkEVg4tEjpAO99PjZcuO0Aj2/l+avwlQO58PzVemjhAx0s3iUEAO0DByqFFtjMlQDvfT42X7jdATmIQWDkUOkApXI/C9SgmQLByaJHtPDpAokW28/1UPEDufD81XvonQPYoXI/CdTlAXI/C9SgcPEBzaJHtfH8qQC2yne+n5jlAPQrXo3B9O0D4U+Olm8QsQAwCK4cWGThAy6FFtvN9PEBzaJHtfP8qQNnO91Pj5ThAK4cW2c53O0BEi2zn+6kuQJzEILByyDdATmIQWDkUPED8qfHSTaItQJHtfD81HjdAgZVDi2wnPUCWQ4ts53spQNnO91PjhTZAPzVeuklMPEDwp8ZLN8kuQOkmMQis3DVAke18PzVePUCR7Xw/NZ4qQIcW2c73kzVAqvHSTWLwPEA1XrpJDEItQJ7vp8ZLFzhAI9v5fmrcO0D+1HjpJnEjQHWTGARWrjZAJQaBlUPLO0DufD81XroiQIlBYOXQQjZAvHSTGAR2OkCF61G4HoUhQFYOLbKdLzVAcT0K16PwOUCBlUOLbCciQC/dJAaBFTdAZmZmZmbmOUAQWDm0yHYfQNEi2/l+qjZAbef7qfGyOECq8dJNYpAcQK5H4XoUjjZAH4XrUbh+N0CsHFpkOx8gQJzEILByyDVAppvEILCSNkCJQWDl0CIfQLByaJHtnDdAAAAAAABgOEBWDi2yne8XQNEi2/l+ajdAfT81XrpJOUCe76fGSzcTQKjGSzeJYTZAPzVeuknsOUD+1HjpJrESQClcj8L1aDhAYOXQIttZOUA730+Nl24PQCGwcmiRTTdAYOXQItt5N0Cq8dJNYlAiQFyPwvUoPDdA16NwPQpXNkB3vp8aLx0kQP7UeOkmcTZAXI/C9SicNkC28/3UeKkmQFYOLbKdTzZATmIQWDm0NUB1kxgEVk4oQFCNl24SozhAPzVeuknMNUCwcmiR7bwkQGq8dJMYhDlAbef7qfHSNkCyne+nxoslQMdLN4lB4DVAHVpkO9/PN0BzaJHtfP8mQIlBYOXQIjVA+FPjpZskOEDsUbgehWspQM/3U+OluzNAVg4tsp2vOEBoke18P/UoQCPb+X5q/DJAaJHtfD/VOEAOLbKd7+cqQD81XrpJ7DVANV66SQwiOUBEi2zn+ykrQL6fGi/dJDdAAAAAAACAOEB56SYxCGwsQH0/NV66CTdA1XjpJjHIN0BEi2zn+2kuQAIrhxbZTjhA5dAi2/m+OEDdJAaBlUMrQEa28/3UWDNA001iEFj5OEAj2/l+anwmQH0/NV66CTJAgZVDi2yHOUAMAiuHFtklQHNoke18XzFAwcqhRbaTOEBvEoPAyuEjQMl2vp8a7zFA0SLb+X5KOECNl24Sg8AhQLbz/dR4KTJAN4lBYOXwOkC28/3UeKkkQCGwcmiRzTBAAAAAAACAO0B9PzVeugkkQJzEILBy6DJADAIrhxbZO0B3vp8aL50mQB1aZDvfLzBAvHSTGAQWOEC8dJMYBJYkQN0kBoGVAy9AkxgEVg4NN0Cyne+nxgsjQKabxCCwMixAarx0kxiEN0DpJjEIrFwiQLByaJHtPCtAnMQgsHKIOEDhehSuR2EjQDvfT42X7i5Az/dT46W7NUB3vp8aL50kQLbz/dR4iTBAVg4tsp2vNUCgGi/dJMYmQJZDi2znmzBAiUFg5dBiNEDP91PjpVsoQOkmMQisnDFA+FPjpZuENEBg5dAi23kqQIGVQ4ts5zJABFYOLbI9NEB56SYxCCwqQCPb+X5qXDNAkxgEVg7NM0DXo3A9CtcnQFg5tMh2vjNA9P3UeOlmNED+1HjpJjEsQG8Sg8DK4SpA+FPjpZvENkAv3SQGgZUgQESLbOf7KShAPQrXo3AdN0DfT42XbpIfQA4tsp3vZyZAkxgEVg5NN0AAAAAAAEAiQOxRuB6FqyZAokW28/2UNkAj2/l+ajwkQDVeukkMAidA1XjpJjEINkDRItv5fuobQGZmZmZmpiRAdZMYBFZOOEAxCKwcWiQiQP7UeOkm8SJA3SQGgZWjOECJQWDl0GIkQA4tsp3vJyRAUrgeheuROUCLbOf7qXEmQP7UeOkmsSJArkfhehQOOkAZBFYOLTIoQPhT46WbxCZAvHSTGATWOUDn+6nx0k0mQFK4HoXrEShAPQrXo3C9OkA730+Nly4oQKJFtvP9lCdAUrgehesxPECR7Xw/NV4nQN0kBoGVgyZAPQrXo3B9PEDTTWIQWDklQBSuR+F6FCtAwcqhRbZzOkCq8dJNYlAoQCPb+X5qvCtAj8L1KFwvOUAX2c73U+MpQLbz/dR46SlAx0s3iUGgOED+1HjpJjErQBSuR+F6FC5AAAAAAADAOEC8dJMYBNYpQG8Sg8DKYShAObTIdr4fPUAnMQisHBopQGIQWDm0SChAYhBYObSIPkD8qfHSTWIoQJqZmZmZ2SpArBxaZDs/P0AZBFYOLTIpQGiR7Xw/NSxA001iEFjZPkCamZmZmRkrQPhT46WbxCVA+FPjpZtEP0Boke18P3UpQGZmZmZmpiVAhxbZzvdTP0B7FK5H4XosQLKd76fGyyZAd76fGi8dQEBoke18P7UtQK5H4XoULiRApHA9CtdjPkBOYhBYObQtQDVeukkMgitA9ihcj8IlQEB56SYxCKwnQPT91Hjppi1ArkfhehSeQEDwp8ZLN0koQMl2vp8abyxA46WbxCBQQUDdJAaBlYMoQGIQWDm0iCpA7FG4HoV7QUAv3SQGgRUnQDeJQWDl0C9AI9v5fmqcQEDXo3A9ChcmQFg5tMh2njBAObTIdr7fP0C6SQwCKwcmQMdLN4lB4DBA/Knx0k0yQUCwcmiR7XwmQEoMAiuHVjFA3SQGgZWjP0CTGARWDm0jQM3MzMzMjC1A1XjpJjG4QUDn+6nx0k0qQMUgsHJokSxAokW28/1kQkCHFtnO99MqQIts5/upsS5AvHSTGATmQkDufD81XvopQJqZmZmZeTBAxSCwcmjhQkDufD81XvoqQG8Sg8DK4StArBxaZDt/QkA/NV66ScwtQOXQItv5vilAyXa+nxr/QUCWQ4ts57suQGiR7Xw/9SpADi2yne83Q0Coxks3iUEuQMl2vp8aLylAukkMAisHQkBvEoPAyuEwQNv5fmq89C1AQmDl0CJbQ0B56SYxCCwoQKJFtvP9lC9AqMZLN4nxQ0BaZDvfT40nQCuHFtnO9y1AN4lBYOWQREBzaJHtfD8oQBsv3SQGwStAhxbZzveDREBt5/up8VIpQH9qvHSTODBANV66SQzyQ0CamZmZmZkkQGDl0CLb+S1AF9nO91PjQ0DNzMzMzMwiQNNNYhBYOTFAw/UoXI9iQ0BKDAIrhxYkQMUgsHJoUS5A3SQGgZUzREBaZDvfTw0gQN0kBoGVAy9ARrbz/dQoRUCBlUOLbKcnQPYoXI/CdS1ATmIQWDnERUDFILByaBEoQFg5tMh2/ixAx0s3iUEgRkAhsHJokW0lQH0/NV66SS5Ad76fGi/9RUCcxCCwcmgjQNV46SYxyC5ArkfhehQ+RkCiRbbz/RQqQC/dJAaBVTBA7FG4HoWrRkDfT42XbtIoQCcxCKwcGitASOF6FK6XRkAIrBxaZHslQIGVQ4tsZypABoGVQ4v8RkD8qfHSTSIjQCUGgZVDiyxAN4lBYOWAR0CuR+F6FG4iQJZDi2zneyxAoBov3STGR0Boke18PzUgQHE9CtejsCdANV66SQxSR0BEi2zn+6kjQClcj8L1KCZAc2iR7XyPR0BGtvP91DghQPCnxks3SSNAgZVDi2zHR0DHSzeJQeAhQARWDi2ynSJA46WbxCDwR0CTGARWDi0kQGQ730+NlyFAexSuR+HKR0BEi2zn+6kfQHE9CtejcC5A2/l+arykR0AIrBxaZDskQJMYBFYOTTBAWmQ7308dSEBWDi2yna8jQN9PjZdukjFAK4cW2c7HR0BMN4lBYKUiQIPAyqFFljJAAAAAAAAgSEAlBoGVQ0siQI2XbhKDoDBAnMQgsHKISEAhsHJokS0mQMdLN4lBQDFAhetRuB4lSEBg5dAi23koQJzEILBy6DFAjZduEoOwSEAlBoGVQwsrQHnpJjEIbDBA2c73U+MVSUDdJAaBlUMsQM3MzMzMjDFAHVpkO98fR0C+nxov3SQiQPCnxks3yTJAK4cW2c7HRkAOLbKd72chQLpJDAIrRzNAc2iR7Xz/RkDn+6nx0k0dQB+F61G4fjJATmIQWDkkR0BeukkMAqsZQNNNYhBYmTJAhetRuB4FRkC28/3UeGkhQKwcWmQ7PzJA0SLb+X66RUDsUbgehSskQMdLN4lBQDNASOF6FK7nRUDfT42XblImQCcxCKwcejRAtvP91HjZRUBKDAIrh9YlQB1aZDvfzzJARIts5/sZRkD4U+Olm4QoQO58PzVemjRA2c73U+MFR0B9PzVeuskcQESLbOf7STVA/Knx0k0SR0BeukkMAqsXQNejcD0KFzVAXI/C9ShsRkDwp8ZLN4kUQOf7qfHS7TRAi2zn+6nhRUBSuB6F69EWQGIQWDm0yDZAWDm0yHYuR0AxCKwcWuQYQJhuEoPAqjdA6SYxCKxMR0BvEoPAyiEUQFK4HoXrEThAmG4Sg8DKRkDdJAaBlcMQQIts5/upUThACKwcWmTbR0DByqFFtnMSQG8Sg8DK4ThAmpmZmZkJR0BeukkMAisKQK5H4XoUDjlAWDm0yHauR0Cq8dJNYhAMQJqZmZmZGTVA7nw/NV56RkBGtvP91HgOQF66SQwC6zRA/Knx0k3iRUBt5/up8dIHQPyp8dJN4jVA/Knx0k1SRUDD9Shcj8IKQHnpJjEIjDVAJQaBlUO7RED6fmq8dJMJQNv5fmq8FDVANV66SQwSRkCWQ4ts5/v3P4GVQ4tsBzRAmG4Sg8CKRkC+nxov3STwP5ZDi2znGzRAzczMzMzcRkDhehSuR+HKv6wcWmQ73zJAHVpkO9+/RkDdJAaBlUP5P83MzMzMDDNAx0s3iUFAR0Cyne+nxkvXv2IQWDm0SDJAjZduEoMwR0CPwvUoXI/mP7gehetRGDdArkfhehR+RUDTTWIQWDkOQDvfT42XDjhAz/dT46X7REDdJAaBlcMQQAAAAAAAgDdAexSuR+GKREDJdr6fGi8VQPp+arx00zdAbef7qfHyQ0AQWDm0yHYVQJqZmZmZWTlAx0s3iUFQRUAZBFYOLbISQNV46SYxqDZAbxKDwMrRRECkcD0K16MYQFYOLbKdDzZA4XoUrkdxREBQjZduEgMdQCcxCKwcmjRA2/l+arxEREBcj8L1KNwbQK5H4XoUzjNAHVpkO98vREDFILByaJEfQLgehetRODZAwcqhRbbTRED8qfHSTSIhQFyPwvUoPDZAH4XrUbheREBaZDvfT40jQD0K16NwnTZAf2q8dJPIQ0DP91PjpVsjQOf7qfHSzTVAUrgeheuhREB/arx0k9glQARWDi2yPTRAYOXQIts5REDufD81XroWQLpJDAIr5zJASgwCK4cGREBQjZduEgMVQH0/NV66CTNAoBov3SR2Q0ArhxbZzvcQQJzEILByiDJAuB6F61HoQkDn+6nx0s0RQBsv3SQGITJABoGVQ4ucRECWQ4ts53sSQESLbOf7yTFAvp8aL90kRUC+nxov3aQWQHNoke183zBAJzEIrBxaREAUrkfhehQPQHsUrkfhOjFAYhBYObTIRUC+nxov3SQUQD0K16NwvTNAYOXQItuZQ0CJQWDl0CIJQJHtfD81vjNAbef7qfEiQ0B1kxgEVg4AQESLbOf7STRAbef7qfFyQkCiRbbz/dQCQBSuR+F6tDNAbef7qfHyQUD6fmq8dJP+P4GVQ4tsZzRA2c73U+N1Q0AfhetRuB7pPz0K16NwXTRArkfhehT+QkArhxbZzvfbvwAAAAAAwDNA46WbxCAgREB/arx0kxjcP2IQWDm0aDVAx0s3iUFgQkCPwvUoXI8IQMP1KFyP4jVA30+Nl26yQUCWQ4ts5/sKQI2XbhKD4DRAz/dT46VLQUBvEoPAyqEQQAisHFpk2zRAke18PzWuQEDP91PjpRsQQJhuEoPAKjdAcT0K16PQQUDufD81XroQQM/3U+OlmzdA+n5qvHSDQkBcj8L1KFwOQNejcD0KVzZAokW28/3kQkCcxCCwcmgMQCUGgZVDCzRAN4lBYOWgQUCcxCCwcugTQPCnxks3CTNAukkMAitHQUBaZDvfTw0XQNejcD0K1zFAgZVDi2wXQUDP91PjpZsTQGIQWDm0SDFA7FG4HoWLQEC4HoXrUTgUQEa28/3UmDJA4XoUrkexQUCcxCCwcugbQJHtfD81vjNAvp8aL930QUDFILByaBEfQMl2vp8aDzRAWmQ730+dQkAhsHJoke0fQDVeukkMwjRA/Knx0k2SQUCHFtnO99MgQE5iEFg5NDVADAIrhxapQkCwcmiR7XwhQLpJDAIrpzVAukkMAisHQkB9PzVeugkiQFg5tMh2/jRAGQRWDi3iQEAnMQisHBohQPhT46WbxDZAi2zn+6nRQUDdJAaBlYMjQEJg5dAiGzZAd76fGi+tQEDVeOkmMYgiQAisHFpk+zZA2/l+arwkQUB7FK5H4bojQNv5fmq8dDFAuB6F61GIQUACK4cW2c4PQG3n+6nxcjBAnMQgsHJYQUAhsHJoke0HQGZmZmZm5jBABoGVQ4u8QEAv3SQGgZUBQLTIdr6fGjBA9P3UeOlGQEDJdr6fGi//P90kBoGVIzBA5dAi2/nuQUB7FK5H4XoAQOkmMQis3C5AnMQgsHKIQkBvEoPAyqEFQDvfT42Xbi5ADi2yne8XQ0DLoUW28/36P1CNl24SIzBAokW28/1EQ0DsUbgehevtPz0K16Nw/StA6SYxCKxcQ0B/arx0kxj6PzvfT42XLjJAnu+nxku3QED2KFyPwvX8P1K4HoXrsTJAhxbZzvcjQEBzaJHtfD/xPw4tsp3vpzJAoBov3SQGP0D2KFyPwvX+P2IQWDm0SDJAppvEILDyPUCHFtnO91P3P3e+nxovHTRA9P3UeOlGQEC6SQwCK4fiP6JFtvP9NDRA+n5qvHTTQECyne+nxkvfvy/dJAaB9TVAfT81XroJQUBU46WbxCDkv42XbhKDIDZAoBov3SRGQUBWDi2yne8CwK5H4XoUDjNANV66SQwiP0AEVg4tsp0JQB+F61G4/jJAmpmZmZn5PUBCYOXQIlsQQJMYBFYOjTFAvp8aL92EPUDjpZvEIDARQHNoke18PzFAUrgehetRPEBMN4lBYOUQQBKDwMqhpTNAN4lBYOVQPkD+1HjpJrEVQAIrhxbZbjNAqvHSTWJQPUCDwMqhRTYaQLx0kxgEFjRAK4cW2c73O0DXo3A9CtcYQEJg5dAi+zNAarx0kxjkPUDsUbgehWsfQEw3iUFgpTBA16NwPQp3PkBzaJHtfD8SQJZDi2zney5AXI/C9SgcPkCamZmZmRkTQI/C9ShcTy1AoBov3SRmPUCF61G4HoUMQIPAyqFFtitAnu+nxkt3PEAZBFYOLbINQBSuR+F61CxARrbz/dRYP0BaZDvfT40UQDEIrBxaZC1A+FPjpZvkP0DNzMzMzEwbQAwCK4cWGS5A46WbxCDQPUBCYOXQItsCQMHKoUW2My1AI9v5fmocPUD6fmq8dJPyP5huEoPAii5AWDm0yHa+O0AAAAAAAADwP1pkO99PTS1Ai2zn+6nROkBqvHSTGATeP6wcWmQ7ny1A6SYxCKz8PUDb+X5qvHSzvy2yne+nhjBAg8DKoUWWO0CgGi/dJAb3P1YOLbKdLzFAKVyPwvVIOkD2KFyPwvX0P9Ei2/l+ijBAQmDl0CI7OUAOLbKd76cBQOxRuB6FazBA/tR46SYROED2KFyPwvX8P+f7qfHSrTJANV66SQxiOkBSuB6F61H6PxkEVg4tkjNADi2yne/nOkCiRbbz/dTgPw4tsp3vBzVAK4cW2c6XOkA/NV66SQzqP7gehetReDVAXI/C9SgcO0BMN4lBYOUAQAIrhxbZzjVAjZduEoNgPED6fmq8dJMCQOkmMQisvDVArBxaZDs/PUAfhetRuB71P4cW2c73MzZALbKd76fGPEDTTWIQWDkMQH0/NV66KTBA001iEFiZOUCmm8QgsHILQCuHFtnOdy9APQrXo3CdOECuR+F6FK4RQNNNYhBYeSxALbKd76emOEASg8DKocUSQAAAAAAAgCtA/tR46SbRN0AnMQisHNoVQPCnxks3iTBAg8DKoUW2OEA730+Nl+4WQLKd76fGCzJAfT81XrqpOEDy0k1iENgVQEw3iUFgJTBASgwCK4f2OUDFILByaBEaQD0K16Nw/SpA16NwPQqXOUCmm8QgsHIQQNEi2/l+KihAaJHtfD+1OUAzMzMzM7MRQPp+arx0kydAAiuHFtlOOkAOLbKd7ycXQEJg5dAi2yVAdZMYBFbOOUAv3SQGgRUaQNv5fmq89ChA/Knx0k1iO0DP91PjpZsYQIts5/upcShAokW28/0UPECJQWDl0KIdQPYoXI/CNSdAppvEILByPUCF61G4HoUcQArXo3A9CidATDeJQWDlPUBWDi2yne8XQDVeukkMAitAK4cW2c43PEDufD81XnogQM/3U+OlWyZA5dAi2/kePkBMN4lBYGUgQIts5/up8SRAMQisHFpkP0BWDi2ynS8gQA4tsp3vpyZA2/l+arxEQECoxks3iUEhQH0/NV66ySdAYhBYObQ4QEAzMzMzM3MjQArXo3A9SiJAaJHtfD9VP0CDwMqhRbYhQMHKoUW28yBA16NwPQpXQED2KFyPwvUhQJMYBFYOLR1AhetRuB5VQEAv3SQGgdUjQEw3iUFg5RxA5dAi2/m+P0Dl0CLb+X4lQEjhehSuxxlAtMh2vp/KQEBmZmZmZqYjQEjhehSuxyZAcT0K16PQQEDLoUW2830fQArXo3A9SihAYhBYObRoQUCYbhKDwIogQARWDi2yXSZAKVyPwvXoQUBaZDvfT80hQPCnxks3ySRARIts5/s5QkDZzvdT42UgQNNNYhBYuSlAnu+nxku3QUD4U+Olm0QcQFCNl24SwytAEFg5tMhGQkBt5/up8VIdQCuHFtnOty1AaJHtfD8VQkBmZmZmZuYgQM/3U+OlWy1A4XoUrkdxQkC4HoXrUTgYQPCnxks3iSZAy6FFtvP9QUBxPQrXo3AkQPp+arx00yRAMQisHFp0QkD0/dR46eYlQBsv3SQGQSZAH4XrUbgeQ0Bt5/up8VImQJ7vp8ZLtyhAZmZmZmYmQ0AzMzMzM3MmQDVeukkMAiRASgwCK4cmQkBKDAIrh5YoQJZDi2zneyJAObTIdr5/QUDTTWIQWDkoQFyPwvUonCFA30+Nl24yQUDP91PjpdsqQPhT46WbxB9AdZMYBFaeQECBlUOLbGcqQLbz/dR46R1ARIts5/s5QEAv3SQGgVUsQDMzMzMzMx9AJzEIrBxaQEBCYOXQItsuQDeJQWDl0BpAfT81XrppP0Aj2/l+arwrQHnpJjEIrCRAukkMAiunQ0CamZmZmZkmQCGwcmiRrSVAoBov3SRWREDsUbgehWsmQJZDi2znuyRAO99PjZe+RECHFtnO99MoQFK4HoXrUSJA+FPjpZvURECwcmiR7TwpQCUGgZVDyyRABoGVQ4usREDNzMzMzMwjQNv5fmq89CVA46WbxCBgRUAEVg4tsp0jQC/dJAaBlSVAjZduEoNAREDhehSuR2EhQKwcWmQ7nyZAiUFg5dACRUAEVg4tsl0qQEa28/3U+CVA30+Nl26CRUD0/dR46WYsQFYOLbKdbyVAsHJoke0sRkCF61G4HgUrQJZDi2znOydAi2zn+6lxRkDjpZvEILApQKjGSzeJQShAXrpJDAKbRUCcxCCwcmguQB+F61G4HilA46WbxCDwREDP91PjpZsvQGZmZmZmZidAYOXQItsZRkBqvHSTGEQwQF66SQwC6ytAZDvfT433REAK16NwPWowQAIrhxbZDiNALbKd76d2RkBt5/up8VIrQOxRuB6FayJA1XjpJjEYR0C4HoXrUfgpQOXQItv5fiNATmIQWDm0R0CDwMqhRXYrQNejcD0KVyRAzczMzMysR0C6SQwCK8ctQE5iEFg5tB5AKVyPwvUYR0D0/dR46eYpQH9qvHSTGB1AO99PjZeuRkCwcmiR7TwsQKabxCCwsiBADi2yne8nRkAMAiuHFpksQP7UeOkmcSNATmIQWDlESEBaZDvfTw0qQEa28/3UeCRAK4cW2c7nSEB7FK5H4foqQHNoke18PyJAvHSTGARWSUC28/3UeCksQC2yne+nxh9Abef7qfFCSUA1XrpJDIIrQNv5fmq8tCVARrbz/dRISUDHSzeJQaAoQBfZzvdTYyhAVOOlm8QASUCwcmiR7bwnQN0kBoGVQylACtejcD1KSUA3iUFg5RAlQIlBYOXQYipA8KfGSzcpSUCcxCCwcugpQLKd76fGCyNAJzEIrBzKSUApXI/C9egtQFYOLbKdbyFAzczMzMxcSkCTGARWDq0uQB+F61G4HiJA9ihcj8L1SkDRItv5fuosQFg5tMh2PiRACKwcWmT7SkD0/dR46aYrQBsv3SQGASJAPQrXo3CNSkBeukkMAsswQJhuEoPACiFAg8DKoUUGSkDVeOkmMcgxQNV46SYxiB1ARIts5/vJSUAUrkfherQxQCUGgZVDyyJAhetRuB7VSUCiRbbz/bQyQLTIdr6fWiBA2c73U+N1S0DFILByaNEsQOxRuB6F6yBAAAAAAAAQTEAQWDm0yDYrQAwCK4cWmSNA+n5qvHRjTEDXo3A9CtcrQBBYObTI9iRAjZduEoOgTECNl24SgwAqQG8Sg8DKIR1AoBov3SSGTEBMN4lBYOUrQE5iEFg5tBhArkfhehQOTEAEVg4tsp0sQIcW2c73UxtAtvP91Hh5S0D4U+OlmwQuQL6fGi/dZCRAK4cW2c5nTEAX2c73U2MuQNv5fmq89CZAaJHtfD+1TEDpJjEIrBwvQJHtfD81XilAgZVDi2xHTEBvEoPAymEuQHWTGARWjitA7nw/NV56TECLbOf7qTEvQOf7qfHSDSdAUrgehevhTECyne+nxgsxQFCNl24SAydAFK5H4XpETECLbOf7qfExQIlBYOXQoiZA3SQGgZWzS0CPwvUoXG8xQM/3U+OlWydAJzEIrBxaTEB56SYxCCwzQG8Sg8DKISlASOF6FK63S0Bg5dAi2/ksQNv5fmq8dCtA3SQGgZVTS0AIrBxaZDssQE5iEFg5dCxASgwCK4fWSkBt5/up8VIuQL6fGi/dpC5AObTIdr6PSkAIrBxaZPstQCuHFtnO9ypAJQaBlUO7SkDl0CLb+T4wQC/dJAaBlStA2c73U+M1SkDXo3A9CjcxQNv5fmq89ClAoBov3SSWSUC+nxov3eQwQJZDi2zn+ydAsp3vp8abSUASg8DKoSUwQIPAyqFF9ipAVg4tsp1vSkCgGi/dJKYyQJzEILByKChAAiuHFtmOSkCF61G4HsUyQD0K16NwfSxA+FPjpZsUS0BQjZduEgMzQCUGgZVDyypASgwCK4cGSUBg5dAi23kxQM/3U+OlWylAvHSTGARmSEAlBoGVQ0sxQARWDi2y3SZAH4XrUbheSEDNzMzMzCwyQARWDi2y3SZAYOXQItuZSEDfT42XblIzQESLbOf7KStAWmQ730/NR0DP91PjpZsxQPCnxks3iS1ALbKd76emR0CTGARWDq0wQPyp8dJNIi9AMzMzMzMTR0BvEoPAykExQPT91HjppixAH4XrUbh+R0BGtvP91HguQHsUrkfhuiRAL90kBoEVSECsHFpkO58xQArXo3A9SiJAObTIdr7vR0AAAAAAAGAyQPLSTWIQ2CJAxSCwcmhRR0BkO99PjTczQP7UeOkmMSJAVOOlm8TARkAMAiuHFtkyQHsUrkfh+h9ABoGVQ4vMR0Cyne+nxmsxQJ7vp8ZLNxxAGy/dJAZhSECmm8QgsDIxQDVeukkMghdAIbByaJEtSEAUrkfhelQwQN9PjZdukhRASgwCK4e2R0CcxCCwcqgwQCcxCKwc2hZAFK5H4XqESEBMN4lBYGUuQCcxCKwcGiRABFYOLbJtR0Dl0CLb+V40QFYOLbKd7yRAke18PzXeRkBOYhBYOTQ1QN9PjZdukiJAIbByaJF9RkACK4cW2c41QNnO91Pj5SJADAIrhxbpRUDb+X5qvDQ2QARWDi2y3SZAPzVeukkcR0AK16NwPUo2QKjGSzeJgSlAK4cW2c5nR0C6SQwCK8c1QD81XrpJDCtAYhBYObS4R0BeukkMAus2QJzEILByKCtAIbByaJHdRkAIrBxaZBs1QGiR7Xw/NSBA5/up8dLNRkAbL90kBuE1QOkmMQisnBtASOF6FK53RkBU46WbxGA2QBfZzvdT4xlAGQRWDi3iRUDHSzeJQYA1QIcW2c730xZAFK5H4Xp0RUAv3SQGgfU1QJzEILBy6BZAL90kBoH1RkDXo3A9Cnc2QB+F61G4nhdAEFg5tMiGR0CDwMqhRXY3QKrx0k1ikBtAO99PjZcOSEDLoUW28/02QCGwcmiRbRxAkxgEVg4dSECJQWDl0MI1QGIQWDm0yB1AtMh2vp9qSEDpJjEIrNw3QBkEVg4tshtAz/dT46XbRUBzaJHtfD80QClcj8L1KBpAObTIdr5PRUB3vp8aL10zQAisHFpkOx1AQmDl0CKrREA5tMh2vp8zQF66SQwCqxtAL90kBoElREB/arx0kxgzQDVeukkMAhtAhxbZzveDRUAOLbKd7+cxQDeJQWDlUCBAhxbZzveTRUC6SQwCK6cxQEjhehSuRxhAH4XrUbguRkCoxks3iaExQFCNl24SwyBAjZduEoOwREDwp8ZLN2k0QO58PzVeeiJARIts5/sZREApXI/C9Yg0QGQ730+NFyFAH4XrUbh+Q0BQjZduEiM1QI/C9ShczyFAke18PzXuQkAbL90kBsE0QGq8dJMYBCVA2c73U+NFREAUrkfhelQ1QLByaJHt/CZAhetRuB7FREBGtvP91Lg0QHsUrkfhOilAgZVDi2znREDfT42XbrI1QARWDi2yHShAyXa+nxp/REDRItv5fmozQBsv3SQGgR5AqvHSTWKQQ0DP91PjpRs2QDMzMzMzsxtADi2yne/3QkAAAAAAAKA2QCuHFtnO9xhAGy/dJAaRQkAK16NwPYo1QBKDwMqhxRhA3SQGgZXzQUAbL90kBqE1QH9qvHSTmBdAiUFg5dBCQ0AIrBxaZJs3QAIrhxbZzhlAkxgEVg7tQ0CNl24SgwA4QDEIrBxa5BxAO99PjZcuREACK4cW2c42QB1aZDvfzxZAvHSTGATmQkCkcD0K14M0QG8Sg8DKIRRAexSuR+GKQkCPwvUoXG8zQDVeukkMAhhAnu+nxktHQkA1XrpJDGIyQArXo3A9ihZAarx0kxjUQUBzaJHtfJ8xQMuhRbbz/Q9AWDm0yHb+QkDhehSuR8EyQGZmZmZmZhJAHVpkO99PQ0Dl0CLb+Z4xQLTIdr6fGgxA001iEFiJQ0DXo3A9CrczQDEIrBxa5BxACKwcWmSLQkBWDi2ynU8yQGQ730+NVyBAObTIdr5PQkBaZDvfT00xQN0kBoGVAyJADAIrhxa5QUAK16NwPcoxQLpJDAIrhyJAqMZLN4lBQUAtsp3vpwYxQNnO91PjJSJAMzMzMzPjQkAnMQisHNowQN0kBoGVwyBAWDm0yHZ+Q0DufD81XjowQEjhehSuxyJAXI/C9SgMREBqvHSTGAQwQI/C9ShcDx9ABFYOLbJNQ0B1kxgEVs4tQMdLN4lB4CJAsHJoke28QUCyne+nxgszQHsUrkfheiRAUI2XbhIzQUDpJjEIrJwzQCGwcmiRrSJAObTIdr6fQEDRItv5fgo0QEa28/3UuCBAJzEIrBy6QECF61G4HsU0QBBYObTI9iVAokW28/10QUC4HoXrUdg0QClcj8L1qChAVOOlm8TAQUCTGARWDo00QN0kBoGVAylAxSCwcmhxQkBqvHSTGIQ0QFyPwvUo3CpAnu+nxktXQUBKDAIrh1Y0QPhT46WbhCtAnu+nxku3QkBvEoPAykE0QHe+nxovXS1Az/dT46WbQUDByqFFthM0QMHKoUW2sy1AlkOLbOdLQkBeukkMAgs0QLx0kxgEViNA2/l+arwEQEB/arx0k5gzQD81XrpJDCJATmIQWDnUPkBcj8L1KBw0QPT91HjpJiRA7nw/NV66PUD2KFyPwjU0QOf7qfHSjSZA001iEFj5PUAdWmQ73w80QFTjpZvEIB9AL90kBoF1PkDwp8ZLN0kzQMuhRbbzPSBAgZVDi2wHPkDLoUW2890xQGq8dJMYhCJAaJHtfD+VPUCR7Xw/NZ4xQBBYObTI9hxAbxKDwMohPkA9CtejcP0wQFg5tMh2PiNArBxaZDt/PECDwMqhRXY0QPLSTWIQGCVAMQisHFpkO0BaZDvfT600QDMzMzMzcyZABoGVQ4vsOkDZzvdT42UzQOF6FK5HYShA1XjpJjEoOkDufD81XnozQIPAyqFFtiNAZDvfT403OkDD9Shcj2I1QHnpJjEIrCFAokW28/10OUCYbhKDwIo0QFg5tMh2Ph5AObTIdr4/OkCYbhKDwEo0QJzEILByaBtAi2zn+6nxOUCTGARWDk0zQN9PjZduEh1ABoGVQ4ssO0CDwMqhRRY1QKAaL90khiVAWDm0yHZeO0DP91PjpTsyQPp+arx00yZAsp3vp8YLO0B/arx0k/gwQEjhehSuhyhA/tR46SYxPEBEi2zn+2kwQKabxCCwcilACKwcWmQbPEAK16NwPYouQIXrUbgexSRAdZMYBFaOOkCBlUOLbOcvQFpkO99PTSNAxSCwcmhROUBxPQrXo3AwQPhT46WbBCJAVg4tsp2POEBCYOXQIpsuQA4tsp3v5yBAnu+nxks3N0DNzMzMzIwvQFTjpZvEYCBAO99PjZdONkCwcmiR7TwtQLByaJHt/ChAc2iR7Xw/PUDfT42XbjIxQIXrUbgexSpAZDvfT41XPkA730+Nl84wQESLbOf7qS1AtvP91HjpPUDwp8ZLNwkxQNV46SYxiC5Az/dT46W7PUA730+Nly4yQG8Sg8DKISpA6SYxCKycP0C4HoXrUZgxQESLbOf7aSdAxSCwcmgBQEA9CtejcF0xQHsUrkfh+itA46WbxCBgQEBiEFg5tCgxQJMYBFYOLS9ApHA9CtfDPUBmZmZmZuYvQBSuR+F69DBAarx0kxhEPUAK16NwPQowQD0K16Nw/TFAAAAAAABgPkCsHFpkOx8wQNejcD0KFzNAMQisHFokPkAX2c73U6MwQClcj8L1SDFAw/UoXI9iPEBEi2zn+6ktQOF6FK5HgTBAMzMzMzMTO0D4U+Olm4QtQNv5fmq8tDBAqvHSTWIwOkDHSzeJQQAwQIGVQ4tspy9AhetRuB4FOUBvEoPAyuEvQL6fGi/dpC1A1XjpJjHIOEApXI/C9cgwQEw3iUFgJS1Ake18PzWeOUDVeOkmMcgxQOF6FK5HISxAppvEILCyN0D4U+Olm6QwQHnpJjEIrDFAxSCwcmiRP0CwcmiR7TwvQNV46SYxqDJAi2zn+6lRQECF61G4HgUvQKJFtvP99DFAke18PzX+QECe76fGS/cuQAaBlUOL7DBAw/UoXI8SQUDZzvdT46UtQLByaJHtfDNAlkOLbOc7QEAQWDm0yHYsQJMYBFYObTRA5dAi2/nOQEDjpZvEILArQF66SQwCqzVA30+Nl27SQECLbOf7qXEtQD81XrpJzDRAaJHtfD/FQECLbOf7qbEoQEjhehSuhzJAnMQgsHJ4QUD2KFyPwjUwQIXrUbgeRTJAdZMYBFYuQkCcxCCwcggwQFyPwvUofDNAzczMzMx8QkB56SYxCKwuQD0K16NwnTRAXrpJDAJrQkD8qfHSTaIvQFK4HoXrETJAUI2XbhKDQkD4U+Olm2QxQPLSTWIQGDJAgZVDi2xHQ0DFILByaHExQC2yne+n5jBATmIQWDmUQ0C4HoXrUbgwQKwcWmQ7HzJA2c73U+OFQ0DD9Shcj+IyQG8Sg8DKQTNAxSCwcmjRQkC+nxov3WQsQFYOLbKdTzRA5dAi2/kuQ0DLoUW28/0qQAIrhxbZ7jNAlkOLbOfrQ0Coxks3iQErQBfZzvdT4zJAsHJoke0cREDJdr6fGu8pQI2XbhKDgDRAmpmZmZnpQkDZzvdT4yUoQEw3iUFgxTRAokW28/1UREDLoUW28z0sQM/3U+OlWzRAObTIdr7/REC8dJMYBBYtQLpJDAIrhzVAlkOLbOd7RUBaZDvfT80sQM3MzMzMrDZAN4lBYOVQRUCTGARWDm0tQP7UeOkm0TNAnMQgsHL4RECWQ4ts5/svQFg5tMh2PjNAokW28/2kRUApXI/C9WgwQEw3iUFg5TRA7FG4HoW7REDByqFFtvMwQIPAyqFFFjJAtvP91HjZRUDD9ShcjwIvQLByaJHtPDVAK4cW2c4XRkAOLbKd7+crQD81XrpJTDZAEoPAyqGVRkCR7Xw/NZ4rQHsUrkfhmjZAXI/C9SjsRkDVeOkmMUguQGiR7Xw/tTVAF9nO91MTR0CR7Xw/Nd4vQN9PjZdu8jVAy6FFtvMdR0CYbhKDwIopQH9qvHSTGDdADAIrhxaJR0D8qfHSTSIpQK5H4XoUzjRAy6FFtvONR0AlBoGVQ4sqQL6fGi/d5DdAZDvfT40HR0Coxks3icEuQBBYObTIVjhAg8DKoUVmR0A/NV66SYwwQD0K16Nw/TdAwcqhRbYjSEDVeOkmMWgwQOXQItv5XjdAHVpkO99vSEDNzMzMzEwxQLgehetR2DlA0SLb+X5KR0CLbOf7qbEwQGZmZmZmZjpABoGVQ4t8R0CBlUOLbAcyQHsUrkfhmjtAObTIdr4/R0CsHFpkO38yQI/C9Shc7zlAf2q8dJPoR0B7FK5H4foyQO58PzVe2jtA/Knx0k2CR0BWDi2yna8zQO58PzVe2jpA001iEFjpR0DhehSuRwE0QBSuR+F6VDhAObTIdr5vSECF61G4HoUuQPCnxks3CThANV66SQwiSUBvEoPAyuEtQDeJQWDlkDdAKVyPwvUoSUDufD81XvoqQLByaJHtPDhApHA9CtfjSED2KFyPwjUpQNV46SYxSDlAMQisHFqUSUAAAAAAAEAuQC/dJAaB9ThAH4XrUbhOSkAtsp3vp4YtQKJFtvP91DlAvHSTGASGSUCuR+F6FI4wQHnpJjEIbDZAz/dT46V7SUDl0CLb+X4qQG8Sg8DK4TVAI9v5fmqMSUBiEFg5tMgnQFCNl24SwzZAAiuHFtn+SUBI4XoUrgcmQLx0kxgENjdAukkMAiuHSkCJQWDl0OImQLTIdr6fejRAJzEIrBzaSUD0/dR46eYnQAisHFpkGzRAXI/C9SgcSkAfhetRuF4lQLByaJHt/DZAYhBYObTISUCgGi/dJIYjQNEi2/l+yjdAObTIdr4vSkDsUbgehashQArXo3A9CjdAJzEIrBzKSkACK4cW2Y4gQFCNl24SozdA4XoUrkcxS0Boke18PzUeQMUgsHJoUThAF9nO91PDSUAZBFYOLbIeQJ7vp8ZLNzdA9P3UeOmGSUBqvHSTGAQbQP7UeOkmMTZADi2yne9HSUBcj8L1KNwcQArXo3A9ajdARIts5/uZSUD4U+Olm8QVQI2XbhKDwDVAQmDl0CLbSkApXI/C9SghQNEi2/l+6jRAg8DKoUVmS0CcxCCwciggQOOlm8QgcDRAZDvfT43XS0CuR+F6FG4iQKwcWmQ7nzRAokW28/10TED0/dR46WYiQLx0kxgEtjNArBxaZDsfS0B/arx0kxgdQOF6FK5HwTJAy6FFtvOtS0AAAAAAAIAbQAIrhxbZLjRAI9v5fmq8SkAzMzMzMzMYQGDl0CLb2TNAfT81XrqJS0B7FK5H4XokQB1aZDvfLzNATmIQWDnkS0AEVg4tsp0mQBsv3SQGITRAaJHtfD8VTEBCYOXQItsoQMl2vp8azzNA7nw/NV6KTEAX2c73U2MqQAwCK4cWGTJAAAAAAABwS0Atsp3vp8YnQK5H4XoUDjFAw/UoXI8yS0DLoUW2870lQKrx0k1iMDBAokW28/2kSkC+nxov3eQmQMUgsHJoMTBAfT81XrrJS0AX2c73U+MkQEw3iUFgRTVAke18PzW+S0Dy0k1iEBgpQM3MzMzMLDZA16NwPQrXS0Bt5/up8VIrQE5iEFg5tDVAuB6F61GIS0AGgZVDi+wtQIlBYOXQYjZA7FG4HoWbS0D2KFyPwvUvQFK4HoXrkTRArBxaZDsvS0C+nxov3eQtQC2yne+nBjRAH4XrUbjeSkBMN4lBYCUwQMuhRbbz/TRAtvP91HhZSkDJdr6fGq8wQIPAyqFFdjVAXrpJDALrSUBvEoPAyuEvQM/3U+OluzJATmIQWDmESkDdJAaBlYMvQIcW2c730zFAyXa+nxr/SkD0/dR46WYuQNNNYhBYGTJA7nw/NV4qSkBcj8L1KPwwQJzEILBySDVA4XoUrkdhSkC0yHa+n/oxQOF6FK5HATZAZmZmZmbWSUDhehSuR6EyQKwcWmQ7/zRAEoPAyqFlSUDufD81XlozQGDl0CLbOTRAFK5H4XqkSUA730+Nly40QMHKoUW2EzdASgwCK4cWSkDufD81XpozQHe+nxov3TdAx0s3iUGASUBaZDvfTy00QCcxCKwcGjlA3SQGgZWzSUAZBFYOLfI0QOkmMQisXDlAAiuHFtlOSkDy0k1iEBg1QDvfT42XzjlAdZMYBFY+SUAGgZVDi2w1QAAAAAAAADVAXI/C9Si8SEAtsp3vpwYzQEoMAiuH9jNAPQrXo3BNSECLbOf7qZEzQMdLN4lBYDRAokW28/0ESEBaZDvfT+00QMUgsHJokTVA/tR46SbxR0Bt5/up8TI1QHE9CtejsDNA0SLb+X66R0CamZmZmZkyQPCnxks36TJATDeJQWD1R0CJQWDl0GIxQFg5tMh2/jFAke18PzVeSEA1XrpJDIIxQGIQWDm0SDNAvp8aL920R0DByqFFtjMwQPyp8dJNYjNAJQaBlUPbR0BaZDvfT801QE5iEFg5tDNAuB6F61GYR0CkcD0K1yM3QClcj8L1KDRAy6FFtvPdRkBGtvP91Bg3QN9PjZducjNAtMh2vp9qRkDJdr6fGo83QBsv3SQGYTJAWDm0yHauR0BI4XoUruc3QMHKoUW2UzFAQmDl0CKbR0AQWDm0yNY2QK5H4XoU7jFAYOXQItvpR0CiRbbz/ZQ1QFg5tMh2XjVAx0s3iUHARkDjpZvEIJA2QFYOLbKdzzVANV66SQwSRkBqvHSTGEQ2QKabxCCw0jVAqvHSTWKgRUA1XrpJDII3QOF6FK5HYTVAzczMzMwMRUAv3SQGgXU3QIcW2c73MzdAUI2XbhITRkDD9Shcj6I1QOF6FK5HYTdA+FPjpZtkRkBQjZduEkM0QLx0kxgE1jhA7nw/NV5KRkD6fmq8dNMzQGIQWDm0aDZAZDvfT40XRkBvEoPAykEzQKRwPQrXYzZAObTIdr7fRUCWQ4ts55s4QFpkO99PjTZAvp8aL910RUA/NV66Scw5QNNNYhBYOTVAhetRuB4lRUB7FK5H4To6QDVeukkMIjVAfT81XrqJREDb+X5qvHQ6QGIQWDm0KDdAc2iR7XzfRUCuR+F6FO46QJMYBFYOLTRAke18PzWORUAv3SQGgVU6QHNoke183zJAAiuHFtlORUAOLbKd78c6QGDl0CLbOTJAYOXQItvZREB3vp8aL705QOF6FK5HoTFAEFg5tMhWREC8dJMYBBY6QLx0kxgE9jFAaJHtfD/lRUDhehSuRyE7QCUGgZVDazJAH4XrUbhORkDXo3A9Clc8QN0kBoGVozNAcT0K16PARkBxPQrXoxA8QARWDi2yXTRAJzEIrBzqRkApXI/C9Qg9QMdLN4lB4DNAxSCwcmjxRkD4U+Olm+Q6QGiR7Xw/VTJASgwCK4cGRUDByqFFtnM4QEw3iUFgxTFA8tJNYhCYREB9PzVeumk3QH9qvHSTeDJAQmDl0CLrQ0BU46WbxGA3QJqZmZmZ2TFAnMQgsHJoQ0DByqFFthM3QGQ730+N1zFAObTIdr7vREDRItv5fgo2QPhT46WbJDFAy6FFtvOdRUDLoUW28/01QIlBYOXQYjFAj8L1KFwPRkBaZDvfT200QGiR7Xw/lTBAHVpkO99/RUA730+Nl04zQGZmZmZmxjNA1XjpJjHoQ0AOLbKd76c3QPhT46WbhDRAZDvfT41HQ0CBlUOLbKc3QM/3U+OlGzRA1XjpJjHYQkCe76fGS9c4QEJg5dAi+zNAz/dT46U7QkCe76fGS7c4QA4tsp3vBzZABoGVQ4tsQ0BqvHSTGKQ3QAwCK4cWeTZAqvHSTWKwQ0DD9Shcj0I2QFK4HoXr0TZA6SYxCKzMQkDdJAaBlQM4QG8Sg8DK4TdARrbz/dT4Q0BvEoPAykE2QAaBlUOL7DNA2c73U+MlQ0BqvHSTGAQ6QFg5tMh2XjNAhetRuB7FQkAX2c73UyM7QFpkO99PDTJAUrgehetxQkBCYOXQIrs6QARWDi2y3TFA16NwPQrXQUAX2c73U+M6QHWTGARWLjNAKVyPwvU4Q0CWQ4ts51s8QLx0kxgEdjRAppvEILByQ0BOYhBYOdQ8QIPAyqFFdjJAgZVDi2zXQkB3vp8aL309QPhT46WbJDFAEFg5tMjWQkAtsp3vpyY6QFYOLbKdry9ANV66SQySQkAxCKwcWsQ5QCuHFtnO9y9AObTIdr7/QUD4U+Olm8Q4QPYoXI/CtS5Af2q8dJN4QUB56SYxCOw4QESLbOf76S1AN4lBYOUgQ0BGtvP91Dg5QBSuR+F6VCtA30+Nl27iQkCuR+F6FI44QPT91HjppilA001iEFh5QkApXI/C9Yg5QNNNYhBYuSlACtejcD16Q0AOLbKd7wc4QOOlm8Qg0DBASOF6FK4XQkAIrBxaZLs3QAwCK4cW+TBAUI2XbhKTQUDXo3A9Crc2QD81XrpJjDFAVg4tsp3vQEDJdr6fGk83QG8Sg8DKITFAUrgehethQEBt5/up8fI2QMP1KFyP4jFA+n5qvHTTQUBkO99PjZc1QNV46SYxiDJAx0s3iUEAQUA3iUFg5TA4QJHtfD81HjNA1XjpJjFoQEB56SYxCMw4QNNNYhBYGTJAvHSTGAQGQEBqvHSTGKQ5QJhuEoPAKjJAi2zn+6nRPkArhxbZzrc5QGDl0CLbWTRARIts5/uZQECWQ4ts55s5QOf7qfHSjTVAdZMYBFa+QEDdJAaBlcM4QE5iEFg5tDZA16NwPQoHQUC+nxov3UQ5QGIQWDm0yDVAarx0kxikQEDFILByaHE3QCuHFtnOlzdA16NwPQoXQUAGgZVDi0w4QFYOLbKdDzdAQmDl0CLbQEA730+Nly43QDVeukkMIjFAAiuHFtleQEDHSzeJQUA6QJZDi2znGzBAarx0kxgEQEAxCKwcWgQ7QHe+nxovnS5AcT0K16MQP0D0/dR46SY6QH0/NV66iS1AFK5H4XoUPkA/NV66Saw6QLbz/dR4aS5Abef7qfGCQECkcD0K18M7QHE9Ctej8C9AF9nO91PzQEBmZmZmZsY8QESLbOf7KS5AbxKDwMpxQUB9PzVeuok9QFK4HoXrES5AXrpJDAILQkC4HoXrUTg9QNV46SYxyCxA/Knx0k0yQUDjpZvEIJA+QIPAyqFFdi5A5/up8dJNP0ArhxbZztc4QCcxCKwcGi1AhetRuB5lPkAhsHJoke03QIPAyqFF9i5ApHA9CtdjPUCcxCCwckg3QOf7qfHSDS5Anu+nxkuXPEAv3SQGgXU2QHE9CtejsCtAsp3vp8YrP0AzMzMzM9M2QBsv3SQGgSlAL90kBoEFQEAUrkfhelQ3QOXQItv5/ilAw/UoXI+iQEBmZmZmZuY3QIcW2c730yZAJzEIrBzaP0CF61G4HmU3QIPAyqFFtidASOF6FK7nQEBmZmZmZkY4QKjGSzeJwSVAI9v5fmp8QEC0yHa+n/o3QIXrUbgexTBA7FG4HoVrPUDpJjEIrJw3QG3n+6nxsjFAfT81XrqJPEACK4cW2e42QIlBYOXQIjJAnMQgsHIIPUCmm8QgsJI1QOkmMQisvDJA2c73U+NFPEB1kxgEVs40QMHKoUW20zFAYhBYObRIPkA9CtejcD01QJMYBFYOTTJApHA9CtfjPkCNl24SgwA0QNNNYhBYuTNAzczMzMxsP0Cyne+nxis0QN0kBoGVIzRAokW28/3UP0CJQWDl0EI1QB+F61G4XjFAUI2XbhIDQEBSuB6F65EzQO58PzVeejRA9P3UeOlmP0BOYhBYORQzQFCNl24SwzVAtMh2vp8KQECgGi/dJAYzQCUGgZVDizVAVg4tsp2/QECWQ4ts53syQCPb+X5qfDRAf2q8dJPoQEAdWmQ73+8xQM/3U+OluzZAIbByaJFNP0DD9ShcjyIyQN9PjZdu0jZAxSCwcmjRPUB/arx0k3gyQEa28/3UODdArBxaZDufPUBeukkMAuszQMUgsHJoETdAJQaBlUMrPEAv3SQGgVU0QN9PjZduMjdAqvHSTWIQPEBWDi2ync81QJMYBFYOjTZAIbByaJEtQUCgGi/dJKYyQGiR7Xw/dTZAObTIdr7fQUAv3SQGgTUyQMl2vp8arzdAQmDl0CILQkA5tMh2vl8xQIts5/up0ThA5dAi2/n+QUDpJjEIrNwxQKrx0k1iUDZA5/up8dJdQkD8qfHSTWIzQEw3iUFgJTZASgwCK4cWQ0C0yHa+n9oyQJHtfD81HjVArkfhehQuQkBqvHSTGEQ0QEoMAiuHdjdArkfhehQ+QkBYObTIdh4wQFTjpZvEgDhAGy/dJAaRQkDsUbgehasuQNnO91PjRThAxSCwcmhRQ0BaZDvfT80uQGIQWDm0KDdAWDm0yHaOQ0CPwvUoXE8uQFCNl24SgzhA+n5qvHRTQkCNl24Sg8ArQN9PjZdukjlAEoPAyqGlQkB56SYxCOwpQI/C9ShcDzpAYOXQItspQkBGtvP91LgnQDVeukkMAjlADi2yne9HQ0Bcj8L1KJwoQKrx0k1iUDlAx0s3iUGwQ0A1XrpJDIIvQClcj8L1SDlAmG4Sg8BqREBI4XoUrocvQD81XrpJDDpA7FG4HoWrREAMAiuHFhktQIcW2c73MztAmpmZmZl5REDZzvdT46UsQNnO91Pj5TlANV66SQyyREDJdr6fGg8xQHE9Ctej8DlAokW28/10RUAX2c73UwMxQNNNYhBYGTlAAAAAAABwREC6SQwCK0cyQLbz/dR4aTlAlkOLbOcbRUCPwvUoXI8rQMl2vp8aDzpAFK5H4Xp0RUDfT42XblIpQGIQWDm0qDpARrbz/dQYRkDByqFFtnMqQG3n+6nx8jlAg8DKoUWWRkB56SYxCOwqQEjhehSuBzlA001iEFiZRUBMN4lBYCUnQEJg5dAimzlAaJHtfD8FRkDhehSuR+EkQOF6FK5HwTpAc2iR7Xw/RkB56SYxCCwlQPCnxks36ThAO99PjZceRkAv3SQGgdUiQNejcD0K9ztASOF6FK4XRkCDwMqhRfYqQAisHFpkmzxAgZVDi2ynRkBQjZduEkMsQKabxCCwUj1AqvHSTWIgR0BCYOXQIlsqQJhuEoPAKj5A2c73U+OFR0DByqFFtjMrQNejcD0K9zxA7FG4HoUbR0BI4XoUrscnQKjGSzeJwT1ADi2yne93R0AK16NwPcolQFYOLbKdzz1AuB6F61E4SECiRbbz/VQmQHnpJjEIzD5AlkOLbOeLSEAMAiuHFpklQBSuR+F6ND1Avp8aL91UR0DTTWIQWPkiQPyp8dJNwjxAxSCwcmiBSEDVeOkmMYgnQI/C9ShcrzxAYhBYObQ4SUCamZmZmRkoQEa28/3U2DxAi2zn+6lhSUDFILByaBErQEa28/3UeDxA5/up8dLtSUA730+Nl+4rQARWDi2yXTtALbKd76eGSUAEVg4tsh0nQMuhRbbzHTtAVg4tsp1/SUBKDAIrhxYkQG3n+6nxEjxAyXa+nxrvSUDTTWIQWHkiQDm0yHa+vzxA5/up8dJdSkAdWmQ7348jQKjGSzeJITxAN4lBYOXQSUD+1HjpJrEfQHsUrkfhWj1AtvP91HjpSED0/dR46aYsQBSuR+F6lD1AiUFg5dACSUBQjZduEoMvQD81XrpJDD9AppvEILASSUA5tMh2vh8wQPhT46WbZD9AIbByaJF9SUD2KFyPwvUwQLTIdr6f+jxAPQrXo3BtSEACK4cW2Y4wQD81XrpJ7D9AeekmMQisSEDdJAaBlQMvQBSuR+F6pEBAbef7qfGSSEBQjZduEgMwQKjGSzeJEUFAFK5H4Xo0SUAGgZVDi+wvQL6fGi/dlEFABFYOLbI9SUC6SQwCK6cwQHNoke18/0BACKwcWmT7R0BvEoPAyqEuQKRwPQrXs0BA46WbxCBQR0Dn+6nx0o0vQN0kBoGV80BAsHJoke0MSEAv3SQGgZUrQG8Sg8DK4UBA+n5qvHSzSUAdWmQ7308uQNnO91PjRUFAjZduEoNQSkBU46WbxCAuQLpJDAIrB0FAkxgEVg7dSkA9CtejcP0vQH9qvHSTWEFAarx0kxhkS0CPwvUoXA8wQO58PzVeSkFAL90kBoGVSkCNl24Sg0ArQOF6FK5HoUBA46WbxCDgSkBqvHSTGEQqQFTjpZvEAEBAsHJoke08SkD8qfHSTaIpQArXo3A9akBAz/dT46W7SUBMN4lBYCUnQPCnxks3eUBAqMZLN4nBSkCiRbbz/bQwQIXrUbgeJUBACtejcD1KS0Db+X5qvHQxQOxRuB6FO0BAsHJoke08S0DXo3A9CvcyQCcxCKwcOkBAjZduEoPAS0DZzvdT46UzQM3MzMzMzD5Ai2zn+6lRS0CR7Xw/NR4xQBKDwMqhhT5A9P3UeOmGS0BEi2zn+2kvQKRwPQrXAz9AI9v5fmocTED6fmq8dFMuQFYOLbKdzz1AJzEIrBw6S0Cmm8QgsHItQB+F61G4nj5A8KfGSzcpTEAdWmQ7388rQIlBYOXQ4j1Ai2zn+6mhS0B7FK5H4TorQKrx0k1iUEBA3SQGgZWjSkCoxks3iYEzQG8Sg8DKcUBA46WbxCCQSkB1kxgEVu40QC/dJAaBtUBA6SYxCKzcSUCYbhKDwCo1QFK4HoXrsUBAN4lBYOVwSUBvEoPAykE0QI2XbhKDoD9A30+Nl26ySkBmZmZmZsY1QM3MzMzMbD5AlkOLbOdLSkCsHFpkO181QBBYObTIVj5AsHJoke2cSUA/NV66SYw1QCPb+X5qPD1APQrXo3B9SkB/arx0k9g0QA4tsp3vJz1A9P3UeOlmSUAbL90kBiE1QLgehetReDxABoGVQ4vsSUBSuB6F67E0QDMzMzMz80BADi2yne+3SUA5tMh2vl82QGiR7Xw/NUFAz/dT46ULSUD4U+Olm6Q2QArXo3A9qkBAEoPAyqGFSEBg5dAi23k2QBkEVg4tEkBATDeJQWClSEAUrkfherQ2QMP1KFyPckFALbKd76cWSUBg5dAi2xk4QKJFtvP9lEFA/tR46SbRSUA3iUFg5VA4QB1aZDvfD0FAsHJoke0sSkBQjZduEoM3QKrx0k1i4EBA5/up8dLtR0Cq8dJNYhA2QOXQItv5bkBABoGVQ4tcR0Bcj8L1KNw1QPCnxks3uUBA2/l+arzERkB3vp8aL502QKabxCCwUkFAcT0K16OgRkAX2c73U4M2QCuHFtnOV0BAMQisHFo0R0DpJjEIrFw0QAisHFpkC0BAhetRuB6FRkDn+6nx0i00QPCnxks3yT9AI9v5fmq8R0AQWDm0yLYzQHe+nxovTUBABFYOLbJtRkCoxks3iWE3QC/dJAaBhUBA8tJNYhDoRUAhsHJokU04QD0K16NwDUBA46WbxCBQRUAIrBxaZBs4QOkmMQis/D5AN4lBYOVQRUA5tMh2vp84QMdLN4lBgEBAIbByaJEtRkDP91Pjpbs5QO58PzVeukBAPzVeukmsRUBQjZduEsM6QLByaJHtzEBAF9nO91MTRUCyne+nxms6QBBYObTI1kBA4XoUrkfhRUB56SYxCOw7QNejcD0KR0BArkfhehTOREBCYOXQIls3QArXo3A9qj9AN4lBYOVAREDP91Pjpfs2QGIQWDm0aD9A16NwPQrHQ0CF61G4HiU4QMUgsHJocT5AFK5H4XpkQ0CwcmiR7Rw4QIPAyqFFFkBAVg4tsp3fQ0AAAAAAAMA1QHE9CtejIEBADi2yne9XRECuR+F6FI40QIcW2c73w0BAPQrXo3CNQ0Cyne+nxgs2QL6fGi/dJEBAL90kBoHFQ0C6SQwCKyc5QLByaJHt/D9Ag8DKoUVmQ0CsHFpkO186QHNoke183z5APQrXo3C9Q0AOLbKd7yc7QKAaL90k5j1A0SLb+X5qQ0BaZDvfT407QFTjpZvEoEBAObTIdr5PQ0CDwMqhRTY7QDm0yHa+H0FAGQRWDi3SQkAIrBxaZJs6QA4tsp3vt0FAxSCwcmixQkDhehSuR4E7QKAaL90kRkJA7FG4HoXrQkDufD81Xjo7QEJg5dAim0FAF9nO91NTQkC8dJMYBJY8QAwCK4cW+T5A2c73U+NlREAj2/l+alw7QMdLN4lB4D1A4XoUrkfBRED8qfHSTQI8QMUgsHJokTxAqvHSTWKwRECamZmZmTk7QHe+nxovfTtAw/UoXI+iREAZBFYOLdI7QMdLN4lBQD5APQrXo3B9RUAAAAAAAEA8QDVeukkMojxAqvHSTWKwREDD9Shcj+I5QPT91HjpZjtA5dAi2/meREAIrBxaZBs5QGDl0CLb2TpAfT81XrrpQ0DVeOkmMSg5QI2XbhKDoDlA4XoUrkfRQ0AbL90kBiE5QLpJDAIrpztAsHJoke3MREBqvHSTGKQ3QKabxCCw8jtASOF6FK6HRUDfT42XblI3QCGwcmiRLTxAYhBYObSYRUB1kxgEVs41QPCnxks3yTpAMQisHFr0RUCJQWDl0MI3QD0K16NwvTtA0SLb+X5qQ0Cq8dJNYjA5QPT91HjpZjtAokW28/20QkDZzvdT4yU5QD81XrpJzDpAWDm0yHZ+QkAdWmQ73883QGq8dJMYJDpAKVyPwvX4QUA9CtejcL03QEjhehSuhzpAI9v5fmp8QkAUrkfhelQ6QIXrUbgepTpAIbByaJG9QUC0yHa+n5o6QJzEILByyDtAI9v5fmp8QUAdWmQ73486QLTIdr6fmjlAfT81XrppQUC4HoXrUdg6QKRwPQrXAztApHA9CtfjQkCNl24Sg8A2QCcxCKwcmjpAcT0K16OwQkApXI/C9Wg1QN9PjZduUjtAWmQ7308NQkDpJjEIrPw0QHE9CtejcDxAYhBYObToQUAGgZVDi2w1QArXo3A96jpA46WbxCBAQ0CcxCCwcmg0QJHtfD81njxA/tR46SaRQ0DdJAaBlYM0QLKd76fGqzpAXrpJDAKrQUAfhetRuB40QAwCK4cWOTtAYOXQItsJQUCF61G4HqUzQCuHFtnOFzxA/tR46SYhQUDwp8ZLN2kyQHWTGARWDj1AN4lBYOXAQEB/arx0kzgyQKabxCCwEjpAj8L1KFyPQEDLoUW2810zQPhT46WbRDlAI9v5fmpsQECsHFpkO580QLKd76fGKzhAEFg5tMi2QEB56SYxCMw0QJMYBFYOzTlA5/up8dINQECDwMqhRXY1QGZmZmZmxjtAxSCwcmihQUAQWDm0yJYxQP7UeOkmkTxAwcqhRbbTQUDJdr6fGm8wQEJg5dAimzxAukkMAiuXQkAxCKwcWmQwQDVeukkMojtAQmDl0CLrQkASg8DKocUwQLbz/dR46TtAoBov3SSWQUDdJAaBlUMuQKJFtvP9VDtAMQisHFrkQEA5tMh2vl8uQC/dJAaBFTxASOF6FK5XQEDfT42XbpItQFCNl24SAzpAQmDl0CLLQEDpJjEIrBwvQJMYBFYOjTtA9P3UeOlmP0Cq8dJNYpAtQLgehetReDlALbKd76cmQEAGgZVDiywvQB+F61G4PjpAhxbZzvczP0AX2c73U2MuQJqZmZmZuT1AVg4tsp3fQkDpJjEIrNwvQC/dJAaB1T1A8tJNYhCYQ0Db+X5qvHQvQBkEVg4tsj5ARrbz/dS4Q0AIrBxaZPssQAwCK4cWuT9ATmIQWDlkQ0DP91PjpZssQMHKoUW2cz5ARIts5/vpQ0AMAiuHFvkwQDvfT42XTj5AfT81XrqpREBWDi2ynQ8xQJhuEoPAKj9A9ihcj8IVRUBCYOXQIlswQH9qvHSTWD1AhxbZzvfzRECJQWDl0OIxQCGwcmiRDT9A9P3UeOnGRUBt5/up8XIwQJqZmZmZOT1AhetRuB6lRUCWQ4ts5/sxQPp+arx0Ez5AkxgEVg4NRkA1XrpJDEIxQIts5/up8T1Asp3vp8a7RkAQWDm0yFYxQC2yne+nRj5AVOOlm8QwREA1XrpJDEIrQGQ730+N9z5AH4XrUbhOREAQWDm0yLYoQIlBYOXQQj9AzczMzMwMRUAfhetRuF4oQPp+arx0cz5ADAIrhxZ5RUC+nxov3SQpQLKd76fGKz5APzVeukkMREBqvHSTGEQmQJHtfD81Pj5AYhBYObRIQ0DVeOkmMQgmQAwCK4cWuTxARrbz/dRIREBvEoPAymEmQN0kBoGVM0BATDeJQWA1RUDP91PjpRsnQKJFtvP9VEBA2c73U+PlRUC6SQwCK0cmQJzEILBy2EBAf2q8dJPoRUDwp8ZLNwkkQAIrhxbZLkFAf2q8dJNoRUCoxks3iYEjQA4tsp3vh0BAJzEIrBxaRkDhehSuR6EoQMP1KFyPMkFAqvHSTWIwRkBcj8L1KNwpQAIrhxbZPkFAexSuR+G6RUCmm8QgsPIrQEoMAiuHxkFA/Knx0k2CRkAIrBxaZPsoQD0K16Nw3UFAvHSTGASWRUD8qfHSTSItQE5iEFg5ZEJAd76fGi9dRkAEVg4tsh0qQAAAAAAAcEJADi2yne/nRUArhxbZzjcsQGZmZmZm5kBABFYOLbJ9RkCDwMqhRbYiQIlBYOXQUkFAZmZmZmaWRkBCYOXQIlsgQJzEILBy6EFAVg4tsp0PR0D+1HjpJvEgQIlBYOXQ0kFATDeJQWCVR0DufD81XjoiQEJg5dAi60BAi2zn+6nhRkDVeOkmMQgcQGQ730+NZ0BAxSCwcmhxRkACK4cW2U4aQOXQItv5fkJA+n5qvHTjRkBiEFg5tMgfQNnO91PjFUNAzczMzMxMR0DpJjEIrFwgQO58PzVeCkNAke18PzX+R0Coxks3iUEeQBkEVg4tQkNAz/dT46V7SEDXo3A9ClcgQI/C9Shcv0JAPzVeukkMSECLbOf7qXEZQM/3U+Oly0JACKwcWmSrSEBMN4lBYGUWQDeJQWDlYEJAJQaBlUM7SUAdWmQ7388YQFyPwvUofEJAi2zn+6nRSUD2KFyPwnUXQEjhehSul0JAJQaBlUOLSEAK16NwPYoQQLByaJHt3EFAFK5H4XpkSEDjpZvEILAPQKJFtvP9ZEFAUrgehevhSED6fmq8dJMNQKJFtvP9hEFArBxaZDvPR0DJdr6fGi8QQM/3U+Oly0BAQmDl0CKbSEBMN4lBYOUMQEJg5dAi20BA+FPjpZv0R0A5tMh2vp8OQC2yne+n5kFAqMZLN4kRSUBI4XoUrkccQNV46SYxiEFApHA9CteTSUB56SYxCCwfQB+F61G43kFAUI2XbhLDSUD+1HjpJjEiQHE9CtejsEFAvp8aL91ESkB56SYxCGwjQKRwPQrX00BAaJHtfD9VSUAj2/l+ajwgQJHtfD81bkBA46WbxCAgSUDFILByaJEbQGIQWDm0aD9AWDm0yHYuSUBiEFg5tMgcQH9qvHSTuD5AIbByaJG9SECgGi/dJAYZQHWTGARWzj5AZmZmZmYGSEBxPQrXo3AaQKAaL90kVkJAKVyPwvVYSUBKDAIrhxYjQOkmMQisvEJAsp3vp8Z7SUBoke18P3UlQLbz/dR4aUNADi2yne/HSUCTGARWDq0kQMl2vp8a70NAIbByaJGdSUD6fmq8dNMlQJMYBFYOzUJAnu+nxkvXSEAnMQisHBonQOOlm8QgEENA30+Nl27iSEBg5dAi2/kpQIPAyqFFtkJAcT0K16NwSUCgGi/dJIYrQGIQWDm0+EJAnu+nxks3SEBmZmZmZmYrQCuHFtnOZ0NAXI/C9Sg8SkBOYhBYObQiQI/C9Shc/0NAuB6F61GYSkDVeOkmMcghQLgehetRiERAi2zn+6khSkCmm8QgsLIgQI2XbhKDIEVAPzVeuklMSkCoxks3icEgQKAaL90kRkRAWDm0yHYOS0D2KFyPwvUjQLgehetRuENA8tJNYhB4S0AZBFYOLTIlQIXrUbgedUNAhxbZzvcDTEDpJjEIrNwjQE5iEFg5dENAke18PzVOS0DJdr6fGq8nQFK4HoXr8UJAFK5H4XpkTECmm8QgsPIkQBsv3SQG8UJAqvHSTWKwS0ACK4cW2c4oQFTjpZvEsEJAtMh2vp86TECcxCCwcmgnQFg5tMh2LkJABoGVQ4ucTED+1HjpJnEoQPhT46WbVERAI9v5fmqMSUBMN4lBYGUfQJZDi2zny0RAQmDl0CILSUCTGARWDq0dQFyPwvUovERAhxbZzvfjSECoxks3icEXQN0kBoGVU0RAyXa+nxovSUDsUbgehesUQIts5/upIUVAXrpJDAJrSEDn+6nx0s0VQNV46SYxGEVAPzVeukk8SEDpJjEIrBwQQGq8dJMYdERABFYOLbLdR0Dl0CLb+X4NQAwCK4cWGURAsp3vp8abR0C4HoXrUTgSQDEIrBxatEVAYhBYObTIR0BaZDvfT40OQFg5tMh23kVALbKd76eGR0CamZmZmZkUQEa28/3UqEVAPzVeukkMSEDZzvdT46UYQMdLN4lBUERASgwCK4fWR0DVeOkmMQgDQG8Sg8DKwUNAGQRWDi1yR0AAAAAAAAD+P6jGSzeJ8UNA2/l+ary0RkBt5/up8dL9P4PAyqFFhkRAhetRuB6FRkDn+6nx0k0AQKJFtvP9lENA0SLb+X6qR0AlBoGVQ4vcPwaBlUOLLERA2/l+arykR0BiEFg5tMjWv4ts5/upUUNAObTIdr5fSEB56SYxCKzcP/7UeOkmcUNA8tJNYhBIRkDTTWIQWDn6P8UgsHJokUNA/Knx0k2SRUDsUbgehev3P+xRuB6Fu0NA+FPjpZs0RUAIrBxaZDsGQAaBlUOL/ENA2/l+arykREBt5/up8dIFQCuHFtnOl0NAHVpkO99/RUDl0CLb+X4PQLByaJHtvENAaJHtfD8lRUBzaJHtfL8UQNnO91PjNUNANV66SQxSRUBMN4lBYOUYQHe+nxov/UJA2/l+arzkRUBI4XoUrkcZQPhT46WbdERAg8DKoUVGRUA3iUFg5dAWQOXQItv5nkRA8tJNYhDIRECiRbbz/VQbQJzEILByiERAj8L1KFz/RUDNzMzMzMwYQDEIrBxapERA5dAi2/kOREBqvHSTGIQZQMP1KFyPAkNA4XoUrkfRREDl0CLb+f4bQA4tsp3vh0JA8tJNYhDoREDZzvdT4yUgQK5H4XoUnkJAf2q8dJNYREDZzvdT4yUiQGDl0CLbCUNAK4cW2c7nQ0DNzMzMzMwhQPhT46WbNEJAXI/C9ShcRECwcmiR7TwkQDVeukkMQkJAUI2XbhLjQ0AQWDm0yHYmQIcW2c73k0FAw/UoXI+SQ0DD9ShcjwInQKRwPQrXE0FAd76fGi/tQ0Bt5/up8VInQMP1KFyPgkJA8KfGSzc5REDNzMzMzAwpQDEIrBxaNENAK4cW2c6HREArhxbZzrcoQHWTGARWfkJAZmZmZma2Q0BvEoPAymErQARWDi2yvUNASgwCK4cGREDsUbgehSsoQP7UeOkmkUFA001iEFjpQkDdJAaBlUMnQFg5tMh2/kBAWmQ730+NQkAEVg4tsl0oQPT91HjpNkFAke18PzU+QkA1XrpJDAIrQDVeukkMskFAmG4Sg8DaQUAUrkfhehQrQOF6FK5HwUBAqMZLN4kBQkBoke18P3UmQGQ730+NR0BAvHSTGAR2QUCF61G4HoUnQFYOLbKdLz9ArBxaZDu/QUAGgZVDiywoQHnpJjEIPEBAhetRuB7lQEAj2/l+anwlQOF6FK5H4UBAc2iR7XxvQkApXI/C9SgtQO58PzVe+kBAUrgeheshQkBiEFg5tMgvQJqZmZmZaUBAbef7qfGiQUBU46WbxCAwQH0/NV66qT9A7nw/NV7KQUBOYhBYObQvQC2yne+n9kBAlkOLbOerQkBcj8L1KPwwQJqZmZmZyUBAvp8aL91kQkB7FK5H4VoyQC/dJAaBRUFAuB6F61EYQkASg8DKoSUzQKabxCCwIkBAO99PjZduQkCamZmZmdkyQLByaJHtHEFAaJHtfD/VQUAtsp3vp2Y0QIts5/up8T9AeekmMQgsQkC0yHa+nxo0QPT91HjpdkBAObTIdr7fQUCwcmiR7dw0QDm0yHa+T0BAH4XrUbieQUBcj8L1KBw2QGZmZmZmlkBA7nw/NV4KQUCoxks3iaEwQFyPwvUoHEBApHA9CteDQEDTTWIQWPkwQIXrUbgeVUBA3SQGgZUzQEDRItv5fkoyQO58PzVe6kBA/Knx0k0CQEDNzMzMzGwyQC/dJAaBFUBAeekmMQjsP0CPwvUoXM8vQESLbOf7CT9AMzMzMzPzPkCDwMqhRTYwQG3n+6nxAkBAUrgehetBQECe76fGS/csQOXQItv5vj9A+FPjpZskQEDHSzeJQUAzQIXrUbgeBUBATmIQWDmUP0AAAAAAAIA0QNEi2/l+WkBAsHJoke08PkBKDAIrhzY0QCPb+X5qHEBA2/l+arx0PUC+nxov3WQzQHe+nxovvT5AK4cW2c5XP0C6SQwCK0c1QCGwcmiRTT5AWDm0yHY+QEDNzMzMzCw2QI/C9ShcDz1ABoGVQ4sMQEBg5dAi2/k2QLgehetRmDxAN4lBYOWgQEAv3SQGgdU3QESLbOf7STtAexSuR+F6QEB/arx0k3g4QEjhehSu50BAEFg5tMj2PUB56SYxCOw0QPyp8dJNUkFAXrpJDALLPECNl24Sg6A0QM3MzMzM7EBAsHJoke18O0BKDAIrh5Y0QB1aZDvfD0FAPQrXo3CdOkBvEoPAysEzQE5iEFg55EFAHVpkO9+vPEASg8DKoaU1QCcxCKwcKkJALbKd76dGO0Dn+6nx0s01QArXo3A9qkJAtvP91HgpO0D+1HjpJvE2QDeJQWDlAENA0SLb+X4qPEAbL90kBkE3QPT91HjptkJAxSCwcmgROkAOLbKd74c3QDvfT42XbkBAFK5H4XpUO0DufD81Xno1QDvfT42XDkBAbef7qfESOkC+nxov3YQ1QN0kBoGVQz9A/Knx0k3iOUCkcD0K10M0QEa28/3UGD9AjZduEoPAOEC28/3UeMkzQDVeukkMQj9AGy/dJAYBOkCYbhKDwMo2QC/dJAaBtT5A001iEFj5OkBGtvP91LgzQB+F61G4/j1A3SQGgZXjOkAzMzMzM3MyQJ7vp8ZL9z5AN4lBYOWwOkCYbhKDwEoxQKRwPQrXwz5A/tR46SbROUCLbOf7qXEwQCUGgZVDKz1AnMQgsHIoPEB/arx0kzgyQO58PzVeGjxAZDvfT413PEBQjZduEkMzQCGwcmiRbTtAdZMYBFbOPUBOYhBYOfQyQGiR7Xw/FTtAokW28/1UO0DjpZvEIFAzQBSuR+F6BEBABFYOLbJ9O0BU46WbxEAxQNEi2/l+ekBA+n5qvHRzO0BYObTIdh4wQC2yne+nxkBAyXa+nxoPOkB/arx0k9gvQDEIrBxa1EBATmIQWDmUOUCHFtnO95MtQA4tsp3vB0FAy6FFtvN9PEDJdr6fGk8wQLx0kxgEdkFAbef7qfHSPEBWDi2ynS8uQN0kBoGVA0FArBxaZDs/PUCamZmZmdkrQBSuR+F69EFArkfhehTuPUA5tMh2vt8uQClcj8L1+EBA3SQGgZVjOUCJQWDl0AIxQFTjpZvEUEFA6SYxCKwcOEBKDAIrh9YwQOxRuB6F20BAUI2XbhIDN0DfT42XblIwQJZDi2znG0FAx0s3iUEANkAxCKwcWqQvQB1aZDvfr0FA30+Nl26yN0A9CtejcB0yQOkmMQisPEFAPzVeuklMN0DZzvdT40UzQIts5/upoUFAokW28/30NkCyne+nxos0QAIrhxbZPkJA7nw/NV4aN0DTTWIQWJk0QC2yne+nRkFAqMZLN4mBNkD6fmq8dJM1QIlBYOXQMkBAN4lBYOUwN0BmZmZmZmYwQMHKoUW2cz9ArBxaZDs/NkBU46WbxKAvQAaBlUOLDD9Af2q8dJOYNkDdJAaBlcMsQNnO91PjZT5ALbKd76fGNUBxPQrXo3ArQMl2vp8aLz5A0SLb+X4qNkA/NV66SawwQDvfT42Xbj5AXI/C9SicNUDjpZvEIBAyQFyPwvUoPD9AcT0K16NQNEDVeOkmMQgyQC2yne+nxj5Ag8DKoUVWM0CF61G4HmUxQHsUrkfhKkBASOF6FK5HNECoxks3iaEyQEjhehSuZz9ADi2yne/HN0Atsp3vp8YrQG8Sg8DK4T5AWmQ7308tOEBeukkMAispQJMYBFYOrT9AVOOlm8SAN0A730+Nl+4mQBfZzvdTc0BA+FPjpZtkN0CamZmZmRknQFYOLbKd7z5AhxbZzvezOUAEVg4tst0oQKwcWmQ73z1AYhBYObRoOkBI4XoUrocqQI2XbhKDID5Aj8L1KFwvPEC0yHa+n9oqQDm0yHa+Xz5Avp8aL92kPEBMN4lBYGUnQOF6FK5HAT9ASOF6FK4HN0BkO99PjdckQNejcD0Ktz9AIbByaJFtNkDXo3A9CpciQJhuEoPAKkBAqMZLN4mBN0AMAiuHFtkgQClcj8L16D9APzVeukmsOEAhsHJoke0gQGDl0CLbmT5AUrgeheuxNUCq8dJNYhAhQARWDi2yXT1ANV66SQyCNkBMN4lBYKUhQNEi2/l+ij1Asp3vp8YLN0Cmm8QgsHIkQArXo3A9qkBAgZVDi2wnN0Db+X5qvHQeQNejcD0K90BAMQisHFokOEC8dJMYBNYaQFCNl24Sc0BAVOOlm8SgOEACK4cW2c4WQBfZzvdT4z9Af2q8dJP4N0DdJAaBlcMVQC2yne+nhkFAsHJoke1cN0Cq8dJNYhAYQFg5tMh2TkFAfT81XrrpNUAxCKwcWmQYQJHtfD817kBAsp3vp8bLNUCJQWDl0KIdQG3n+6nxkkBATmIQWDnUOUDjpZvEILAUQFpkO99PLUBAbxKDwMphOkBSuB6F61EQQBfZzvdTk0BAsHJoke08OkBI4XoUrkcGQN0kBoGVc0BAqvHSTWJQOUB/arx0kxgAQM/3U+Ol+z9ASgwCK4fWO0AlBoGVQ4sRQBBYObTIFj9AiUFg5dCCPECgGi/dJAYLQCcxCKwcGj5AAiuHFtnuO0AhsHJoke0EQM/3U+OlGz9AukkMAivnPUCTGARWDi0IQHNoke18fz1Avp8aL93kPEBeukkMAiv9P5qZmZmZGT5AexSuR+EaPkCmm8QgsHIAQOF6FK5H4T9AObTIdr7/PkCwcmiR7XwLQHsUrkfh2j1AJzEIrBxaP0CDwMqhRbb3P42XbhKDoD9AWDm0yHYeQEBqvHSTGAQHQHNoke18nz5AMzMzMzMzQEBmZmZmZmb+PzVeukkMEkFADAIrhxYZO0B7FK5H4XoEQIts5/upgUFAqvHSTWLwOkAQWDm0yHb2PzEIrBxaBEJAL90kBoHVOUBmZmZmZmb6P57vp8ZLR0JAkxgEVg6tOUDfT42XbhIGQKjGSzeJ4UFAWDm0yHY+PEArhxbZzvfxP9ejcD0Kd0FAHVpkO99PPUAtsp3vp8bbPzVeukkM4kFAKVyPwvWIPkB56SYxCKysP6wcWmQ7f0JAw/UoXI9iPkD4U+Olm8TAv2Dl0CLbmUFApHA9CtejP0AbL90kBoGlvw4tsp3vJ0JAHVpkO98POUAzMzMzMzPjPwisHFpkq0JAtvP91HgJOECamZmZmZnlP+f7qfHSTUNASOF6FK5nOECTGARWDi2yv9ejcD0KR0NATDeJQWAlOUD2KFyPwvXwv8dLN4lB4ENAEoPAyqHlN0ACK4cW2c7XP3WTGARWfkRAz/dT46UbOEBg5dAi2/nWvylcj8L1GEVA30+Nl27yN0DHSzeJQWDhP+F6FK5HEUVAZmZmZmZGN0DfT42XbhL5P7x0kxgEpkVAdZMYBFaOOEAxCKwcWmS7P6JFtvP9REZA30+Nl25yOEAIrBxaZDvrP1yPwvUoPEZAgZVDi2wnOUC6SQwCK4cBQFYOLbKd30VAUI2XbhIjOkBg5dAi2/kCQHe+nxovnUZAGy/dJAahOECe76fGSzcJQG3n+6nxskZAqMZLN4lBOUDy0k1iENgRQN9PjZduIkZAIbByaJHtOEAIrBxaZLsVQI/C9ShcP0ZAjZduEoPgOEAv3SQGgZUaQNNNYhBYyUZASOF6FK7HOkDy0k1iEFgRQGDl0CLb+UZADAIrhxZZO0DNzMzMzEwWQKAaL90khkVADAIrhxa5OECNl24Sg8ATQOxRuB6F+0RAexSuR+FaOEB3vp8aL10XQAaBlUOL7ERAuB6F61HYNkCuR+F6FC4YQN0kBoGVg0RALbKd76dmNkAGgZVDi2wbQBsv3SQGUURAK4cW2c73OEAQWDm0yHYVQKRwPQrXI0RAZmZmZmamOED+1HjpJjEPQIcW2c73w0NAx0s3iUEAN0A5tMh2vp8NQMdLN4lBAENAd76fGi89N0AGgZVDi2wSQIts5/upUUVAPzVeukkMNkC8dJMYBFYVQEa28/3USEVAuB6F61GYNEBYObTIdr4VQO58PzVeykVAI9v5fmocNEAMAiuHFtkZQLpJDAIrR0ZAzczMzMzMNEAOLbKd7ycbQIXrUbgeZUVA9P3UeOnmM0CYbhKDwEoQQC/dJAaBFUZABFYOLbI9NECgGi/dJAYMQPCnxks32URAXrpJDAJLNEDZzvdT46UIQNnO91PjpUZAwcqhRbZTM0Bg5dAi2/kPQHsUrkfhqkVALbKd76fmMkDHSzeJQeAbQM/3U+OlK0ZAbxKDwMohMkASg8DKocUeQMUgsHJogUZAObTIdr4fMUB1kxgEVg4bQAIrhxbZHkdAFK5H4XoUMUDJdr6fGq8aQArXo3A92kVAmG4Sg8BqMUDwp8ZLN8khQHsUrkfhGkZAIbByaJFNMEBt5/up8VIYQESLbOf7WUZAPQrXo3C9LkCiRbbz/VQUQFpkO99P3UVAIbByaJGtLkDy0k1iEFgPQBfZzvdTQ0VA30+Nl24SL0B3vp8aL10QQC/dJAaBZUZAVOOlm8TgK0AQWDm0yHYWQOkmMQisvEVAK4cW2c73KkCHFtnO99MXQArXo3A92kZALbKd76fGK0CHFtnO91MbQKjGSzeJIUZA6SYxCKwcLkAX2c73U+MFQHe+nxovvUVAg8DKoUX2LUApXI/C9Sj4P9Ei2/l+6kVAke18PzVeK0BEi2zn+6npP6rx0k1igEZAtvP91HjpKkBvEoPAyqHdP5HtfD813kVAO99PjZcuMEC4HoXrUbjiP4GVQ4tsh0VAO99PjZfuL0B/arx0kxjov8/3U+Olm0VAFK5H4Xp0MUAtsp3vp8bzP/Cnxks3aUVARrbz/dS4KUCcxCCwcmjhP8uhRbbzfUVAPQrXo3A9J0BGtvP91HjJv90kBoGV80RAJQaBlUMLJ0DTTWIQWDn0v6rx0k1iYERA30+Nl27SJ0DP91PjpZvwv3E9CtejcEVAmG4Sg8DKJECHFtnO91PnP0oMAiuHZkVATDeJQWBlIkBMN4lBYOWgv/p+arx0I0VA5dAi2/n+JUAnMQisHFoDwClcj8L1qERA1XjpJjGIJUCBlUOLbOcLwI2XbhKDUERAL90kBoHVIkDByqFFtvMKwNNNYhBY2UNAJQaBlUNLIkA/NV66SYwQwHE9CtejAEVA1XjpJjHIJUCBlUOLbGcTwJHtfD81TkVAsp3vp8aLKEBSuB6F61EUwNnO91PjpUVANV66SQzCKECoxks3icEZwN9PjZduwkRARIts5/upKkAIrBxaZLsTwJ7vp8ZLh0RA2c73U+MlIUAQWDm0yHYDwMUgsHJoMURAI9v5fmo8HUBU46WbxCABwHWTGARW3kNAj8L1KFwPHUAlBoGVQ4vov9ejcD0KV0NA6SYxCKycGkCDwMqhRbbjv7ByaJHtrERAGy/dJAaBGECyne+nxksCwLbz/dR4OUVAGy/dJAYBGUB7FK5H4Xr2v39qvHSTKERAkxgEVg6tH0AMAiuHFtnOP/hT46Wb5ENANV66SQyCH0BvEoPAyqH5P5huEoPAmkNAO99PjZduIkCPwvUoXI8AQLByaJHtfENAHVpkO9/PIkApXI/C9SgKQFpkO99PbURABoGVQ4tsHUC6SQwCK4cEQDVeukkMgkRAmG4Sg8BKF0A/NV66SQwEQEa28/3UOEVA4XoUrkdhFUDhehSuR+EFQFg5tMh2bkVAi2zn+6lxEUBvEoPAyqEAQFCNl24Sk0VALbKd76fGF0CamZmZmZkMQM3MzMzMfENAAiuHFtlOJED6fmq8dJPyP+Olm8QgMENA30+Nl27SJkA1XrpJDAL5P3e+nxovrUNAi2zn+6mxKECgGi/dJAYCQGIQWDm0SERAfT81XrpJKED+1HjpJjECQBSuR+F6ZENAfT81XrrJKkCYbhKDwMoGQGiR7Xw/xUNA+n5qvHQTLUAOLbKd76cKQF66SQwCi0NAoBov3STGLUArhxbZzvcSQDVeukkM8kJAF9nO91OjLUAzMzMzMzMUQLx0kxgEpkNABoGVQ4tsL0D2KFyPwvUCQI/C9Shc/0NAeekmMQjsLkC8dJMYBFbyP+F6FK5H4UNAnMQgsHIIMUDufD81XroHQBSuR+F6BERAjZduEoOALkC28/3UeGkWQLByaJHt3ENAF9nO91NjL0A3iUFg5dAbQKJFtvP9FERAarx0kxgkMUD6fmq8dJMcQMP1KFyPgkRA+FPjpZukMUBEi2zn+6kZQE5iEFg5NERABFYOLbKdLUCWQ4ts5/sfQGDl0CLb6URAiUFg5dDiLUCmm8QgsHIfQBfZzvdTA0RARrbz/dS4KkCgGi/dJAYfQH9qvHSTyENAyXa+nxrPMUAbL90kBkEgQJzEILBy2ENAGy/dJAZBM0AK16NwPYogQMUgsHJoUURAsHJoke2cM0AdWmQ7388iQP7UeOkmYURAGy/dJAbhMkBiEFg5tMgkQHsUrkfhKkNAUI2XbhLjM0CuR+F6FC4hQEa28/3UmEJAgZVDi2xnM0Cq8dJNYhAfQOXQItv5/kFAkxgEVg7tMkAZBFYOLXIgQKrx0k1ikEJA6SYxCKxcM0B3vp8aL10ZQLgehetRmEFAg8DKoUWWMkD0/dR46aYcQOXQItv57kFAZDvfT43XMkCwcmiR7fwXQG8Sg8DKAUNARrbz/dS4M0BiEFg5tEgVQJZDi2znu0FA0SLb+X6qMkDJdr6fGq8SQAIrhxbZzkJAmG4Sg8CKM0CF61G4HgUQQD0K16NwLUJAZmZmZmYGM0DFILByaJENQKabxCCwokRAukkMAivHNEBt5/up8ZIiQPT91HjpBkVALbKd76dGNUACK4cW2c4kQMP1KFyPkkRAHVpkO9/vNUCJQWDl0OImQIXrUbge9UNAcT0K16PwNUDRItv5fqomQNNNYhBYmUVAsp3vp8YrNkC0yHa+n9ojQGq8dJMYFEZAVg4tsp1PNkCDwMqhRfYlQCuHFtnOV0VAcT0K16OQN0CHFtnO9xMjQKabxCCw4kRAc2iR7Xx/NkDjpZvEIPAoQIGVQ4tsh0RA8tJNYhAYN0AGgZVDiywrQLTIdr6fSkRArBxaZDt/OEC4HoXrUXgqQPLSTWIQmERAcT0K16MwOUAUrkfhetQoQOOlm8QgAEVA2/l+arw0N0CHFtnO95MtQFTjpZvEsERAL90kBoG1NkCe76fGSxcwQGZmZmZmNkVAWmQ730+NNkAzMzMzMzMxQFCNl24SY0VA/Knx0k3iN0DpJjEIrNwxQNv5fmq8tEVAmG4Sg8CqN0CHFtnO9zMzQAAAAAAAwENAmG4Sg8DqOEASg8DKocUrQCPb+X5qjENAqvHSTWJQOkDsUbgehasrQIXrUbgeFURAVg4tsp0vO0BzaJHtfP8sQJqZmZmZaURA/Knx0k3COkBmZmZmZuYuQDVeukkM4kJAAAAAAACAOkAfhetRuB4tQHNoke18L0RAzczMzMxsPEBqvHSTGAQsQLx0kxgE1kNA6SYxCKwcPUBSuB6F69EpQCUGgZVDG0RAWmQ730/NPEBqvHSTGAQnQJ7vp8ZLx0NAkxgEVg4tPUBaZDvfTw0lQIGVQ4ts90NAvHSTGASWPkCmm8QgsHIqQM/3U+Olq0RAi2zn+6mRPkDZzvdT46UrQEoMAiuHtkRA+FPjpZtEPUCDwMqhRTYtQKrx0k1isERAvp8aL90kPEBSuB6F69EmQKrx0k1iAEVArkfhehTuO0BOYhBYOTQkQMP1KFyPkkRAPzVeukkMO0CcxCCwcmgiQI2XbhKDoERAsHJoke0cO0DHSzeJQeAfQPYoXI/CtUVAWDm0yHZeO0Bt5/up8ZIkQD81XrpJHEZA7nw/NV46PEAQWDm0yHYmQDeJQWDlcEZAiUFg5dBiPUAnMQisHNolQIts5/upMUZAnMQgsHIIPEAK16NwPUopQFyPwvUovEZA1XjpJjHoPUBCYOXQIhsoQGQ730+Nl0ZA001iEFgZPUBYObTIdj4qQHsUrkfh+kVAWmQ7308NO0DXo3A9ChcrQLpJDAIrx0ZAK4cW2c43PUDJdr6fGu8sQGDl0CLbKUZAXrpJDAIrO0D4U+Olm8QtQFYOLbKdj0ZABFYOLbI9PEAOLbKd76cuQIXrUbgeJURAK4cW2c43OkAnMQisHJojQIGVQ4tsp0NAvHSTGAR2OUDFILByaBEiQC2yne+nNkNAXI/C9ShcOkCiRbbz/VQgQJMYBFYO7UJA4XoUrkfhOUDTTWIQWLkcQGZmZmZmNkNAXrpJDAKrOEDdJAaBlQMkQIcW2c73o0JAPzVeuknsN0BOYhBYObQiQIlBYOXQckJAaJHtfD+1NkCiRbbz/VQkQCGwcmiR/UFAYhBYObQIN0CwcmiR7XwmQM3MzMzMHEJAnu+nxkvXNkAUrkfhehQpQHE9CtejsEJAHVpkO99PNkCkcD0K1+MpQEoMAiuHpkFArkfhehQuN0AfhetRuN4qQNnO91PjJUNAMQisHFqkO0ASg8DKoQUhQGq8dJMYtEJA5/up8dKNPEDjpZvEIDAfQIlBYOXQEkNA/Knx0k2CPUCWQ4ts53sbQIlBYOXQwkJAeekmMQhsPkDD9Shcj0IZQI2XbhKDQEJACtejcD1KPUAv3SQGgZUhQLgehetR2EFA8tJNYhBYPECgGi/dJEYjQFYOLbKdD0JAEFg5tMj2O0A3iUFg5dAlQKAaL90kRkFAqMZLN4nBO0BYObTIdj4iQDeJQWDlsEFAyXa+nxoPO0D6fmq8dFMnQJzEILBy6EBA001iEFjZOkDl0CLb+b4jQOf7qfHSHUFAjZduEoOAOkASg8DKoUUmQCcxCKwcukNA7FG4HoVLPUDJdr6fGq8aQEJg5dAiK0RAPzVeukksPkAEVg4tsp0XQFTjpZvEgERAGQRWDi1SPUCYbhKDwEoTQKjGSzeJEUVAz/dT46XbPECWQ4ts5/sTQCPb+X5qrERAd76fGi/dPkAX2c73U2MbQKwcWmQ7T0RA2c73U+PFP0Bg5dAi23kfQMP1KFyPwkRAAAAAAAAwQEC0yHa+n9ohQHE9CtejYEVAUrgehesRQED6fmq8dNMhQJMYBFYOfURAPzVeukmMQEBt5/up8ZIjQPYoXI/CJURAd76fGi8dPUAj2/l+arwNQGq8dJMYZERAVg4tsp1PPECYbhKDwMoEQMdLN4lB0ERAeekmMQgsPUCkcD0K16P6P+XQItv5nkRABoGVQ4tMPkDy0k1iEFj1P8/3U+Oly0NAw/UoXI/CO0CgGi/dJAb9P1K4HoXrYUVA/Knx0k2iPEAtsp3vp8bzP65H4XoUzkVA46WbxCBQPUDy0k1iEFjRP6RwPQrXM0ZA9ihcj8J1PkD+1HjpJjHsPzm0yHa+L0ZAtMh2vp+6PkDjpZvEILAAQAAAAAAAkEZASOF6FK4nP0C6SQwCK4eGP3WTGARW/kZAcT0K16MgQECBlUOLbOfbP1CNl24Sk0ZA46WbxCCwQEBOYhBYObTwPzvfT42XHkZA30+Nl27yQECmm8QgsHLYPyuHFtnOZ0dAF9nO91NjQECq8dJNYhDov05iEFg51EdAQmDl0CK7P0AZBFYOLbLzvylcj8L12EdACtejcD36QEDHSzeJQWDVv23n+6nxskZAUrgehevhQEBSuB6F61ECQFK4HoXrUUZA46WbxCBwQUA1XrpJDAIHQClcj8L1iEZACKwcWmQbQkDTTWIQWDkCQIXrUbgeBUdAnMQgsHIoQkAnMQisHFr4P8dLN4lBgEZA9ihcj8JlQUBxPQrXo3ARQI2XbhKDMEdAWmQ7308dQUCLbOf7qXERQGq8dJMYNEdABoGVQ4ucQED4U+Olm8QJQEa28/3UKEZAN4lBYOWgQkCq8dJNYhAFQL6fGi/dVEZA4XoUrkdRQ0CJQWDl0CICQCuHFtnO10ZATDeJQWCVQ0DTTWIQWDkKQPhT46WbtEZApHA9CtcDRED2KFyPwnUQQE5iEFg5tEVA46WbxCDAQ0CPwvUoXI8BQF66SQwC20VA9P3UeOl2REC8dJMYBFb8P0Jg5dAia0ZAy6FFtvOdRED8qfHSTWL2PwisHFpkW0VAEFg5tMjmREBI4XoUrkf9P23n+6nxckdArBxaZDtPQ0AQWDm0yHYJQLbz/dR4+UdA0SLb+X56Q0B1kxgEVo4QQA4tsp3vF0hA7FG4HoU7REBOYhBYObQQQLTIdr6fKkhARrbz/dSIREAAAAAAAAAVQB+F61G4nkhArkfhehQeQ0CLbOf7qfENQJqZmZmZeUhAObTIdr5vQkCq8dJNYhALQOf7qfHSHUlAdZMYBFYeQ0DZzvdT46UTQG8Sg8DKIUhAQmDl0CKLREAK16NwPQoIQIPAyqFFNkhA2/l+arxERUDjpZvEILAHQAisHFpkq0dAiUFg5dCiRUACK4cW2c4NQMl2vp8az0dAK4cW2c4XRkBqvHSTGAQSQJqZmZmZCUdA4XoUrkdxRUC0yHa+nxoMQMl2vp8af0ZAwcqhRbbDRUDb+X5qvPQQQPhT46WbhEZA4XoUrkehRUBWDi2yne8WQFK4HoXrUUZArBxaZDsPRkAEVg4tsh0aQJHtfD81vkZAuB6F61EIRUBqvHSTGIQYQI2XbhKD0EZAWmQ730/dRED+1HjpJjEeQBBYObTIVkdAyXa+nxpPRUCmm8QgsHIgQGIQWDm0OEdAUrgeheuRRUDZzvdT46UiQBBYObTI9kZAWmQ7308dRECsHFpkO98eQFpkO99PXUZA/tR46SaxQ0BGtvP91PgcQArXo3A9KkdAbef7qfHyQ0BkO99PjVciQNNNYhBYiUZA2/l+arz0QkB9PzVeukkcQCPb+X5q7EdAoBov3SRmRUCsHFpkO18eQJZDi2zna0hAy6FFtvPdRUDD9Shcj0IgQK5H4XoUHkhAAAAAAACQRkB1kxgEVo4gQFg5tMh2LkhAF9nO91PjRkDZzvdT46UiQDvfT42XDklAUrgehevhRUCgGi/dJAYdQGQ730+NZ0lAiUFg5dAyRUBoke18P7UcQF66SQwCi0lACKwcWmRrRkCWQ4ts5/seQLKd76fGe0lA001iEFjZREBqvHSTGAQhQIXrUbgexUdAI9v5fmrMRkD2KFyPwvUcQEjhehSud0dA2c73U+N1R0DD9Shcj0IdQFpkO99P7UZAiUFg5dCCR0Coxks3icEgQHsUrkfh2kZAgZVDi2wHSECiRbbz/RQiQAwCK4cWiUZACtejcD36RkBCYOXQIhshQNejcD0KB0ZA1XjpJjH4RkAzMzMzMzMjQJzEILByWEZAiUFg5dACR0ArhxbZzvclQEa28/3UGEZAO99PjZdeR0DufD81XronQOxRuB6Fm0VAaJHtfD9VRkCe76fGS/ciQEJg5dAiG0VA/tR46SYxRkBOYhBYOTQlQGIQWDm0mERA46WbxCDARkBMN4lBYGUlQG3n+6nxwkRA+FPjpZuERUCF61G4HsUkQN0kBoGV40ZAarx0kxikRkCBlUOLbGcmQMuhRbbzPUdA3SQGgZWzRkDjpZvEIPAoQE5iEFg5dEdA7nw/NV5qR0CNl24Sg4ApQDVeukkMYkdA8KfGSzepR0A9CtejcL0rQNejcD0Kt0dA30+Nl27CR0CDwMqhRXYnQLByaJHt7EdA3SQGgZVzSEAv3SQGgdUnQPhT46WbVEdAEoPAyqHlSEDTTWIQWHkoQMP1KFyPYkdAeekmMQhcSUB3vp8aLx0qQOxRuB6FS0hAvp8aL920SEDy0k1iEFglQOF6FK5HwUZAw/UoXI/CSEC4HoXrUTgnQA4tsp3vJ0ZA8tJNYhAoSUCwcmiR7bwnQAwCK4cW6UVA4XoUrkcRSUC0yHa+n5oqQEjhehSut0VAdZMYBFaOSUApXI/C9egrQAisHFpkm0VAWmQ730/9SECLbOf7qbElQArXo3A96kVAUI2XbhJzSEA5tMh2vp8rQM3MzMzMvEVAK4cW2c5XSEAhsHJokW0uQBBYObTINkZAnu+nxku3SEAtsp3vpyYwQDvfT42X/kVASOF6FK4HSUDHSzeJQSAxQHe+nxovvUVAuB6F61GYR0CPwvUoXA8vQFTjpZvEQEVAqvHSTWIwR0BkO99PjVctQPp+arx0U0VAObTIdr5vRkDNzMzMzMwtQGDl0CLbiURAYOXQIttpR0BMN4lBYOUtQMuhRbbz3UZAWDm0yHauSEBqvHSTGMQvQNNNYhBYWUdABoGVQ4sMSUD6fmq8dLMwQJzEILByOEdAI9v5fmrMSUDZzvdT46UwQBfZzvdTQ0dAarx0kxgkSkAGgZVDi6wxQHNoke18D0hAnMQgsHLoSEC0yHa+nzowQEJg5dAiS0hAN4lBYOUwSEBGtvP91FgwQI2XbhKDAElAsp3vp8YbSED8qfHSTaIvQAisHFpka0lA7FG4HoWLSEC+nxov3SQwQFCNl24SI0lAdZMYBFaeR0BmZmZmZiYuQBsv3SQGEUdAcT0K16MQSkDsUbgehesuQFyPwvUo7EZAK4cW2c7HSkA730+Nl64uQHNoke18T0ZARIts5/v5SkDwp8ZLNykwQN0kBoGVU0ZAvHSTGAR2S0ACK4cW2e4wQG3n+6nx0kZAf2q8dJP4SkCWQ4ts57srQJhuEoPAukZALbKd76e2S0Dl0CLb+T4rQBBYObTIRkdAbxKDwMohTEAUrkfhetQqQLgehetRGEZArBxaZDv/S0Db+X5qvDQrQP7UeOkmMUdAVOOlm8TQTED8qfHSTWIqQMUgsHJoAUZAy6FFtvOtTEDl0CLb+b4qQARWDi2yjUZAL90kBoEVTUB/arx0k1gqQIXrUbgedUZAGQRWDi3CTUBEi2zn++kpQBkEVg4twkVAsHJoke2cSkB7FK5H4fovQC/dJAaBJUVAgZVDi2zHSkCe76fGS7cwQOOlm8QgQEVAL90kBoG1SkCamZmZmTkyQJ7vp8ZLB0VAppvEILAiS0DD9ShcjwIzQFTjpZvEkERAgZVDi2xXSkCDwMqhRTYwQCuHFtnO90NA9ihcj8JlSkCBlUOLbCcxQJHtfD81XkRAtMh2vp+KSkBaZDvfT40tQOF6FK5HkUVA001iEFgpSkBiEFg5tKgyQMHKoUW2s0VA4XoUrkcRSkD2KFyPwhU0QPhT46WbJEZAVg4tsp2fSkC+nxov3aQ0QP7UeOkmEUZAVOOlm8TQSkACK4cW2c41QNNNYhBYCUZAwcqhRbZjSUD6fmq8dFM0QF66SQwCm0VAJQaBlUPbSEAnMQisHPozQLKd76fGm0ZAGQRWDi3iSkB/arx0k9gzQPT91HjpBkdAke18PzVuS0CHFtnO91M0QKrx0k1ioEZAUI2XbhITTEAX2c73U4M0QKJFtvP9xEZAgZVDi2x3TECTGARWDm01QI/C9Shcn0dAXrpJDAKLS0CF61G4HmUzQBsv3SQGIUZA+n5qvHQzTEC6SQwCK6czQGq8dJMYtEVADAIrhxbJTEBU46WbxOAzQFg5tMh2PkVAO99PjZeuTEBt5/up8RI1QN9PjZduEkVAmG4Sg8AqTUAX2c73U8M1QLByaJHtTEVAEoPAyqH1TEAfhetRuJ4yQNV46SYxuEVAf2q8dJMoTUAtsp3vp2YxQLx0kxgERkVAqMZLN4lBTUAGgZVDiywwQJHtfD81HkZAeekmMQjMTUCmm8QgsLIxQF66SQwCC0VA5dAi2/kOTECDwMqhRVY1QLx0kxgElkRAaJHtfD/lS0DsUbgehWs2QFyPwvUo3ENAqMZLN4nxS0AAAAAAAAA2QFTjpZvEoENABoGVQ4t8TEAxCKwcWqQ1QOXQItv5fkNAGQRWDi1iS0D8qfHSTQI2QFYOLbKdz0JAL90kBoFlS0A9CtejcH01QHsUrkfhWkJAJzEIrBzaS0B1kxgEVk42QKjGSzeJ4UFAwcqhRbYjTED8qfHSTcI1QPhT46WbhEJAN4lBYOWwSkAxCKwcWmQ1QCuHFtnOx0JAXI/C9ShMSkACK4cW2S40QKAaL90ktkJAsHJoke2MSUAGgZVDi2w0QGIQWDm0aEJAjZduEoOASkCYbhKDwOoyQO58PzVeekJAQmDl0CLrS0Bcj8L1KJw3QKrx0k1iEEJAcT0K16NgTED8qfHSTWI4QGZmZmZmNkJAQmDl0CIbTUAK16NwPQo4QMP1KFyPwkFAgZVDi2yHTUBGtvP91Bg4QP7UeOkmIUJAYOXQIts5TEA5tMh2vt85QKjGSzeJ0UFAAiuHFtmOS0CWQ4ts5zs6QFyPwvUoPEFArkfhehRuS0AhsHJoke05QNnO91PjNUJAj8L1KFwfS0AIrBxaZNs6QBKDwMqh1UJAbef7qfFCTUDwp8ZLN6k3QM3MzMzM/EJAWDm0yHbuTUDwp8ZLNyk3QDEIrBxapEJAHVpkO98PTkAUrkfhetQ1QB+F61G4XkJAQmDl0CKbTkCamZmZmZk1QK5H4XoUvkNAhxbZzvcDTkAbL90kBgE3QF66SQwCG0RAYhBYObT4TUDByqFFtlM4QARWDi2y3UNAexSuR+E6TkCDwMqhRVY5QMuhRbbzrURAF9nO91OjTUC8dJMYBFY4QPT91HjppkJAN4lBYOWQTUBWDi2yne80QFg5tMh2TkJAjZduEoOgTUDVeOkmMagzQB1aZDvfj0FAmG4Sg8C6TUBU46WbxOAzQN9PjZduQkFAqMZLN4kxTkBt5/up8VIzQG3n+6nxckJAqMZLN4kBTUB9PzVeuskyQLByaJHtLENA30+Nl24CTUBxPQrXo1AyQEjhehSu90FA7nw/NV76TECwcmiR7ZwxQFyPwvUobENAokW28/1UTEB7FK5H4doxQOF6FK5HQUFAI9v5fmpMTUDFILByaLE0QF66SQwCi0BAPzVeuklcTUAIrBxaZPs0QFg5tMh2XkBArkfhehQOTkAX2c73U4M1QPp+arx0sz9Anu+nxktXTkCF61G4HiU1QDEIrBxaVEBA/Knx0k3STEDP91Pjpfs1QF66SQwCy0BATDeJQWBVTkCkcD0K12M2QNv5fmq8pEBArkfhehT+TkBSuB6F6/E2QIts5/upoUBAEoPAyqGFT0Bg5dAi29k1QArXo3A9KkBA6SYxCKzsT0CF61G4HsU1QIXrUbgeJUFAWmQ7308tT0DRItv5fgo4QKAaL90kBkFAkxgEVg7dT0BiEFg5tKg4QJhuEoPAekFAGy/dJAYBUEDy0k1iENg5QEw3iUFgFUJAZDvfT43XT0CF61G4HsU5QLTIdr6fOkFA2/l+arwkUEDTTWIQWNk6QPhT46WbJEFASOF6FK6HT0BzaJHtfP80QArXo3A9KkFAF9nO91MDUEB1kxgEVu4zQKAaL90klkBAHVpkO9/vT0DfT42XbvIyQE5iEFg5REBAH4XrUbg2UECyne+nxosyQNejcD0K10FAnMQgsHIAUECe76fGSzczQM3MzMzM3EFAXI/C9Sg8UEBEi2zn+wkyQLTIdr6f+kFAXrpJDAKTUEBKDAIrhzYyQMl2vp8av0FAg8DKoUUeUECNl24Sg8AwQM3MzMzM/EFAppvEILDKUEAbL90kBiExQDeJQWDlwEFAvp8aL91UUEBkO99PjVcvQAAAAAAA4EFACKwcWmSrUEArhxbZzrcvQMUgsHJo4UFA30+Nl27iUEAlBoGVQ4stQIlBYOXQckBAx0s3iUFQT0CcxCCwcogyQKJFtvP91D9AGQRWDi0yT0B1kxgEVo4xQNejcD0Kdz5AVg4tsp1fT0BzaJHtfB8yQO58PzVemj1AppvEILCiT0Dwp8ZLN2kxQLgehetR2D9ASOF6FK53TkDFILByaBExQJMYBFYOjUBAQmDl0CJLTkAOLbKd70cwQLKd76fGi0BA8tJNYhCYTUAfhetRuF4vQAAAAAAAMEBA9P3UeOkmTUBoke18PzUwQJqZmZmZ6UBAIbByaJF9TUDHSzeJQWAtQM/3U+OlOz5A8KfGSzc5T0CgGi/dJGYzQCGwcmiR7TxAVOOlm8RgT0DXo3A9CvczQHNoke18vzxAYhBYObQQUECDwMqhRRY0QKAaL90kpjtAGQRWDi0yUEBzaJHtfN8zQMP1KFyPwjxADi2yne8HT0BxPQrXo1A1QI/C9ShcTztABFYOLbLdTkAbL90kBqE1QCcxCKwc+jpAObTIdr7vTkAnMQisHBo3QF66SQwCqztACtejcD1KT0DXo3A9Ctc3QESLbOf76TlAfT81XrqZTkBEi2zn+4k3QNv5fmq81D1ArkfhehQ+UEBI4XoUrmc0QAIrhxbZzj1AF9nO91ObUEBI4XoUrmc0QJzEILByiD1Ay6FFtvO9UEBU46WbxAAzQJzEILByqDxA+FPjpZv0UED+1HjpJtEyQBfZzvdTIz9ABoGVQ4u8UED2KFyPwvU0QI/C9ShcLz9AokW28/0cUUA/NV66SQw1QNNNYhBY+T5AYOXQIttBUUDLoUW28x02QGiR7Xw/dT9AAiuHFtlGUUDsUbgeheszQG8Sg8DKQT5AIbByaJGdUEDl0CLb+f4xQGq8dJMYBD5ARrbz/dS4UEBYObTIdp4wQEoMAiuHljxAy6FFtvOlUEA/NV66SSwwQLgehetR+DtAXrpJDALbUEB7FK5H4fouQBKDwMqhBT9ArkfhehSOUEAnMQisHFovQBKDwMqhBT9AqMZLN4mpUEAOLbKd72csQF66SQwCSz9AGy/dJAYJUUAnMQisHBosQJqZmZmZCUBAg8DKoUV2UEBCYOXQItsqQOf7qfHSDTxAbef7qfFaUEAOLbKd74cwQMHKoUW2szpAXI/C9ShEUEAj2/l+ahwwQJhuEoPAqjlAAiuHFtl+UECNl24Sg8AwQEoMAiuHtjhARIts5/uZUEDXo3A9ChcwQESLbOf7aTpAzczMzMzMT0D6fmq8dHMwQPYoXI/C9ThAaJHtfD+VT0BkO99PjTcwQJHtfD81fjhABoGVQ4uMT0AhsHJoke0sQB1aZDvfbzlA8tJNYhDYTkB7FK5H4borQLx0kxgE1jlAtMh2vp+SUECYbhKDwAoyQHE9Ctej8DhArBxaZDvPUEBt5/up8bIyQJZDi2zn+zhALbKd76cmUUD4U+OlmwQyQP7UeOkm8TdALbKd76dOUUA/NV66ScwxQLbz/dR4STlAdZMYBFbWUEDJdr6fGi80QGQ730+NVzhAIbByaJENUUD2KFyPwvU0QN9PjZduUjhAL90kBoFlUUArhxbZztc0QDVeukkMYjdAtvP91Hj5UEB3vp8aL901QPhT46WbZDdAd76fGi+FUUCkcD0K16M1QAIrhxbZzjZAokW28/1EUUCF61G4HkU2QDvfT42XLjpAkxgEVg5FUUDRItv5fqoxQEjhehSuRzpA2/l+aryUUUBiEFg5tOgwQDvfT42XjjlAg8DKoUWOUUCJQWDl0CIvQP7UeOkm0ThAYhBYObTIUUAfhetRuF4uQKwcWmQ7vztA2c73U+OtUUBGtvP91LgwQKJFtvP99DtAj8L1KFz/UUDP91PjpdsvQNEi2/l+yjtAj8L1KFxPUkD4U+Olm4QwQLx0kxgEVjxAMQisHFr8UUDJdr6fGi8tQHe+nxov/TtAUrgeheuZUkAUrkfhepQvQNEi2/l+ijxAdZMYBFZGUkC4HoXrUbgrQD0K16NwXTxAhetRuB6VUkAGgZVDi+wsQB1aZDvfjzxA5dAi2/neUkAZBFYOLXIrQMdLN4lBwDlAObTIdr5HUUAhsHJoka0tQM/3U+OlGzlAZDvfT40/UUDFILByaBErQPLSTWIQmDdANV66SQxCUUAv3SQGgVUrQCUGgZVD6zZA0SLb+X5yUUAGgZVDi+wpQK5H4XoUjjlAd76fGi/tUEDRItv5fqopQH0/NV66CTdArkfhehQOUUD8qfHSTSItQPYoXI/ClTVAmG4Sg8AKUUBMN4lBYGUtQEw3iUFgBTVAi2zn+6lhUUBWDi2ynS8uQOOlm8Qg8DNA/Knx0k16UUBI4XoUrkctQAaBlUOLLDVAEoPAyqHFUEAxCKwcWmQvQNNNYhBYWTVAYOXQIttpUEDy0k1iEFguQHe+nxovHTVA16NwPQonUEBqvHSTGEQwQCGwcmiRbTRA8KfGSzdZUEDl0CLb+f4rQKjGSzeJwTVA001iEFiRUUBKDAIrh9YvQIPAyqFFVjVAnu+nxkvnUUA730+Nl04wQIPAyqFFVjVAMQisHFokUkDTTWIQWDkuQNejcD0KVzRAVg4tsp1PUkCLbOf7qbEtQFyPwvUoPDZAAAAAAAAIUkDJdr6fGm8xQD81XrpJ7DVA2c73U+NdUkAfhetRuL4xQG3n+6nxcjZAx0s3iUEoUkAj2/l+arwsQC2yne+nhjZACtejcD1iUkD+1HjpJnEqQAAAAAAAgDVABoGVQ4tMUkDNzMzMzEwoQAAAAAAAADVA2c73U+OFUkDRItv5fuomQCGwcmiR7TdASOF6FK5fUkDTTWIQWDkpQLByaJHt/DhAJQaBlUODUkAlBoGVQwsrQJHtfD81vjhAN4lBYOXgUkAxCKwcWqQrQPLSTWIQeDhA/tR46Sb5UkB56SYxCOwtQKabxCCw0jhAvHSTGAQWU0DXo3A9CpcpQMUgsHJoMTVAw/UoXI/6UUAZBFYOLfInQFpkO99PTTRAqMZLN4nhUUBI4XoUrsclQDm0yHa+3zJAuB6F61EAUkBoke18PzUmQIPAyqFFFjJAf2q8dJMAUkBaZDvfT00kQLx0kxgEVjRAnMQgsHKAUUA730+Nl24lQFK4HoXrkTVAsHJoke1cUUD4U+OlmwQkQDeJQWDlsDVAvp8aL938UEBaZDvfT40kQMuhRbbzfTVArBxaZDtvUUDD9ShcjwIhQGq8dJMYhDJAGy/dJAYZUkC28/3UeKkoQAIrhxbZLjFAlkOLbOc7UkC+nxov3SQpQJMYBFYO7TBAiUFg5dCKUkA730+Nl24nQAIrhxbZji9Avp8aL92cUkAQWDm0yLYmQN0kBoGVAzFAqMZLN4lRUkBCYOXQIhssQNNNYhBYOTFAvHSTGAQGUkDufD81XvotQJhuEoPACjFAy6FFtvMdUkDfT42XbnIwQLByaJHt3DBAexSuR+FqUkCWQ4ts57swQPp+arx0EzFAhxbZzvfjUUDJdr6fGk8xQO58PzVe+jFAfT81Xrq5UkA9CtejcL0mQMuhRbbz3TFArkfhehQGU0B/arx0kxglQJMYBFYOzTFAbef7qfHyUkAMAiuHFhkiQBfZzvdTAzJA9ihcj8ItU0AAAAAAAIAgQLbz/dR4CTNA30+Nl25CU0CTGARWDq0lQB+F61G4PjRAYOXQItshU0CHFtnO95MkQJhuEoPAijFAeekmMQikUkD4U+Olm0QhQLx0kxgEVjFA5dAi2/mOUkBmZmZmZuYcQA4tsp3vpy9AaJHtfD+FUkAbL90kBgEcQJMYBFYObS5Ake18PzVOUkAUrkfhepQeQDMzMzMzEzJAkxgEVg49UkCNl24Sg0AbQLgehetR2DFA7nw/NV4qUkACK4cW2U4VQFYOLbKdjzNAsHJoke1EUkC28/3UeGkcQP7UeOkmcS5AHVpkO9+3UkA1XrpJDIIYQD81XrpJjCtAgZVDi2yvUkC+nxov3aQXQNejcD0K1ypAYhBYObRYUkAj2/l+ajwVQD81XrpJTCxAZmZmZmY2UkAxCKwcWuQRQNEi2/l+6ipAuB6F61H4UkAj2/l+arwTQGDl0CLbOS1AI9v5fmo0U0AfhetRuB4UQEJg5dAimy9AnMQgsHIAU0Cq8dJNYpAVQN9PjZdukihAhetRuB41UkDLoUW28/0WQM/3U+OlWydAN4lBYOXoUUDFILByaJEUQLbz/dR4KSlAUrgeheuZUUAtsp3vp8YUQFTjpZvE4ChAObTIdr5fUUCwcmiR7XwRQJMYBFYObSZA/tR46Sb5UUCamZmZmZkNQOf7qfHSTSRArBxaZDs/UkBCYOXQItsMQEoMAiuH1iJAd76fGi9NUkBMN4lBYGUSQPLSTWIQGCRAK4cW2c5nUkBI4XoUrkcEQPCnxks3CStA5dAi2/mWUUCgGi/dJIYYQJ7vp8ZLtyxAsp3vp8ZLUUDTTWIQWDkZQIPAyqFFNitAx0s3iUEIUUA730+Nl24cQG3n+6nxEipA+n5qvHQbUUA3iUFg5VAgQFg5tMh2Pi9Ad76fGi9lUUBYObTIdj4cQEa28/3UuDBAUrgeheshUUAOLbKd76ccQDvfT42XTjFAiUFg5dASUUD0/dR46SYXQArXo3A9yjFAVg4tsp0/UUDdJAaBlUMgQHsUrkfhOitADAIrhxa5UEB7FK5H4XoaQOOlm8QgMCpAHVpkO99vUEAhsHJokW0dQArXo3A9iixAObTIdr43UECPwvUoXA8fQAwCK4cWGS5AXI/C9SgcUEA5tMh2vp8bQLpJDAIrRyhAPzVeukk8UEDRItv5fuoZQOOlm8QgMCZAXrpJDAJzUEBqvHSTGAQYQB1aZDvfDydA3SQGgZXjT0AUrkfhehQdQHWTGARWzixAVg4tsp0nUEDhehSuRyEiQDVeukkMwi5Ag8DKoUXWT0AGgZVDiywjQEw3iUFgZS1A7FG4HoUrT0DD9Shcj8IjQKjGSzeJAStAMQisHFokT0CR7Xw/NV4kQNEi2/l+CjBA2/l+arwMUEDufD81XrolQHE9Ctej0DBA001iEFhhUEBt5/up8ZIlQMHKoUW2szFAz/dT46VrUEBqvHSTGAQoQA4tsp3vpzFAg8DKoUVmUEBt5/up8RIjQDvfT42X7i5AN4lBYOWgTkCgGi/dJIYjQESLbOf76S1AEoPAyqH1TUB1kxgEVg4kQHnpJjEIrC9A/Knx0k2iTUBeukkMAismQI/C9ShcDzFAmG4Sg8CaTUC0yHa+n9olQK5H4XoU7i1AYhBYObSITUDdJAaBlYMhQBkEVg4tcixA8tJNYhDYTUBCYOXQIlseQMUgsHJo0S1AAAAAAAAwTkCR7Xw/NV4aQK5H4XoUrilACtejcD3KTUBWDi2yne8dQBBYObTIdixA8KfGSzd5TkA/NV66SQwWQM3MzMzMTChA/Knx0k0STkAfhetRuJ4ZQIPAyqFFtilA001iEFhpTkAZBFYOLbIVQGZmZmZmZihA4XoUrkexTkBmZmZmZmYRQHE9CtejcC5A+FPjpZtkTUAdWmQ7308oQAaBlUOL7C9AEoPAyqEVTUCDwMqhRXYqQB1aZDvfjy9AcT0K16NwTUDpJjEIrBwtQPYoXI/CNS5AFK5H4Xr0TUDn+6nx0k0tQDVeukkMYjBAmG4Sg8AqTUCe76fGSzcvQAwCK4cWOTBAhxbZzvdzTUAZBFYOLfIwQIts5/upMTFA16NwPQoHTkD+1HjpJjExQOxRuB6FKzJAGy/dJAYhTkB/arx0k3gwQHE9CtejkDBA6SYxCKzcTEAIrBxaZNsxQBSuR+F6lDFAexSuR+F6TEAZBFYOLRIxQBSuR+F6FDFATmIQWDmETEB9PzVeukkvQArXo3A96jBAL90kBoFlTkC+nxov3UQyQLByaJHtvDFAYhBYObT4TkAAAAAAAKAyQFCNl24SIzNA30+Nl27CTkDJdr6fGg8zQMuhRbbzHTRAI9v5fmocT0D0/dR46cYyQJMYBFYODTFAObTIdr5fT0AnMQisHLozQF66SQwCKy9AF9nO91ODT0CiRbbz/XQzQDeJQWDl0C1Aw/UoXI/iT0CamZmZmZk0QIlBYOXQYi1A7FG4HoWbT0A730+Nl641QKRwPQrXIy1ACtejcD1CUEB3vp8aL100QKjGSzeJQTNAGy/dJAYxTkA9CtejcL0zQFpkO99PjTRAqMZLN4nxTUBoke18PzU0QLTIdr6fOjVArkfhehR+TUCyne+nxiszQM/3U+OlmzVAWmQ730/tTECiRbbz/XQzQFg5tMh2XjRAhxbZzveTTUCcxCCwcog1QCcxCKwcmjNAWmQ730/tTECsHFpkO181QKAaL90kJjNAF9nO91PDTEBMN4lBYEU0QGDl0CLbeTNAeekmMQiMTEBOYhBYOXQ2QC2yne+nZjVAzczMzMy8TUBOYhBYOfQxQNEi2/l+6jVA2/l+arxUTUDpJjEIrNwwQIts5/upcTdA3SQGgZVTTUDy0k1iENgwQAwCK4cWGThAAiuHFtnOTUCoxks3iUExQKAaL90kZjVA6SYxCKycTUAUrkfhehQvQJhuEoPAqjVAlkOLbOdbTkCe76fGS7cuQHsUrkfhujRAEFg5tMimTkCkcD0K16MsQKJFtvP9tDRAdZMYBFY+TkB7FK5H4ToqQG8Sg8DKoTNAZDvfT40nTkCe76fGS7coQHsUrkfhejJAw/UoXI9yTkCkcD0K12MpQGiR7Xw/tTNA9ihcj8LFTUDVeOkmMYgmQPyp8dJNAjhAukkMAivHTECDwMqhRVYwQE5iEFg5dDlAGQRWDi2yTEBCYOXQIjswQMP1KFyP4jlABFYOLbK9TEAK16NwPYotQNNNYhBYWTlAbxKDwMphTEDXo3A9CtcrQKjGSzeJ4TlAbef7qfECTECkcD0K18MwQKabxCCw8jlAVg4tsp3fS0DdJAaBlUMyQBBYObTItjpALbKd76c2S0CHFtnO93MyQMP1KFyPojpAjZduEoNwTEAj2/l+avwyQAisHFpk2zpAsp3vp8YrTUAj2/l+avwsQP7UeOkmkTtAvp8aL90kTUDsUbgehWsqQKJFtvP99DpA46WbxCBwTUB56SYxCOwnQNV46SYxqDtAK4cW2c7HTUDsUbgehWsmQNEi2/l+qjlAGy/dJAZRTUAhsHJokW0nQPT91HjpBjlAbef7qfGCTUBeukkMAuskQDEIrBxaxDdAexSuR+HqTUDByqFFtnMlQNEi2/l+CjdAWmQ730/NTUDZzvdT42UnQB1aZDvfrzhAnMQgsHLoTECamZmZmRkjQKJFtvP99DlAL90kBoGVTEBzaJHtfP8hQKabxCCw0jdA16NwPQpnTEBkO99PjZckQPyp8dJNgjdAokW28/1kTkApXI/C9agjQDEIrBxaRDZAukkMAivHTkDXo3A9CpcjQPLSTWIQmDVAhxbZzvejTkBeukkMAusgQESLbOf7KTZA7nw/NV7KTkC0yHa+n5odQBfZzvdTgzZA1XjpJjGIT0BMN4lBYOUjQAaBlUOLTDdAx0s3iUGwT0BWDi2ynW8mQJhuEoPAKjVAgZVDi2znT0DNzMzMzMwjQM/3U+OlmzdArBxaZDs3UEDdJAaBlcMmQIlBYOXQYjRAIbByaJFdTkDdJAaBlQMhQO58PzVemjNAEoPAyqE1TkBI4XoUrkcdQOxRuB6FizJAx0s3iUHATkBKDAIrh5YcQJZDi2zn2zFABFYOLbLtTkC4HoXrUTggQHWTGARW7jJA9P3UeOmGTUBWDi2yne8dQOxRuB6FazJA2/l+arwET0CDwMqhRbYXQLpJDAIrhzFAvHSTGASWT0BGtvP91PgWQBfZzvdTAzFAN4lBYOWgT0BYObTIdj4RQLx0kxgEljFA16NwPQpXT0DVeOkmMQgLQNNNYhBYOTJASgwCK4ceUEA1XrpJDIIYQNnO91PjZTNA+FPjpZs0UEA1XrpJDAIVQLKd76fGqzRADi2yne8XUEDdJAaBlUMWQEJg5dAiOzNAgZVDi2xnUEC6SQwCK4cQQIlBYOXQwjVAd76fGi8tUECamZmZmRkTQK5H4XoUTjRAMQisHFp8UECamZmZmZkKQKJFtvP9lDVAVg4tsp1fUEBeukkMAisNQB1aZDvfzy9AHVpkO9//T0BvEoPAyqEQQJqZmZmZ2S5Ake18PzUeUEBWDi2yne8GQIGVQ4tsJy5AokW28/18UEDhehSuR+EHQN0kBoGVgy1A2/l+arycUEBiEFg5tEgQQNEi2/l+aixALbKd76fWT0DhehSuR+ECQIts5/upMS1AppvEILAyT0Dl0CLb+X76Pz0K16Nw/S5A4XoUrkcxT0DsUbgehevpP7x0kxgE1itASgwCK4emTkArhxbZzvf/Pz81XrpJTC5AGQRWDi2qUEBEi2zn+6n9P1yPwvUo3C1AO99PjZcGUUDjpZvEILD8P8UgsHJoUStAH4XrUbgWUUAEVg4tsp3vP6jGSzeJQStAHVpkO98HUUB1kxgEVg7Nv28Sg8DKITBAmG4Sg8AyUUCmm8QgsHLyP7gehetRGDBABoGVQ4uUUUDwp8ZLN4nxPzeJQWDlMDBAVOOlm8S4UUCLbOf7qfEDQJ7vp8ZLNzFAWDm0yHa2UUA5tMh2vp/KP57vp8ZLNylAlkOLbOczUUB56SYxCKz6P8uhRbbzvSZA5/up8dJFUUAOLbKd76fuPxfZzvdT4yVAppvEILD6UEDJdr6fGi+9P+Olm8QgMCZAqvHSTWKwUECq8dJNYhDgP4/C9ShczyRAPQrXo3ANUUB1kxgEVg7xvxKDwMqhBSRAbef7qfHKUEDVeOkmMQgAwNnO91PjJSZAtMh2vp+6UEB7FK5H4XoIwEoMAiuHliVAnu+nxkuPUEAzMzMzMzMQwFTjpZvEYCFAi2zn+6nhUEBxPQrXo3AFwGZmZmZmZh9AmpmZmZkhUUDP91PjpZv+v8uhRbbzfRpAMzMzMzM7UUBOYhBYObQFwBkEVg4tshVA+n5qvHRLUUBiEFg5tMj8v4/C9ShcDxZAyXa+nxqfUUBGtvP91Hjxv1pkO99PjShAaJHtfD/dUEDfT42XbhIHwHnpJjEIrCpAjZduEoPQUEAX2c73U+MOwHe+nxov3StAj8L1KFx3UECDwMqhRbYNwNejcD0KVyxAN4lBYOVYUECYbhKDwMoEwPyp8dJN4ixAppvEILASUUBcj8L1KFwNwKRwPQrX4ytA2/l+arxsUUA730+Nl24MwMdLN4lBoCpASgwCK4eWUUBcj8L1KFwSwMuhRbbz/StAhetRuB6lUUDTTWIQWDkEwD0K16Nw/SlAvp8aL93kUUCiRbbz/dQQwM3MzMzMzCpAgZVDi2zvUUDjpZvEILAHwKRwPQrXYyxA2c73U+NNUECR7Xw/NV4TwMHKoUW2cy1A5dAi2/nuT0CamZmZmRkTwPyp8dJNIjBAIbByaJHtT0BzaJHtfL8QwI/C9Shc7zBA4XoUrkcxUECJQWDl0KIRwNEi2/l+ai1ADi2yne+XT0Cq8dJNYpAYwE5iEFg5tC1A001iEFjZTkBeukkMAisYwESLbOf7CTBAJQaBlUOLTkAj2/l+arwWwKRwPQrX4ytAmpmZmZlZTkDufD81XroYwAisHFpkuy9AwcqhRbbjTUD6fmq8dJMWwNv5fmq8NC1AGQRWDi3CTUDdJAaBlcMXwMl2vp8abzBAg8DKoUVmT0DRItv5fmoLwHe+nxovvTFA1XjpJjFYT0AIrBxaZDsGwMdLN4lB4DJAf2q8dJNYT0CR7Xw/NV4OwP7UeOkm8TNA30+Nl26iT0BmZmZmZmYMwGIQWDm0yDFAokW28/20TkAK16NwPQr/vwIrhxbZrjJA/Knx0k0CT0Boke18P7UTwJMYBFYOrTNAgZVDi2wHT0BGtvP91PgXwLx0kxgEFjRAHVpkO9+/T0CYbhKDwEoZwGZmZmZmRjVAg8DKoUXmT0DLoUW28/0ZwLTIdr6fGjNAPQrXo3CtTkBmZmZmZuYcwIGVQ4tsBzRAokW28/20TkAUrkfhetQgwHWTGARWDjRAMQisHFpET0BYObTIdn4iwBfZzvdT4zRArkfhehQuTkAOLbKd72chwF66SQwC6zRAkxgEVg5NT0CcxCCwcqgkwFg5tMh2vjVAokW28/00TkAUrkfhepQjwG8Sg8DKwTVA+FPjpZvETkDjpZvEIDAlwFyPwvUonDZAexSuR+HKTkAMAiuHFlknwAisHFpkGzNANV66SQwaUEApXI/C9agZwLpJDAIrZzNAppvEILByUECkcD0K1yMbwAisHFpkGzRAfT81XrqhUECamZmZmZkWwHsUrkfhGjVAdZMYBFbOUEBGtvP91HgXwHe+nxovHTJAKVyPwvWgUEDdJAaBlcMcwD81XrpJjDFADi2yne9/UECwcmiR7fwgwPLSTWIQWDJAjZduEoNoUEBiEFg5tMgiwDvfT42XTjBAarx0kxh8UEAQWDm0yDYhwGDl0CLbmTNAqvHSTWKYUEAzMzMzM7MRwCcxCKwcOjRA7nw/NV7CUEBI4XoUrkcKwN9PjZdusjVA8KfGSzepUEBmZmZmZmYJwMHKoUW2kzZADi2yne/fUEBg5dAi2/kHwMl2vp8abzNAyXa+nxqvUECgGi/dJAYAwH9qvHSTGDRAYOXQItvZUEA9CtejcD3qv3Noke18/zFAZmZmZmbOUEBI4XoUrkcBwMuhRbbz/TVAke18PzVWUEAQWDm0yHYKwMdLN4lBYDdAYOXQIts5UEAfhetRuB4KwH9qvHSTODhAfT81XrpZUEAZBFYOLbIRwM3MzMzMbDlADi2yne9nUECPwvUoXA8RwHNoke18nzdAPzVeuklkUEBxPQrXo3AWwFCNl24SYzhAAAAAAACIUEBMN4lBYOUawB1aZDvfzzhA3SQGgZXjUEAIrBxaZLsZwEoMAiuH9jlA+n5qvHT7UEBoke18P7UawIcW2c73kzdA+FPjpZuEUECYbhKDwAogwBKDwMqhBTdA0SLb+X4yUEBoke18P3UgwPhT46Wb5DdAx0s3iUEYUUDJdr6fGq8XwEw3iUFgRThA9P3UeOluUUDP91PjpRsWwAwCK4cWWTlA9ihcj8JtUUAdWmQ7388RwMHKoUW2UzpA9ihcj8KdUUApXI/C9SgSwFpkO99PDTdAi2zn+6mhUUAzMzMzMzMUwAAAAAAAQDZAjZduEoPIUUCTGARWDq0YwBfZzvdTIzVAZmZmZmaeUUCe76fGS7cawAisHFpkmzZAVg4tsp0XUkC8dJMYBNYawGq8dJMYZDRAmpmZmZnBUUCcxCCwcugewHe+nxov3TVAQmDl0CI7UkBQjZduEgMfwOF6FK5HwTRASOF6FK4PUkCF61G4HoUgwKrx0k1iMDlAK4cW2c43UUBxPQrXo3ALwIts5/upMTpAaJHtfD81UUAAAAAAAAADwAIrhxbZjjtA+FPjpZscUUBxPQrXo3AHwPp+arx0kzxAtMh2vp9CUUCwcmiR7XwEwAAAAAAAwDlAtvP91Hj5UECWQ4ts5/vzv3npJjEIjDhAi2zn+6kZUUB/arx0kxjcv1CNl24SAzhABoGVQ4vUUED+1HjpJjHgPy2yne+n5jhANV66SQxqUUBiEFg5tMjWP39qvHSTmDtAd76fGi/dUEAv3SQGgZUOwCuHFtnO1zxAkxgEVg7FUECmm8QgsPIRwN9PjZducj1AxSCwcmgRUUCBlUOLbOcUwLKd76fGqz5AIbByaJEdUUBWDi2yne8UwJMYBFYOjTxAz/dT46V7UEBSuB6F69EVwFpkO99PzT1AKVyPwvVYUEAUrkfhepQYwEjhehSu5z5AppvEILBaUEBOYhBYOTQWwNEi2/l+qj1A7FG4HoU7UECDwMqhRTYdwCuHFtnOlzxAy6FFtvNFUUDXo3A9ClcXwK5H4XoUDj1AiUFg5dCSUUB/arx0kxgawM3MzMzMrD1AppvEILDSUUBoke18PzUWwIts5/upkT5A7FG4HoUDUkA9CtejcL0XwDm0yHa+3ztACtejcD26UUCamZmZmRkdwOF6FK5HQTxAWmQ730/dUUCgGi/dJEYhwD81XrpJzDxAAAAAAACwUUCwcmiR7fwiwMl2vp8a7ztAke18PzUuUkD2KFyPwrUhwJZDi2znOz1AiUFg5dDSUUB56SYxCCwRwDm0yHa+3z1AWDm0yHYGUkBKDAIrhxYKwGQ730+NFz9AMzMzMzPbUUBKDAIrhxYFwP7UeOkmkT9ARrbz/dT4UUDwp8ZLN4n5v6jGSzeJ4TxATmIQWDkcUkD+1HjpJjEBwOF6FK5HoTtARrbz/dRIUkA1XrpJDAIFwGIQWDm0qDtAObTIdr5/UkBiEFg5tMgNwJhuEoPAajpApHA9Ctc7UkBYObTIdr7/v+F6FK5HgTpAN4lBYOWoUkDZzvdT46UQwKRwPQrXQzlAlkOLbOdjUkB9PzVeukkDwKrx0k1iUDlAexSuR+GaUkCgGi/dJAYMwH0/NV66KThA7FG4HoXDUkDRItv5fmoPwBBYObTIlj9AaJHtfD+VUUDZzvdT46UJwPLSTWIQWEBAHVpkO99nUUA5tMh2vp8EwCuHFtnOJ0BARrbz/dQwUUA9CtejcD32v2IQWDm0mEBAmpmZmZkZUUAIrBxaZDvjvylcj8L1CD9ANV66SQwaUUCBlUOLbOfzv7pJDAIrhz5A7FG4HoXrUEArhxbZzvezv4ts5/upET5Abef7qfGSUED2KFyPwvXgv90kBoGVIz1AJQaBlUOLUEBxPQrXo3D1vxfZzvdTYz1AzczMzMwcUUAGgZVDi2zjP9NNYhBY2T1AAiuHFtl2UUAEVg4tsp3vP83MzMzM7DxAgZVDi2zvUEB/arx0kxj+PwisHFpkuzxAObTIdr6vUUCYbhKDwMr3P2Q730+Ntz5AAAAAAABQUED8qfHSTWJgv3npJjEIbD5Ay6FFtvPtT0AMAiuHFtnWv4ts5/upcT1AcT0K16OgT0DLoUW28/3kP83MzMzMzD1A+n5qvHSDT0C0yHa+nxr9P57vp8ZLtz9AEoPAyqGFT0CDwMqhRbbbv9v5fmq8NDxA30+Nl26CT0ApXI/C9SjMP9v5fmq8NDtAi2zn+6khT0A1XrpJDALvP90kBoGVwzpACtejcD2KTkDJdr6fGi+9P7gehetR+DpALbKd76eGTkCamZmZmZnxvwwCK4cW+TlAIbByaJGNT0CsHFpkO9/1P6jGSzeJYTpAMQisHFoUUECPwvUoXI8BQDvfT42XLjlANV66SQzCT0AAAAAAAADAP28Sg8DKITpAI9v5fmoMTkBU46WbxCDoP4lBYOXQgjlA/tR46SaBTUA730+Nl26CP2ZmZmZmBjhAEoPAyqGlTUDb+X5qvHTDv28Sg8DKYTdA2c73U+PlTUBOYhBYObToP4PAyqFFtjlAxSCwcmjRTEDFILByaJHlPz0K16NwPTlAz/dT46U7TEAAAAAAAADQv4lBYOXQgjlATDeJQWCFS0B7FK5H4XrUP65H4XoU7jhA46WbxCAAS0DLoUW28/3gv42XbhKDIDlAYhBYObRYSkD6fmq8dJPYv/hT46Wb5DlAdZMYBFYeSkAGgZVDi2zjP+Olm8QgkDhAexSuR+HqSUDufD81Xrrzv1yPwvUofDdAObTIdr5/TUBcj8L1KFz1v83MzMzMDDZAuB6F61GITUBKDAIrhxb5vzeJQWDlkDVAHVpkO9/fTEDn+6nx0k0BwIts5/upUTZAMzMzMzODTEAbL90kBoEGwH0/NV66qTVAxSCwcmghTkDNzMzMzMwDwMdLN4lBIDZApHA9CtcDTkB7FK5H4XoOwFpkO99PTTZASgwCK4fGTkDfT42XbhL/vz81XrpJTDRAnMQgsHK4TED4U+Olm8T+v4ts5/upsTNAWDm0yHYeTEDP91PjpZsDwCUGgZVDCzNAgZVDi2y3S0BvEoPAyqH1v0jhehSuhzJA46WbxCAATEBQjZduEoPYv3npJjEIDDNABFYOLbINS0Bt5/up8dL3v9v5fmq8dDJA/tR46SahSkDD9Shcj8Ldv0oMAiuHdjNA5/up8dJdSkCYbhKDwMrhPyGwcmiRDTNACKwcWmQLSkAQWDm0yHb4P6wcWmQ7nzFAyXa+nxoPSkCyne+nxkvxv/hT46WbZDJAK4cW2c6XSUAGgZVDi2z/v3E9CtejkDNAtvP91HhJSUAfhetRuB75v42XbhKDIDJA6SYxCKxcSUDjpZvEILAJwFTjpZvEADRA2c73U+PlSEBcj8L1KFwEwEw3iUFgJTNAAiuHFtnuSECcxCCwcmgMwG8Sg8DKwTRAHVpkO99/SkAAAAAAAADYP/yp8dJNwjVA+n5qvHRTSkCq8dJNYhD2PwisHFpkuzVAZmZmZmaWSUDZzvdT46X7PzVeukkMAjZAg8DKoUVmSUDByqFFtvMGQJZDi2znmzVAN4lBYOXASkDpJjEIrBwFQKjGSzeJgTVAXrpJDAJ7S0DjpZvEILACQLByaJHtnDZAc2iR7XzfS0AMAiuHFtkAQCGwcmiRbTRAN4lBYOXgS0ApXI/C9SgBQNNNYhBYOTZA6SYxCKx8TECLbOf7qfH8P/T91Hjp5jRA4XoUrkeBTEBcj8L1KFz9P2IQWDm0aDVA001iEFgpSUCoxks3iUHoP1g5tMh2XjVAqMZLN4lxSEArhxbZzvfvP9nO91PjZTRAhxbZzvdDSEArhxbZzvcAQARWDi2ynTRAgZVDi2zHR0BiEFg5tMgGQKRwPQrXwzZAtMh2vp8qSED2KFyPwvX0PxkEVg4tUjNA1XjpJjGoSECJQWDl0CICQAIrhxbZTjJAexSuR+GKSEBcj8L1KFwKQJhuEoPA6jBAyXa+nxqvSEDD9Shcj8IFQH0/NV66KTBACtejcD0aSUAOLbKd76cJQLgehetRmDJA8tJNYhD4SEDP91PjpRsSQFK4HoXrkTBA+FPjpZtUSEAnMQisHFr6Px1aZDvfjy5AwcqhRbZzSEAUrkfhehTwP1YOLbKdLyxAXrpJDAJbSEB1kxgEVg7/PycxCKwcWipAg8DKoUXGSECmm8QgsHL+P2Q730+NVy5AzczMzMwMSECJQWDl0CLTvw4tsp3vJzBA8KfGSzdJSECDwMqhRbb1vz0K16Nw/S9ATDeJQWDVR0ASg8DKoUUHwNnO91PjpSxA5dAi2/kOSEDLoUW28/0KwKJFtvP9FCxASOF6FK7XR0BmZmZmZmYGQKrx0k1i0ClA7FG4HoXLR0BMN4lBYOUNQB1aZDvfjylASgwCK4dmSED6fmq8dJMSQMUgsHJoUSdABFYOLbKdSEDNzMzMzMwTQKRwPQrXYypAEFg5tMgmR0BKDAIrhxYSQMHKoUW2MyxAObTIdr6/RkC28/3UeOkMQGZmZmZm5i1A+n5qvHRDR0Cyne+nxksHQFK4HoXr0StArBxaZDuvSECYbhKDwEoUQPhT46WbxCtAexSuR+FKSUCwcmiR7XwXQB1aZDvfjypAVg4tsp3fSUC8dJMYBFYUQDEIrBxa5ChArBxaZDs/SkDByqFFtnMWQARWDi2ynS5AF9nO91NzSUAMAiuHFlkZQHNoke18Py9AcT0K16MASkBMN4lBYGUdQDVeukkMAi9APzVeukmsSkD4U+Olm8QaQOF6FK5HYS1AoBov3ST2SUDFILByaBEhQJHtfD81XitAaJHtfD/1SUCF61G4HoUOQEw3iUFgJSpA7nw/NV56SkCBlUOLbOcHQDEIrBxaJCdArkfhehReSkDLoUW28/0GQHWTGARWjiVAL90kBoHVSkCcxCCwcmgIQJMYBFYObStAAAAAAACASkAbL90kBoH5P3sUrkfhei5ACKwcWmSbSkA1XrpJDAL5P+xRuB6Fqy9AbxKDwMphS0Dn+6nx0k0CQHe+nxov/TBAF9nO91MTS0AIrBxaZDsMQKJFtvP9VCZArBxaZDu/SUDZzvdT46UEQHNoke18fyNAFK5H4XqUSUCNl24Sg8ADQKabxCCw8iFAgZVDi2zHSUCNl24Sg8ANQIGVQ4tsZx9AnMQgsHIISkAK16NwPQoNQLbz/dR4KSNAhetRuB7VSECamZmZmZkBQH9qvHSTGCNAnu+nxkunSUCamZmZmZkTQHE9CtejsCFAN4lBYOXQSUDwp8ZLN4kYQN9PjZduEiFAj8L1KFyPSkDHSzeJQeAYQMdLN4lB4B1AbxKDwMrBSkBSuB6F69EaQFK4HoXrUSNARrbz/dSYSUCcxCCwcmgdQKRwPQrXIyJAsp3vp8bbSUB9PzVeukkhQN9PjZduEiBAhetRuB6FSUD6fmq8dJMiQGIQWDm0CCNAvp8aL910SkBmZmZmZmYiQIGVQ4ts5x1ApHA9CtfDSUCLbOf7qfEkQP7UeOkm8SFAhxbZzvezSkD4U+Olm8QkQEjhehSuxx9A7FG4HoVbSkCF61G4HgUmQDm0yHa+nx1ACKwcWmSbSkB3vp8aL10oQOOlm8Qg8CJACKwcWmT7SkC+nxov3SQXQEjhehSuhyJAwcqhRbazS0BEi2zn+ykXQOF6FK5HISFA3SQGgZXzS0A5tMh2vh8SQC2yne+nxiBAAiuHFtmOTEArhxbZzncRQMHKoUW2MyVAc2iR7XwPTECwcmiR7fwXQP7UeOkmMSZAMQisHFoETECTGARWDq0dQEoMAiuHFiVAJzEIrBxqTED6fmq8dNMgQNNNYhBYOShAF9nO91OTS0B/arx0kxgfQJZDi2zn+yVAqMZLN4lhTEAzMzMzM3MjQBfZzvdTIylA001iEFiJS0AhsHJokS0iQOXQItv5/idA46WbxCDwS0DpJjEIrBwkQFyPwvUo3ChARrbz/dToS0BOYhBYObQmQEoMAiuHViBAVg4tsp1/S0D0/dR46SYNQJMYBFYOrR1AWDm0yHauS0Av3SQGgZUDQM3MzMzMTCBALbKd76c2TEB/arx0kxj6P05iEFg5NB5AHVpkO9+vTEDByqFFtvPxP3sUrkfh+hdAEoPAyqHlS0AxCKwcWmQGQBfZzvdTYxRAkxgEVg7tS0BI4XoUrkf5P6rx0k1iEBJAGQRWDi1yTEBmZmZmZmb0P3sUrkfh+hNArkfhehReS0AEVg4tsp3rP8l2vp8a7yJAwcqhRbYjTEA9CtejcD34PyPb+X5qfCRABFYOLbKNTEBeukkMAivjP+F6FK5HISZAuB6F61EYTEA1XrpJDALTv2q8dJMYxCZA9P3UeOmGS0AK16NwPQq3P90kBoGVQyZAObTIdr4PTUDHSzeJQWD1PxSuR+F6lCRAAiuHFtmOTUB/arx0kxgBQIXrUbgeRShA3SQGgZWzTEDXo3A9CtcBQAwCK4cW2SZAcT0K16NQTEDufD81Xrr3vwrXo3A9iihASgwCK4fmS0DD9Shcj8ICwE5iEFg5dCtAz/dT46XrS0BQjZduEoP+v4GVQ4ts5yxABoGVQ4tsS0DRItv5fmoAwK5H4XoULihA8KfGSzc5TEA3iUFg5dANwC/dJAaBlSdAj8L1KFzvTECR7Xw/NV4LwJMYBFYO7SVAWmQ730/tTEDdJAaBlUMBwHWTGARWTixA6SYxCKx8TEDFILByaJH1v4lBYOXQIi9AmG4Sg8CaTEAGgZVDi2zxvzMzMzMzcy9AXrpJDAIbTUAbL90kBoGlPxKDwMqhhS1AkxgEVg5tTUAQWDm0yHbeP5zEILBySDBARIts5/vZTEAMAiuHFtkCwJ7vp8ZL9zBACtejcD0qTUBOYhBYObTgP0Jg5dAiWzFAmpmZmZmpTUCTGARWDi34P2ZmZmZmxjJAvp8aL93kTUAdWmQ730/zPz81XrpJjDNACKwcWmSLTUAZBFYOLbLhP3e+nxovXTFArBxaZDtfTUBGtvP91HgHQDeJQWDlEDBAH4XrUbgOTUBeukkMAisLQAisHFpkOzBAoBov3SS2TEDufD81XjoUQCcxCKwcGi1ArBxaZDtvTEDufD81XjoVQHe+nxovHTNAWmQ73099TkCJQWDl0CL7PyPb+X5qfDRAYOXQItu5TkDn+6nx0k38P99PjZduEjVAUI2XbhKDTkDXo3A9CtcIQLTIdr6fWjRATmIQWDl0TkAxCKwcWmQQQA4tsp3vhzRAPQrXo3B9T0DdJAaBlUP7P+58PzVe2jNATDeJQWDVT0CiRbbz/dTIP6RwPQrXYzZAtvP91HhpTkBU46WbxCAJQKRwPQrXAzdADAIrhxY5TkAfhetRuJ4RQNNNYhBYWThAF9nO91OTTkB9PzVeukkSQKabxCCwMjlAsp3vp8aLTkBGtvP91HgNQLgehetRODdAEFg5tMh2TUBCYOXQItsRQI/C9ShczzdAZDvfT403TUD0/dR46SYXQHE9CtejMDhAtvP91Hh5TEASg8DKocUWQAIrhxbZTjlAtvP91HhZTEAv3SQGgRUTQJ7vp8ZLtzlAPQrXo3C9S0AIrBxaZLsRQKJFtvP9FDlAZmZmZmY2S0DjpZvEILATQARWDi2yvTpADi2yne+nS0CYbhKDwMoMQJhuEoPAijhASgwCK4fmTkAnMQisHNoWQMUgsHJo0TlATmIQWDk0T0Ce76fGSzcYQLbz/dR4aTpA46WbxCDQTkDHSzeJQeAcQPyp8dJNwjlAzczMzMy8TkA1XrpJDIIgQMP1KFyPojlA4XoUrkfxT0BEi2zn+6kZQDm0yHa+nztABoGVQ4uMTkCJQWDl0CIcQOkmMQisXDxAexSuR+E6TkCwcmiR7TwgQPyp8dJNQj1AObTIdr6/TkAAAAAAAIAhQLTIdr6f2j1A8KfGSzcpT0BCYOXQIhsgQDVeukkMQj1A8KfGSzepTUAQWDm0yHYeQDm0yHa+nzxAEFg5tMhGTUBGtvP91HgaQI2XbhKDYD1AKVyPwvW4TkAxCKwcWiQkQD81XrpJLD5AFK5H4Xo0T0BvEoPAyqElQDvfT42XLj9ABoGVQ4vMTkC4HoXrUTgnQIXrUbge5T5Ag8DKoUWWTkCe76fGS3cpQGIQWDm0SD1Aw/UoXI+iT0Cmm8QgsHInQB+F61G4PjxA46WbxCAIUEAAAAAAAAAmQJqZmZmZeTtAK4cW2c4/UECgGi/dJAYoQC2yne+n5jxAgZVDi2w/UEBU46WbxOAjQHe+nxovLUBAVg4tsp2vTkCyne+nxgsmQB1aZDvfr0BA30+Nl25CTkArhxbZzjcnQKrx0k1iMEFAd76fGi+tTkCq8dJNYtAoQIXrUbgeJUFA7nw/NV5KT0BGtvP91PgoQH9qvHSTCEFA8KfGSzfZTUAK16NwPQolQAIrhxbZrkFAEoPAyqFVTkArhxbZzvcpQHNoke18H0JAEFg5tMimTkB56SYxCOwrQG3n+6nxkkJAPQrXo3AtT0DsUbgehasqQESLbOf72UJAZDvfT42XT0DhehSuRyEsQJMYBFYOjUJAVg4tsp0fTkAUrkfhelQtQLpJDAIrF0NAhetRuB7VTUCyne+nxosrQDEIrBxalENAPQrXo3AtTUDNzMzMzAwtQM3MzMzMLERAyXa+nxr/TEBOYhBYOXQqQBBYObTIpkJAd76fGi8tT0CF61G4HgUoQAaBlUOLDENAO99PjZeuT0D0/dR46aYmQPyp8dJNokJAZmZmZmYeUEDRItv5fmolQArXo3A96kJA5/up8dJVUEACK4cW2Q4kQMP1KFyPgkNAWDm0yHZeT0Cyne+nxoskQG8Sg8DKMUNARIts5/vZTkCDwMqhRbYiQArXo3A9mkJAmG4Sg8D6TkC0yHa+n1ohQFK4HoXrgUNABoGVQ4s8TkC6SQwCK0ciQBkEVg4tUkJAHVpkO99/TkBzaJHtfD8fQOxRuB6FO0NAUrgehevBTUDfT42XbpIgQDMzMzMzo0JAarx0kxjkTUA/NV66SYweQM3MzMzMXEJAeekmMQhsTUAzMzMzMzMbQCcxCKwc+kFA2c73U+MdUEAlBoGVQ8slQOOlm8QgkEFAmG4Sg8BiUEB7FK5H4bokQGZmZmZmhkFA+FPjpZusUEAj2/l+arwmQBBYObTIpkFAxSCwcmihUECsHFpkOx8pQJMYBFYO3UBA/Knx0k1CUEA9CtejcP0jQI2XbhKD4EBAqMZLN4kBUECLbOf7qbEhQA4tsp3vp0BAN4lBYOVwT0BzaJHtfP8hQBKDwMqhJUFAarx0kxgcUEDNzMzMzMweQClcj8L1WEFAjZduEoP4UEDLoUW2870lQGQ730+NZ0FAj8L1KFxHUUACK4cW2U4nQKrx0k1iwEBAUrgehet5UUB3vp8aL10nQMHKoUW2U0BAmpmZmZlxUUDy0k1iEJglQN9PjZdu8kFAexSuR+GCUUDjpZvEIDAmQI2XbhKDwEFAj8L1KFyfUUAUrkfhepQjQDvfT42XnkJAL90kBoFVUUDNzMzMzAwmQKwcWmQ7r0BAN4lBYOWwUUDRItv5fmopQHWTGARWHkBAPzVeuknsUUAtsp3vp4YpQG8Sg8DKEUBAN4lBYOUgUkArhxbZzvcmQLbz/dR4CT9ApHA9CtczUkA1XrpJDAImQMdLN4lBMEBAYhBYObQoUkAhsHJoke0rQFpkO99PHUBA5/up8dL9UUDXo3A9CpcuQC2yne+nJj9AeekmMQgMUkCNl24SgyAwQKRwPQrXg0BA5/up8dLFUUDZzvdT4+UvQH0/NV66ST9AoBov3STeUUC0yHa+nzoxQPYoXI/CNUBAQmDl0CKzUUBMN4lBYCUxQE5iEFg5pEBAbxKDwMo5UkDy0k1iENglQKabxCCwokBAbef7qfFqUkAfhetRuF4jQKrx0k1iUEBAObTIdr43UkB3vp8aLx0hQK5H4XoUzj9AKVyPwvVYUkBeukkMAisfQNNNYhBYWUFA2c73U+OFUkBmZmZmZqYiQLbz/dR4aUFAiUFg5dCyUkDRItv5fuofQMUgsHJoIUJAppvEILDKUkDfT42XbpIeQMuhRbbzPUJAGQRWDi0SU0BQjZduEoMcQPYoXI/ClUJAoBov3SSWUkDP91PjpZsfQDvfT42XfkBA2c73U+PlUUBU46WbxOAgQEa28/3UKEBAK4cW2c6vUUBt5/up8dIdQDeJQWDl0D5ApHA9CterUUCiRbbz/dQeQC2yne+nBj5AeekmMQisUUBQjZduEgMbQCUGgZVDe0BA16NwPQpXUUDTTWIQWLkdQCuHFtnOJ0FAZDvfT41XUUAnMQisHNoaQMHKoUW2k0FA/tR46SYJUUAbL90kBgEcQLByaJHtbEFAUI2XbhLbUEBMN4lBYOUfQDeJQWDlEEJA/Knx0k36UEAlBoGVQwsZQKAaL90kZj5AqMZLN4mpUUD2KFyPwvUhQCuHFtnO9zxA001iEFipUUAUrkfhepQiQCGwcmiRTTxA0SLb+X76UUCF61G4HoUhQHNoke18PztAEFg5tMj2UUDTTWIQWDkgQAisHFpkuzxAFK5H4XqcUUC0yHa+n5olQIGVQ4tsRztAzczMzMysUUB1kxgEVk4mQBsv3SQGIT1ACtejcD1CUUCDwMqhRXYmQJhuEoPA6jxAsHJoke1EUkB9PzVeugkiQIXrUbgeZTxAdZMYBFaWUkCF61G4HgUhQIGVQ4tsRzxATDeJQWCVUkAQWDm0yPYbQA4tsp3vRztAz/dT46WzUkCDwMqhRbYZQOf7qfHSTT1AHVpkO9/fUkApXI/C9eghQFpkO99PbT1Ake18PzXmUkBeukkMAuskQOF6FK5HgTxAuB6F61HIUkDfT42XblImQKabxCCwcj5AKVyPwvUIU0BvEoPAyuElQH0/NV66ST1AGQRWDi1yUkDufD81XjoZQNejcD0KNz1AppvEILBqUkDRItv5fmoTQARWDi2y/TtAVg4tsp03UkC+nxov3aQRQLTIdr6fWjtAzczMzMxMUkBoke18PzULQPyp8dJNgj5Aarx0kxhEUkAIrBxaZDsRQM3MzMzMrD9AF9nO91ODUkBzaJHtfD8RQO58PzVeekBAxSCwcmhZUkCR7Xw/NV4OQKAaL90kZkBAxSCwcmg5UkB7FK5H4XoDQGZmZmZm1kBAnu+nxksHUkCgGi/dJAb9P4XrUbgeZUFAAiuHFtnuUUD8qfHSTWIDQGQ730+Nt0BABFYOLbLtUUC8dJMYBFbiP90kBoGVoztAarx0kxj0UUC0yHa+n5oUQIPAyqFFdjpARIts5/vBUUAEVg4tsh0TQDvfT42XLjlAzczMzMz0UUBQjZduEgMUQJhuEoPASjhAEoPAyqH1UUAUrkfhepQQQD81XrpJbDpAWDm0yHZuUUCiRbbz/VQWQL6fGi/dJDlAVOOlm8Q4UUAMAiuHFtkVQFg5tMh2/jhAqMZLN4kRUUACK4cW2U4QQCPb+X5qHDlAmpmZmZnxUECPwvUoXA8aQFK4HoXrETlAke18PzUeUkBEi2zn+6kYQIXrUbge5TdAtvP91HhRUkD2KFyPwvUZQLx0kxgEtjdAnMQgsHKYUkAMAiuHFtkVQKwcWmQ7nzZAMQisHFqkUkAfhetRuJ4TQEjhehSuBzhAPQrXo3B1UkBEi2zn+6kfQOF6FK5H4TZAtvP91HixUkB7FK5H4XogQCPb+X5qHDhAwcqhRbYrUkBCYOXQItshQLpJDAIrxzhAKVyPwvXIUkAdWmQ7388UQGiR7Xw/tThA6SYxCKwMU0CYbhKDwMoQQDeJQWDlUDhAVOOlm8ToUkC4HoXrUbgGQJ7vp8ZLdzdAWmQ7308NU0D0/dR46SYBQCGwcmiRDTpACtejcD06U0CBlUOLbGcQQNejcD0KVzpAF9nO91NjU0BMN4lBYGUVQBsv3SQGATpAokW28/18U0AAAAAAAAAIQCGwcmiR7ThAGy/dJAahUkCPwvUoXI8DQN9PjZdukjhAtvP91Hh5UkDhehSuR+HyP2Q730+NFzdAWmQ7309lUkCHFtnO91PxP3E9CtejcDZARIts5/t5UkAK16NwPQq3P2IQWDm0iDZAvp8aL908UkCLbOf7qfEAQFg5tMh2HjVAdZMYBFYmUkDl0CLb+X4AQOkmMQisPDRAoBov3SR2UkCWQ4ts5/v/P8HKoUW2MzNAg8DKoUV2UkAfhetRuB71P6wcWmQ7vzRAokW28/3sUUDByqFFtvMJQBBYObTIdjVAg8DKoUWWUUBcj8L1KFwKQLKd76fGSzVATDeJQWBtUUCoxks3icESQCUGgZVD6zRA+FPjpZtcUUDjpZvEILABQI2XbhKDoDRAppvEILC6UkD6fmq8dJMFQPhT46Wb5DNACKwcWmQLU0CuR+F6FK4EQOOlm8Qg8DNAy6FFtvMtU0BkO99PjZfyP9V46SYx6DJAdZMYBFZGU0CJQWDl0CLjPyGwcmiRbTRAokW28/1MU0BEi2zn+6kMQAIrhxbZ7jNAvHSTGAQ+U0Bg5dAi2/kTQKJFtvP91DRAy6FFtvNlU0C0yHa+nxoYQLTIdr6f+jVAXI/C9Sh8U0Db+X5qvPQWQN9PjZduUjRAgZVDi2xvU0Db+X5qvPQcQBsv3SQGITVA8tJNYhAwU0CYbhKDwMrhPwwCK4cWOTVATmIQWDlMU0C4HoXrUbjqv5qZmZmZWTRAEoPAyqEVU0DsUbgehev7v+kmMQisnDNAc2iR7Xw3U0CuR+F6FK4EwM3MzMzMrDZAXrpJDAJLU0AhsHJoke30vxSuR+F6lDdAVOOlm8SIU0ASg8DKoUXiv6abxCCwsjhAd76fGi+lU0BYObTIdr73v1pkO99PzTlAsp3vp8bLU0Cq8dJNYhDov2Q730+NtzlAhetRuB4VVEDD9Shcj8K1v8UgsHJokThAHVpkO98/VEBMN4lBYOWgvw4tsp3vxzpAXrpJDAIzVEBGtvP91HjhP0SLbOf7aTRAVOOlm8TAUkAGgZVDi2z5vxsv3SQGoTNA8tJNYhCIUkCF61G4HoUDwL6fGi/dJDJAXrpJDAKbUkD8qfHSTWICwA4tsp3vZzFASgwCK4eeUkBSuB6F61EKwP7UeOkm8TNAbxKDwMopUkCWQ4ts5/sAwH0/NV66aTVAWmQ7308VUkB7FK5H4XoDwKwcWmQ7/zJAf2q8dJPwUUD+1HjpJjEHwNV46SYx6DVA46WbxCDAUUDZzvdT46X9vyGwcmiRrTFAd76fGi+lUkBg5dAi2/nwv4GVQ4tsRzBA/Knx0k26UkAQWDm0yHbqv4/C9Shczy9AIbByaJENU0DRItv5fmr4v57vp8ZLty1A3SQGgZUTU0BxPQrXo3ABwD81XrpJDDBA0SLb+X7CUkBvEoPAyqHlPwisHFpkOy1AWDm0yHbOUkCiRbbz/dTwP+Olm8QgMCxAsHJoke0cU0Dl0CLb+X72P/7UeOkmMStA9ihcj8KVUkA9CtejcD3yP6wcWmQ7nylAhxbZzvcTU0DfT42XbhL7P7gehetR+ChAw/UoXI/CUkA5tMh2vp/4Pxsv3SQGwTBAAiuHFtlOU0Coxks3iUH2v0a28/3UeDBARIts5/uhU0DsUbgehev/v6rx0k1icDBAXrpJDAKbU0DpJjEIrBwMwAAAAAAAAC9A/tR46Sa5U0ApXI/C9agQwNEi2/l+ijFAYOXQItvhU0CiRbbz/dT4vxKDwMqhBTFAtMh2vp86VEAEVg4tsp3zv5HtfD81HjJAKVyPwvVwVEA9CtejcD3iv5HtfD81XjNAbxKDwMpxVEDb+X5qvHT1v7Kd76fGizRAL90kBoFVVEB7FK5H4Xrsv7pJDAIrpzRAg8DKoUU2VEC+nxov3STWP42XbhKDoDVA4XoUrkdZVEBOYhBYObT6vzMzMzMzczFAxSCwcmhxU0B3vp8aL10QwAIrhxbZjjFApHA9CtdrU0BeukkMAisWwHWTGARWbjBAAiuHFtk2U0AUrkfhepQYwB1aZDvfzy9AokW28/1MU0CiRbbz/dQcwLKd76fG6zJA5dAi2/lGU0CuR+F6FK4XwDvfT42XLjNAK4cW2c4vU0BQjZduEoMdwH0/NV66CTNAy6FFtvN9U0DXo3A9CpcgwMUgsHJokTRARrbz/dQIU0DFILByaBEewCUGgZVDCzBAcT0K16PwUkArhxbZzvcVwPyp8dJNIi5AvHSTGAS2UkBzaJHtfD8YwArXo3A9SitA6SYxCKzEUkD4U+Olm0QWwClcj8L1aClAPzVeukmkUkD4U+Olm8QYwOxRuB6F6y5Af2q8dJNYUkCkcD0K1yMXwESLbOf7yTBAnu+nxks3UkAxCKwcWmQZwB+F61G43jBArkfhehTWUUCe76fGS7cYwOkmMQis/DBAVg4tsp1PUkBYObTIdj4fwDvfT42X7ipAhxbZzvfzUkBmZmZmZuYRwPp+arx0UyhAqvHSTWIAU0CiRbbz/dQOwIts5/up8SVAhxbZzvcDU0C+nxov3SQTwARWDi2y3SVAZDvfT403U0AnMQisHNoWwH0/NV66CSRAJQaBlUPTUkC6SQwCK4cSwFg5tMh2PjZAL90kBoGFR0AX2c73U+MBwLgehetRODxASOF6FK7XSECDwMqhRTYTQK5H4XoUDjtAw/UoXI/iSUB1kxgEVg4OQArXo3A9SjtA001iEFhZSkDZzvdT46UHQLx0kxgEtj5ARrbz/dSYRkCkcD0K16MOQHE9CtejMD5A/Knx0k3yRkCkcD0K16MEQGDl0CLbmT5AgZVDi2zXRUAEVg4tsp0NQGIQWDm0CEBAZmZmZmbWRkAzMzMzMzMRQIGVQ4tspz1A4XoUrkfRRkCiRbbz/dQTQLByaJHtPDxArBxaZDuvRkDfT42XbhITQM3MzMzMbDtAFK5H4XoER0BWDi2ynW8XQAIrhxbZzjpA/Knx0k2iRkBmZmZmZmYbQJ7vp8ZLFzpAmG4Sg8DqRkDNzMzMzEwfQC2yne+n5jlAFK5H4XqUR0ACK4cW2c4fQJ7vp8ZLFzlAmG4Sg8DaR0BOYhBYOTQiQEw3iUFghTpA7FG4HoULSEAQWDm0yPYbQEoMAiuHVjpA9ihcj8K1SEB7FK5H4XocQI/C9ShcTztAcT0K16PAR0BkO99PjZcXQGiR7Xw/9TtANV66SQwiSEBaZDvfTw0TQBBYObTIFjxAZDvfT41XSUCiRbbz/dQNQLByaJHtHDpANV66SQziSUASg8DKoUUSQPyp8dJNQjxAObTIdr7/SED4U+Olm8QCQPp+arx00zpAQmDl0CKbSEBkO99PjZf4P+xRuB6FqzhAc2iR7XxXU0CamZmZmRkTwG8Sg8DKcUFAqMZLN4lRTEBvEoPAymEsQBsv3SQGoUBAGy/dJAahQEAAAAAAAAAAAMUgsHJoEUVAoBov3SSWTECyne+nxksDQHnpJjEI3EdABoGVQ4uMTkA1XrpJDAIvQMP1KFyPQjxAmpmZmZm5UkAnMQisHFr6P3Noke18v0ZAuB6F61FoUEDpJjEIrJwVQFpkO99P/UVAc2iR7XxfPEDn+6nx0s0bQNnO91PjZTNAF9nO91PjO0Dn+6nx0u0xQARWDi2yLUtAUI2XbhIjPkDdJAaBlcMTQM3MzMzMzD5AaJHtfD/VN0AEVg4tsp33Py/dJAaBFUVAppvEILByJ0ACK4cW2U4RQIcW2c73kz1AKVyPwvUITECgGi/dJAb9vzMzMzMzE01ACKwcWmQrQ0CsHFpkO98aQHsUrkfhOkJA/Knx0k3iR0A730+Nl+40QJZDi2znuyFA4XoUrkcRSUA730+Nly41QI/C9Shcr0JAEFg5tMjmUUA9CtejcH0gQHe+nxovLUJAYOXQItupRkA730+Nl270P+Olm8QgcENAQmDl0CLTUEAIrBxaZLsQQAisHFpkWz5APzVeukkcQkDhehSuR0E3QHe+nxovPTpAObTIdr5fTkDn+6nx0m0yQJ7vp8ZL50JARIts5/vpRkASg8DKoUUSQLpJDAIrR0dAcT0K16PwPUA1XrpJDIIUQOxRuB6FayNA46WbxCCwR0BSuB6F69EUQPT91Hjp5jtABFYOLbItR0Dy0k1iEFjzPwAAAAAA4DhASgwCK4dGQEDByqFFtvPzPzeJQWDlQEBA9P3UeOk2REAj2/l+arwEQEa28/3UuC9AMzMzMzMzUED+1HjpJjHYv0SLbOf7iUFAYhBYObR4SED4U+Olm+QyQPCnxks3CTBArkfhehQOSUBaZDvfT80yQCUGgZVDK0lAbef7qfHCRkDHSzeJQWAmQD0K16NwfUBAz/dT46XLR0CYbhKDwEokQHWTGARWTkBAwcqhRbZzTEAzMzMzMzPTv+kmMQisTEBAPQrXo3B9TkACK4cW2c4bQIlBYOXQ4ipATDeJQWCFQEA3iUFg5dD4P8P1KFyPAilAGy/dJAaJUkBWDi2yne//v4cW2c73Y0JAsp3vp8bLRkDFILByaDE4QC2yne+ntkJAkxgEVg6NQEDP91PjpZsWQNv5fmq8lDtAUrgehesRUEDl0CLb+X4EwKabxCCwkjpAN4lBYOXwRUDjpZvEILD6P2iR7Xw/lUlAUI2XbhIDQkAMAiuHFtn8P2IQWDm0iDZAsp3vp8Y7S0AdWmQ730/9vyPb+X5qHDtASOF6FK5nTUBkO99PjZcQQClcj8L1yDZAJzEIrBy6P0AQWDm0yHYHQPYoXI/CtShAWmQ73089SUCYbhKDwMrhv8uhRbbzPTpAVg4tsp3vR0Cmm8QgsPIpQI2XbhKDIDBAI9v5fmrMR0B1kxgEVo4XQBkEVg4tsihAGQRWDi2SNkDl0CLb+X4yQG8Sg8DKMUBAJQaBlUNTUEAj2/l+arwJwE5iEFg5VDZAWDm0yHaeRkBGtvP91LgiQARWDi2yvUFAexSuR+GSUUAEVg4tsp0tQLbz/dR4CUBAvHSTGAQOU0CkcD0K12MqQEJg5dAimz9ArkfhehQuSUDLoUW28/3gPw4tsp3vx0VAjZduEoOwTUACK4cW2c4NQIcW2c73I0lAx0s3iUGQQEC4HoXrUbj8PzMzMzMzk0hAMzMzMzMTSkBmZmZmZuYqQFCNl24SozhAkxgEVg6NSEDTTWIQWDn+v0a28/3U+EVA/Knx0k2iRkAUrkfhenQ0QAisHFpk+ydAgZVDi2zHQkCiRbbz/dQJQBsv3SQGwUlA4XoUrkfhRED+1HjpJrEqQCGwcmiR7UFAI9v5fmq8OkDZzvdT4yUVQESLbOf7KTRAzczMzMx8S0B1kxgEVo4zQOf7qfHSDTxAbxKDwMohOUCBlUOLbOcvQFyPwvUo7EJAexSuR+FaMEC4HoXrUbgjQPT91HjpRkdAkxgEVg6NOECDwMqhRTYhQMHKoUW28zJAJzEIrBw6SEApXI/C9SgYwEjhehSupztASOF6FK6nO0AAAAAAAAAAAFYOLbKdn01AYhBYObRIOUAv3SQGgZUOQC/dJAaBdUFAi2zn+6kxPUAbL90kBoERQLByaJHtTEBAH4XrUbjePEBSuB6F6/E3QLgehetReE9AexSuR+HaQECq8dJNYhALQEoMAiuHpkNAvp8aL90kR0CiRbbz/fQ3QFK4HoXr0RpAZmZmZmbGOECYbhKDwIooQLByaJHtvDdAGQRWDi0yR0CJQWDl0MI4QNv5fmq8dElAQmDl0CKLTkC4HoXrUfgiQG3n+6nxUiRADi2yne/nQEBeukkMAqsUQCGwcmiRDTdAgZVDi2wXSkCe76fGSzcOwJHtfD81bkZAeekmMQi8R0DRItv5fuoyQFTjpZvEoB1AexSuR+FqQ0ASg8DKocUlQAisHFpkC0VA001iEFhpQkAMAiuHFlkSQLx0kxgE1hdAJQaBlUNLSEAfhetRuB4eQGZmZmZmRjVAI9v5fmqcPUAj2/l+arz6v3e+nxovfUhACKwcWmRLSUDjpZvEILDuPwisHFpkm0VAuB6F61HoUEDNzMzMzEwVwCUGgZVD+0JA9ihcj8IVP0AX2c73U+MIQESLbOf7qSBAZmZmZmYmTEAfhetRuN4xQGZmZmZmpkZAzczMzMxMJEDb+X5qvHQGwFpkO99PzTVAxSCwcmghSEAMAiuHFtkjQEa28/3UyEJAFK5H4XqUI0DhehSuR+H6v4/C9ShcDzpAg8DKoUVmT0ASg8DKocUWwNNNYhBY+UFAPzVeukmcSUC0yHa+n/o7QCPb+X5qvDRArBxaZDufSkAfhetRuJ4QwDEIrBxa1EhAK4cW2c6HRUC0yHa+n9ouQJZDi2zna0NA+n5qvHRTSEBSuB6F63E2QLTIdr6f+kNAw/UoXI/yQkBOYhBYObQJQEw3iUFg1UFA2c73U+O1R0Dwp8ZLN2k6QMtg+vNDvjZA5qTGKWkqSEAfNxoKGy71P90edNh3CDhAQdRmfGhLSEC4xRPgcJW0P3RiZWFdcuUBAAAoXXLmAQAAKFUKcjMwMjUzNzU4NHLnAQAARwAAAAAAAAAARwAAAAAAAAAARz/wAAAAAAAAh3LoAQAATolLAVgBAAAAQVUBIEsBiYmJWAAAAAAoRz/qWll9Sde6Rz/mlpXZGrjpRz/hkZJkGzKLRz/wAAAAAAAAdHLpAQAARwAAAAAAAAAARwAAAAAAAAAARwAAAAAAAAAAh3LqAQAATihHP+paWX1J17pHP+aWldkauOlHP+GRkmQbMotHP/AAAAAAAAB0cusBAACJSwJK/////1gDAAAATUVUcuwBAABdcu0BAAAoXXLuAQAAKFUKYTMwNTk1ODYyNHLvAQAAVQBOR0BUV64gAAAAR0BDPtkWhysCR0BROvGp++dtR0A58WhysCDFh3LwAQAASwBHP8mZmaAAAABHAAAAAAAAAABHP+AAAAAAAACHcvEBAABHP/o9cKAAAACJSwJLB4mJWAMAAABOMyty8gEAAFgAAAAAKEc/yBgVoHs1K0c/1BQSBbwBo0c/7x8fFJg9eUc/8AAAAAAAAHRy8wEAAEdAQz7ZFocrAkdAUTrxqfvnbUdAOfFocrAgxYdy9AEAAE5YAQAAAE5HP/AAAAAAAABHP/o9cKAAAABLAShHP8gYFaB7NStHP9QUEgW8AaNHP+8fHxSYPXlHP/AAAAAAAAB0cvUBAABYBAAAAG1haW5y9gEAAChHP+paWX1J17pHP+aWldkauOlHP+GRkmQbMotHP/AAAAAAAAB0cvcBAACJR7/wAAAAAAAAiU5lXXL4AQAAKFUKYTMwNTk1ODY2NHL5AQAAVQBOR0BTG4UgAAAAR0BDLXCj1wo9R0BQ5jU/fO2RR0A5V0vGp++eh3L6AQAASwFHP8mZmaAAAABHAAAAAAAAAABHP+AAAAAAAACHcvsBAABHP/4UeuAAAACJSwJLBomJWAIAAABDM3L8AQAAWAAAAAAoRz/qWll9Sde6Rz/mlpXZGrjpRz/hkZJkGzKLRz/wAAAAAAAAdHL9AQAAR0BDLXCj1wo9R0BQ5jU/fO2RR0A5V0vGp++eh3L+AQAATlgCAAAAQ0Fy/wEAAEc/8AAAAAAAAEc//hR64AAAAEsCKEc/6lpZfUnXukc/5paV2Rq46Uc/4ZGSZBsyi0c/8AAAAAAAAHRyAAIAAFgEAAAAbWFpbnIBAgAAKEc/6lpZfUnXukc/5paV2Rq46Uc/4ZGSZBsyi0c/8AAAAAAAAHRyAgIAAIlHv/AAAAAAAACJTmVdcgMCAAAoVQphMzA1OTU4NzA0cgQCAABVAE5HQFNBR6AAAABHQEPZ++dsi0RHQFDFT987ZFpHQDjWyLQ5WBCHcgUCAABLAkc/yZmZoAAAAEcAAAAAAAAAAEc/4AAAAAAAAIdyBgIAAEc/+cKPYAAAAIlLAksGiYlYAgAAAEMycgcCAABYAAAAAChHP+paWX1J17pHP+aWldkauOlHP+GRkmQbMotHP/AAAAAAAAB0cggCAABHQEPZ++dsi0RHQFDFT987ZFpHQDjWyLQ5WBCHcgkCAABOWAEAAABDRz/wAAAAAAAARz/5wo9gAAAASwMoRz/qWll9Sde6Rz/mlpXZGrjpRz/hkZJkGzKLRz/wAAAAAAAAdHIKAgAAWAQAAABtYWlucgsCAAAoRz/qWll9Sde6Rz/mlpXZGrjpRz/hkZJkGzKLRz/wAAAAAAAAdHIMAgAAiUe/8AAAAAAAAIlOZV1yDQIAAChVCmEzMDU5NTg3NDRyDgIAAFUATkdAU0PXAAAAAEdARDUeuFHrhUdAUPJul41P30dAOB2yLQ5WBIdyDwIAAEsDRz/JmZmgAAAARwAAAAAAAAAARz/gAAAAAAAAh3IQAgAARz/2uFHgAAAAiUsCSwiJiVgCAAAATzJyEQIAAFgAAAAAKEc/8AAAAAAAAEc/qhoaXXlX20c/qhoaXXlX20c/8AAAAAAAAHRyEgIAAEdARDUeuFHrhUdAUPJul41P30dAOB2yLQ5WBIdyEwIAAE5YAQAAAE9HP/AAAAAAAABHP/a4UeAAAABLBChHP/AAAAAAAABHP6oaGl15V9tHP6oaGl15V9tHP/AAAAAAAAB0chQCAABYBAAAAG1haW5yFQIAAChHP+paWX1J17pHP+aWldkauOlHP+GRkmQbMotHP/AAAAAAAAB0chYCAACJR7/wAAAAAAAAiU5lXXIXAgAAKFUKYTMwNTk1ODc4NHIYAgAAVQBOR0BUEo9gAAAAR0BCrXCj1wo9R0BQ6OVgQYk3R0A4MGJN0vGqh3IZAgAASwRHP8mZmaAAAABHAAAAAAAAAABHP+AAAAAAAACHchoCAABHP/4UeuAAAACJSwJLBomJWAIAAABDM3IbAgAAWAAAAAAoRz/qWll9Sde6Rz/mlpXZGrjpRz/hkZJkGzKLRz/wAAAAAAAAdHIcAgAAR0BCrXCj1wo9R0BQ6OVgQYk3R0A4MGJN0vGqh3IdAgAATlgCAAAAQ0JyHgIAAEc/8AAAAAAAAEc//hR64AAAAEsFKEc/6lpZfUnXukc/5paV2Rq46Uc/4ZGSZBsyi0c/8AAAAAAAAHRyHwIAAFgEAAAAbWFpbnIgAgAAKEc/6lpZfUnXukc/5paV2Rq46Uc/4ZGSZBsyi0c/8AAAAAAAAHRyIQIAAIlHv/AAAAAAAACJTmVdciICAAAoVQphMzA1OTU4ODI0ciMCAABVAE5HQFMaPYAAAABHQEKIUeuFHrhHQFCSDEm6XjVHQDeUOVgQYk6HciQCAABLBUc/yZmZoAAAAEcAAAAAAAAAAEc/4AAAAAAAAIdyJQIAAEc//hR64AAAAIlLAksGiYlYAgAAAEMzciYCAABYAAAAAChHP+paWX1J17pHP+aWldkauOlHP+GRkmQbMotHP/AAAAAAAAB0cicCAABHQEKIUeuFHrhHQFCSDEm6XjVHQDeUOVgQYk6HcigCAABOWAIAAABDR3IpAgAARz/wAAAAAAAARz/+FHrgAAAASwYoRz/qWll9Sde6Rz/mlpXZGrjpRz/hkZJkGzKLRz/wAAAAAAAAdHIqAgAAWAQAAABtYWlucisCAAAoRz/qWll9Sde6Rz/mlpXZGrjpRz/hkZJkGzKLRz/wAAAAAAAAdHIsAgAAiUe/8AAAAAAAAIlOZV1yLQIAAChVCmEzMDU5NTg4NjRyLgIAAFUATkdAUlrhQAAAAEdAQhIMSbpeNUdAUJqwIMSbpkdANgl41P3ztodyLwIAAEsGRz/JmZmgAAAARwAAAAAAAAAARz/gAAAAAAAAh3IwAgAARz/8UeuAAAAAiUsCSxCJiVgCAAAAUzNyMQIAAFgAAAAAKEc/8AAAAAAAAEc/8AAAAAAAAEc/yBgVoHs1K0c/8AAAAAAAAHRyMgIAAEdAQhIMSbpeNUdAUJqwIMSbpkdANgl41P3ztodyMwIAAE5YAgAAAFNEcjQCAABHP/AAAAAAAABHP/xR64AAAABLByhHP/AAAAAAAABHP/AAAAAAAABHP8gYFaB7NStHP/AAAAAAAAB0cjUCAABYBAAAAG1haW5yNgIAAChHP+paWX1J17pHP+aWldkauOlHP+GRkmQbMotHP/AAAAAAAAB0cjcCAACJR7/wAAAAAAAAiU5lXXI4AgAAKFUKYTMzMzM0MDcyMHI5AgAAVQBOR0BQeFHgAAAAR0BBV87ZFocrR0BQ1iTdLxqgR0A2i8an752yh3I6AgAASwdHP8mZmaAAAABHAAAAAAAAAABHP+AAAAAAAACHcjsCAABHP/4UeuAAAACJSwJLBomJWAIAAABDM3I8AgAAWAAAAAAoRz/qWll9Sde6Rz/mlpXZGrjpRz/hkZJkGzKLRz/wAAAAAAAAdHI9AgAAR0BBV87ZFocrR0BQ1iTdLxqgR0A2i8an752yh3I+AgAATlgCAAAAQ0VyPwIAAEc/8AAAAAAAAEc//hR64AAAAEsIKEc/6lpZfUnXukc/5paV2Rq46Uc/4ZGSZBsyi0c/8AAAAAAAAHRyQAIAAFgEAAAAbWFpbnJBAgAAKEc/6lpZfUnXukc/5paV2Rq46Uc/4ZGSZBsyi0c/8AAAAAAAAHRyQgIAAIlHv/AAAAAAAACJTmVlZV1yQwIAAChVCnIzMDI1Mzc2MjRyRAIAAEcAAAAAAAAAAEcAAAAAAAAAAEc/8AAAAAAAAIdyRQIAAE6JSwFYAQAAAEFVASBLAomJiVgAAAAAKEc/6lpZfUnXukc/5paV2Rq46Uc/4ZGSZBsyi0c/8AAAAAAAAHRyRgIAAEcAAAAAAAAAAEcAAAAAAAAAAEcAAAAAAAAAAIdyRwIAAE4oRz/qWll9Sde6Rz/mlpXZGrjpRz/hkZJkGzKLRz/wAAAAAAAAdHJIAgAAiUsCSv////9YAwAAAElMRXJJAgAAXXJKAgAAKF1ySwIAAChVCmEzMzMzNDA3NjByTAIAAFUATkdAUleuIAAAAEdARAQYk3S8akdAUHXCj1wo9kdAOTS8an7524dyTQIAAEsIRz/JmZmgAAAARwAAAAAAAAAARz/gAAAAAAAAh3JOAgAARz/6PXCgAAAAiUsCSweJiVgDAAAATnBsck8CAABYAAAAAChHP8gYFaB7NStHP9QUEgW8AaNHP+8fHxSYPXlHP/AAAAAAAAB0clACAABHQEQEGJN0vGpHQFB1wo9cKPZHQDk0vGp++duHclECAABOWAEAAABORz/wAAAAAAAARz/6PXCgAAAASwkoRz/IGBWgezUrRz/UFBIFvAGjRz/vHx8UmD15Rz/wAAAAAAAAdHJSAgAAWAQAAABtYWluclMCAAAoRz/qWll9Sde6Rz/mlpXZGrjpRz/hkZJkGzKLRz/wAAAAAAAAdHJUAgAAiUe/8AAAAAAAAIlOZV1yVQIAAChVCmEzMzMzNDA4MDByVgIAAFUATkdAUp64YAAAAEdARK+dsi0OVkdAUFLhR64Ue0dAOPmZmZmZmodyVwIAAEsJRz/JmZmgAAAARwAAAAAAAAAARz/gAAAAAAAAh3JYAgAARz/+FHrgAAAAiUsCSwaJiVgCAAAAQzNyWQIAAFgAAAAAKEc/6lpZfUnXukc/5paV2Rq46Uc/4ZGSZBsyi0c/8AAAAAAAAHRyWgIAAEdARK+dsi0OVkdAUFLhR64Ue0dAOPmZmZmZmodyWwIAAE5YAgAAAENBclwCAABHP/AAAAAAAABHP/4UeuAAAABLCihHP+paWX1J17pHP+aWldkauOlHP+GRkmQbMotHP/AAAAAAAAB0cl0CAABYBAAAAG1haW5yXgIAAChHP+paWX1J17pHP+aWldkauOlHP+GRkmQbMotHP/AAAAAAAAB0cl8CAACJR7/wAAAAAAAAiU5lXXJgAgAAKFUKYTMzMzM0MDg0MHJhAgAAVQBOR0BSTCkAAAAAR0BEzztkWhysR0BQN1wo9cKPR0A3iTdLxqfwh3JiAgAASwpHP8mZmaAAAABHAAAAAAAAAABHP+AAAAAAAACHcmMCAABHP/nCj2AAAACJSwJLBomJWAIAAABDMnJkAgAAWAAAAAAoRz/qWll9Sde6Rz/mlpXZGrjpRz/hkZJkGzKLRz/wAAAAAAAAdHJlAgAAR0BEzztkWhysR0BQN1wo9cKPR0A3iTdLxqfwh3JmAgAATlgBAAAAQ0c/8AAAAAAAAEc/+cKPYAAAAEsLKEc/6lpZfUnXukc/5paV2Rq46Uc/4ZGSZBsyi0c/8AAAAAAAAHRyZwIAAFgEAAAAbWFpbnJoAgAAKEc/6lpZfUnXukc/5paV2Rq46Uc/4ZGSZBsyi0c/8AAAAAAAAHRyaQIAAIlHv/AAAAAAAACJTmVdcmoCAAAoVQphMzMzMzQwODgwcmsCAABVAE5HQFJMKQAAAABHQEVhysCDEm9HQFAkm6XjU/hHQDcrhR64UeyHcmwCAABLC0c/yZmZoAAAAEcAAAAAAAAAAEc/4AAAAAAAAIdybQIAAEc/9rhR4AAAAIlLAksIiYlYAgAAAE8ycm4CAABYAAAAAChHP/AAAAAAAABHP6oaGl15V9tHP6oaGl15V9tHP/AAAAAAAAB0cm8CAABHQEVhysCDEm9HQFAkm6XjU/hHQDcrhR64UeyHcnACAABOWAEAAABPRz/wAAAAAAAARz/2uFHgAAAASwwoRz/wAAAAAAAARz+qGhpdeVfbRz+qGhpdeVfbRz/wAAAAAAAAdHJxAgAAWAQAAABtYWlucnICAAAoRz/qWll9Sde6Rz/mlpXZGrjpRz/hkZJkGzKLRz/wAAAAAAAAdHJzAgAAiUe/8AAAAAAAAIlOZV1ydAIAAChVCmEzMzMzNDA5MjBydQIAAFUATkdAUaPXAAAAAEdARM0vGp++d0dAUAjlYEGJN0dAOfaHKwIMSodydgIAAEsMRz/JmZmgAAAARwAAAAAAAAAARz/gAAAAAAAAh3J3AgAARz/+FHrgAAAAiUsCSwaJiVgCAAAAQzNyeAIAAFgAAAAAKEc/6lpZfUnXukc/5paV2Rq46Uc/4ZGSZBsyi0c/8AAAAAAAAHRyeQIAAEdARM0vGp++d0dAUAjlYEGJN0dAOfaHKwIMSodyegIAAE5YAgAAAENCcnsCAABHP/AAAAAAAABHP/4UeuAAAABLDShHP+paWX1J17pHP+aWldkauOlHP+GRkmQbMotHP/AAAAAAAAB0cnwCAABYBAAAAG1haW5yfQIAAChHP+paWX1J17pHP+aWldkauOlHP+GRkmQbMotHP/AAAAAAAAB0cn4CAACJR7/wAAAAAAAAiU5lXXJ/AgAAKFUKYTMzMzM0MDk2MHKAAgAAVQBOR0BTcKPgAAAAR0BFin752yLRR0BP3987ZFodR0A6Ao9cKPXDh3KBAgAASw1HP8mZmaAAAABHAAAAAAAAAABHP+AAAAAAAACHcoICAABHP/4UeuAAAACJSwJLBomJWAIAAABDM3KDAgAAWAAAAAAoRz/qWll9Sde6Rz/mlpXZGrjpRz/hkZJkGzKLRz/wAAAAAAAAdHKEAgAAR0BFin752yLRR0BP3987ZFodR0A6Ao9cKPXDh3KFAgAATlgDAAAAQ0cxcoYCAABHP/AAAAAAAABHP/4UeuAAAABLDihHP+paWX1J17pHP+aWldkauOlHP+GRkmQbMotHP/AAAAAAAAB0cocCAABYBAAAAG1haW5yiAIAAChHP+paWX1J17pHP+aWldkauOlHP+GRkmQbMotHP/AAAAAAAAB0cokCAACJR7/wAAAAAAAAiU5lXXKKAgAAKFUKYTMzMzM0MTAwMHKLAgAAVQBOR0BRXrhgAAAAR0BEXKwIMSbpR0BPfEm6XjU/R0A5mdsi0OVgh3KMAgAASw5HP8mZmaAAAABHAAAAAAAAAABHP+AAAAAAAACHco0CAABHP/4UeuAAAACJSwJLBomJWAIAAABDM3KOAgAAWAAAAAAoRz/qWll9Sde6Rz/mlpXZGrjpRz/hkZJkGzKLRz/wAAAAAAAAdHKPAgAAR0BEXKwIMSbpR0BPfEm6XjU/R0A5mdsi0OVgh3KQAgAATlgDAAAAQ0cycpECAABHP/AAAAAAAABHP/4UeuAAAABLDyhHP+paWX1J17pHP+aWldkauOlHP+GRkmQbMotHP/AAAAAAAAB0cpICAABYBAAAAG1haW5ykwIAAChHP+paWX1J17pHP+aWldkauOlHP+GRkmQbMotHP/AAAAAAAAB0cpQCAACJR7/wAAAAAAAAiU5lXXKVAgAAKFUKYTMzMzM0MTA0MHKWAgAAVQBOR0BSd64gAAAAR0BF+DEm6XjVR0BQK1P3ztkXR0A64EGJN0vHh3KXAgAASw9HP8mZmaAAAABHAAAAAAAAAABHP+AAAAAAAACHcpgCAABHP/4UeuAAAACJSwJLBomJWAIAAABDM3KZAgAAWAAAAAAoRz/qWll9Sde6Rz/mlpXZGrjpRz/hkZJkGzKLRz/wAAAAAAAAdHKaAgAAR0BF+DEm6XjVR0BQK1P3ztkXR0A64EGJN0vHh3KbAgAATlgDAAAAQ0QxcpwCAABHP/AAAAAAAABHP/4UeuAAAABLEChHP+paWX1J17pHP+aWldkauOlHP+GRkmQbMotHP/AAAAAAAAB0cp0CAABYBAAAAG1haW5yngIAAChHP+paWX1J17pHP+aWldkauOlHP+GRkmQbMotHP/AAAAAAAAB0cp8CAACJR7/wAAAAAAAAiU5lZWVdcqACAAAoVQpyMzAyNTM3NjY0cqECAABHAAAAAAAAAABHAAAAAAAAAABHP/AAAAAAAACHcqICAABOiUsBWAEAAABBVQEgSwOJiYlYAAAAAChHP+paWX1J17pHP+aWldkauOlHP+GRkmQbMotHP/AAAAAAAAB0cqMCAABHAAAAAAAAAABHAAAAAAAAAABHAAAAAAAAAACHcqQCAABOKEc/6lpZfUnXukc/5paV2Rq46Uc/4ZGSZBsyi0c/8AAAAAAAAHRypQIAAIlLAkr/////WAMAAABQSEVypgIAAF1ypwIAAChdcqgCAAAoVQphMzMzMzQxMDgwcqkCAABVAE5HQFHR64AAAABHQERLhR64UexHQFA1kWhysCFHQDazMzMzMzOHcqoCAABLEEc/yZmZoAAAAEcAAAAAAAAAAEc/4AAAAAAAAIdyqwIAAEc/+j1woAAAAIlLAksHiYlYAwAAAE5wbHKsAgAAWAAAAAAoRz/IGBWgezUrRz/UFBIFvAGjRz/vHx8UmD15Rz/wAAAAAAAAdHKtAgAAR0BES4UeuFHsR0BQNZFocrAhR0A2szMzMzMzh3KuAgAATlgBAAAATkc/8AAAAAAAAEc/+j1woAAAAEsRKEc/yBgVoHs1K0c/1BQSBbwBo0c/7x8fFJg9eUc/8AAAAAAAAHRyrwIAAFgEAAAAbWFpbnKwAgAAKEc/6lpZfUnXukc/5paV2Rq46Uc/4ZGSZBsyi0c/8AAAAAAAAHRysQIAAIlHv/AAAAAAAACJTmVdcrICAAAoVQphMzMzMzQxMTIwcrMCAABVAE5HQFAqPYAAAABHQERe2RaHKwJHQFAe+dsi0OVHQDVLhR64UeyHcrQCAABLEUc/yZmZoAAAAEcAAAAAAAAAAEc/4AAAAAAAAIdytQIAAEc//hR64AAAAIlLAksGiYlYAgAAAEMzcrYCAABYAAAAAChHP+paWX1J17pHP+aWldkauOlHP+GRkmQbMotHP/AAAAAAAAB0crcCAABHQERe2RaHKwJHQFAe+dsi0OVHQDVLhR64UeyHcrgCAABOWAIAAABDQXK5AgAARz/wAAAAAAAARz/+FHrgAAAASxIoRz/qWll9Sde6Rz/mlpXZGrjpRz/hkZJkGzKLRz/wAAAAAAAAdHK6AgAAWAQAAABtYWlucrsCAAAoRz/qWll9Sde6Rz/mlpXZGrjpRz/hkZJkGzKLRz/wAAAAAAAAdHK8AgAAiUe/8AAAAAAAAIlOZV1yvQIAAChVCmEzMzMzNDExNjByvgIAAFUATkdAT3rhQAAAAEdARI0OVgQYk0dAUG7ItDlYEEdANH64UeuFH4dyvwIAAEsSRz/JmZmgAAAARwAAAAAAAAAARz/gAAAAAAAAh3LAAgAARz/5wo9gAAAAiUsCSwaJiVgCAAAAQzJywQIAAFgAAAAAKEc/6lpZfUnXukc/5paV2Rq46Uc/4ZGSZBsyi0c/8AAAAAAAAHRywgIAAEdARI0OVgQYk0dAUG7ItDlYEEdANH64UeuFH4dywwIAAE5YAQAAAENHP/AAAAAAAABHP/nCj2AAAABLEyhHP+paWX1J17pHP+aWldkauOlHP+GRkmQbMotHP/AAAAAAAAB0csQCAABYBAAAAG1haW5yxQIAAChHP+paWX1J17pHP+aWldkauOlHP+GRkmQbMotHP/AAAAAAAAB0csYCAACJR7/wAAAAAAAAiU5lXXLHAgAAKFUKYTMzMzM0MTIwMHLIAgAAVQBOR0BQozNAAAAAR0BEQeuFHrhSR0BQsxJul41QR0A0szMzMzMzh3LJAgAASxNHP8mZmaAAAABHAAAAAAAAAABHP+AAAAAAAACHcsoCAABHP/a4UeAAAACJSwJLCImJWAIAAABPMnLLAgAAWAAAAAAoRz/wAAAAAAAARz+qGhpdeVfbRz+qGhpdeVfbRz/wAAAAAAAAdHLMAgAAR0BEQeuFHrhSR0BQsxJul41QR0A0szMzMzMzh3LNAgAATlgBAAAAT0c/8AAAAAAAAEc/9rhR4AAAAEsUKEc/8AAAAAAAAEc/qhoaXXlX20c/qhoaXXlX20c/8AAAAAAAAHRyzgIAAFgEAAAAbWFpbnLPAgAAKEc/6lpZfUnXukc/5paV2Rq46Uc/4ZGSZBsyi0c/8AAAAAAAAHRy0AIAAIlHv/AAAAAAAACJTmVdctECAAAoVQphMzMzMzQxMjQwctICAABVAE5HQE70euAAAABHQEO3Cj1wo9dHQE/xaHKwIMVHQDTJeNT987aHctMCAABLFEc/yZmZoAAAAEcAAAAAAAAAAEc/4AAAAAAAAIdy1AIAAEc//hR64AAAAIlLAksGiYlYAgAAAEMzctUCAABYAAAAAChHP+paWX1J17pHP+aWldkauOlHP+GRkmQbMotHP/AAAAAAAAB0ctYCAABHQEO3Cj1wo9dHQE/xaHKwIMVHQDTJeNT987aHctcCAABOWAIAAABDQnLYAgAARz/wAAAAAAAARz/+FHrgAAAASxUoRz/qWll9Sde6Rz/mlpXZGrjpRz/hkZJkGzKLRz/wAAAAAAAAdHLZAgAAWAQAAABtYWluctoCAAAoRz/qWll9Sde6Rz/mlpXZGrjpRz/hkZJkGzKLRz/wAAAAAAAAdHLbAgAAiUe/8AAAAAAAAIlOZV1y3AIAAChVCmEzMzMzNDEyODBy3QIAAFUATkdAS7XCgAAAAEdAQ8BiTdLxqkdAT63ztkWhy0dAM2RaHKwIMYdy3gIAAEsVRz/JmZmgAAAARwAAAAAAAAAARz/gAAAAAAAAh3LfAgAARz/5wo9gAAAAiUsCSwaJiVgDAAAAQ2FycuACAABYAAAAAChHP+paWX1J17pHP+aWldkauOlHP+GRkmQbMotHP/AAAAAAAAB0cuECAABHQEPAYk3S8apHQE+t87ZFoctHQDNkWhysCDGHcuICAABOWAIAAABDR3LjAgAARz/wAAAAAAAARz/5wo9gAAAASxYoRz/qWll9Sde6Rz/mlpXZGrjpRz/hkZJkGzKLRz/wAAAAAAAAdHLkAgAAWAQAAABtYWlucuUCAAAoRz/qWll9Sde6Rz/mlpXZGrjpRz/hkZJkGzKLRz/wAAAAAAAAdHLmAgAAiUe/8AAAAAAAAIlOZV1y5wIAAChVCmEzMzMzNDEzMjBy6AIAAFUATkdAS9R64AAAAEdAQ/5WBBiTdUdATwsi0OVgQkdAMySbpeNT+Idy6QIAAEsWRz/JmZmgAAAARwAAAAAAAAAARz/gAAAAAAAAh3LqAgAARz/8KPXAAAAAiUsCSwaJiVgDAAAAQ2FycusCAABYAAAAAChHP+paWX1J17pHP+aWldkauOlHP+GRkmQbMotHP/AAAAAAAAB0cuwCAABHQEP+VgQYk3VHQE8LItDlYEJHQDMkm6XjU/iHcu0CAABOWAMAAABDRDFy7gIAAEc/8AAAAAAAAEc//Cj1wAAAAEsXKEc/6lpZfUnXukc/5paV2Rq46Uc/4ZGSZBsyi0c/8AAAAAAAAHRy7wIAAFgEAAAAbWFpbnLwAgAAKEc/6lpZfUnXukc/5paV2Rq46Uc/4ZGSZBsyi0c/8AAAAAAAAHRy8QIAAIlHv/AAAAAAAACJTmVdcvICAAAoVQphMzMzMzQxMzYwcvMCAABVAE5HQEzKPYAAAABHQEOI9cKPXClHQFAIYk3S8apHQDJTtkWhysGHcvQCAABLF0c/yZmZoAAAAEcAAAAAAAAAAEc/4AAAAAAAAIdy9QIAAEc//Cj1wAAAAIlLAksGiYlYAwAAAENhcnL2AgAAWAAAAAAoRz/qWll9Sde6Rz/mlpXZGrjpRz/hkZJkGzKLRz/wAAAAAAAAdHL3AgAAR0BDiPXCj1wpR0BQCGJN0vGqR0AyU7ZFocrBh3L4AgAATlgDAAAAQ0QycvkCAABHP/AAAAAAAABHP/wo9cAAAABLGChHP+paWX1J17pHP+aWldkauOlHP+GRkmQbMotHP/AAAAAAAAB0cvoCAABYBAAAAG1haW5y+wIAAChHP+paWX1J17pHP+aWldkauOlHP+GRkmQbMotHP/AAAAAAAAB0cvwCAACJR7/wAAAAAAAAiU5lXXL9AgAAKFUKYTMzMzM0MTQwMHL+AgAAVQBOR0BJxmZgAAAAR0BEBcKPXCj2R0BOy0OVgQYlR0Ax2dsi0OVgh3L/AgAASxhHP8mZmaAAAABHAAAAAAAAAABHP+AAAAAAAACHcgADAABHP/wo9cAAAACJSwJLBomJWAMAAABDYXJyAQMAAFgAAAAAKEc/6lpZfUnXukc/5paV2Rq46Uc/4ZGSZBsyi0c/8AAAAAAAAHRyAgMAAEdARAXCj1wo9kdATstDlYEGJUdAMdnbItDlYIdyAwMAAE5YAwAAAENFMXIEAwAARz/wAAAAAAAARz/8KPXAAAAASxkoRz/qWll9Sde6Rz/mlpXZGrjpRz/hkZJkGzKLRz/wAAAAAAAAdHIFAwAAWAQAAABtYWlucgYDAAAoRz/qWll9Sde6Rz/mlpXZGrjpRz/hkZJkGzKLRz/wAAAAAAAAdHIHAwAAiUe/8AAAAAAAAIlOZV1yCAMAAChVCmEzMzMzNDE0NDByCQMAAFUATkdAS4ZmYAAAAEdAQ5AgxJul40dAT9ItDlYEGUdAMQj1wo9cKYdyCgMAAEsZRz/JmZmgAAAARwAAAAAAAAAARz/gAAAAAAAAh3ILAwAARz/8KPXAAAAAiUsCSwaJiVgDAAAAQ2FycgwDAABYAAAAAChHP+paWX1J17pHP+aWldkauOlHP+GRkmQbMotHP/AAAAAAAAB0cg0DAABHQEOQIMSbpeNHQE/SLQ5WBBlHQDEI9cKPXCmHcg4DAABOWAMAAABDRTJyDwMAAEc/8AAAAAAAAEc//Cj1wAAAAEsaKEc/6lpZfUnXukc/5paV2Rq46Uc/4ZGSZBsyi0c/8AAAAAAAAHRyEAMAAFgEAAAAbWFpbnIRAwAAKEc/6lpZfUnXukc/5paV2Rq46Uc/4ZGSZBsyi0c/8AAAAAAAAHRyEgMAAIlHv/AAAAAAAACJTmVdchMDAAAoVQphMzMzMzQxNDgwchQDAABVAE5HQEnAAAAAAABHQEPPXCj1wo9HQE8vGp++dslHQDDMCDEm6XmHchUDAABLGkc/yZmZoAAAAEcAAAAAAAAAAEc/4AAAAAAAAIdyFgMAAEc//Cj1wAAAAIlLAksGiYlYAwAAAENhcnIXAwAAWAAAAAAoRz/qWll9Sde6Rz/mlpXZGrjpRz/hkZJkGzKLRz/wAAAAAAAAdHIYAwAAR0BDz1wo9cKPR0BPLxqfvnbJR0AwzAgxJul5h3IZAwAATlgCAAAAQ1pyGgMAAEc/8AAAAAAAAEc//Cj1wAAAAEsbKEc/6lpZfUnXukc/5paV2Rq46Uc/4ZGSZBsyi0c/8AAAAAAAAHRyGwMAAFgEAAAAbWFpbnIcAwAAKEc/6lpZfUnXukc/5paV2Rq46Uc/4ZGSZBsyi0c/8AAAAAAAAHRyHQMAAIlHv/AAAAAAAACJTmVlZV1yHgMAAChVCnIzMDI1Mzc3MDRyHwMAAEcAAAAAAAAAAEcAAAAAAAAAAEc/8AAAAAAAAIdyIAMAAE6JSwFYAQAAAEFVASBLBImJiVgAAAAAKEc/6lpZfUnXukc/5paV2Rq46Uc/4ZGSZBsyi0c/8AAAAAAAAHRyIQMAAEcAAAAAAAAAAEcAAAAAAAAAAEcAAAAAAAAAAIdyIgMAAE4oRz/qWll9Sde6Rz/mlpXZGrjpRz/hkZJkGzKLRz/wAAAAAAAAdHIjAwAAiUsCSv////9YAwAAAFNFUnIkAwAAXXIlAwAAKF1yJgMAAChVCmEzMzMzNDE1MjByJwMAAFUATkdATlMzQAAAAEdARQkWhysCDEdAUGZWBBiTdUdAM5dLxqfvnodyKAMAAEsbRz/JmZmgAAAARwAAAAAAAAAARz/gAAAAAAAAh3IpAwAARz/6PXCgAAAAiUsCSweJiVgDAAAATnBscioDAABYAAAAAChHP8gYFaB7NStHP9QUEgW8AaNHP+8fHxSYPXlHP/AAAAAAAAB0cisDAABHQEUJFocrAgxHQFBmVgQYk3VHQDOXS8an756HciwDAABOWAEAAABORz/wAAAAAAAARz/6PXCgAAAASxwoRz/IGBWgezUrRz/UFBIFvAGjRz/vHx8UmD15Rz/wAAAAAAAAdHItAwAAWAQAAABtYWluci4DAAAoRz/qWll9Sde6Rz/mlpXZGrjpRz/hkZJkGzKLRz/wAAAAAAAAdHIvAwAAiUe/8AAAAAAAAIlOZV1yMAMAAChVCmEzMzMzNDE1NjByMQMAAFUATkdATnhR4AAAAEdARUItDlYEGUdAUK2hysCDEkdAMsDEm6XjVIdyMgMAAEscRz/JmZmgAAAARwAAAAAAAAAARz/gAAAAAAAAh3IzAwAARz/+FHrgAAAAiUsCSwaJiVgCAAAAQzNyNAMAAFgAAAAAKEc/6lpZfUnXukc/5paV2Rq46Uc/4ZGSZBsyi0c/8AAAAAAAAHRyNQMAAEdARUItDlYEGUdAUK2hysCDEkdAMsDEm6XjVIdyNgMAAE5YAgAAAENBcjcDAABHP/AAAAAAAABHP/4UeuAAAABLHShHP+paWX1J17pHP+aWldkauOlHP+GRkmQbMotHP/AAAAAAAAB0cjgDAABYBAAAAG1haW5yOQMAAChHP+paWX1J17pHP+aWldkauOlHP+GRkmQbMotHP/AAAAAAAAB0cjoDAACJR7/wAAAAAAAAiU5lXXI7AwAAKFUKYTMzMzM0MTYwMHI8AwAAVQBOR0BMoo9gAAAAR0BFG6XjU/fPR0BQmdsi0OVgR0AxSHKwIMSch3I9AwAASx1HP8mZmaAAAABHAAAAAAAAAABHP+AAAAAAAACHcj4DAABHP/nCj2AAAACJSwJLBomJWAIAAABDMnI/AwAAWAAAAAAoRz/qWll9Sde6Rz/mlpXZGrjpRz/hkZJkGzKLRz/wAAAAAAAAdHJAAwAAR0BFG6XjU/fPR0BQmdsi0OVgR0AxSHKwIMSch3JBAwAATlgBAAAAQ0c/8AAAAAAAAEc/+cKPYAAAAEseKEc/6lpZfUnXukc/5paV2Rq46Uc/4ZGSZBsyi0c/8AAAAAAAAHRyQgMAAFgEAAAAbWFpbnJDAwAAKEc/6lpZfUnXukc/5paV2Rq46Uc/4ZGSZBsyi0c/8AAAAAAAAHRyRAMAAIlHv/AAAAAAAACJTmVdckUDAAAoVQphMzMzMzQxNjQwckYDAABVAE5HQEvZmaAAAABHQEV/3ztkWh1HQFBvnbItDlZHQDCZ2yLQ5WCHckcDAABLHkc/yZmZoAAAAEcAAAAAAAAAAEc/4AAAAAAAAIdySAMAAEc/9rhR4AAAAIlLAksIiYlYAgAAAE8yckkDAABYAAAAAChHP/AAAAAAAABHP6oaGl15V9tHP6oaGl15V9tHP/AAAAAAAAB0ckoDAABHQEV/3ztkWh1HQFBvnbItDlZHQDCZ2yLQ5WCHcksDAABOWAEAAABPRz/wAAAAAAAARz/2uFHgAAAASx8oRz/wAAAAAAAARz+qGhpdeVfbRz+qGhpdeVfbRz/wAAAAAAAAdHJMAwAAWAQAAABtYWluck0DAAAoRz/qWll9Sde6Rz/mlpXZGrjpRz/hkZJkGzKLRz/wAAAAAAAAdHJOAwAAiUe/8AAAAAAAAIlOZV1yTwMAAChVCmEzMzMzNDE2ODByUAMAAFUATkdATAo9gAAAAEdARf+dsi0OVkdAUL8an752yUdAMvU/fO2RaIdyUQMAAEsfRz/JmZmgAAAARwAAAAAAAAAARz/gAAAAAAAAh3JSAwAARz/+FHrgAAAAiUsCSwaJiVgCAAAAQzNyUwMAAFgAAAAAKEc/6lpZfUnXukc/5paV2Rq46Uc/4ZGSZBsyi0c/8AAAAAAAAHRyVAMAAEdARf+dsi0OVkdAUL8an752yUdAMvU/fO2RaIdyVQMAAE5YAgAAAENCclYDAABHP/AAAAAAAABHP/4UeuAAAABLIChHP+paWX1J17pHP+aWldkauOlHP+GRkmQbMotHP/AAAAAAAAB0clcDAABYBAAAAG1haW5yWAMAAChHP+paWX1J17pHP+aWldkauOlHP+GRkmQbMotHP/AAAAAAAAB0clkDAACJR7/wAAAAAAAAiU5lXXJaAwAAKFUKYTMzMzM0MTcyMHJbAwAAVQBOR0BNx64gAAAAR0BGPpeNT987R0BQ8euFHrhSR0Ax5Jul41P4h3JcAwAASyBHP8mZmaAAAABHAAAAAAAAAABHP+AAAAAAAACHcl0DAABHP/dcKQAAAACJSwJLCImJWAIAAABPM3JeAwAAWAAAAAAoRz/wAAAAAAAARz+qGhpdeVfbRz+qGhpdeVfbRz/wAAAAAAAAdHJfAwAAR0BGPpeNT987R0BQ8euFHrhSR0Ax5Jul41P4h3JgAwAATlgCAAAAT0dyYQMAAEc/8AAAAAAAAEc/91wpAAAAAEshKEc/8AAAAAAAAEc/qhoaXXlX20c/qhoaXXlX20c/8AAAAAAAAHRyYgMAAFgEAAAAbWFpbnJjAwAAKEc/6lpZfUnXukc/5paV2Rq46Uc/4ZGSZBsyi0c/8AAAAAAAAHRyZAMAAIlHv/AAAAAAAACJTmVlZV1yZQMAAChVCnIzMDI1Mzc3NDRyZgMAAEcAAAAAAAAAAEcAAAAAAAAAAEc/8AAAAAAAAIdyZwMAAE6JSwFYAQAAAEFVASBLBYiJiVgAAAAAKEc/6lpZfUnXukc/5paV2Rq46Uc/4ZGSZBsyi0c/8AAAAAAAAHRyaAMAAEcAAAAAAAAAAEcAAAAAAAAAAEcAAAAAAAAAAIdyaQMAAE4oRz/qWll9Sde6Rz/mlpXZGrjpRz/hkZJkGzKLRz/wAAAAAAAAdHJqAwAAiUsCSwFYAwAAAFZBTHJrAwAAXXJsAwAAKF1ybQMAAChVCmEzMzMzNDE3NjBybgMAAFUATkdATEuFIAAAAEdARIxJul41P0dAULvXCj1wpEdAMMgxJul41YdybwMAAEshRz/JmZmgAAAARwAAAAAAAAAARz/gAAAAAAAAh3JwAwAARz/6PXCgAAAAiUsCSweJiVgDAAAATnBscnEDAABYAAAAAChHP8gYFaB7NStHP9QUEgW8AaNHP+8fHxSYPXlHP/AAAAAAAAB0cnIDAABHQESMSbpeNT9HQFC71wo9cKRHQDDIMSbpeNWHcnMDAABOWAEAAABORz/wAAAAAAAARz/6PXCgAAAASyIoRz/IGBWgezUrRz/UFBIFvAGjRz/vHx8UmD15Rz/wAAAAAAAAdHJ0AwAAWAQAAABtYWlucnUDAAAoRz/qWll9Sde6Rz/mlpXZGrjpRz/hkZJkGzKLRz/wAAAAAAAAdHJ2AwAAiUe/8AAAAAAAAIlOZV1ydwMAAChVCmEzMzMzNDE4MDByeAMAAFUATkdAS964YAAAAEdARFj1wo9cKUdAUKfvnbItDkdALtJul41P34dyeQMAAEsiRz/JmZmgAAAARwAAAAAAAAAARz/gAAAAAAAAh3J6AwAARz/+FHrgAAAAiUsCSwaJiVgCAAAAQzNyewMAAFgAAAAAKEc/6lpZfUnXukc/5paV2Rq46Uc/4ZGSZBsyi0c/8AAAAAAAAHRyfAMAAEdARFj1wo9cKUdAUKfvnbItDkdALtJul41P34dyfQMAAE5YAgAAAENBcn4DAABHP/AAAAAAAABHP/4UeuAAAABLIyhHP+paWX1J17pHP+aWldkauOlHP+GRkmQbMotHP/AAAAAAAAB0cn8DAABYBAAAAG1haW5ygAMAAChHP+paWX1J17pHP+aWldkauOlHP+GRkmQbMotHP/AAAAAAAAB0coEDAACJR7/wAAAAAAAAiU5lXXKCAwAAKFUKYTMzMzM0MTg0MHKDAwAAVQBOR0BMczNAAAAAR0BE2+dsi0OWR0BQyBBiTdLyR0AszdLxqfvnh3KEAwAASyNHP8mZmaAAAABHAAAAAAAAAABHP+AAAAAAAACHcoUDAABHP/nCj2AAAACJSwJLBomJWAIAAABDMnKGAwAAWAAAAAAoRz/qWll9Sde6Rz/mlpXZGrjpRz/hkZJkGzKLRz/wAAAAAAAAdHKHAwAAR0BE2+dsi0OWR0BQyBBiTdLyR0AszdLxqfvnh3KIAwAATlgBAAAAQ0c/8AAAAAAAAEc/+cKPYAAAAEskKEc/6lpZfUnXukc/5paV2Rq46Uc/4ZGSZBsyi0c/8AAAAAAAAHRyiQMAAFgEAAAAbWFpbnKKAwAAKEc/6lpZfUnXukc/5paV2Rq46Uc/4ZGSZBsyi0c/8AAAAAAAAHRyiwMAAIlHv/AAAAAAAACJTmVdcowDAAAoVQphMzMzMzQxODgwco0DAABVAE5HQEzLhSAAAABHQETt87ZFoctHQFCjpeNT989HQCqeuFHrhR+Hco4DAABLJEc/yZmZoAAAAEcAAAAAAAAAAEc/4AAAAAAAAIdyjwMAAEc/9rhR4AAAAIlLAksIiYlYAgAAAE8ycpADAABYAAAAAChHP/AAAAAAAABHP6oaGl15V9tHP6oaGl15V9tHP/AAAAAAAAB0cpEDAABHQETt87ZFoctHQFCjpeNT989HQCqeuFHrhR+HcpIDAABOWAEAAABPRz/wAAAAAAAARz/2uFHgAAAASyUoRz/wAAAAAAAARz+qGhpdeVfbRz+qGhpdeVfbRz/wAAAAAAAAdHKTAwAAWAQAAABtYWlucpQDAAAoRz/qWll9Sde6Rz/mlpXZGrjpRz/hkZJkGzKLRz/wAAAAAAAAdHKVAwAAiUe/8AAAAAAAAIlOZV1ylgMAAChVCmEzMzMzNDE5MjBylwMAAFUATkdAS/R64AAAAEdAQ6MSbpeNUEdAUMjU/fO2RkdALjdLxqfvnodymAMAAEslRz/JmZmgAAAARwAAAAAAAAAARz/gAAAAAAAAh3KZAwAARz/+FHrgAAAAiUsCSwaJiVgCAAAAQzNymgMAAFgAAAAAKEc/6lpZfUnXukc/5paV2Rq46Uc/4ZGSZBsyi0c/8AAAAAAAAHRymwMAAEdAQ6MSbpeNUEdAUMjU/fO2RkdALjdLxqfvnodynAMAAE5YAgAAAENCcp0DAABHP/AAAAAAAABHP/4UeuAAAABLJihHP+paWX1J17pHP+aWldkauOlHP+GRkmQbMotHP/AAAAAAAAB0cp4DAABYBAAAAG1haW5ynwMAAChHP+paWX1J17pHP+aWldkauOlHP+GRkmQbMotHP/AAAAAAAAB0cqADAACJR7/wAAAAAAAAiU5lXXKhAwAAKFUKYTMzMzM0MTk2MHKiAwAAVQBOR0BKo9cAAAAAR0BDoIMSbpeNR0BRKYk3S8aoR0AuJ++dsi0Oh3KjAwAASyZHP8mZmaAAAABHAAAAAAAAAABHP+AAAAAAAACHcqQDAABHP/4UeuAAAACJSwJLBomJWAIAAABDM3KlAwAAWAAAAAAoRz/qWll9Sde6Rz/mlpXZGrjpRz/hkZJkGzKLRz/wAAAAAAAAdHKmAwAAR0BDoIMSbpeNR0BRKYk3S8aoR0AuJ++dsi0Oh3KnAwAATlgDAAAAQ0cxcqgDAABHP/AAAAAAAABHP/4UeuAAAABLJyhHP+paWX1J17pHP+aWldkauOlHP+GRkmQbMotHP/AAAAAAAAB0cqkDAABYBAAAAG1haW5yqgMAAChHP+paWX1J17pHP+aWldkauOlHP+GRkmQbMotHP/AAAAAAAAB0cqsDAACJR7/wAAAAAAAAiU5lXXKsAwAAKFUKYTMzMzM0MjAwMHKtAwAAVQBOR0BJvCkAAAAAR0BDY5WBBiTdR0BQpEm6XjU/R0AribpeNT99h3KuAwAASydHP8mZmaAAAABHAAAAAAAAAABHP+AAAAAAAACHcq8DAABHP/4UeuAAAACJSwJLBomJWAIAAABDM3KwAwAAWAAAAAAoRz/qWll9Sde6Rz/mlpXZGrjpRz/hkZJkGzKLRz/wAAAAAAAAdHKxAwAAR0BDY5WBBiTdR0BQpEm6XjU/R0AribpeNT99h3KyAwAATlgDAAAAQ0cycrMDAABHP/AAAAAAAABHP/4UeuAAAABLKChHP+paWX1J17pHP+aWldkauOlHP+GRkmQbMotHP/AAAAAAAAB0crQDAABYBAAAAG1haW5ytQMAAChHP+paWX1J17pHP+aWldkauOlHP+GRkmQbMotHP/AAAAAAAAB0crYDAACJR7/wAAAAAAAAiU5lZWVdcrcDAAAoVQpyMzAyNTM3Nzg0crgDAABHAAAAAAAAAABHAAAAAAAAAABHP/AAAAAAAACHcrkDAABOiUsBWAEAAABBVQEgSwaIiYlYAAAAAChHP+paWX1J17pHP+aWldkauOlHP+GRkmQbMotHP/AAAAAAAAB0croDAABHAAAAAAAAAABHAAAAAAAAAABHAAAAAAAAAACHcrsDAABOKEc/6lpZfUnXukc/5paV2Rq46Uc/4ZGSZBsyi0c/8AAAAAAAAHRyvAMAAIlLAksBWAMAAABBU1ByvQMAAF1yvgMAAChdcr8DAAAoVQphMzMzMzQyMDQwcsADAABVAE5HQEzqPYAAAABHQEU52yLQ5WBHQFEMGJN0vGpHQC14UeuFHriHcsEDAABLKEc/yZmZoAAAAEcAAAAAAAAAAEc/4AAAAAAAAIdywgMAAEc/+j1woAAAAIlLAksHiYlYAwAAAE5wbHLDAwAAWAAAAAAoRz/IGBWgezUrRz/UFBIFvAGjRz/vHx8UmD15Rz/wAAAAAAAAdHLEAwAAR0BFOdsi0OVgR0BRDBiTdLxqR0AteFHrhR64h3LFAwAATlgBAAAATkc/8AAAAAAAAEc/+j1woAAAAEspKEc/yBgVoHs1K0c/1BQSBbwBo0c/7x8fFJg9eUc/8AAAAAAAAHRyxgMAAFgEAAAAbWFpbnLHAwAAKEc/6lpZfUnXukc/5paV2Rq46Uc/4ZGSZBsyi0c/8AAAAAAAAHRyyAMAAIlHv/AAAAAAAACJTmVdcskDAAAoVQphMzMzMzQyMDgwcsoDAABVAE5HQExmZmAAAABHQEW1HrhR64VHQFEuhysCDEpHQCuP3ztkWh2HcssDAABLKUc/yZmZoAAAAEcAAAAAAAAAAEc/4AAAAAAAAIdyzAMAAEc//hR64AAAAIlLAksGiYlYAgAAAEMzcs0DAABYAAAAAChHP+paWX1J17pHP+aWldkauOlHP+GRkmQbMotHP/AAAAAAAAB0cs4DAABHQEW1HrhR64VHQFEuhysCDEpHQCuP3ztkWh2Hcs8DAABOWAIAAABDQXLQAwAARz/wAAAAAAAARz/+FHrgAAAASyooRz/qWll9Sde6Rz/mlpXZGrjpRz/hkZJkGzKLRz/wAAAAAAAAdHLRAwAAWAQAAABtYWluctIDAAAoRz/qWll9Sde6Rz/mlpXZGrjpRz/hkZJkGzKLRz/wAAAAAAAAdHLTAwAAiUe/8AAAAAAAAIlOZV1y1AMAAChVCmEzMzMzNDIxMjBy1QMAAFUATkdAS24UgAAAAEdARlJul41P30dAUPVP3ztkWkdAK1YEGJN0vIdy1gMAAEsqRz/JmZmgAAAARwAAAAAAAAAARz/gAAAAAAAAh3LXAwAARz/5wo9gAAAAiUsCSwaJiVgCAAAAQzJy2AMAAFgAAAAAKEc/6lpZfUnXukc/5paV2Rq46Uc/4ZGSZBsyi0c/8AAAAAAAAHRy2QMAAEdARlJul41P30dAUPVP3ztkWkdAK1YEGJN0vIdy2gMAAE5YAQAAAENHP/AAAAAAAABHP/nCj2AAAABLKyhHP+paWX1J17pHP+aWldkauOlHP+GRkmQbMotHP/AAAAAAAAB0ctsDAABYBAAAAG1haW5y3AMAAChHP+paWX1J17pHP+aWldkauOlHP+GRkmQbMotHP/AAAAAAAAB0ct0DAACJR7/wAAAAAAAAiU5lXXLeAwAAKFUKYTMzMzM0MjE2MHLfAwAAVQBOR0BLzhSAAAAAR0BGlmZmZmZmR0BQ6PXCj1wpR0ApI9cKPXCkh3LgAwAASytHP8mZmaAAAABHAAAAAAAAAABHP+AAAAAAAACHcuEDAABHP/a4UeAAAACJSwJLCImJWAIAAABPMnLiAwAAWAAAAAAoRz/wAAAAAAAARz+qGhpdeVfbRz+qGhpdeVfbRz/wAAAAAAAAdHLjAwAAR0BGlmZmZmZmR0BQ6PXCj1wpR0ApI9cKPXCkh3LkAwAATlgBAAAAT0c/8AAAAAAAAEc/9rhR4AAAAEssKEc/8AAAAAAAAEc/qhoaXXlX20c/qhoaXXlX20c/8AAAAAAAAHRy5QMAAFgEAAAAbWFpbnLmAwAAKEc/6lpZfUnXukc/5paV2Rq46Uc/4ZGSZBsyi0c/8AAAAAAAAHRy5wMAAIlHv/AAAAAAAACJTmVdcugDAAAoVQphMzMzMzQyMjAwcukDAABVAE5HQE91woAAAABHQEXmp++dsi1HQFGKLQ5WBBlHQCxN0vGp++eHcuoDAABLLEc/yZmZoAAAAEcAAAAAAAAAAEc/4AAAAAAAAIdy6wMAAEc//hR64AAAAIlLAksGiYlYAgAAAEMzcuwDAABYAAAAAChHP+paWX1J17pHP+aWldkauOlHP+GRkmQbMotHP/AAAAAAAAB0cu0DAABHQEXmp++dsi1HQFGKLQ5WBBlHQCxN0vGp++eHcu4DAABOWAIAAABDQnLvAwAARz/wAAAAAAAARz/+FHrgAAAASy0oRz/qWll9Sde6Rz/mlpXZGrjpRz/hkZJkGzKLRz/wAAAAAAAAdHLwAwAAWAQAAABtYWlucvEDAAAoRz/qWll9Sde6Rz/mlpXZGrjpRz/hkZJkGzKLRz/wAAAAAAAAdHLyAwAAiUe/8AAAAAAAAIlOZV1y8wMAAChVCmEzMzMzNDIyNDBy9AMAAFUATkdAUMCj4AAAAEdARVpeNT987kdAUcpul41P30dAK6hysCDEnIdy9QMAAEstRz/JmZmgAAAARwAAAAAAAAAARz/gAAAAAAAAh3L2AwAARz/+FHrgAAAAiUsCSwaJiVgDAAAAQ2FjcvcDAABYAAAAAChHP+paWX1J17pHP+aWldkauOlHP+GRkmQbMotHP/AAAAAAAAB0cvgDAABHQEVaXjU/fO5HQFHKbpeNT99HQCuocrAgxJyHcvkDAABOWAIAAABDR3L6AwAARz/wAAAAAAAARz/+FHrgAAAASy4oRz/qWll9Sde6Rz/mlpXZGrjpRz/hkZJkGzKLRz/wAAAAAAAAdHL7AwAAWAQAAABtYWlucvwDAAAoRz/qWll9Sde6Rz/mlpXZGrjpRz/hkZJkGzKLRz/wAAAAAAAAdHL9AwAAiUe/8AAAAAAAAIlOZV1y/gMAAChVCmEzMzMzNDIyODBy/wMAAFUATkdAUM64YAAAAEdAROsCDEm6XkdAUbbItDlYEEdAKfZFocrAg4dyAAQAAEsuRz/JmZmgAAAARwAAAAAAAAAARz/gAAAAAAAAh3IBBAAARz/2uFHgAAAAiUsCSwiJiVgDAAAATzItcgIEAABYAAAAAChHP/AAAAAAAABHP6oaGl15V9tHP6oaGl15V9tHP/AAAAAAAAB0cgMEAABHQETrAgxJul5HQFG2yLQ5WBBHQCn2RaHKwIOHcgQEAABOWAMAAABPRDFyBQQAAEc/8AAAAAAAAEc/9rhR4AAAAEsvKEc/8AAAAAAAAEc/qhoaXXlX20c/qhoaXXlX20c/8AAAAAAAAHRyBgQAAFgEAAAAbWFpbnIHBAAAKEc/6lpZfUnXukc/5paV2Rq46Uc/4ZGSZBsyi0c/8AAAAAAAAHRyCAQAAIlHv/AAAAAAAACJTmVdcgkEAAAoVQphMzMzMzQyMzIwcgoEAABVAE5HQFIpmaAAAABHQEVcrAgxJulHQFIRFocrAgxHQCzT987ZFoeHcgsEAABLL0c/yZmZoAAAAEcAAAAAAAAAAEc/4AAAAAAAAIdyDAQAAEc/9rhR4AAAAIlLAksIiYlYAwAAAE8yLXINBAAAWAAAAAAoRz/wAAAAAAAARz+qGhpdeVfbRz+qGhpdeVfbRz/wAAAAAAAAdHIOBAAAR0BFXKwIMSbpR0BSERaHKwIMR0As0/fO2RaHh3IPBAAATlgDAAAAT0QychAEAABHP/AAAAAAAABHP/a4UeAAAABLMChHP/AAAAAAAABHP6oaGl15V9tHP6oaGl15V9tHP/AAAAAAAAB0chEEAABYBAAAAG1haW5yEgQAAChHP+paWX1J17pHP+aWldkauOlHP+GRkmQbMotHP/AAAAAAAAB0chMEAACJR7/wAAAAAAAAiU5lZWVdchQEAAAoVQpyMzAyNTM3ODI0chUEAABHAAAAAAAAAABHAAAAAAAAAABHP/AAAAAAAACHchYEAABOiUsBWAEAAABBVQEgSweIiYlYAAAAAChHAAAAAAAAAABHP/AAAAAAAABHP/AAAAAAAABHP/AAAAAAAAB0chcEAABHAAAAAAAAAABHAAAAAAAAAABHAAAAAAAAAACHchgEAABOKEcAAAAAAAAAAEc/8AAAAAAAAEc/8AAAAAAAAEc/8AAAAAAAAHRyGQQAAIlLAksBWAMAAABMWVNyGgQAAF1yGwQAAChdchwEAAAoVQphMzMzMzQyMzYwch0EAABVAE5HQEwmZmAAAABHQEaNsi0OVgRHQFDRWBBiTdNHQC2RaHKwIMWHch4EAABLMEc/yZmZoAAAAEcAAAAAAAAAAEc/4AAAAAAAAIdyHwQAAEc/+j1woAAAAIlLAksHiYlYAwAAAE5wbHIgBAAAWAAAAAAoRz/IGBWgezUrRz/UFBIFvAGjRz/vHx8UmD15Rz/wAAAAAAAAdHIhBAAAR0BGjbItDlYER0BQ0VgQYk3TR0AtkWhysCDFh3IiBAAATlgBAAAATkc/8AAAAAAAAEc/+j1woAAAAEsxKEc/yBgVoHs1K0c/1BQSBbwBo0c/7x8fFJg9eUc/8AAAAAAAAHRyIwQAAFgEAAAAbWFpbnIkBAAAKEc/yBgVoHs1K0c/1BQSBbwBo0c/7x8fFJg9eUc/8AAAAAAAAHRyJQQAAIlHv/AAAAAAAACJTmVdciYEAAAoVQphMzMzMzQyNDAwcicEAABVAE5HQEunriAAAABHQEcbQ5WBBiVHQFCUrAgxJulHQC1rAgxJul6HcigEAABLMUc/yZmZoAAAAEcAAAAAAAAAAEc/4AAAAAAAAIdyKQQAAEc//hR64AAAAIlLAksGiYlYAgAAAEMzcioEAABYAAAAAChHAAAAAAAAAABHP/AAAAAAAABHP/AAAAAAAABHP/AAAAAAAAB0cisEAABHQEcbQ5WBBiVHQFCUrAgxJulHQC1rAgxJul6HciwEAABOWAIAAABDQXItBAAARz/wAAAAAAAARz/+FHrgAAAASzIoRwAAAAAAAAAARz/wAAAAAAAARz/wAAAAAAAARz/wAAAAAAAAdHIuBAAAWAQAAABtYWluci8EAAAoRwAAAAAAAAAARz/wAAAAAAAARz/wAAAAAAAARz/wAAAAAAAAdHIwBAAAiUe/8AAAAAAAAIlOZV1yMQQAAChVCmEzMzMzNDI0NDByMgQAAFUATkdATQzMwAAAAEdARuVgQYk3TEdAUEP3ztkWh0dAK+sCDEm6XodyMwQAAEsyRz/JmZmgAAAARwAAAAAAAAAARz/gAAAAAAAAh3I0BAAARz/5wo9gAAAAiUsCSwaJiVgCAAAAQzJyNQQAAFgAAAAAKEcAAAAAAAAAAEc/8AAAAAAAAEc/8AAAAAAAAEc/8AAAAAAAAHRyNgQAAEdARuVgQYk3TEdAUEP3ztkWh0dAK+sCDEm6XodyNwQAAE5YAQAAAENHP/AAAAAAAABHP/nCj2AAAABLMyhHAAAAAAAAAABHP/AAAAAAAABHP/AAAAAAAABHP/AAAAAAAAB0cjgEAABYBAAAAG1haW5yOQQAAChHAAAAAAAAAABHP/AAAAAAAABHP/AAAAAAAABHP/AAAAAAAAB0cjoEAACJR7/wAAAAAAAAiU5lXXI7BAAAKFUKYTMzMzM0MjQ4MHI8BAAAVQBOR0BLXCkAAAAAR0BHRgQYk3S8R0BQIrAgxJumR0AqQIMSbpeNh3I9BAAASzNHP8mZmaAAAABHAAAAAAAAAABHP+AAAAAAAACHcj4EAABHP/a4UeAAAACJSwJLCImJWAIAAABPMnI/BAAAWAAAAAAoRz/wAAAAAAAARz+qGhpdeVfbRz+qGhpdeVfbRz/wAAAAAAAAdHJABAAAR0BHRgQYk3S8R0BQIrAgxJumR0AqQIMSbpeNh3JBBAAATlgBAAAAT0c/8AAAAAAAAEc/9rhR4AAAAEs0KEc/8AAAAAAAAEc/qhoaXXlX20c/qhoaXXlX20c/8AAAAAAAAHRyQgQAAFgEAAAAbWFpbnJDBAAAKEc/8AAAAAAAAEc/qhoaXXlX20c/qhoaXXlX20c/8AAAAAAAAHRyRAQAAIlHv/AAAAAAAACJTmVdckUEAAAoVQphMzMzMzQyNTIwckYEAABVAE5HQEx+uGAAAABHQEdZeNT987ZHQFB++dsi0OVHQDAeNT987ZGHckcEAABLNEc/yZmZoAAAAEcAAAAAAAAAAEc/4AAAAAAAAIdySAQAAEc//hR64AAAAIlLAksGiYlYAgAAAEMzckkEAABYAAAAAChHAAAAAAAAAABHP/AAAAAAAABHP/AAAAAAAABHP/AAAAAAAAB0ckoEAABHQEdZeNT987ZHQFB++dsi0OVHQDAeNT987ZGHcksEAABOWAIAAABDQnJMBAAARz/wAAAAAAAARz/+FHrgAAAASzUoRwAAAAAAAAAARz/wAAAAAAAARz/wAAAAAAAARz/wAAAAAAAAdHJNBAAAWAQAAABtYWluck4EAAAoRwAAAAAAAAAARz/wAAAAAAAARz/wAAAAAAAARz/wAAAAAAAAdHJPBAAAiUe/8AAAAAAAAIlOZV1yUAQAAChVCmEzMzMzNDI1NjByUQQAAFUATkdAT6zMwAAAAEdASBIMSbpeNUdAUF5mZmZmZkdAMC3S8an754dyUgQAAEs1Rz/JmZmgAAAARwAAAAAAAAAARz/gAAAAAAAAh3JTBAAARz/+FHrgAAAAiUsCSwaJiVgCAAAAQzNyVAQAAFgAAAAAKEcAAAAAAAAAAEc/8AAAAAAAAEc/8AAAAAAAAEc/8AAAAAAAAHRyVQQAAEdASBIMSbpeNUdAUF5mZmZmZkdAMC3S8an754dyVgQAAE5YAgAAAENHclcEAABHP/AAAAAAAABHP/4UeuAAAABLNihHAAAAAAAAAABHP/AAAAAAAABHP/AAAAAAAABHP/AAAAAAAAB0clgEAABYBAAAAG1haW5yWQQAAChHAAAAAAAAAABHP/AAAAAAAABHP/AAAAAAAABHP/AAAAAAAAB0cloEAACJR7/wAAAAAAAAiU5lXXJbBAAAKFUKYTMzMzM0MjYwMHJcBAAAVQBOR0BQdHrgAAAAR0BIH752yLQ5R0BP+uFHrhR7R0Av9si0OVgQh3JdBAAASzZHP8mZmaAAAABHAAAAAAAAAABHP+AAAAAAAACHcl4EAABHP/4UeuAAAACJSwJLBomJWAIAAABDM3JfBAAAWAAAAAAoRwAAAAAAAAAARz/wAAAAAAAARz/wAAAAAAAARz/wAAAAAAAAdHJgBAAAR0BIH752yLQ5R0BP+uFHrhR7R0Av9si0OVgQh3JhBAAATlgCAAAAQ0RyYgQAAEc/8AAAAAAAAEc//hR64AAAAEs3KEcAAAAAAAAAAEc/8AAAAAAAAEc/8AAAAAAAAEc/8AAAAAAAAHRyYwQAAFgEAAAAbWFpbnJkBAAAKEcAAAAAAAAAAEc/8AAAAAAAAEc/8AAAAAAAAEc/8AAAAAAAAHRyZQQAAIlHv/AAAAAAAACJTmVdcmYEAAAoVQphMzMzMzQyNjQwcmcEAABVAE5HQFDyj2AAAABHQEjD987ZFodHQE/LQ5WBBiVHQC50OVgQYk6HcmgEAABLN0c/yZmZoAAAAEcAAAAAAAAAAEc/4AAAAAAAAIdyaQQAAEc//hR64AAAAIlLAksGiYlYAgAAAEMzcmoEAABYAAAAAChHAAAAAAAAAABHP/AAAAAAAABHP/AAAAAAAABHP/AAAAAAAAB0cmsEAABHQEjD987ZFodHQE/LQ5WBBiVHQC50OVgQYk6HcmwEAABOWAIAAABDRXJtBAAARz/wAAAAAAAARz/+FHrgAAAASzgoRwAAAAAAAAAARz/wAAAAAAAARz/wAAAAAAAARz/wAAAAAAAAdHJuBAAAWAQAAABtYWlucm8EAAAoRwAAAAAAAAAARz/wAAAAAAAARz/wAAAAAAAARz/wAAAAAAAAdHJwBAAAiUe/8AAAAAAAAIlOZV1ycQQAAChVCmEzMzMzNDI2ODBycgQAAFUATkdAUC64YAAAAEdASLQ5WBBiTkdAT+0OVgQYk0dAK3vnbItDlodycwQAAEs4Rz/JmZmgAAAARwAAAAAAAAAARz/gAAAAAAAAh3J0BAAARz/6PXCgAAAAiUsCSweJiVgDAAAATjMrcnUEAABYAAAAAChHP8gYFaB7NStHP9QUEgW8AaNHP+8fHxSYPXlHP/AAAAAAAAB0cnYEAABHQEi0OVgQYk5HQE/tDlYEGJNHQCt752yLQ5aHcncEAABOWAIAAABOWnJ4BAAARz/wAAAAAAAARz/6PXCgAAAASzkoRz/IGBWgezUrRz/UFBIFvAGjRz/vHx8UmD15Rz/wAAAAAAAAdHJ5BAAAWAQAAABtYWlucnoEAAAoRz/IGBWgezUrRz/UFBIFvAGjRz/vHx8UmD15Rz/wAAAAAAAAdHJ7BAAAiUe/8AAAAAAAAIlOZWVlXXJ8BAAAKFUKcjMwMjUzNzkwNHJ9BAAARwAAAAAAAAAARwAAAAAAAAAARz/wAAAAAAAAh3J+BAAATolLAVgBAAAAQVUBIEsIiImJWAAAAAAoRz/qWll9Sde6Rz/mlpXZGrjpRz/hkZJkGzKLRz/wAAAAAAAAdHJ/BAAARwAAAAAAAAAARwAAAAAAAAAARwAAAAAAAAAAh3KABAAATihHP+paWX1J17pHP+aWldkauOlHP+GRkmQbMotHP/AAAAAAAAB0coEEAACJSwJLAVgDAAAAVkFMcoIEAABdcoMEAAAoXXKEBAAAKFUKYTMzMzM0MjcyMHKFBAAAVQBOR0BKNHrgAAAAR0BGSfvnbItER0BQJHrhR64UR0AsdcKPXCj2h3KGBAAASzlHP8mZmaAAAABHAAAAAAAAAABHP+AAAAAAAACHcocEAABHP/o9cKAAAACJSwJLB4mJWAMAAABOcGxyiAQAAFgAAAAAKEc/yBgVoHs1K0c/1BQSBbwBo0c/7x8fFJg9eUc/8AAAAAAAAHRyiQQAAEdARkn752yLREdAUCR64UeuFEdALHXCj1wo9odyigQAAE5YAQAAAE5HP/AAAAAAAABHP/o9cKAAAABLOihHP8gYFaB7NStHP9QUEgW8AaNHP+8fHxSYPXlHP/AAAAAAAAB0cosEAABYBAAAAG1haW5yjAQAAChHP+paWX1J17pHP+aWldkauOlHP+GRkmQbMotHP/AAAAAAAAB0co0EAACJR7/wAAAAAAAAiU5lXXKOBAAAKFUKYTMzMzM0Mjc2MHKPBAAAVQBOR0BKrMzAAAAAR0BGC2RaHKwIR0BPr3ztkWhzR0ArGyLQ5WBCh3KQBAAASzpHP8mZmaAAAABHAAAAAAAAAABHP+AAAAAAAACHcpEEAABHP/4UeuAAAACJSwJLBomJWAIAAABDM3KSBAAAWAAAAAAoRz/qWll9Sde6Rz/mlpXZGrjpRz/hkZJkGzKLRz/wAAAAAAAAdHKTBAAAR0BGC2RaHKwIR0BPr3ztkWhzR0ArGyLQ5WBCh3KUBAAATlgCAAAAQ0FylQQAAEc/8AAAAAAAAEc//hR64AAAAEs7KEc/6lpZfUnXukc/5paV2Rq46Uc/4ZGSZBsyi0c/8AAAAAAAAHRylgQAAFgEAAAAbWFpbnKXBAAAKEc/6lpZfUnXukc/5paV2Rq46Uc/4ZGSZBsyi0c/8AAAAAAAAHRymAQAAIlHv/AAAAAAAACJTmVdcpkEAAAoVQphMzMzMzQyODAwcpoEAABVAE5HQEk8KQAAAABHQEX8zMzMzM1HQE/Ol41P3ztHQCgan752yLSHcpsEAABLO0c/yZmZoAAAAEcAAAAAAAAAAEc/4AAAAAAAAIdynAQAAEc/+cKPYAAAAIlLAksGiYlYAgAAAEMycp0EAABYAAAAAChHP+paWX1J17pHP+aWldkauOlHP+GRkmQbMotHP/AAAAAAAAB0cp4EAABHQEX8zMzMzM1HQE/Ol41P3ztHQCgan752yLSHcp8EAABOWAEAAABDRz/wAAAAAAAARz/5wo9gAAAASzwoRz/qWll9Sde6Rz/mlpXZGrjpRz/hkZJkGzKLRz/wAAAAAAAAdHKgBAAAWAQAAABtYWlucqEEAAAoRz/qWll9Sde6Rz/mlpXZGrjpRz/hkZJkGzKLRz/wAAAAAAAAdHKiBAAAiUe/8AAAAAAAAIlOZV1yowQAAChVCmEzMzMzNDI4NDBypAQAAFUATkdASJwpAAAAAEdARjxqfvnbI0dAT2m6XjU/fUdAJnxqfvnbI4dypQQAAEs8Rz/JmZmgAAAARwAAAAAAAAAARz/gAAAAAAAAh3KmBAAARz/2uFHgAAAAiUsCSwiJiVgCAAAATzJypwQAAFgAAAAAKEc/8AAAAAAAAEc/qhoaXXlX20c/qhoaXXlX20c/8AAAAAAAAHRyqAQAAEdARjxqfvnbI0dAT2m6XjU/fUdAJnxqfvnbI4dyqQQAAE5YAQAAAE9HP/AAAAAAAABHP/a4UeAAAABLPShHP/AAAAAAAABHP6oaGl15V9tHP6oaGl15V9tHP/AAAAAAAAB0cqoEAABYBAAAAG1haW5yqwQAAChHP+paWX1J17pHP+aWldkauOlHP+GRkmQbMotHP/AAAAAAAAB0cqwEAACJR7/wAAAAAAAAiU5lXXKtBAAAKFUKYTMzMzM0Mjg4MHKuBAAAVQBOR0BKxR7AAAAAR0BFYKPXCj1xR0BPc/fO2RaHR0AsVHrhR64Uh3KvBAAASz1HP8mZmaAAAABHAAAAAAAAAABHP+AAAAAAAACHcrAEAABHP/4UeuAAAACJSwJLBomJWAIAAABDM3KxBAAAWAAAAAAoRz/qWll9Sde6Rz/mlpXZGrjpRz/hkZJkGzKLRz/wAAAAAAAAdHKyBAAAR0BFYKPXCj1xR0BPc/fO2RaHR0AsVHrhR64Uh3KzBAAATlgCAAAAQ0JytAQAAEc/8AAAAAAAAEc//hR64AAAAEs+KEc/6lpZfUnXukc/5paV2Rq46Uc/4ZGSZBsyi0c/8AAAAAAAAHRytQQAAFgEAAAAbWFpbnK2BAAAKEc/6lpZfUnXukc/5paV2Rq46Uc/4ZGSZBsyi0c/8AAAAAAAAHRytwQAAIlHv/AAAAAAAACJTmVdcrgEAAAoVQphMzMzMzQyOTIwcrkEAABVAE5HQEba4UAAAABHQEUSsCDEm6ZHQE7mBBiTdLxHQCqfO2RaHKyHcroEAABLPkc/yZmZoAAAAEcAAAAAAAAAAEc/4AAAAAAAAIdyuwQAAEc//hR64AAAAIlLAksGiYlYAgAAAEMzcrwEAABYAAAAAChHP+paWX1J17pHP+aWldkauOlHP+GRkmQbMotHP/AAAAAAAAB0cr0EAABHQEUSsCDEm6ZHQE7mBBiTdLxHQCqfO2RaHKyHcr4EAABOWAMAAABDRzFyvwQAAEc/8AAAAAAAAEc//hR64AAAAEs/KEc/6lpZfUnXukc/5paV2Rq46Uc/4ZGSZBsyi0c/8AAAAAAAAHRywAQAAFgEAAAAbWFpbnLBBAAAKEc/6lpZfUnXukc/5paV2Rq46Uc/4ZGSZBsyi0c/8AAAAAAAAHRywgQAAIlHv/AAAAAAAACJTmVdcsMEAAAoVQphMzMzMzQyOTYwcsQEAABVAE5HQEqij2AAAABHQEV752yLQ5ZHQE83rhR64UhHQC8yLQ5WBBmHcsUEAABLP0c/yZmZoAAAAEcAAAAAAAAAAEc/4AAAAAAAAIdyxgQAAEc//hR64AAAAIlLAksGiYlYAgAAAEMzcscEAABYAAAAAChHP+paWX1J17pHP+aWldkauOlHP+GRkmQbMotHP/AAAAAAAAB0csgEAABHQEV752yLQ5ZHQE83rhR64UhHQC8yLQ5WBBmHcskEAABOWAMAAABDRzJyygQAAEc/8AAAAAAAAEc//hR64AAAAEtAKEc/6lpZfUnXukc/5paV2Rq46Uc/4ZGSZBsyi0c/8AAAAAAAAHRyywQAAFgEAAAAbWFpbnLMBAAAKEc/6lpZfUnXukc/5paV2Rq46Uc/4ZGSZBsyi0c/8AAAAAAAAHRyzQQAAIlHv/AAAAAAAACJTmVlZV1yzgQAAChVCnIzMDI1Mzc5NDRyzwQAAEcAAAAAAAAAAEcAAAAAAAAAAEc/8AAAAAAAAIdy0AQAAE6JSwFYAQAAAEFVASBLCYiJiVgAAAAAKEc/6lpZfUnXukc/5paV2Rq46Uc/4ZGSZBsyi0c/8AAAAAAAAHRy0QQAAEcAAAAAAAAAAEcAAAAAAAAAAEcAAAAAAAAAAIdy0gQAAE4oRz/qWll9Sde6Rz/mlpXZGrjpRz/hkZJkGzKLRz/wAAAAAAAAdHLTBAAAiUsCSwFYAwAAAEFSR3LUBAAAXXLVBAAAKF1y1gQAAChVCmEzMzMzNDMwMDBy1wQAAFUATkdASh1woAAAAEdARak3S8an8EdAUC1wo9cKPUdAJ1FocrAgxYdy2AQAAEtARz/JmZmgAAAARwAAAAAAAAAARz/gAAAAAAAAh3LZBAAARz/6PXCgAAAAiUsCSweJiVgDAAAATnBsctoEAABYAAAAAChHP8gYFaB7NStHP9QUEgW8AaNHP+8fHxSYPXlHP/AAAAAAAAB0ctsEAABHQEWpN0vGp/BHQFAtcKPXCj1HQCdRaHKwIMWHctwEAABOWAEAAABORz/wAAAAAAAARz/6PXCgAAAAS0EoRz/IGBWgezUrRz/UFBIFvAGjRz/vHx8UmD15Rz/wAAAAAAAAdHLdBAAAWAQAAABtYWluct4EAAAoRz/qWll9Sde6Rz/mlpXZGrjpRz/hkZJkGzKLRz/wAAAAAAAAdHLfBAAAiUe/8AAAAAAAAIlOZV1y4AQAAChVCmEzMzMzNDMwNDBy4QQAAFUATkdASOo9gAAAAEdARZm6XjU/fUdAUEFocrAgxUdAJHrhR64Ue4dy4gQAAEtBRz/JmZmgAAAARwAAAAAAAAAARz/gAAAAAAAAh3LjBAAARz/+FHrgAAAAiUsCSwaJiVgCAAAAQzNy5AQAAFgAAAAAKEc/6lpZfUnXukc/5paV2Rq46Uc/4ZGSZBsyi0c/8AAAAAAAAHRy5QQAAEdARZm6XjU/fUdAUEFocrAgxUdAJHrhR64Ue4dy5gQAAE5YAgAAAENBcucEAABHP/AAAAAAAABHP/4UeuAAAABLQihHP+paWX1J17pHP+aWldkauOlHP+GRkmQbMotHP/AAAAAAAAB0cugEAABYBAAAAG1haW5y6QQAAChHP+paWX1J17pHP+aWldkauOlHP+GRkmQbMotHP/AAAAAAAAB0cuoEAACJR7/wAAAAAAAAiU5lXXLrBAAAKFUKYTMzMzM0MzA4MHLsBAAAVQBOR0BKHCkAAAAAR0BGRgQYk3S8R0BQQtDlYEGJR0AjFP3ztkWih3LtBAAAS0JHP8mZmaAAAABHAAAAAAAAAABHP+AAAAAAAACHcu4EAABHP/nCj2AAAACJSwJLBomJWAIAAABDMnLvBAAAWAAAAAAoRz/qWll9Sde6Rz/mlpXZGrjpRz/hkZJkGzKLRz/wAAAAAAAAdHLwBAAAR0BGRgQYk3S8R0BQQtDlYEGJR0AjFP3ztkWih3LxBAAATlgBAAAAQ0c/8AAAAAAAAEc/+cKPYAAAAEtDKEc/6lpZfUnXukc/5paV2Rq46Uc/4ZGSZBsyi0c/8AAAAAAAAHRy8gQAAFgEAAAAbWFpbnLzBAAAKEc/6lpZfUnXukc/5paV2Rq46Uc/4ZGSZBsyi0c/8AAAAAAAAHRy9AQAAIlHv/AAAAAAAACJTmVdcvUEAAAoVQphMzMzMzQzMTIwcvYEAABVAE5HQEkQo+AAAABHQEZRiTdLxqhHQFArlYEGJN1HQCC6XjU/fO6HcvcEAABLQ0c/yZmZoAAAAEcAAAAAAAAAAEc/4AAAAAAAAIdy+AQAAEc/9rhR4AAAAIlLAksIiYlYAgAAAE8ycvkEAABYAAAAAChHP/AAAAAAAABHP6oaGl15V9tHP6oaGl15V9tHP/AAAAAAAAB0cvoEAABHQEZRiTdLxqhHQFArlYEGJN1HQCC6XjU/fO6HcvsEAABOWAEAAABPRz/wAAAAAAAARz/2uFHgAAAAS0QoRz/wAAAAAAAARz+qGhpdeVfbRz+qGhpdeVfbRz/wAAAAAAAAdHL8BAAAWAQAAABtYWlucv0EAAAoRz/qWll9Sde6Rz/mlpXZGrjpRz/hkZJkGzKLRz/wAAAAAAAAdHL+BAAAiUe/8AAAAAAAAIlOZV1y/wQAAChVCmEzMzMzNDMxNjByAAUAAFUATkdASouFIAAAAEdARTn752yLREdAUJWyLQ5WBEdAJA1P3ztkWodyAQUAAEtERz/JmZmgAAAARwAAAAAAAAAARz/gAAAAAAAAh3ICBQAARz/+FHrgAAAAiUsCSwaJiVgCAAAAQzNyAwUAAFgAAAAAKEc/6lpZfUnXukc/5paV2Rq46Uc/4ZGSZBsyi0c/8AAAAAAAAHRyBAUAAEdARTn752yLREdAUJWyLQ5WBEdAJA1P3ztkWodyBQUAAE5YAgAAAENCcgYFAABHP/AAAAAAAABHP/4UeuAAAABLRShHP+paWX1J17pHP+aWldkauOlHP+GRkmQbMotHP/AAAAAAAAB0cgcFAABYBAAAAG1haW5yCAUAAChHP+paWX1J17pHP+aWldkauOlHP+GRkmQbMotHP/AAAAAAAAB0cgkFAACJR7/wAAAAAAAAiU5lXXIKBQAAKFUKYTMzMzM0MzIwMHILBQAAVQBOR0BJyj2AAAAAR0BEeLQ5WBBiR0BQjqfvnbItR0AkiTdLxqfwh3IMBQAAS0VHP8mZmaAAAABHAAAAAAAAAABHP+AAAAAAAACHcg0FAABHP/4UeuAAAACJSwJLBomJWAIAAABDM3IOBQAAWAAAAAAoRz/qWll9Sde6Rz/mlpXZGrjpRz/hkZJkGzKLRz/wAAAAAAAAdHIPBQAAR0BEeLQ5WBBiR0BQjqfvnbItR0AkiTdLxqfwh3IQBQAATlgCAAAAQ0dyEQUAAEc/8AAAAAAAAEc//hR64AAAAEtGKEc/6lpZfUnXukc/5paV2Rq46Uc/4ZGSZBsyi0c/8AAAAAAAAHRyEgUAAFgEAAAAbWFpbnITBQAAKEc/6lpZfUnXukc/5paV2Rq46Uc/4ZGSZBsyi0c/8AAAAAAAAHRyFAUAAIlHv/AAAAAAAACJTmVdchUFAAAoVQphMzMzMzQzMjQwchYFAABVAE5HQEfBR6AAAABHQEQffO2RaHNHQFDlcKPXCj1HQCRDlYEGJN2HchcFAABLRkc/yZmZoAAAAEcAAAAAAAAAAEc/4AAAAAAAAIdyGAUAAEc//hR64AAAAIlLAksGiYlYAgAAAEMzchkFAABYAAAAAChHP+paWX1J17pHP+aWldkauOlHP+GRkmQbMotHP/AAAAAAAAB0choFAABHQEQffO2RaHNHQFDlcKPXCj1HQCRDlYEGJN2HchsFAABOWAIAAABDRHIcBQAARz/wAAAAAAAARz/+FHrgAAAAS0coRz/qWll9Sde6Rz/mlpXZGrjpRz/hkZJkGzKLRz/wAAAAAAAAdHIdBQAAWAQAAABtYWluch4FAAAoRz/qWll9Sde6Rz/mlpXZGrjpRz/hkZJkGzKLRz/wAAAAAAAAdHIfBQAAiUe/8AAAAAAAAIlOZV1yIAUAAChVCmEzMzMzNDMyODByIQUAAFUATkdASSKPYAAAAEdARCxqfvnbI0dAUQgAAAAAAEdAIZDlYEGJN4dyIgUAAEtHRz/JmZmgAAAARwAAAAAAAAAARz/gAAAAAAAAh3IjBQAARz/6PXCgAAAAiUsCSweJiVgDAAAATmcrciQFAABYAAAAAChHP8gYFaB7NStHP9QUEgW8AaNHP+8fHxSYPXlHP/AAAAAAAAB0ciUFAABHQEQsan752yNHQFEIAAAAAABHQCGQ5WBBiTeHciYFAABOWAIAAABORXInBQAARz/wAAAAAAAARz/6PXCgAAAAS0goRz/IGBWgezUrRz/UFBIFvAGjRz/vHx8UmD15Rz/wAAAAAAAAdHIoBQAAWAQAAABtYWlucikFAAAoRz/qWll9Sde6Rz/mlpXZGrjpRz/hkZJkGzKLRz/wAAAAAAAAdHIqBQAAiUe/8AAAAAAAAIlOZV1yKwUAAChVCmEzMzMzNDMzMjByLAUAAFUATkdAStHrgAAAAEdAQ7ysCDEm6UdAUPeuFHrhSEdAH0CDEm6XjYdyLQUAAEtIRz/JmZmgAAAARwAAAAAAAAAARz/gAAAAAAAAh3IuBQAARz/5wo9gAAAAiUsCSwaJiVgCAAAAQzJyLwUAAFgAAAAAKEc/6lpZfUnXukc/5paV2Rq46Uc/4ZGSZBsyi0c/8AAAAAAAAHRyMAUAAEdAQ7ysCDEm6UdAUPeuFHrhSEdAH0CDEm6XjYdyMQUAAE5YAgAAAENacjIFAABHP/AAAAAAAABHP/nCj2AAAABLSShHP+paWX1J17pHP+aWldkauOlHP+GRkmQbMotHP/AAAAAAAAB0cjMFAABYBAAAAG1haW5yNAUAAChHP+paWX1J17pHP+aWldkauOlHP+GRkmQbMotHP/AAAAAAAAB0cjUFAACJR7/wAAAAAAAAiU5lXXI2BQAAKFUKYTMzMzM0MzM2MHI3BQAAVQBOR0BJqPXAAAAAR0BDOPXCj1wpR0BQxGp++dsjR0AgGRaHKwIMh3I4BQAAS0lHP8mZmaAAAABHAAAAAAAAAABHP+AAAAAAAACHcjkFAABHP/o9cKAAAACJSwJLB4mJWAMAAABOZytyOgUAAFgAAAAAKEc/yBgVoHs1K0c/1BQSBbwBo0c/7x8fFJg9eUc/8AAAAAAAAHRyOwUAAEdAQzj1wo9cKUdAUMRqfvnbI0dAIBkWhysCDIdyPAUAAE5YAwAAAE5IMXI9BQAARz/wAAAAAAAARz/6PXCgAAAAS0ooRz/IGBWgezUrRz/UFBIFvAGjRz/vHx8UmD15Rz/wAAAAAAAAdHI+BQAAWAQAAABtYWlucj8FAAAoRz/qWll9Sde6Rz/mlpXZGrjpRz/hkZJkGzKLRz/wAAAAAAAAdHJABQAAiUe/8AAAAAAAAIlOZV1yQQUAAChVCmEzMzMzNDM0MDByQgUAAFUATkdASlmZoAAAAEdAQ9BiTdLxqkdAURnrhR64UkdAGnCj1wo9cYdyQwUAAEtKRz/JmZmgAAAARwAAAAAAAAAARz/gAAAAAAAAh3JEBQAARz/6PXCgAAAAiUsCSweJiVgDAAAATmcrckUFAABYAAAAAChHP8gYFaB7NStHP9QUEgW8AaNHP+8fHxSYPXlHP/AAAAAAAAB0ckYFAABHQEPQYk3S8apHQFEZ64UeuFJHQBpwo9cKPXGHckcFAABOWAMAAABOSDJySAUAAEc/8AAAAAAAAEc/+j1woAAAAEtLKEc/yBgVoHs1K0c/1BQSBbwBo0c/7x8fFJg9eUc/8AAAAAAAAHRySQUAAFgEAAAAbWFpbnJKBQAAKEc/6lpZfUnXukc/5paV2Rq46Uc/4ZGSZBsyi0c/8AAAAAAAAHRySwUAAIlHv/AAAAAAAACJTmVlZV1yTAUAAChVCnIzMDI1Mzc5ODRyTQUAAEcAAAAAAAAAAEcAAAAAAAAAAEc/8AAAAAAAAIdyTgUAAE6JSwFYAQAAAEFVASBLCoiJiVgAAAAAKEc/6lpZfUnXukc/5paV2Rq46Uc/4ZGSZBsyi0c/8AAAAAAAAHRyTwUAAEcAAAAAAAAAAEcAAAAAAAAAAEcAAAAAAAAAAIdyUAUAAE4oRz/qWll9Sde6Rz/mlpXZGrjpRz/hkZJkGzKLRz/wAAAAAAAAdHJRBQAAiUsCSwFYAwAAAEFMQXJSBQAAXXJTBQAAKF1yVAUAAChVCmEzMzMzNDM0NDByVQUAAFUATkdAStHrgAAAAEdARs2yLQ5WBEdAUF2BBiTdL0dAJHtkWhysCIdyVgUAAEtLRz/JmZmgAAAARwAAAAAAAAAARz/gAAAAAAAAh3JXBQAARz/6PXCgAAAAiUsCSweJiVgDAAAATnBsclgFAABYAAAAAChHP8gYFaB7NStHP9QUEgW8AaNHP+8fHxSYPXlHP/AAAAAAAAB0clkFAABHQEbNsi0OVgRHQFBdgQYk3S9HQCR7ZFocrAiHcloFAABOWAEAAABORz/wAAAAAAAARz/6PXCgAAAAS0woRz/IGBWgezUrRz/UFBIFvAGjRz/vHx8UmD15Rz/wAAAAAAAAdHJbBQAAWAQAAABtYWluclwFAAAoRz/qWll9Sde6Rz/mlpXZGrjpRz/hkZJkGzKLRz/wAAAAAAAAdHJdBQAAiUe/8AAAAAAAAIlOZV1yXgUAAChVCmEzMzMzNDM0ODByXwUAAFUATkdASjCj4AAAAEdAR3XjU/fO2UdAUGBR64UeuEdAIzbItDlYEIdyYAUAAEtMRz/JmZmgAAAARwAAAAAAAAAARz/gAAAAAAAAh3JhBQAARz/+FHrgAAAAiUsCSwaJiVgCAAAAQzNyYgUAAFgAAAAAKEc/6lpZfUnXukc/5paV2Rq46Uc/4ZGSZBsyi0c/8AAAAAAAAHRyYwUAAEdAR3XjU/fO2UdAUGBR64UeuEdAIzbItDlYEIdyZAUAAE5YAgAAAENBcmUFAABHP/AAAAAAAABHP/4UeuAAAABLTShHP+paWX1J17pHP+aWldkauOlHP+GRkmQbMotHP/AAAAAAAAB0cmYFAABYBAAAAG1haW5yZwUAAChHP+paWX1J17pHP+aWldkauOlHP+GRkmQbMotHP/AAAAAAAAB0cmgFAACJR7/wAAAAAAAAiU5lXXJpBQAAKFUKYTMzMzM0MzUyMHJqBQAAVQBOR0BJUKPgAAAAR0BHt64UeuFIR0BQB752yLQ5R0Aiedsi0OVgh3JrBQAAS01HP8mZmaAAAABHAAAAAAAAAABHP+AAAAAAAACHcmwFAABHP/nCj2AAAACJSwJLBomJWAIAAABDMnJtBQAAWAAAAAAoRz/qWll9Sde6Rz/mlpXZGrjpRz/hkZJkGzKLRz/wAAAAAAAAdHJuBQAAR0BHt64UeuFIR0BQB752yLQ5R0Aiedsi0OVgh3JvBQAATlgBAAAAQ0c/8AAAAAAAAEc/+cKPYAAAAEtOKEc/6lpZfUnXukc/5paV2Rq46Uc/4ZGSZBsyi0c/8AAAAAAAAHRycAUAAFgEAAAAbWFpbnJxBQAAKEc/6lpZfUnXukc/5paV2Rq46Uc/4ZGSZBsyi0c/8AAAAAAAAHRycgUAAIlHv/AAAAAAAACJTmVdcnMFAAAoVQphMzMzMzQzNTYwcnQFAABVAE5HQEnFHsAAAABHQEgu2RaHKwJHQFABR64UeuFHQCDfO2RaHKyHcnUFAABLTkc/yZmZoAAAAEcAAAAAAAAAAEc/4AAAAAAAAIdydgUAAEc/9rhR4AAAAIlLAksIiYlYAgAAAE8ycncFAABYAAAAAChHP/AAAAAAAABHP6oaGl15V9tHP6oaGl15V9tHP/AAAAAAAAB0cngFAABHQEgu2RaHKwJHQFABR64UeuFHQCDfO2RaHKyHcnkFAABOWAEAAABPRz/wAAAAAAAARz/2uFHgAAAAS08oRz/wAAAAAAAARz+qGhpdeVfbRz+qGhpdeVfbRz/wAAAAAAAAdHJ6BQAAWAQAAABtYWlucnsFAAAoRz/qWll9Sde6Rz/mlpXZGrjpRz/hkZJkGzKLRz/wAAAAAAAAdHJ8BQAAiUe/8AAAAAAAAIlOZV1yfQUAAChVCmEzMzMzNDM2MDByfgUAAFUATkdASn1woAAAAEdAR/gxJul41UdAUI4k3S8aoEdAJQAAAAAAAIdyfwUAAEtPRz/JmZmgAAAARwAAAAAAAAAARz/gAAAAAAAAh3KABQAARz/+FHrgAAAAiUsCSwaJiVgCAAAAQzNygQUAAFgAAAAAKEc/6lpZfUnXukc/5paV2Rq46Uc/4ZGSZBsyi0c/8AAAAAAAAHRyggUAAEdAR/gxJul41UdAUI4k3S8aoEdAJQAAAAAAAIdygwUAAE5YAgAAAENCcoQFAABHP/AAAAAAAABHP/4UeuAAAABLUChHP+paWX1J17pHP+aWldkauOlHP+GRkmQbMotHP/AAAAAAAAB0coUFAABYBAAAAG1haW5yhgUAAChHP+paWX1J17pHP+aWldkauOlHP+GRkmQbMotHP/AAAAAAAAB0cocFAACJR7/wAAAAAAAAiU5lZWVdcogFAAAoVQpyMzAyNTM4MDI0cokFAABHAAAAAAAAAABHAAAAAAAAAABHP/AAAAAAAACHcooFAABOiUsBWAEAAABBVQEgSwuIiYlYAAAAAChHP+paWX1J17pHP+aWldkauOlHP+GRkmQbMotHP/AAAAAAAAB0cosFAABHAAAAAAAAAABHAAAAAAAAAABHAAAAAAAAAACHcowFAABOKEc/6lpZfUnXukc/5paV2Rq46Uc/4ZGSZBsyi0c/8AAAAAAAAHRyjQUAAIlLAksBWAMAAABBU1ByjgUAAF1yjwUAAChdcpAFAAAoVQphMzMzMzQzNjQwcpEFAABVAE5HQEm1woAAAABHQEdvfO2RaHNHQE+HjU/fO2RHQCOgQYk3S8eHcpIFAABLUEc/yZmZoAAAAEcAAAAAAAAAAEc/4AAAAAAAAIdykwUAAEc/+j1woAAAAIlLAksHiYlYAwAAAE5wbHKUBQAAWAAAAAAoRz/IGBWgezUrRz/UFBIFvAGjRz/vHx8UmD15Rz/wAAAAAAAAdHKVBQAAR0BHb3ztkWhzR0BPh41P3ztkR0AjoEGJN0vHh3KWBQAATlgBAAAATkc/8AAAAAAAAEc/+j1woAAAAEtRKEc/yBgVoHs1K0c/1BQSBbwBo0c/7x8fFJg9eUc/8AAAAAAAAHRylwUAAFgEAAAAbWFpbnKYBQAAKEc/6lpZfUnXukc/5paV2Rq46Uc/4ZGSZBsyi0c/8AAAAAAAAHRymQUAAIlHv/AAAAAAAACJTmVdcpoFAAAoVQphMzMzMzQzNjgwcpsFAABVAE5HQEkrhSAAAABHQEehR64UeuFHQE7Zul41P31HQCLj1wo9cKSHcpwFAABLUUc/yZmZoAAAAEcAAAAAAAAAAEc/4AAAAAAAAIdynQUAAEc//hR64AAAAIlLAksGiYlYAgAAAEMzcp4FAABYAAAAAChHP+paWX1J17pHP+aWldkauOlHP+GRkmQbMotHP/AAAAAAAAB0cp8FAABHQEehR64UeuFHQE7Zul41P31HQCLj1wo9cKSHcqAFAABOWAIAAABDQXKhBQAARz/wAAAAAAAARz/+FHrgAAAAS1IoRz/qWll9Sde6Rz/mlpXZGrjpRz/hkZJkGzKLRz/wAAAAAAAAdHKiBQAAWAQAAABtYWlucqMFAAAoRz/qWll9Sde6Rz/mlpXZGrjpRz/hkZJkGzKLRz/wAAAAAAAAdHKkBQAAiUe/8AAAAAAAAIlOZV1ypQUAAChVCmEzMzMzNDM3MjBypgUAAFUATkdASMFHoAAAAEdAR0xJul41P0dATpp++dsi0UdAIFHrhR64UodypwUAAEtSRz/JmZmgAAAARwAAAAAAAAAARz/gAAAAAAAAh3KoBQAARz/5wo9gAAAAiUsCSwaJiVgCAAAAQzJyqQUAAFgAAAAAKEc/6lpZfUnXukc/5paV2Rq46Uc/4ZGSZBsyi0c/8AAAAAAAAHRyqgUAAEdAR0xJul41P0dATpp++dsi0UdAIFHrhR64UodyqwUAAE5YAQAAAENHP/AAAAAAAABHP/nCj2AAAABLUyhHP+paWX1J17pHP+aWldkauOlHP+GRkmQbMotHP/AAAAAAAAB0cqwFAABYBAAAAG1haW5yrQUAAChHP+paWX1J17pHP+aWldkauOlHP+GRkmQbMotHP/AAAAAAAAB0cq4FAACJR7/wAAAAAAAAiU5lXXKvBQAAKFUKYTMzMzM0Mzc2MHKwBQAAVQBOR0BJIAAAAAAAR0BHhDlYEGJOR0BOF87ZFocrR0Aed87ZFocrh3KxBQAAS1NHP8mZmaAAAABHAAAAAAAAAABHP+AAAAAAAACHcrIFAABHP/a4UeAAAACJSwJLCImJWAIAAABPMnKzBQAAWAAAAAAoRz/wAAAAAAAARz+qGhpdeVfbRz+qGhpdeVfbRz/wAAAAAAAAdHK0BQAAR0BHhDlYEGJOR0BOF87ZFocrR0Aed87ZFocrh3K1BQAATlgBAAAAT0c/8AAAAAAAAEc/9rhR4AAAAEtUKEc/8AAAAAAAAEc/qhoaXXlX20c/qhoaXXlX20c/8AAAAAAAAHRytgUAAFgEAAAAbWFpbnK3BQAAKEc/6lpZfUnXukc/5paV2Rq46Uc/4ZGSZBsyi0c/8AAAAAAAAHRyuAUAAIlHv/AAAAAAAACJTmVdcrkFAAAoVQphMzMzMzQzODAwcroFAABVAE5HQEeFHsAAAABHQEd5FocrAgxHQE5c7ZFocrBHQCUvnbItDlaHcrsFAABLVEc/yZmZoAAAAEcAAAAAAAAAAEc/4AAAAAAAAIdyvAUAAEc//hR64AAAAIlLAksGiYlYAgAAAEMzcr0FAABYAAAAAChHP+paWX1J17pHP+aWldkauOlHP+GRkmQbMotHP/AAAAAAAAB0cr4FAABHQEd5FocrAgxHQE5c7ZFocrBHQCUvnbItDlaHcr8FAABOWAIAAABDQnLABQAARz/wAAAAAAAARz/+FHrgAAAAS1UoRz/qWll9Sde6Rz/mlpXZGrjpRz/hkZJkGzKLRz/wAAAAAAAAdHLBBQAAWAQAAABtYWlucsIFAAAoRz/qWll9Sde6Rz/mlpXZGrjpRz/hkZJkGzKLRz/wAAAAAAAAdHLDBQAAiUe/8AAAAAAAAIlOZV1yxAUAAChVCmEzMzMzNDM4NDByxQUAAFUATkdASkeuIAAAAEdAR+an752yLUdATnxJul41P0dAJ60OVgQYk4dyxgUAAEtVRz/JmZmgAAAARwAAAAAAAAAARz/gAAAAAAAAh3LHBQAARz/+FHrgAAAAiUsCSwaJiVgDAAAAQ2FjcsgFAABYAAAAAChHP+paWX1J17pHP+aWldkauOlHP+GRkmQbMotHP/AAAAAAAAB0cskFAABHQEfmp++dsi1HQE58SbpeNT9HQCetDlYEGJOHcsoFAABOWAIAAABDR3LLBQAARz/wAAAAAAAARz/+FHrgAAAAS1YoRz/qWll9Sde6Rz/mlpXZGrjpRz/hkZJkGzKLRz/wAAAAAAAAdHLMBQAAWAQAAABtYWlucs0FAAAoRz/qWll9Sde6Rz/mlpXZGrjpRz/hkZJkGzKLRz/wAAAAAAAAdHLOBQAAiUe/8AAAAAAAAIlOZV1yzwUAAChVCmEzMzMzNDM4ODBy0AUAAFUATkdASV64YAAAAEdASHmZmZmZmkdATrhysCDEnEdAJ2DEm6XjVIdy0QUAAEtWRz/JmZmgAAAARwAAAAAAAAAARz/gAAAAAAAAh3LSBQAARz/2uFHgAAAAiUsCSwiJiVgDAAAATzItctMFAABYAAAAAChHP/AAAAAAAABHP6oaGl15V9tHP6oaGl15V9tHP/AAAAAAAAB0ctQFAABHQEh5mZmZmZpHQE64crAgxJxHQCdgxJul41SHctUFAABOWAMAAABPRDFy1gUAAEc/8AAAAAAAAEc/9rhR4AAAAEtXKEc/8AAAAAAAAEc/qhoaXXlX20c/qhoaXXlX20c/8AAAAAAAAHRy1wUAAFgEAAAAbWFpbnLYBQAAKEc/6lpZfUnXukc/5paV2Rq46Uc/4ZGSZBsyi0c/8AAAAAAAAHRy2QUAAIlHv/AAAAAAAACJTmVdctoFAAAoVQphMzMzMzQzOTIwctsFAABVAE5HQEmOFIAAAABHQEeqXjU/fO5HQE5WRaHKwINHQCntkWhysCGHctwFAABLV0c/yZmZoAAAAEcAAAAAAAAAAEc/4AAAAAAAAIdy3QUAAEc/9rhR4AAAAIlLAksIiYlYAwAAAE8yLXLeBQAAWAAAAAAoRz/wAAAAAAAARz+qGhpdeVfbRz+qGhpdeVfbRz/wAAAAAAAAdHLfBQAAR0BHql41P3zuR0BOVkWhysCDR0Ap7ZFocrAhh3LgBQAATlgDAAAAT0QycuEFAABHP/AAAAAAAABHP/a4UeAAAABLWChHP/AAAAAAAABHP6oaGl15V9tHP6oaGl15V9tHP/AAAAAAAAB0cuIFAABYBAAAAG1haW5y4wUAAChHP+paWX1J17pHP+aWldkauOlHP+GRkmQbMotHP/AAAAAAAAB0cuQFAACJR7/wAAAAAAAAiU5lZWVdcuUFAAAoVQpyMzAyNTM4MDY0cuYFAABHAAAAAAAAAABHAAAAAAAAAABHP/AAAAAAAACHcucFAABOiUsBWAEAAABBVQEgSwyJiYlYAAAAAChHP+paWX1J17pHP+aWldkauOlHP+GRkmQbMotHP/AAAAAAAAB0cugFAABHAAAAAAAAAABHAAAAAAAAAABHAAAAAAAAAACHcukFAABOKEc/6lpZfUnXukc/5paV2Rq46Uc/4ZGSZBsyi0c/8AAAAAAAAHRy6gUAAIlLAkr/////WAMAAABQSEVy6wUAAF1y7AUAAChdcu0FAAAoVQphMzMzMzQzOTYwcu4FAABVAE5HQEgwo+AAAABHQEbHztkWhytHQE7yLQ5WBBlHQB6j1wo9cKSHcu8FAABLWEc/yZmZoAAAAEcAAAAAAAAAAEc/4AAAAAAAAIdy8AUAAEc/+j1woAAAAIlLAksHiYlYAwAAAE5wbHLxBQAAWAAAAAAoRz/IGBWgezUrRz/UFBIFvAGjRz/vHx8UmD15Rz/wAAAAAAAAdHLyBQAAR0BGx87ZFocrR0BO8i0OVgQZR0Aeo9cKPXCkh3LzBQAATlgBAAAATkc/8AAAAAAAAEc/+j1woAAAAEtZKEc/yBgVoHs1K0c/1BQSBbwBo0c/7x8fFJg9eUc/8AAAAAAAAHRy9AUAAFgEAAAAbWFpbnL1BQAAKEc/6lpZfUnXukc/5paV2Rq46Uc/4ZGSZBsyi0c/8AAAAAAAAHRy9gUAAIlHv/AAAAAAAACJTmVdcvcFAAAoVQphMzMzMzQ0MDAwcvgFAABVAE5HQEgZmaAAAABHQEZgo9cKPXFHQE6xR64UeuFHQBoxJul41P6HcvkFAABLWUc/yZmZoAAAAEcAAAAAAAAAAEc/4AAAAAAAAIdy+gUAAEc//hR64AAAAIlLAksGiYlYAgAAAEMzcvsFAABYAAAAAChHP+paWX1J17pHP+aWldkauOlHP+GRkmQbMotHP/AAAAAAAAB0cvwFAABHQEZgo9cKPXFHQE6xR64UeuFHQBoxJul41P6Hcv0FAABOWAIAAABDQXL+BQAARz/wAAAAAAAARz/+FHrgAAAAS1ooRz/qWll9Sde6Rz/mlpXZGrjpRz/hkZJkGzKLRz/wAAAAAAAAdHL/BQAAWAQAAABtYWlucgAGAAAoRz/qWll9Sde6Rz/mlpXZGrjpRz/hkZJkGzKLRz/wAAAAAAAAdHIBBgAAiUe/8AAAAAAAAIlOZV1yAgYAAChVCmEzMzMzNDQwNDByAwYAAFUATkdASoPXAAAAAEdARoVgQYk3TEdATxKwIMSbpkdAFQYk3S8aoIdyBAYAAEtaRz/JmZmgAAAARwAAAAAAAAAARz/gAAAAAAAAh3IFBgAARz/5wo9gAAAAiUsCSwaJiVgCAAAAQzJyBgYAAFgAAAAAKEc/6lpZfUnXukc/5paV2Rq46Uc/4ZGSZBsyi0c/8AAAAAAAAHRyBwYAAEdARoVgQYk3TEdATxKwIMSbpkdAFQYk3S8aoIdyCAYAAE5YAQAAAENHP/AAAAAAAABHP/nCj2AAAABLWyhHP+paWX1J17pHP+aWldkauOlHP+GRkmQbMotHP/AAAAAAAAB0cgkGAABYBAAAAG1haW5yCgYAAChHP+paWX1J17pHP+aWldkauOlHP+GRkmQbMotHP/AAAAAAAAB0cgsGAACJR7/wAAAAAAAAiU5lXXIMBgAAKFUKYTMzMzM0NDA4MHINBgAAVQBOR0BKOFHgAAAAR0BGP752yLQ5R0BPnztkWhysR0AULAgxJul5h3IOBgAAS1tHP8mZmaAAAABHAAAAAAAAAABHP+AAAAAAAACHcg8GAABHP/a4UeAAAACJSwJLCImJWAIAAABPMnIQBgAAWAAAAAAoRz/wAAAAAAAARz+qGhpdeVfbRz+qGhpdeVfbRz/wAAAAAAAAdHIRBgAAR0BGP752yLQ5R0BPnztkWhysR0AULAgxJul5h3ISBgAATlgBAAAAT0c/8AAAAAAAAEc/9rhR4AAAAEtcKEc/8AAAAAAAAEc/qhoaXXlX20c/qhoaXXlX20c/8AAAAAAAAHRyEwYAAFgEAAAAbWFpbnIUBgAAKEc/6lpZfUnXukc/5paV2Rq46Uc/4ZGSZBsyi0c/8AAAAAAAAHRyFQYAAIlHv/AAAAAAAACJTmVdchYGAAAoVQphMzMzMzQ0MTIwchcGAABVAE5HQEaQo+AAAABHQEWhiTdLxqhHQE641P3ztkZHQBuVgQYk3S+HchgGAABLXEc/yZmZoAAAAEcAAAAAAAAAAEc/4AAAAAAAAIdyGQYAAEc//hR64AAAAIlLAksGiYlYAgAAAEMzchoGAABYAAAAAChHP+paWX1J17pHP+aWldkauOlHP+GRkmQbMotHP/AAAAAAAAB0chsGAABHQEWhiTdLxqhHQE641P3ztkZHQBuVgQYk3S+HchwGAABOWAIAAABDQnIdBgAARz/wAAAAAAAARz/+FHrgAAAAS10oRz/qWll9Sde6Rz/mlpXZGrjpRz/hkZJkGzKLRz/wAAAAAAAAdHIeBgAAWAQAAABtYWluch8GAAAoRz/qWll9Sde6Rz/mlpXZGrjpRz/hkZJkGzKLRz/wAAAAAAAAdHIgBgAAiUe/8AAAAAAAAIlOZV1yIQYAAChVCmEzMzMzNDQxNjByIgYAAFUATkdAR+ZmYAAAAEdARWxJul41P0dATjUeuFHrhUdAH6XjU/fO2YdyIwYAAEtdRz/JmZmgAAAARwAAAAAAAAAARz/gAAAAAAAAh3IkBgAARz/5wo9gAAAAiUsCSwaJiVgDAAAAQ2FyciUGAABYAAAAAChHP+paWX1J17pHP+aWldkauOlHP+GRkmQbMotHP/AAAAAAAAB0ciYGAABHQEVsSbpeNT9HQE41HrhR64VHQB+l41P3ztmHcicGAABOWAIAAABDR3IoBgAARz/wAAAAAAAARz/5wo9gAAAAS14oRz/qWll9Sde6Rz/mlpXZGrjpRz/hkZJkGzKLRz/wAAAAAAAAdHIpBgAAWAQAAABtYWlucioGAAAoRz/qWll9Sde6Rz/mlpXZGrjpRz/hkZJkGzKLRz/wAAAAAAAAdHIrBgAAiUe/8AAAAAAAAIlOZV1yLAYAAChVCmEzMzMzNDQyMDByLQYAAFUATkdARl1woAAAAEdARYwIMSbpeUdATk9cKPXCj0dAIom6XjU/fYdyLgYAAEteRz/JmZmgAAAARwAAAAAAAAAARz/gAAAAAAAAh3IvBgAARz/8KPXAAAAAiUsCSwaJiVgDAAAAQ2FycjAGAABYAAAAAChHP+paWX1J17pHP+aWldkauOlHP+GRkmQbMotHP/AAAAAAAAB0cjEGAABHQEWMCDEm6XlHQE5PXCj1wo9HQCKJul41P32HcjIGAABOWAMAAABDRDFyMwYAAEc/8AAAAAAAAEc//Cj1wAAAAEtfKEc/6lpZfUnXukc/5paV2Rq46Uc/4ZGSZBsyi0c/8AAAAAAAAHRyNAYAAFgEAAAAbWFpbnI1BgAAKEc/6lpZfUnXukc/5paV2Rq46Uc/4ZGSZBsyi0c/8AAAAAAAAHRyNgYAAIlHv/AAAAAAAACJTmVdcjcGAAAoVQphMzMzMzQ0MjQwcjgGAABVAE5HQEaa4UAAAABHQEUeuFHrhR9HQE2cCDEm6XlHQB4JN0vGp/CHcjkGAABLX0c/yZmZoAAAAEcAAAAAAAAAAEc/4AAAAAAAAIdyOgYAAEc//Cj1wAAAAIlLAksGiYlYAwAAAENhcnI7BgAAWAAAAAAoRz/qWll9Sde6Rz/mlpXZGrjpRz/hkZJkGzKLRz/wAAAAAAAAdHI8BgAAR0BFHrhR64UfR0BNnAgxJul5R0AeCTdLxqfwh3I9BgAATlgDAAAAQ0Qycj4GAABHP/AAAAAAAABHP/wo9cAAAABLYChHP+paWX1J17pHP+aWldkauOlHP+GRkmQbMotHP/AAAAAAAAB0cj8GAABYBAAAAG1haW5yQAYAAChHP+paWX1J17pHP+aWldkauOlHP+GRkmQbMotHP/AAAAAAAAB0ckEGAACJR7/wAAAAAAAAiU5lXXJCBgAAKFUKYTMzMzM0NDI4MHJDBgAAVQBOR0BGa4UgAAAAR0BFXhR64UeuR0BN1P3ztkWiR0AkbxqfvnbJh3JEBgAAS2BHP8mZmaAAAABHAAAAAAAAAABHP+AAAAAAAACHckUGAABHP/wo9cAAAACJSwJLBomJWAMAAABDYXJyRgYAAFgAAAAAKEc/6lpZfUnXukc/5paV2Rq46Uc/4ZGSZBsyi0c/8AAAAAAAAHRyRwYAAEdARV4UeuFHrkdATdT987ZFokdAJG8an752yYdySAYAAE5YAwAAAENFMXJJBgAARz/wAAAAAAAARz/8KPXAAAAAS2EoRz/qWll9Sde6Rz/mlpXZGrjpRz/hkZJkGzKLRz/wAAAAAAAAdHJKBgAAWAQAAABtYWlucksGAAAoRz/qWll9Sde6Rz/mlpXZGrjpRz/hkZJkGzKLRz/wAAAAAAAAdHJMBgAAiUe/8AAAAAAAAIlOZV1yTQYAAChVCmEzMzMzNDQzMjByTgYAAFUATkdARieuIAAAAEdARPBiTdLxqkdATSCj1wo9cUdAIORaHKwIMYdyTwYAAEthRz/JmZmgAAAARwAAAAAAAAAARz/gAAAAAAAAh3JQBgAARz/8KPXAAAAAiUsCSwaJiVgDAAAAQ2FyclEGAABYAAAAAChHP+paWX1J17pHP+aWldkauOlHP+GRkmQbMotHP/AAAAAAAAB0clIGAABHQETwYk3S8apHQE0go9cKPXFHQCDkWhysCDGHclMGAABOWAMAAABDRTJyVAYAAEc/8AAAAAAAAEc//Cj1wAAAAEtiKEc/6lpZfUnXukc/5paV2Rq46Uc/4ZGSZBsyi0c/8AAAAAAAAHRyVQYAAFgEAAAAbWFpbnJWBgAAKEc/6lpZfUnXukc/5paV2Rq46Uc/4ZGSZBsyi0c/8AAAAAAAAHRyVwYAAIlHv/AAAAAAAACJTmVdclgGAAAoVQphMzMzMzQ0MzYwclkGAABVAE5HQEYa4UAAAABHQEUQo9cKPXFHQE09T987ZFpHQCOeuFHrhR+HcloGAABLYkc/yZmZoAAAAEcAAAAAAAAAAEc/4AAAAAAAAIdyWwYAAEc//Cj1wAAAAIlLAksGiYlYAwAAAENhcnJcBgAAWAAAAAAoRz/qWll9Sde6Rz/mlpXZGrjpRz/hkZJkGzKLRz/wAAAAAAAAdHJdBgAAR0BFEKPXCj1xR0BNPU/fO2RaR0AjnrhR64Ufh3JeBgAATlgCAAAAQ1pyXwYAAEc/8AAAAAAAAEc//Cj1wAAAAEtjKEc/6lpZfUnXukc/5paV2Rq46Uc/4ZGSZBsyi0c/8AAAAAAAAHRyYAYAAFgEAAAAbWFpbnJhBgAAKEc/6lpZfUnXukc/5paV2Rq46Uc/4ZGSZBsyi0c/8AAAAAAAAHRyYgYAAIlHv/AAAAAAAACJTmVlZV1yYwYAAChVCnIzMDI1MzgxMDRyZAYAAEcAAAAAAAAAAEcAAAAAAAAAAEc/8AAAAAAAAIdyZQYAAE6JSwFYAQAAAEFVASBLDYiJiVgAAAAAKEc/6lpZfUnXukc/5paV2Rq46Uc/4ZGSZBsyi0c/8AAAAAAAAHRyZgYAAEcAAAAAAAAAAEcAAAAAAAAAAEcAAAAAAAAAAIdyZwYAAE4oRz/qWll9Sde6Rz/mlpXZGrjpRz/hkZJkGzKLRz/wAAAAAAAAdHJoBgAAiUsCSwJYAwAAAFBST3JpBgAAXXJqBgAAKF1yawYAAChVCmEzMzMzNDQ0MDBybAYAAFUATkdASj64YAAAAEdARu4UeuFHrkdATsxJul41P0dAEWp++dsi0YdybQYAAEtjRz/JmZmgAAAARwAAAAAAAAAARz/gAAAAAAAAh3JuBgAARz/6PXCgAAAAiUsCSweJiVgDAAAATnBscm8GAABYAAAAAChHP8gYFaB7NStHP9QUEgW8AaNHP+8fHxSYPXlHP/AAAAAAAAB0cnAGAABHQEbuFHrhR65HQE7MSbpeNT9HQBFqfvnbItGHcnEGAABOWAEAAABORz/wAAAAAAAARz/6PXCgAAAAS2QoRz/IGBWgezUrRz/UFBIFvAGjRz/vHx8UmD15Rz/wAAAAAAAAdHJyBgAAWAQAAABtYWlucnMGAAAoRz/qWll9Sde6Rz/mlpXZGrjpRz/hkZJkGzKLRz/wAAAAAAAAdHJ0BgAAiUe/8AAAAAAAAIlOZV1ydQYAAChVCmEzMzMzNDQ0NDBydgYAAFUATkdASn64YAAAAEdARx6XjU/fO0dATy5WBBiTdUdACTlYEGJN04dydwYAAEtkRz/JmZmgAAAARwAAAAAAAAAARz/gAAAAAAAAh3J4BgAARz/+FHrgAAAAiUsCSwaJiVgCAAAAQzNyeQYAAFgAAAAAKEc/6lpZfUnXukc/5paV2Rq46Uc/4ZGSZBsyi0c/8AAAAAAAAHRyegYAAEdARx6XjU/fO0dATy5WBBiTdUdACTlYEGJN04dyewYAAE5YAgAAAENBcnwGAABHP/AAAAAAAABHP/4UeuAAAABLZShHP+paWX1J17pHP+aWldkauOlHP+GRkmQbMotHP/AAAAAAAAB0cn0GAABYBAAAAG1haW5yfgYAAChHP+paWX1J17pHP+aWldkauOlHP+GRkmQbMotHP/AAAAAAAAB0cn8GAACJR7/wAAAAAAAAiU5lXXKABgAAKFUKYTMzMzM0NDQ4MHKBBgAAVQBOR0BLAAAAAAAAR0BGiZmZmZmaR0BPW+dsi0OWR0AB+dsi0OVgh3KCBgAAS2VHP8mZmaAAAABHAAAAAAAAAABHP+AAAAAAAACHcoMGAABHP/nCj2AAAACJSwJLBomJWAIAAABDMnKEBgAAWAAAAAAoRz/qWll9Sde6Rz/mlpXZGrjpRz/hkZJkGzKLRz/wAAAAAAAAdHKFBgAAR0BGiZmZmZmaR0BPW+dsi0OWR0AB+dsi0OVgh3KGBgAATlgBAAAAQ0c/8AAAAAAAAEc/+cKPYAAAAEtmKEc/6lpZfUnXukc/5paV2Rq46Uc/4ZGSZBsyi0c/8AAAAAAAAHRyhwYAAFgEAAAAbWFpbnKIBgAAKEc/6lpZfUnXukc/5paV2Rq46Uc/4ZGSZBsyi0c/8AAAAAAAAHRyiQYAAIlHv/AAAAAAAACJTmVdcooGAAAoVQphMzMzMzQ0NTIwcosGAABVAE5HQEovXCAAAABHQEaLpeNT989HQE/l41P3ztlHP/pJul41P32HcowGAABLZkc/yZmZoAAAAEcAAAAAAAAAAEc/4AAAAAAAAIdyjQYAAEc/9rhR4AAAAIlLAksIiYlYAgAAAE8yco4GAABYAAAAAChHP/AAAAAAAABHP6oaGl15V9tHP6oaGl15V9tHP/AAAAAAAAB0co8GAABHQEaLpeNT989HQE/l41P3ztlHP/pJul41P32HcpAGAABOWAEAAABPRz/wAAAAAAAARz/2uFHgAAAAS2coRz/wAAAAAAAARz+qGhpdeVfbRz+qGhpdeVfbRz/wAAAAAAAAdHKRBgAAWAQAAABtYWlucpIGAAAoRz/qWll9Sde6Rz/mlpXZGrjpRz/hkZJkGzKLRz/wAAAAAAAAdHKTBgAAiUe/8AAAAAAAAIlOZV1ylAYAAChVCmEzMzMzNDQ1NjBylQYAAFUATkdASr64YAAAAEdAR6PXCj1wpEdATrul41P3z0dAA6wIMSbpeYdylgYAAEtnRz/JmZmgAAAARwAAAAAAAAAARz/gAAAAAAAAh3KXBgAARz/+FHrgAAAAiUsCSwaJiVgCAAAAQzNymAYAAFgAAAAAKEc/6lpZfUnXukc/5paV2Rq46Uc/4ZGSZBsyi0c/8AAAAAAAAHRymQYAAEdAR6PXCj1wpEdATrul41P3z0dAA6wIMSbpeYdymgYAAE5YAgAAAENCcpsGAABHP/AAAAAAAABHP/4UeuAAAABLaChHP+paWX1J17pHP+aWldkauOlHP+GRkmQbMotHP/AAAAAAAAB0cpwGAABYBAAAAG1haW5ynQYAAChHP+paWX1J17pHP+aWldkauOlHP+GRkmQbMotHP/AAAAAAAAB0cp4GAACJR7/wAAAAAAAAiU5lXXKfBgAAKFUKYTMzMzM0NDYwMHKgBgAAVQBOR0BLBR7AAAAAR0BHjEm6XjU/R0BODjU/fO2RR0AIfvnbItDlh3KhBgAAS2hHP8mZmaAAAABHAAAAAAAAAABHP+AAAAAAAACHcqIGAABHP/4UeuAAAACJSwJLBomJWAIAAABDM3KjBgAAWAAAAAAoRz/qWll9Sde6Rz/mlpXZGrjpRz/hkZJkGzKLRz/wAAAAAAAAdHKkBgAAR0BHjEm6XjU/R0BODjU/fO2RR0AIfvnbItDlh3KlBgAATlgCAAAAQ0dypgYAAEc/8AAAAAAAAEc//hR64AAAAEtpKEc/6lpZfUnXukc/5paV2Rq46Uc/4ZGSZBsyi0c/8AAAAAAAAHRypwYAAFgEAAAAbWFpbnKoBgAAKEc/6lpZfUnXukc/5paV2Rq46Uc/4ZGSZBsyi0c/8AAAAAAAAHRyqQYAAIlHv/AAAAAAAACJTmVdcqoGAAAoVQphMzMzMzQ0NjQwcqsGAABVAE5HQEj9cKAAAABHQEdH752yLQ5HQE4nCj1wo9dHQBHN0vGp++eHcqwGAABLaUc/yZmZoAAAAEcAAAAAAAAAAEc/4AAAAAAAAIdyrQYAAEc//hR64AAAAIlLAksGiYlYAgAAAEMzcq4GAABYAAAAAChHP+paWX1J17pHP+aWldkauOlHP+GRkmQbMotHP/AAAAAAAAB0cq8GAABHQEdH752yLQ5HQE4nCj1wo9dHQBHN0vGp++eHcrAGAABOWAIAAABDRHKxBgAARz/wAAAAAAAARz/+FHrgAAAAS2ooRz/qWll9Sde6Rz/mlpXZGrjpRz/hkZJkGzKLRz/wAAAAAAAAdHKyBgAAWAQAAABtYWlucrMGAAAoRz/qWll9Sde6Rz/mlpXZGrjpRz/hkZJkGzKLRz/wAAAAAAAAdHK0BgAAiUe/8AAAAAAAAIlOZWVlXXK1BgAAKFUKcjMwMjUzODE0NHK2BgAARwAAAAAAAAAARwAAAAAAAAAARz/wAAAAAAAAh3K3BgAATolLAVgBAAAAQVUBIEsOiImJWAAAAAAoRz/qWll9Sde6Rz/mlpXZGrjpRz/hkZJkGzKLRz/wAAAAAAAAdHK4BgAARwAAAAAAAAAARwAAAAAAAAAARwAAAAAAAAAAh3K5BgAATihHP+paWX1J17pHP+aWldkauOlHP+GRkmQbMotHP/AAAAAAAAB0croGAACJSwJLAlgDAAAAVkFMcrsGAABdcrwGAAAoXXK9BgAAKFUKYTMzMzM0NDY4MHK+BgAAVQBOR0BJGFHgAAAAR0BGCBBiTdLyR0BO7S8an753R0AA752yLQ5Wh3K/BgAAS2pHP8mZmaAAAABHAAAAAAAAAABHP+AAAAAAAACHcsAGAABHP/o9cKAAAACJSwJLB4mJWAMAAABOcGxywQYAAFgAAAAAKEc/yBgVoHs1K0c/1BQSBbwBo0c/7x8fFJg9eUc/8AAAAAAAAHRywgYAAEdARggQYk3S8kdATu0vGp++d0dAAO+dsi0OVodywwYAAE5YAQAAAE5HP/AAAAAAAABHP/o9cKAAAABLayhHP8gYFaB7NStHP9QUEgW8AaNHP+8fHxSYPXlHP/AAAAAAAAB0csQGAABYBAAAAG1haW5yxQYAAChHP+paWX1J17pHP+aWldkauOlHP+GRkmQbMotHP/AAAAAAAAB0csYGAACJR7/wAAAAAAAAiU5lXXLHBgAAKFUKYTMzMzM0NDcyMHLIBgAAVQBOR0BJRR7AAAAAR0BFewIMSbpeR0BPFsi0OVgQRz/zgQYk3S8bh3LJBgAAS2tHP8mZmaAAAABHAAAAAAAAAABHP+AAAAAAAACHcsoGAABHP/4UeuAAAACJSwJLBomJWAIAAABDM3LLBgAAWAAAAAAoRz/qWll9Sde6Rz/mlpXZGrjpRz/hkZJkGzKLRz/wAAAAAAAAdHLMBgAAR0BFewIMSbpeR0BPFsi0OVgQRz/zgQYk3S8bh3LNBgAATlgCAAAAQ0FyzgYAAEc/8AAAAAAAAEc//hR64AAAAEtsKEc/6lpZfUnXukc/5paV2Rq46Uc/4ZGSZBsyi0c/8AAAAAAAAHRyzwYAAFgEAAAAbWFpbnLQBgAAKEc/6lpZfUnXukc/5paV2Rq46Uc/4ZGSZBsyi0c/8AAAAAAAAHRy0QYAAIlHv/AAAAAAAACJTmVdctIGAAAoVQphMzMzNDEwMzUyctMGAABVAE5HQEuCj2AAAABHQEUcKPXCj1xHQE+3bItDlYFHP/qj1wo9cKSHctQGAABLbEc/yZmZoAAAAEcAAAAAAAAAAEc/4AAAAAAAAIdy1QYAAEc/+cKPYAAAAIlLAksGiYlYAgAAAEMyctYGAABYAAAAAChHP+paWX1J17pHP+aWldkauOlHP+GRkmQbMotHP/AAAAAAAAB0ctcGAABHQEUcKPXCj1xHQE+3bItDlYFHP/qj1wo9cKSHctgGAABOWAEAAABDRz/wAAAAAAAARz/5wo9gAAAAS20oRz/qWll9Sde6Rz/mlpXZGrjpRz/hkZJkGzKLRz/wAAAAAAAAdHLZBgAAWAQAAABtYWluctoGAAAoRz/qWll9Sde6Rz/mlpXZGrjpRz/hkZJkGzKLRz/wAAAAAAAAdHLbBgAAiUe/8AAAAAAAAIlOZV1y3AYAAChVCmEzMzM0MTAzOTJy3QYAAFUATkdASd64YAAAAEdARMzMzMzMzUdAUAdsi0OVgUc/6tDlYEGJN4dy3gYAAEttRz/JmZmgAAAARwAAAAAAAAAARz/gAAAAAAAAh3LfBgAARz/2uFHgAAAAiUsCSwiJiVgCAAAATzJy4AYAAFgAAAAAKEc/8AAAAAAAAEc/qhoaXXlX20c/qhoaXXlX20c/8AAAAAAAAHRy4QYAAEdARMzMzMzMzUdAUAdsi0OVgUc/6tDlYEGJN4dy4gYAAE5YAQAAAE9HP/AAAAAAAABHP/a4UeAAAABLbihHP/AAAAAAAABHP6oaGl15V9tHP6oaGl15V9tHP/AAAAAAAAB0cuMGAABYBAAAAG1haW5y5AYAAChHP+paWX1J17pHP+aWldkauOlHP+GRkmQbMotHP/AAAAAAAAB0cuUGAACJR7/wAAAAAAAAiU5lXXLmBgAAKFUKYTMzMzQxMDQzMnLnBgAAVQBOR0BJ2uFAAAAAR0BE/tkWhysCR0BOftkWhysCRz/xN0vGp++eh3LoBgAAS25HP8mZmaAAAABHAAAAAAAAAABHP+AAAAAAAACHcukGAABHP/4UeuAAAACJSwJLBomJWAIAAABDM3LqBgAAWAAAAAAoRz/qWll9Sde6Rz/mlpXZGrjpRz/hkZJkGzKLRz/wAAAAAAAAdHLrBgAAR0BE/tkWhysCR0BOftkWhysCRz/xN0vGp++eh3LsBgAATlgCAAAAQ0Jy7QYAAEc/8AAAAAAAAEc//hR64AAAAEtvKEc/6lpZfUnXukc/5paV2Rq46Uc/4ZGSZBsyi0c/8AAAAAAAAHRy7gYAAFgEAAAAbWFpbnLvBgAAKEc/6lpZfUnXukc/5paV2Rq46Uc/4ZGSZBsyi0c/8AAAAAAAAHRy8AYAAIlHv/AAAAAAAACJTmVdcvEGAAAoVQphMzMzNDEwNDcycvIGAABVAE5HQEs5maAAAABHQESz987ZFodHQE5TEm6XjVBHQAN41P3ztkaHcvMGAABLb0c/yZmZoAAAAEcAAAAAAAAAAEc/4AAAAAAAAIdy9AYAAEc//hR64AAAAIlLAksGiYlYAgAAAEMzcvUGAABYAAAAAChHP+paWX1J17pHP+aWldkauOlHP+GRkmQbMotHP/AAAAAAAAB0cvYGAABHQESz987ZFodHQE5TEm6XjVBHQAN41P3ztkaHcvcGAABOWAMAAABDRzFy+AYAAEc/8AAAAAAAAEc//hR64AAAAEtwKEc/6lpZfUnXukc/5paV2Rq46Uc/4ZGSZBsyi0c/8AAAAAAAAHRy+QYAAFgEAAAAbWFpbnL6BgAAKEc/6lpZfUnXukc/5paV2Rq46Uc/4ZGSZBsyi0c/8AAAAAAAAHRy+wYAAIlHv/AAAAAAAACJTmVdcvwGAAAoVQphMzMzNDEwNTEycv0GAABVAE5HQEmGZmAAAABHQERwIMSbpeNHQE6qfvnbItFHP7mZmZmZmZqHcv4GAABLcEc/yZmZoAAAAEcAAAAAAAAAAEc/4AAAAAAAAIdy/wYAAEc//hR64AAAAIlLAksGiYlYAgAAAEMzcgAHAABYAAAAAChHP+paWX1J17pHP+aWldkauOlHP+GRkmQbMotHP/AAAAAAAAB0cgEHAABHQERwIMSbpeNHQE6qfvnbItFHP7mZmZmZmZqHcgIHAABOWAMAAABDRzJyAwcAAEc/8AAAAAAAAEc//hR64AAAAEtxKEc/6lpZfUnXukc/5paV2Rq46Uc/4ZGSZBsyi0c/8AAAAAAAAHRyBAcAAFgEAAAAbWFpbnIFBwAAKEc/6lpZfUnXukc/5paV2Rq46Uc/4ZGSZBsyi0c/8AAAAAAAAHRyBgcAAIlHv/AAAAAAAACJTmVlZV1yBwcAAChVCnIzMDI1MzgxODRyCAcAAEcAAAAAAAAAAEcAAAAAAAAAAEc/8AAAAAAAAIdyCQcAAE6JSwFYAQAAAEFVASBLD4iJiVgAAAAAKEc/6lpZfUnXukc/5paV2Rq46Uc/4ZGSZBsyi0c/8AAAAAAAAHRyCgcAAEcAAAAAAAAAAEcAAAAAAAAAAEcAAAAAAAAAAIdyCwcAAE4oRz/qWll9Sde6Rz/mlpXZGrjpRz/hkZJkGzKLRz/wAAAAAAAAdHIMBwAAiUsCSwJYAwAAAExFVXINBwAAXXIOBwAAKF1yDwcAAChVCmEzMzM0MTA1NTJyEAcAAFUATkdASZCj4AAAAEdARSCj1wo9cUdAT+BBiTdLx0dAB64UeuFHrodyEQcAAEtxRz/JmZmgAAAARwAAAAAAAAAARz/gAAAAAAAAh3ISBwAARz/6PXCgAAAAiUsCSweJiVgDAAAATnBschMHAABYAAAAAChHP8gYFaB7NStHP9QUEgW8AaNHP+8fHxSYPXlHP/AAAAAAAAB0chQHAABHQEUgo9cKPXFHQE/gQYk3S8dHQAeuFHrhR66HchUHAABOWAEAAABORz/wAAAAAAAARz/6PXCgAAAAS3IoRz/IGBWgezUrRz/UFBIFvAGjRz/vHx8UmD15Rz/wAAAAAAAAdHIWBwAAWAQAAABtYWluchcHAAAoRz/qWll9Sde6Rz/mlpXZGrjpRz/hkZJkGzKLRz/wAAAAAAAAdHIYBwAAiUe/8AAAAAAAAIlOZV1yGQcAAChVCmEzMzM0MTA1OTJyGgcAAFUATkdASaPXAAAAAEdARL0OVgQYk0dAUDiDEm6XjUdAC41P3ztkWodyGwcAAEtyRz/JmZmgAAAARwAAAAAAAAAARz/gAAAAAAAAh3IcBwAARz/+FHrgAAAAiUsCSwaJiVgCAAAAQzNyHQcAAFgAAAAAKEc/6lpZfUnXukc/5paV2Rq46Uc/4ZGSZBsyi0c/8AAAAAAAAHRyHgcAAEdARL0OVgQYk0dAUDiDEm6XjUdAC41P3ztkWodyHwcAAE5YAgAAAENBciAHAABHP/AAAAAAAABHP/4UeuAAAABLcyhHP+paWX1J17pHP+aWldkauOlHP+GRkmQbMotHP/AAAAAAAAB0ciEHAABYBAAAAG1haW5yIgcAAChHP+paWX1J17pHP+aWldkauOlHP+GRkmQbMotHP/AAAAAAAAB0ciMHAACJR7/wAAAAAAAAiU5lXXIkBwAAKFUKYTMzMzQxMDYzMnIlBwAAVQBOR0BNGZmgAAAAR0BE/hR64UeuR0BQjYEGJN0vR0AHMSbpeNT+h3ImBwAAS3NHP8mZmaAAAABHAAAAAAAAAABHP+AAAAAAAACHcicHAABHP/nCj2AAAACJSwJLBomJWAIAAABDMnIoBwAAWAAAAAAoRz/qWll9Sde6Rz/mlpXZGrjpRz/hkZJkGzKLRz/wAAAAAAAAdHIpBwAAR0BE/hR64UeuR0BQjYEGJN0vR0AHMSbpeNT+h3IqBwAATlgBAAAAQ0c/8AAAAAAAAEc/+cKPYAAAAEt0KEc/6lpZfUnXukc/5paV2Rq46Uc/4ZGSZBsyi0c/8AAAAAAAAHRyKwcAAFgEAAAAbWFpbnIsBwAAKEc/6lpZfUnXukc/5paV2Rq46Uc/4ZGSZBsyi0c/8AAAAAAAAHRyLQcAAIlHv/AAAAAAAACJTmVdci4HAAAoVQphMzMzNDEwNjcyci8HAABVAE5HQEwj1wAAAABHQEShR64UeuFHQFDNgQYk3S9HQAe6XjU/fO6HcjAHAABLdEc/yZmZoAAAAEcAAAAAAAAAAEc/4AAAAAAAAIdyMQcAAEc/9rhR4AAAAIlLAksIiYlYAgAAAE8ycjIHAABYAAAAAChHP/AAAAAAAABHP6oaGl15V9tHP6oaGl15V9tHP/AAAAAAAAB0cjMHAABHQEShR64UeuFHQFDNgQYk3S9HQAe6XjU/fO6HcjQHAABOWAEAAABPRz/wAAAAAAAARz/2uFHgAAAAS3UoRz/wAAAAAAAARz+qGhpdeVfbRz+qGhpdeVfbRz/wAAAAAAAAdHI1BwAAWAQAAABtYWlucjYHAAAoRz/qWll9Sde6Rz/mlpXZGrjpRz/hkZJkGzKLRz/wAAAAAAAAdHI3BwAAiUe/8AAAAAAAAIlOZV1yOAcAAChVCmEzMzM0MTA3MTJyOQcAAFUATkdASqUewAAAAEdARLn752yLREdAUDmp++dsi0dAE+BBiTdLx4dyOgcAAEt1Rz/JmZmgAAAARwAAAAAAAAAARz/gAAAAAAAAh3I7BwAARz/+FHrgAAAAiUsCSwaJiVgCAAAAQzNyPAcAAFgAAAAAKEc/6lpZfUnXukc/5paV2Rq46Uc/4ZGSZBsyi0c/8AAAAAAAAHRyPQcAAEdARLn752yLREdAUDmp++dsi0dAE+BBiTdLx4dyPgcAAE5YAgAAAENCcj8HAABHP/AAAAAAAABHP/4UeuAAAABLdihHP+paWX1J17pHP+aWldkauOlHP+GRkmQbMotHP/AAAAAAAAB0ckAHAABYBAAAAG1haW5yQQcAAChHP+paWX1J17pHP+aWldkauOlHP+GRkmQbMotHP/AAAAAAAAB0ckIHAACJR7/wAAAAAAAAiU5lXXJDBwAAKFUKYTMzMzQxMDc1MnJEBwAAVQBOR0BKY9cAAAAAR0BEZgQYk3S8R0BP2PXCj1wpR0AWkWhysCDFh3JFBwAAS3ZHP8mZmaAAAABHAAAAAAAAAABHP+AAAAAAAACHckYHAABHP/4UeuAAAACJSwJLBomJWAIAAABDM3JHBwAAWAAAAAAoRz/qWll9Sde6Rz/mlpXZGrjpRz/hkZJkGzKLRz/wAAAAAAAAdHJIBwAAR0BEZgQYk3S8R0BP2PXCj1wpR0AWkWhysCDFh3JJBwAATlgCAAAAQ0dySgcAAEc/8AAAAAAAAEc//hR64AAAAEt3KEc/6lpZfUnXukc/5paV2Rq46Uc/4ZGSZBsyi0c/8AAAAAAAAHRySwcAAFgEAAAAbWFpbnJMBwAAKEc/6lpZfUnXukc/5paV2Rq46Uc/4ZGSZBsyi0c/8AAAAAAAAHRyTQcAAIlHv/AAAAAAAACJTmVdck4HAAAoVQphMzMzNDEwNzkyck8HAABVAE5HQEmQo+AAAABHQERocrAgxJxHQE/o9cKPXClHQBym6XjU/fSHclAHAABLd0c/yZmZoAAAAEcAAAAAAAAAAEc/4AAAAAAAAIdyUQcAAEc//hR64AAAAIlLAksGiYlYAgAAAEMzclIHAABYAAAAAChHP+paWX1J17pHP+aWldkauOlHP+GRkmQbMotHP/AAAAAAAAB0clMHAABHQERocrAgxJxHQE/o9cKPXClHQBym6XjU/fSHclQHAABOWAMAAABDRDFyVQcAAEc/8AAAAAAAAEc//hR64AAAAEt4KEc/6lpZfUnXukc/5paV2Rq46Uc/4ZGSZBsyi0c/8AAAAAAAAHRyVgcAAFgEAAAAbWFpbnJXBwAAKEc/6lpZfUnXukc/5paV2Rq46Uc/4ZGSZBsyi0c/8AAAAAAAAHRyWAcAAIlHv/AAAAAAAACJTmVdclkHAAAoVQphMzMzNDEwODMycloHAABVAE5HQEjZmaAAAABHQEOxaHKwIMVHQE+/3ztkWh1HQBR752yLQ5aHclsHAABLeEc/yZmZoAAAAEcAAAAAAAAAAEc/4AAAAAAAAIdyXAcAAEc//hR64AAAAIlLAksGiYlYAgAAAEMzcl0HAABYAAAAAChHP+paWX1J17pHP+aWldkauOlHP+GRkmQbMotHP/AAAAAAAAB0cl4HAABHQEOxaHKwIMVHQE+/3ztkWh1HQBR752yLQ5aHcl8HAABOWAMAAABDRDJyYAcAAEc/8AAAAAAAAEc//hR64AAAAEt5KEc/6lpZfUnXukc/5paV2Rq46Uc/4ZGSZBsyi0c/8AAAAAAAAHRyYQcAAFgEAAAAbWFpbnJiBwAAKEc/6lpZfUnXukc/5paV2Rq46Uc/4ZGSZBsyi0c/8AAAAAAAAHRyYwcAAIlHv/AAAAAAAACJTmVlZV1yZAcAAChVCnIzMDI1MzgyMjRyZQcAAEcAAAAAAAAAAEcAAAAAAAAAAEc/8AAAAAAAAIdyZgcAAE6JSwFYAQAAAEFVASBLEIiJiVgAAAAAKEc/6lpZfUnXukc/5paV2Rq46Uc/4ZGSZBsyi0c/8AAAAAAAAHRyZwcAAEcAAAAAAAAAAEcAAAAAAAAAAEcAAAAAAAAAAIdyaAcAAE4oRz/qWll9Sde6Rz/mlpXZGrjpRz/hkZJkGzKLRz/wAAAAAAAAdHJpBwAAiUsCSwJYAwAAAFNFUnJqBwAAXXJrBwAAKF1ybAcAAChVCmEzMzM0MTA4NzJybQcAAFUATkdAS/1woAAAAEdARZsi0OVgQkdAUI++dsi0OUdAAvvnbItDlodybgcAAEt5Rz/JmZmgAAAARwAAAAAAAAAARz/gAAAAAAAAh3JvBwAARz/6PXCgAAAAiUsCSweJiVgDAAAATnBscnAHAABYAAAAAChHP8gYFaB7NStHP9QUEgW8AaNHP+8fHxSYPXlHP/AAAAAAAAB0cnEHAABHQEWbItDlYEJHQFCPvnbItDlHQAL752yLQ5aHcnIHAABOWAEAAABORz/wAAAAAAAARz/6PXCgAAAAS3ooRz/IGBWgezUrRz/UFBIFvAGjRz/vHx8UmD15Rz/wAAAAAAAAdHJzBwAAWAQAAABtYWlucnQHAAAoRz/qWll9Sde6Rz/mlpXZGrjpRz/hkZJkGzKLRz/wAAAAAAAAdHJ1BwAAiUe/8AAAAAAAAIlOZV1ydgcAAChVCmEzMzM0MTA5MTJydwcAAFUATkdATV64YAAAAEdARd41P3ztkUdAUNuFHrhR7Ec/+zMzMzMzM4dyeAcAAEt6Rz/JmZmgAAAARwAAAAAAAAAARz/gAAAAAAAAh3J5BwAARz/+FHrgAAAAiUsCSwaJiVgCAAAAQzNyegcAAFgAAAAAKEc/6lpZfUnXukc/5paV2Rq46Uc/4ZGSZBsyi0c/8AAAAAAAAHRyewcAAEdARd41P3ztkUdAUNuFHrhR7Ec/+zMzMzMzM4dyfAcAAE5YAgAAAENBcn0HAABHP/AAAAAAAABHP/4UeuAAAABLeyhHP+paWX1J17pHP+aWldkauOlHP+GRkmQbMotHP/AAAAAAAAB0cn4HAABYBAAAAG1haW5yfwcAAChHP+paWX1J17pHP+aWldkauOlHP+GRkmQbMotHP/AAAAAAAAB0coAHAACJR7/wAAAAAAAAiU5lXXKBBwAAKFUKYTMzMzQxMDk1MnKCBwAAVQBOR0BNtHrgAAAAR0BFpN0vGp++R0BQ4an752yLRz/PfO2RaHKwh3KDBwAAS3tHP8mZmaAAAABHAAAAAAAAAABHP+AAAAAAAACHcoQHAABHP/nCj2AAAACJSwJLBomJWAIAAABDMnKFBwAAWAAAAAAoRz/qWll9Sde6Rz/mlpXZGrjpRz/hkZJkGzKLRz/wAAAAAAAAdHKGBwAAR0BFpN0vGp++R0BQ4an752yLRz/PfO2RaHKwh3KHBwAATlgBAAAAQ0c/8AAAAAAAAEc/+cKPYAAAAEt8KEc/6lpZfUnXukc/5paV2Rq46Uc/4ZGSZBsyi0c/8AAAAAAAAHRyiAcAAFgEAAAAbWFpbnKJBwAAKEc/6lpZfUnXukc/5paV2Rq46Uc/4ZGSZBsyi0c/8AAAAAAAAHRyigcAAIlHv/AAAAAAAACJTmVdcosHAAAoVQphMzMzNDEwOTkycowHAABVAE5HQE6dcKAAAABHQEXI9cKPXClHQFEh64UeuFJHv9pul41P3zuHco0HAABLfEc/yZmZoAAAAEcAAAAAAAAAAEc/4AAAAAAAAIdyjgcAAEc/9rhR4AAAAIlLAksIiYlYAgAAAE8yco8HAABYAAAAAChHP/AAAAAAAABHP6oaGl15V9tHP6oaGl15V9tHP/AAAAAAAAB0cpAHAABHQEXI9cKPXClHQFEh64UeuFJHv9pul41P3zuHcpEHAABOWAEAAABPRz/wAAAAAAAARz/2uFHgAAAAS30oRz/wAAAAAAAARz+qGhpdeVfbRz+qGhpdeVfbRz/wAAAAAAAAdHKSBwAAWAQAAABtYWlucpMHAAAoRz/qWll9Sde6Rz/mlpXZGrjpRz/hkZJkGzKLRz/wAAAAAAAAdHKUBwAAiUe/8AAAAAAAAIlOZV1ylQcAAChVCmEzMzM0MTEwMzJylgcAAFUATkdATePXAAAAAEdARqHrhR64UkdAUNvXCj1wpEc//C0OVgQYk4dylwcAAEt9Rz/JmZmgAAAARwAAAAAAAAAARz/gAAAAAAAAh3KYBwAARz/+FHrgAAAAiUsCSwaJiVgCAAAAQzNymQcAAFgAAAAAKEc/6lpZfUnXukc/5paV2Rq46Uc/4ZGSZBsyi0c/8AAAAAAAAHRymgcAAEdARqHrhR64UkdAUNvXCj1wpEc//C0OVgQYk4dymwcAAE5YAgAAAENCcpwHAABHP/AAAAAAAABHP/4UeuAAAABLfihHP+paWX1J17pHP+aWldkauOlHP+GRkmQbMotHP/AAAAAAAAB0cp0HAABYBAAAAG1haW5yngcAAChHP+paWX1J17pHP+aWldkauOlHP+GRkmQbMotHP/AAAAAAAAB0cp8HAACJR7/wAAAAAAAAiU5lXXKgBwAAKFUKYTMzMzQxMTA3MnKhBwAAVQBOR0BQI9cAAAAAR0BG5Jul41P4R0BQnXCj1wo9Rz/r52yLQ5WBh3KiBwAAS35HP8mZmaAAAABHAAAAAAAAAABHP+AAAAAAAACHcqMHAABHP/dcKQAAAACJSwJLCImJWAIAAABPM3KkBwAAWAAAAAAoRz/wAAAAAAAARz+qGhpdeVfbRz+qGhpdeVfbRz/wAAAAAAAAdHKlBwAAR0BG5Jul41P4R0BQnXCj1wo9Rz/r52yLQ5WBh3KmBwAATlgCAAAAT0dypwcAAEc/8AAAAAAAAEc/91wpAAAAAEt/KEc/8AAAAAAAAEc/qhoaXXlX20c/qhoaXXlX20c/8AAAAAAAAHRyqAcAAFgEAAAAbWFpbnKpBwAAKEc/6lpZfUnXukc/5paV2Rq46Uc/4ZGSZBsyi0c/8AAAAAAAAHRyqgcAAIlHv/AAAAAAAACJTmVlZV1yqwcAAChVCnIzMDI1MzgyNjRyrAcAAEcAAAAAAAAAAEcAAAAAAAAAAEc/8AAAAAAAAIdyrQcAAE6JSwFYAQAAAEFVASBLEYmJiVgAAAAAKEc/6lpZfUnXukc/5paV2Rq46Uc/4ZGSZBsyi0c/8AAAAAAAAHRyrgcAAEcAAAAAAAAAAEcAAAAAAAAAAEcAAAAAAAAAAIdyrwcAAE4oRz/qWll9Sde6Rz/mlpXZGrjpRz/hkZJkGzKLRz/wAAAAAAAAdHKwBwAAiUsCSv////9YAwAAAEFSR3KxBwAAXXKyBwAAKF1yswcAAChVCmEzMzM0MTExMTJytAcAAFUATkdATGFHoAAAAEdARUysCDEm6UdAUKEGJN0vG0e/0UeuFHrhSIdytQcAAEt/Rz/JmZmgAAAARwAAAAAAAAAARz/gAAAAAAAAh3K2BwAARz/6PXCgAAAAiUsCSweJiVgDAAAATnBscrcHAABYAAAAAChHP8gYFaB7NStHP9QUEgW8AaNHP+8fHxSYPXlHP/AAAAAAAAB0crgHAABHQEVMrAgxJulHQFChBiTdLxtHv9FHrhR64UiHcrkHAABOWAEAAABORz/wAAAAAAAARz/6PXCgAAAAS4AoRz/IGBWgezUrRz/UFBIFvAGjRz/vHx8UmD15Rz/wAAAAAAAAdHK6BwAAWAQAAABtYWlucrsHAAAoRz/qWll9Sde6Rz/mlpXZGrjpRz/hkZJkGzKLRz/wAAAAAAAAdHK8BwAAiUe/8AAAAAAAAIlOZV1yvQcAAChVCmEzMzM0MTExNTJyvgcAAFUATkdASrR64AAAAEdARRVgQYk3TEdAUKI9cKPXCke/+nbItDlYEIdyvwcAAEuARz/JmZmgAAAARwAAAAAAAAAARz/gAAAAAAAAh3LABwAARz/+FHrgAAAAiUsCSwaJiVgCAAAAQzNywQcAAFgAAAAAKEc/6lpZfUnXukc/5paV2Rq46Uc/4ZGSZBsyi0c/8AAAAAAAAHRywgcAAEdARRVgQYk3TEdAUKI9cKPXCke/+nbItDlYEIdywwcAAE5YAgAAAENBcsQHAABHP/AAAAAAAABHP/4UeuAAAABLgShHP+paWX1J17pHP+aWldkauOlHP+GRkmQbMotHP/AAAAAAAAB0csUHAABYBAAAAG1haW5yxgcAAChHP+paWX1J17pHP+aWldkauOlHP+GRkmQbMotHP/AAAAAAAAB0cscHAACJR7/wAAAAAAAAiU5lXXLIBwAAKFUKYTMzMzQxMTE5MnLJBwAAVQBOR0BO7hSAAAAAR0BElWBBiTdMR0BQ6tDlYEGJR7/+RaHKwIMSh3LKBwAAS4FHP8mZmaAAAABHAAAAAAAAAABHP+AAAAAAAACHcssHAABHP/nCj2AAAACJSwJLBomJWAIAAABDMnLMBwAAWAAAAAAoRz/qWll9Sde6Rz/mlpXZGrjpRz/hkZJkGzKLRz/wAAAAAAAAdHLNBwAAR0BElWBBiTdMR0BQ6tDlYEGJR7/+RaHKwIMSh3LOBwAATlgBAAAAQ0c/8AAAAAAAAEc/+cKPYAAAAEuCKEc/6lpZfUnXukc/5paV2Rq46Uc/4ZGSZBsyi0c/8AAAAAAAAHRyzwcAAFgEAAAAbWFpbnLQBwAAKEc/6lpZfUnXukc/5paV2Rq46Uc/4ZGSZBsyi0c/8AAAAAAAAHRy0QcAAIlHv/AAAAAAAACJTmVdctIHAAAoVQphMzMzNDExMjMyctMHAABVAE5HQEznriAAAABHQERCLQ5WBBlHQFELItDlYEJHv+8CDEm6XjWHctQHAABLgkc/yZmZoAAAAEcAAAAAAAAAAEc/4AAAAAAAAIdy1QcAAEc/9rhR4AAAAIlLAksIiYlYAgAAAE8yctYHAABYAAAAAChHP/AAAAAAAABHP6oaGl15V9tHP6oaGl15V9tHP/AAAAAAAAB0ctcHAABHQERCLQ5WBBlHQFELItDlYEJHv+8CDEm6XjWHctgHAABOWAEAAABPRz/wAAAAAAAARz/2uFHgAAAAS4MoRz/wAAAAAAAARz+qGhpdeVfbRz+qGhpdeVfbRz/wAAAAAAAAdHLZBwAAWAQAAABtYWluctoHAAAoRz/qWll9Sde6Rz/mlpXZGrjpRz/hkZJkGzKLRz/wAAAAAAAAdHLbBwAAiUe/8AAAAAAAAIlOZV1y3AcAAChVCmEzMzM0MTEyNzJy3QcAAFUATkdATLR64AAAAEdARMgQYk3S8kdAUEszMzMzM0fAAAQYk3S8aody3gcAAEuDRz/JmZmgAAAARwAAAAAAAAAARz/gAAAAAAAAh3LfBwAARz/+FHrgAAAAiUsCSwaJiVgCAAAAQzNy4AcAAFgAAAAAKEc/6lpZfUnXukc/5paV2Rq46Uc/4ZGSZBsyi0c/8AAAAAAAAHRy4QcAAEdARMgQYk3S8kdAUEszMzMzM0fAAAQYk3S8aody4gcAAE5YAgAAAENCcuMHAABHP/AAAAAAAABHP/4UeuAAAABLhChHP+paWX1J17pHP+aWldkauOlHP+GRkmQbMotHP/AAAAAAAAB0cuQHAABYBAAAAG1haW5y5QcAAChHP+paWX1J17pHP+aWldkauOlHP+GRkmQbMotHP/AAAAAAAAB0cuYHAACJR7/wAAAAAAAAiU5lXXLnBwAAKFUKYTMzMzQxMTMxMnLoBwAAVQBOR0BNI9cAAAAAR0BEY5WBBiTdR0BQRtkWhysCR8AKKPXCj1wph3LpBwAAS4RHP8mZmaAAAABHAAAAAAAAAABHP+AAAAAAAACHcuoHAABHP/4UeuAAAACJSwJLBomJWAIAAABDM3LrBwAAWAAAAAAoRz/qWll9Sde6Rz/mlpXZGrjpRz/hkZJkGzKLRz/wAAAAAAAAdHLsBwAAR0BEY5WBBiTdR0BQRtkWhysCR8AKKPXCj1wph3LtBwAATlgCAAAAQ0dy7gcAAEc/8AAAAAAAAEc//hR64AAAAEuFKEc/6lpZfUnXukc/5paV2Rq46Uc/4ZGSZBsyi0c/8AAAAAAAAHRy7wcAAFgEAAAAbWFpbnLwBwAAKEc/6lpZfUnXukc/5paV2Rq46Uc/4ZGSZBsyi0c/8AAAAAAAAHRy8QcAAIlHv/AAAAAAAACJTmVdcvIHAAAoVQphMzMzNDExMzUycvMHAABVAE5HQE3GZmAAAABHQETRqfvnbItHQFA3fO2RaHNHwBH2yLQ5WBCHcvQHAABLhUc/yZmZoAAAAEcAAAAAAAAAAEc/4AAAAAAAAIdy9QcAAEc//hR64AAAAIlLAksGiYlYAgAAAEMzcvYHAABYAAAAAChHP+paWX1J17pHP+aWldkauOlHP+GRkmQbMotHP/AAAAAAAAB0cvcHAABHQETRqfvnbItHQFA3fO2RaHNHwBH2yLQ5WBCHcvgHAABOWAIAAABDRHL5BwAARz/wAAAAAAAARz/+FHrgAAAAS4YoRz/qWll9Sde6Rz/mlpXZGrjpRz/hkZJkGzKLRz/wAAAAAAAAdHL6BwAAWAQAAABtYWlucvsHAAAoRz/qWll9Sde6Rz/mlpXZGrjpRz/hkZJkGzKLRz/wAAAAAAAAdHL8BwAAiUe/8AAAAAAAAIlOZV1y/QcAAChVCmEzMzM0MTEzOTJy/gcAAFUATkdATOuFIAAAAEdARGJul41P30dAUDVgQYk3TEfAFqTdLxqfvody/wcAAEuGRz/JmZmgAAAARwAAAAAAAAAARz/gAAAAAAAAh3IACAAARz/6PXCgAAAAiUsCSweJiVgDAAAATmcrcgEIAABYAAAAAChHP8gYFaB7NStHP9QUEgW8AaNHP+8fHxSYPXlHP/AAAAAAAAB0cgIIAABHQERibpeNT99HQFA1YEGJN0xHwBak3S8an76HcgMIAABOWAIAAABORXIECAAARz/wAAAAAAAARz/6PXCgAAAAS4coRz/IGBWgezUrRz/UFBIFvAGjRz/vHx8UmD15Rz/wAAAAAAAAdHIFCAAAWAQAAABtYWlucgYIAAAoRz/qWll9Sde6Rz/mlpXZGrjpRz/hkZJkGzKLRz/wAAAAAAAAdHIHCAAAiUe/8AAAAAAAAIlOZV1yCAgAAChVCmEzMzM0MTE0MzJyCQgAAFUATkdATvrhQAAAAEdARCgxJul41UdAT9ysCDEm6UfAGOl41P3ztodyCggAAEuHRz/JmZmgAAAARwAAAAAAAAAARz/gAAAAAAAAh3ILCAAARz/5wo9gAAAAiUsCSwaJiVgCAAAAQzJyDAgAAFgAAAAAKEc/6lpZfUnXukc/5paV2Rq46Uc/4ZGSZBsyi0c/8AAAAAAAAHRyDQgAAEdARCgxJul41UdAT9ysCDEm6UfAGOl41P3ztodyDggAAE5YAgAAAENacg8IAABHP/AAAAAAAABHP/nCj2AAAABLiChHP+paWX1J17pHP+aWldkauOlHP+GRkmQbMotHP/AAAAAAAAB0chAIAABYBAAAAG1haW5yEQgAAChHP+paWX1J17pHP+aWldkauOlHP+GRkmQbMotHP/AAAAAAAAB0chIIAACJR7/wAAAAAAAAiU5lXXITCAAAKFUKYTMzMzQxMTQ3MnIUCAAAVQBOR0BMvrhgAAAAR0BEVsi0OVgQR0BPRHrhR64UR8AXBysCDEm6h3IVCAAAS4hHP8mZmaAAAABHAAAAAAAAAABHP+AAAAAAAACHchYIAABHP/o9cKAAAACJSwJLB4mJWAMAAABOZytyFwgAAFgAAAAAKEc/yBgVoHs1K0c/1BQSBbwBo0c/7x8fFJg9eUc/8AAAAAAAAHRyGAgAAEdARFbItDlYEEdAT0R64UeuFEfAFwcrAgxJuodyGQgAAE5YAwAAAE5IMXIaCAAARz/wAAAAAAAARz/6PXCgAAAAS4koRz/IGBWgezUrRz/UFBIFvAGjRz/vHx8UmD15Rz/wAAAAAAAAdHIbCAAAWAQAAABtYWluchwIAAAoRz/qWll9Sde6Rz/mlpXZGrjpRz/hkZJkGzKLRz/wAAAAAAAAdHIdCAAAiUe/8AAAAAAAAIlOZV1yHggAAChVCmEzMzM0MTE1MTJyHwgAAFUATkdATko9gAAAAEdAQ8Em6XjU/kdAT+an752yLUfAHSLQ5WBBiYdyIAgAAEuJRz/JmZmgAAAARwAAAAAAAAAARz/gAAAAAAAAh3IhCAAARz/6PXCgAAAAiUsCSweJiVgDAAAATmcrciIIAABYAAAAAChHP8gYFaB7NStHP9QUEgW8AaNHP+8fHxSYPXlHP/AAAAAAAAB0ciMIAABHQEPBJul41P5HQE/mp++dsi1HwB0i0OVgQYmHciQIAABOWAMAAABOSDJyJQgAAEc/8AAAAAAAAEc/+j1woAAAAEuKKEc/yBgVoHs1K0c/1BQSBbwBo0c/7x8fFJg9eUc/8AAAAAAAAHRyJggAAFgEAAAAbWFpbnInCAAAKEc/6lpZfUnXukc/5paV2Rq46Uc/4ZGSZBsyi0c/8AAAAAAAAHRyKAgAAIlHv/AAAAAAAACJTmVlZV1yKQgAAChVCnIzMDI1MzgzMDRyKggAAEcAAAAAAAAAAEcAAAAAAAAAAEc/8AAAAAAAAIdyKwgAAE6JSwFYAQAAAEFVASBLEomJiVgAAAAAKEc/6lpZfUnXukc/5paV2Rq46Uc/4ZGSZBsyi0c/8AAAAAAAAHRyLAgAAEcAAAAAAAAAAEcAAAAAAAAAAEcAAAAAAAAAAIdyLQgAAE4oRz/qWll9Sde6Rz/mlpXZGrjpRz/hkZJkGzKLRz/wAAAAAAAAdHIuCAAAiUsCSv////9YAwAAAEdMVXIvCAAAXXIwCAAAKF1yMQgAAChVCmEzMzM0MTE1NTJyMggAAFUATkdATgj1wAAAAEdARIkWhysCDEdAUQWhysCDEkfACTdLxqfvnodyMwgAAEuKRz/JmZmgAAAARwAAAAAAAAAARz/gAAAAAAAAh3I0CAAARz/6PXCgAAAAiUsCSweJiVgDAAAATnBscjUIAABYAAAAAChHP8gYFaB7NStHP9QUEgW8AaNHP+8fHxSYPXlHP/AAAAAAAAB0cjYIAABHQESJFocrAgxHQFEFocrAgxJHwAk3S8an756HcjcIAABOWAEAAABORz/wAAAAAAAARz/6PXCgAAAAS4soRz/IGBWgezUrRz/UFBIFvAGjRz/vHx8UmD15Rz/wAAAAAAAAdHI4CAAAWAQAAABtYWlucjkIAAAoRz/qWll9Sde6Rz/mlpXZGrjpRz/hkZJkGzKLRz/wAAAAAAAAdHI6CAAAiUe/8AAAAAAAAIlOZV1yOwgAAChVCmEzMzM0MTE1OTJyPAgAAFUATkdAT6uFIAAAAEdARAfO2RaHK0dAUUI9cKPXCkfADMCDEm6XjYdyPQgAAEuLRz/JmZmgAAAARwAAAAAAAAAARz/gAAAAAAAAh3I+CAAARz/+FHrgAAAAiUsCSwaJiVgCAAAAQzNyPwgAAFgAAAAAKEc/6lpZfUnXukc/5paV2Rq46Uc/4ZGSZBsyi0c/8AAAAAAAAHRyQAgAAEdARAfO2RaHK0dAUUI9cKPXCkfADMCDEm6XjYdyQQgAAE5YAgAAAENBckIIAABHP/AAAAAAAABHP/4UeuAAAABLjChHP+paWX1J17pHP+aWldkauOlHP+GRkmQbMotHP/AAAAAAAAB0ckMIAABYBAAAAG1haW5yRAgAAChHP+paWX1J17pHP+aWldkauOlHP+GRkmQbMotHP/AAAAAAAAB0ckUIAACJR7/wAAAAAAAAiU5lXXJGCAAAKFUKYTMzMzQxMTYzMnJHCAAAVQBOR0BN0euAAAAAR0BDkEGJN0vHR0BRFxqfvnbJR8ASXCj1wo9ch3JICAAAS4xHP8mZmaAAAABHAAAAAAAAAABHP+AAAAAAAACHckkIAABHP/nCj2AAAACJSwJLBomJWAIAAABDMnJKCAAAWAAAAAAoRz/qWll9Sde6Rz/mlpXZGrjpRz/hkZJkGzKLRz/wAAAAAAAAdHJLCAAAR0BDkEGJN0vHR0BRFxqfvnbJR8ASXCj1wo9ch3JMCAAATlgBAAAAQ0c/8AAAAAAAAEc/+cKPYAAAAEuNKEc/6lpZfUnXukc/5paV2Rq46Uc/4ZGSZBsyi0c/8AAAAAAAAHRyTQgAAFgEAAAAbWFpbnJOCAAAKEc/6lpZfUnXukc/5paV2Rq46Uc/4ZGSZBsyi0c/8AAAAAAAAHRyTwgAAIlHv/AAAAAAAACJTmVdclAIAAAoVQphMzMzNDExNjcyclEIAABVAE5HQE+Cj2AAAABHQEPFYEGJN0xHQFDgIMSbpeNHwBV87ZFocrCHclIIAABLjUc/yZmZoAAAAEcAAAAAAAAAAEc/4AAAAAAAAIdyUwgAAEc/9rhR4AAAAIlLAksIiYlYAgAAAE8yclQIAABYAAAAAChHP/AAAAAAAABHP6oaGl15V9tHP6oaGl15V9tHP/AAAAAAAAB0clUIAABHQEPFYEGJN0xHQFDgIMSbpeNHwBV87ZFocrCHclYIAABOWAEAAABPRz/wAAAAAAAARz/2uFHgAAAAS44oRz/wAAAAAAAARz+qGhpdeVfbRz+qGhpdeVfbRz/wAAAAAAAAdHJXCAAAWAQAAABtYWluclgIAAAoRz/qWll9Sde6Rz/mlpXZGrjpRz/hkZJkGzKLRz/wAAAAAAAAdHJZCAAAiUe/8AAAAAAAAIlOZV1yWggAAChVCmEzMzM0MTE3MTJyWwgAAFUATkdAUOHrgAAAAEdARFgQYk3S8kdAUZFHrhR64UfAEQ1P3ztkWodyXAgAAEuORz/JmZmgAAAARwAAAAAAAAAARz/gAAAAAAAAh3JdCAAARz/+FHrgAAAAiUsCSwaJiVgCAAAAQzNyXggAAFgAAAAAKEc/6lpZfUnXukc/5paV2Rq46Uc/4ZGSZBsyi0c/8AAAAAAAAHRyXwgAAEdARFgQYk3S8kdAUZFHrhR64UfAEQ1P3ztkWodyYAgAAE5YAgAAAENCcmEIAABHP/AAAAAAAABHP/4UeuAAAABLjyhHP+paWX1J17pHP+aWldkauOlHP+GRkmQbMotHP/AAAAAAAAB0cmIIAABYBAAAAG1haW5yYwgAAChHP+paWX1J17pHP+aWldkauOlHP+GRkmQbMotHP/AAAAAAAAB0cmQIAACJR7/wAAAAAAAAiU5lXXJlCAAAKFUKYTMzMzQxMTc1MnJmCAAAVQBOR0BQqPXAAAAAR0BExP3ztkWiR0BRx987ZFodR8AKvnbItDlYh3JnCAAAS49HP8mZmaAAAABHAAAAAAAAAABHP+AAAAAAAACHcmgIAABHP/4UeuAAAACJSwJLBomJWAIAAABDM3JpCAAAWAAAAAAoRz/qWll9Sde6Rz/mlpXZGrjpRz/hkZJkGzKLRz/wAAAAAAAAdHJqCAAAR0BExP3ztkWiR0BRx987ZFodR8AKvnbItDlYh3JrCAAATlgCAAAAQ0dybAgAAEc/8AAAAAAAAEc//hR64AAAAEuQKEc/6lpZfUnXukc/5paV2Rq46Uc/4ZGSZBsyi0c/8AAAAAAAAHRybQgAAFgEAAAAbWFpbnJuCAAAKEc/6lpZfUnXukc/5paV2Rq46Uc/4ZGSZBsyi0c/8AAAAAAAAHRybwgAAIlHv/AAAAAAAACJTmVdcnAIAAAoVQphMzMzNDExNzkycnEIAABVAE5HQFMeFIAAAABHQETmyLQ5WBBHQFIgcrAgxJxHwA9WBBiTdLyHcnIIAABLkEc/yZmZoAAAAEcAAAAAAAAAAEc/4AAAAAAAAIdycwgAAEc//hR64AAAAIlLAksGiYlYAwAAAENhY3J0CAAAWAAAAAAoRz/qWll9Sde6Rz/mlpXZGrjpRz/hkZJkGzKLRz/wAAAAAAAAdHJ1CAAAR0BE5si0OVgQR0BSIHKwIMScR8APVgQYk3S8h3J2CAAATlgCAAAAQ0RydwgAAEc/8AAAAAAAAEc//hR64AAAAEuRKEc/6lpZfUnXukc/5paV2Rq46Uc/4ZGSZBsyi0c/8AAAAAAAAHRyeAgAAFgEAAAAbWFpbnJ5CAAAKEc/6lpZfUnXukc/5paV2Rq46Uc/4ZGSZBsyi0c/8AAAAAAAAHRyeggAAIlHv/AAAAAAAACJTmVdcnsIAAAoVQphMzMzNDExODMycnwIAABVAE5HQFOzM0AAAABHQETiLQ5WBBlHQFJeyLQ5WBBHwAkYk3S8an+Hcn0IAABLkUc/yZmZoAAAAEcAAAAAAAAAAEc/4AAAAAAAAIdyfggAAEc/9rhR4AAAAIlLAksIiYlYAwAAAE8yLXJ/CAAAWAAAAAAoRz/wAAAAAAAARz+qGhpdeVfbRz+qGhpdeVfbRz/wAAAAAAAAdHKACAAAR0BE4i0OVgQZR0BSXsi0OVgQR8AJGJN0vGp/h3KBCAAATlgDAAAAT0UxcoIIAABHP/AAAAAAAABHP/a4UeAAAABLkihHP/AAAAAAAABHP6oaGl15V9tHP6oaGl15V9tHP/AAAAAAAAB0coMIAABYBAAAAG1haW5yhAgAAChHP+paWX1J17pHP+aWldkauOlHP+GRkmQbMotHP/AAAAAAAAB0coUIAACJR7/wAAAAAAAAiU5lXXKGCAAAKFUKYTMzMzQxMTg3MnKHCAAAVQBOR0BShR7AAAAAR0BFBLxqfvnbR0BSJ752yLQ5R8AUkm6XjU/fh3KICAAAS5JHP8mZmaAAAABHAAAAAAAAAABHP+AAAAAAAACHcokIAABHP/a4UeAAAACJSwJLCImJWAMAAABPMi1yiggAAFgAAAAAKEc/8AAAAAAAAEc/qhoaXXlX20c/qhoaXXlX20c/8AAAAAAAAHRyiwgAAEdARQS8an7520dAUie+dsi0OUfAFJJul41P34dyjAgAAE5YAwAAAE9FMnKNCAAARz/wAAAAAAAARz/2uFHgAAAAS5MoRz/wAAAAAAAARz+qGhpdeVfbRz+qGhpdeVfbRz/wAAAAAAAAdHKOCAAAWAQAAABtYWluco8IAAAoRz/qWll9Sde6Rz/mlpXZGrjpRz/hkZJkGzKLRz/wAAAAAAAAdHKQCAAAiUe/8AAAAAAAAIlOZWVlXXKRCAAAKFUKcjMwMjUzODM0NHKSCAAARwAAAAAAAAAARwAAAAAAAAAARz/wAAAAAAAAh3KTCAAATolLAVgBAAAAQVUBIEsTiYmJWAAAAAAoRz/qWll9Sde6Rz/mlpXZGrjpRz/hkZJkGzKLRz/wAAAAAAAAdHKUCAAARwAAAAAAAAAARwAAAAAAAAAARwAAAAAAAAAAh3KVCAAATihHP+paWX1J17pHP+aWldkauOlHP+GRkmQbMotHP/AAAAAAAAB0cpYIAACJSwJK/////1gDAAAAVkFMcpcIAABdcpgIAAAoXXKZCAAAKFUKYTMzMzQxMTkxMnKaCAAAVQBOR0BP/CkAAAAAR0BC7lYEGJN1R0BRMUeuFHrhR8ASO2RaHKwIh3KbCAAAS5NHP8mZmaAAAABHAAAAAAAAAABHP+AAAAAAAACHcpwIAABHP/o9cKAAAACJSwJLB4mJWAMAAABOcGxynQgAAFgAAAAAKEc/yBgVoHs1K0c/1BQSBbwBo0c/7x8fFJg9eUc/8AAAAAAAAHRynggAAEdAQu5WBBiTdUdAUTFHrhR64UfAEjtkWhysCIdynwgAAE5YAQAAAE5HP/AAAAAAAABHP/o9cKAAAABLlChHP8gYFaB7NStHP9QUEgW8AaNHP+8fHxSYPXlHP/AAAAAAAAB0cqAIAABYBAAAAG1haW5yoQgAAChHP+paWX1J17pHP+aWldkauOlHP+GRkmQbMotHP/AAAAAAAAB0cqIIAACJR7/wAAAAAAAAiU5lXXKjCAAAKFUKYTMzMzQxMTk1MnKkCAAAVQBOR0BQmPXAAAAAR0BCaVgQYk3TR0BRDwo9cKPXR8AVt0vGp++eh3KlCAAAS5RHP8mZmaAAAABHAAAAAAAAAABHP+AAAAAAAACHcqYIAABHP/4UeuAAAACJSwJLBomJWAIAAABDM3KnCAAAWAAAAAAoRz/qWll9Sde6Rz/mlpXZGrjpRz/hkZJkGzKLRz/wAAAAAAAAdHKoCAAAR0BCaVgQYk3TR0BRDwo9cKPXR8AVt0vGp++eh3KpCAAATlgCAAAAQ0FyqggAAEc/8AAAAAAAAEc//hR64AAAAEuVKEc/6lpZfUnXukc/5paV2Rq46Uc/4ZGSZBsyi0c/8AAAAAAAAHRyqwgAAFgEAAAAbWFpbnKsCAAAKEc/6lpZfUnXukc/5paV2Rq46Uc/4ZGSZBsyi0c/8AAAAAAAAHRyrQgAAIlHv/AAAAAAAACJTmVdcq4IAAAoVQphMzMzNDExOTkycq8IAABVAE5HQFD7hSAAAABHQEIHjU/fO2RHQFFZul41P31HwBghysCDEm+HcrAIAABLlUc/yZmZoAAAAEcAAAAAAAAAAEc/4AAAAAAAAIdysQgAAEc/+cKPYAAAAIlLAksGiYlYAgAAAEMycrIIAABYAAAAAChHP+paWX1J17pHP+aWldkauOlHP+GRkmQbMotHP/AAAAAAAAB0crMIAABHQEIHjU/fO2RHQFFZul41P31HwBghysCDEm+HcrQIAABOWAEAAABDRz/wAAAAAAAARz/5wo9gAAAAS5YoRz/qWll9Sde6Rz/mlpXZGrjpRz/hkZJkGzKLRz/wAAAAAAAAdHK1CAAAWAQAAABtYWlucrYIAAAoRz/qWll9Sde6Rz/mlpXZGrjpRz/hkZJkGzKLRz/wAAAAAAAAdHK3CAAAiUe/8AAAAAAAAIlOZV1yuAgAAChVCmEzMzM0MTIwMzJyuQgAAFUATkdAUZ9cIAAAAEdAQdmZmZmZmkdAUZYEGJN0vEfAFUWhysCDEodyuggAAEuWRz/JmZmgAAAARwAAAAAAAAAARz/gAAAAAAAAh3K7CAAARz/2uFHgAAAAiUsCSwiJiVgCAAAATzJyvAgAAFgAAAAAKEc/8AAAAAAAAEc/qhoaXXlX20c/qhoaXXlX20c/8AAAAAAAAHRyvQgAAEdAQdmZmZmZmkdAUZYEGJN0vEfAFUWhysCDEodyvggAAE5YAQAAAE9HP/AAAAAAAABHP/a4UeAAAABLlyhHP/AAAAAAAABHP6oaGl15V9tHP6oaGl15V9tHP/AAAAAAAAB0cr8IAABYBAAAAG1haW5ywAgAAChHP+paWX1J17pHP+aWldkauOlHP+GRkmQbMotHP/AAAAAAAAB0csEIAACJR7/wAAAAAAAAiU5lXXLCCAAAKFUKYTMzMzQxMjA3MnLDCAAAVQBOR0BOY9cAAAAAR0BB7dLxqfvnR0BQ1HrhR64UR8ASnrhR64Ufh3LECAAAS5dHP8mZmaAAAABHAAAAAAAAAABHP+AAAAAAAACHcsUIAABHP/4UeuAAAACJSwJLBomJWAIAAABDM3LGCAAAWAAAAAAoRz/qWll9Sde6Rz/mlpXZGrjpRz/hkZJkGzKLRz/wAAAAAAAAdHLHCAAAR0BB7dLxqfvnR0BQ1HrhR64UR8ASnrhR64Ufh3LICAAATlgCAAAAQ0JyyQgAAEc/8AAAAAAAAEc//hR64AAAAEuYKEc/6lpZfUnXukc/5paV2Rq46Uc/4ZGSZBsyi0c/8AAAAAAAAHRyyggAAFgEAAAAbWFpbnLLCAAAKEc/6lpZfUnXukc/5paV2Rq46Uc/4ZGSZBsyi0c/8AAAAAAAAHRyzAgAAIlHv/AAAAAAAACJTmVdcs0IAAAoVQphMzMzNDEyMTEycs4IAABVAE5HQE+AAAAAAABHQEE/nbItDlZHQFDRqfvnbItHwBVqfvnbItGHcs8IAABLmEc/yZmZoAAAAEcAAAAAAAAAAEc/4AAAAAAAAIdy0AgAAEc//hR64AAAAIlLAksGiYlYAgAAAEMzctEIAABYAAAAAChHP+paWX1J17pHP+aWldkauOlHP+GRkmQbMotHP/AAAAAAAAB0ctIIAABHQEE/nbItDlZHQFDRqfvnbItHwBVqfvnbItGHctMIAABOWAMAAABDRzFy1AgAAEc/8AAAAAAAAEc//hR64AAAAEuZKEc/6lpZfUnXukc/5paV2Rq46Uc/4ZGSZBsyi0c/8AAAAAAAAHRy1QgAAFgEAAAAbWFpbnLWCAAAKEc/6lpZfUnXukc/5paV2Rq46Uc/4ZGSZBsyi0c/8AAAAAAAAHRy1wgAAIlHv/AAAAAAAACJTmVdctgIAAAoVQphMzMzNDEyMTUyctkIAABVAE5HQEyTM0AAAABHQEI52yLQ5WBHQFB7U/fO2RdHwBIgxJul41SHctoIAABLmUc/yZmZoAAAAEcAAAAAAAAAAEc/4AAAAAAAAIdy2wgAAEc//hR64AAAAIlLAksGiYlYAgAAAEMzctwIAABYAAAAAChHP+paWX1J17pHP+aWldkauOlHP+GRkmQbMotHP/AAAAAAAAB0ct0IAABHQEI52yLQ5WBHQFB7U/fO2RdHwBIgxJul41SHct4IAABOWAMAAABDRzJy3wgAAEc/8AAAAAAAAEc//hR64AAAAEuaKEc/6lpZfUnXukc/5paV2Rq46Uc/4ZGSZBsyi0c/8AAAAAAAAHRy4AgAAFgEAAAAbWFpbnLhCAAAKEc/6lpZfUnXukc/5paV2Rq46Uc/4ZGSZBsyi0c/8AAAAAAAAHRy4ggAAIlHv/AAAAAAAACJTmVlZV1y4wgAAChVCnIzMDI1MzgzODRy5AgAAEcAAAAAAAAAAEcAAAAAAAAAAEc/8AAAAAAAAIdy5QgAAE6JSwFYAQAAAEFVASBLFImJiVgAAAAAKEc/6lpZfUnXukc/5paV2Rq46Uc/4ZGSZBsyi0c/8AAAAAAAAHRy5ggAAEcAAAAAAAAAAEcAAAAAAAAAAEcAAAAAAAAAAIdy5wgAAE4oRz/qWll9Sde6Rz/mlpXZGrjpRz/hkZJkGzKLRz/wAAAAAAAAdHLoCAAAiUsCSv////9YAwAAAEFTTnLpCAAAXXLqCAAAKF1y6wgAAChVCmEzMzM0MTIxOTJy7AgAAFUATkdAUiHrgAAAAEdAQeRaHKwIMUdAUVTMzMzMzUfAHVgQYk3S8ody7QgAAEuaRz/JmZmgAAAARwAAAAAAAAAARz/gAAAAAAAAh3LuCAAARz/6PXCgAAAAiUsCSweJiVgDAAAATnBscu8IAABYAAAAAChHP8gYFaB7NStHP9QUEgW8AaNHP+8fHxSYPXlHP/AAAAAAAAB0cvAIAABHQEHkWhysCDFHQFFUzMzMzM1HwB1YEGJN0vKHcvEIAABOWAEAAABORz/wAAAAAAAARz/6PXCgAAAAS5soRz/IGBWgezUrRz/UFBIFvAGjRz/vHx8UmD15Rz/wAAAAAAAAdHLyCAAAWAQAAABtYWlucvMIAAAoRz/qWll9Sde6Rz/mlpXZGrjpRz/hkZJkGzKLRz/wAAAAAAAAdHL0CAAAiUe/8AAAAAAAAIlOZV1y9QgAAChVCmEzMzM0MTIyMzJy9ggAAFUATkdAU0cKQAAAAEdAQZS8an7520dAUZul41P3z0fAIB87ZFocrIdy9wgAAEubRz/JmZmgAAAARwAAAAAAAAAARz/gAAAAAAAAh3L4CAAARz/+FHrgAAAAiUsCSwaJiVgCAAAAQzNy+QgAAFgAAAAAKEc/6lpZfUnXukc/5paV2Rq46Uc/4ZGSZBsyi0c/8AAAAAAAAHRy+ggAAEdAQZS8an7520dAUZul41P3z0fAIB87ZFocrIdy+wgAAE5YAgAAAENBcvwIAABHP/AAAAAAAABHP/4UeuAAAABLnChHP+paWX1J17pHP+aWldkauOlHP+GRkmQbMotHP/AAAAAAAAB0cv0IAABYBAAAAG1haW5y/ggAAChHP+paWX1J17pHP+aWldkauOlHP+GRkmQbMotHP/AAAAAAAAB0cv8IAACJR7/wAAAAAAAAiU5lXXIACQAAKFUKYTMzMzQxMjI3MnIBCQAAVQBOR0BSw9cAAAAAR0BB4k3S8an8R0BR8PXCj1wpR8Aei0OVgQYlh3ICCQAAS5xHP8mZmaAAAABHAAAAAAAAAABHP+AAAAAAAACHcgMJAABHP/nCj2AAAACJSwJLBomJWAIAAABDMnIECQAAWAAAAAAoRz/qWll9Sde6Rz/mlpXZGrjpRz/hkZJkGzKLRz/wAAAAAAAAdHIFCQAAR0BB4k3S8an8R0BR8PXCj1wpR8Aei0OVgQYlh3IGCQAATlgBAAAAQ0c/8AAAAAAAAEc/+cKPYAAAAEudKEc/6lpZfUnXukc/5paV2Rq46Uc/4ZGSZBsyi0c/8AAAAAAAAHRyBwkAAFgEAAAAbWFpbnIICQAAKEc/6lpZfUnXukc/5paV2Rq46Uc/4ZGSZBsyi0c/8AAAAAAAAHRyCQkAAIlHv/AAAAAAAACJTmVdcgoJAAAoVQphMzMzNDEyMzEycgsJAABVAE5HQFJx64AAAABHQEGFwo9cKPZHQFIwAAAAAABHwB3P3ztkWh2HcgwJAABLnUc/yZmZoAAAAEcAAAAAAAAAAEc/4AAAAAAAAIdyDQkAAEc/9rhR4AAAAIlLAksIiYlYAgAAAE8ycg4JAABYAAAAAChHP/AAAAAAAABHP6oaGl15V9tHP6oaGl15V9tHP/AAAAAAAAB0cg8JAABHQEGFwo9cKPZHQFIwAAAAAABHwB3P3ztkWh2HchAJAABOWAEAAABPRz/wAAAAAAAARz/2uFHgAAAAS54oRz/wAAAAAAAARz+qGhpdeVfbRz+qGhpdeVfbRz/wAAAAAAAAdHIRCQAAWAQAAABtYWluchIJAAAoRz/qWll9Sde6Rz/mlpXZGrjpRz/hkZJkGzKLRz/wAAAAAAAAdHITCQAAiUe/8AAAAAAAAIlOZV1yFAkAAChVCmEzMzM0MTIzNTJyFQkAAFUATkdAU31woAAAAEdAQNGJN0vGqEdAUZ0/fO2RaEfAH3rhR64Ue4dyFgkAAEueRz/JmZmgAAAARwAAAAAAAAAARz/gAAAAAAAAh3IXCQAARz/+FHrgAAAAiUsCSwaJiVgCAAAAQzNyGAkAAFgAAAAAKEc/6lpZfUnXukc/5paV2Rq46Uc/4ZGSZBsyi0c/8AAAAAAAAHRyGQkAAEdAQNGJN0vGqEdAUZ0/fO2RaEfAH3rhR64Ue4dyGgkAAE5YAgAAAENCchsJAABHP/AAAAAAAABHP/4UeuAAAABLnyhHP+paWX1J17pHP+aWldkauOlHP+GRkmQbMotHP/AAAAAAAAB0chwJAABYBAAAAG1haW5yHQkAAChHP+paWX1J17pHP+aWldkauOlHP+GRkmQbMotHP/AAAAAAAAB0ch4JAACJR7/wAAAAAAAAiU5lXXIfCQAAKFUKYTMzMzQxMjM5MnIgCQAAVQBOR0BS2PXAAAAAR0BAbztkWhysR0BRg4UeuFHsR8AiRaHKwIMSh3IhCQAAS59HP8mZmaAAAABHAAAAAAAAAABHP+AAAAAAAACHciIJAABHP/nCj2AAAACJSwJLBomJWAIAAABDMnIjCQAAWAAAAAAoRz/qWll9Sde6Rz/mlpXZGrjpRz/hkZJkGzKLRz/wAAAAAAAAdHIkCQAAR0BAbztkWhysR0BRg4UeuFHsR8AiRaHKwIMSh3IlCQAATlgCAAAAQ0dyJgkAAEc/8AAAAAAAAEc/+cKPYAAAAEugKEc/6lpZfUnXukc/5paV2Rq46Uc/4ZGSZBsyi0c/8AAAAAAAAHRyJwkAAFgEAAAAbWFpbnIoCQAAKEc/6lpZfUnXukc/5paV2Rq46Uc/4ZGSZBsyi0c/8AAAAAAAAHRyKQkAAIlHv/AAAAAAAACJTmVdcioJAAAoVQphMzMzNDEyNDMycisJAABVAE5HQFLMzMAAAABHQECxysCDEm9HQFGIQYk3S8dHwCSCDEm6XjWHciwJAABLoEc/yZmZoAAAAEcAAAAAAAAAAEc/4AAAAAAAAIdyLQkAAEc/9rhR4AAAAIlLAksIiYlYAgAAAE8yci4JAABYAAAAAChHP/AAAAAAAABHP6oaGl15V9tHP6oaGl15V9tHP/AAAAAAAAB0ci8JAABHQECxysCDEm9HQFGIQYk3S8dHwCSCDEm6XjWHcjAJAABOWAMAAABPRDFyMQkAAEc/8AAAAAAAAEc/9rhR4AAAAEuhKEc/8AAAAAAAAEc/qhoaXXlX20c/qhoaXXlX20c/8AAAAAAAAHRyMgkAAFgEAAAAbWFpbnIzCQAAKEc/6lpZfUnXukc/5paV2Rq46Uc/4ZGSZBsyi0c/8AAAAAAAAHRyNAkAAIlHv/AAAAAAAACJTmVdcjUJAAAoVQphMzMzNDEyNDcycjYJAABVAE5HQFJ0euAAAABHQD+fO2RaHKxHQFFoYk3S8apHwCHo9cKPXCmHcjcJAABLoUc/yZmZoAAAAEcAAAAAAAAAAEc/4AAAAAAAAIdyOAkAAEc/+j1woAAAAIlLAksHiYlYAwAAAE5wbHI5CQAAWAAAAAAoRz/IGBWgezUrRz/UFBIFvAGjRz/vHx8UmD15Rz/wAAAAAAAAdHI6CQAAR0A/nztkWhysR0BRaGJN0vGqR8Ah6PXCj1wph3I7CQAATlgDAAAATkQycjwJAABHP/AAAAAAAABHP/o9cKAAAABLoihHP8gYFaB7NStHP9QUEgW8AaNHP+8fHxSYPXlHP/AAAAAAAAB0cj0JAABYBAAAAG1haW5yPgkAAChHP+paWX1J17pHP+aWldkauOlHP+GRkmQbMotHP/AAAAAAAAB0cj8JAACJR7/wAAAAAAAAiU5lZWVdckAJAAAoVQpyMzAyNTM4NDI0ckEJAABHAAAAAAAAAABHAAAAAAAAAABHP/AAAAAAAACHckIJAABOiUsBWAEAAABBVQEgSxWJiYlYAAAAAChHP+paWX1J17pHP+aWldkauOlHP+GRkmQbMotHP/AAAAAAAAB0ckMJAABHAAAAAAAAAABHAAAAAAAAAABHAAAAAAAAAACHckQJAABOKEc/6lpZfUnXukc/5paV2Rq46Uc/4ZGSZBsyi0c/8AAAAAAAAHRyRQkAAIlLAkr/////WAMAAABHTFlyRgkAAF1yRwkAAChdckgJAAAoVQphMzMzNDEyNTEyckkJAABVAE5HQFOJmaAAAABHQEKLhR64UexHQFHysCDEm6ZHwB3R64UeuFKHckoJAABLokc/yZmZoAAAAEcAAAAAAAAAAEc/4AAAAAAAAIdySwkAAEc/+j1woAAAAIlLAksHiYlYAwAAAE5wbHJMCQAAWAAAAAAoRz/IGBWgezUrRz/UFBIFvAGjRz/vHx8UmD15Rz/wAAAAAAAAdHJNCQAAR0BCi4UeuFHsR0BR8rAgxJumR8Ad0euFHrhSh3JOCQAATlgBAAAATkc/8AAAAAAAAEc/+j1woAAAAEujKEc/yBgVoHs1K0c/1BQSBbwBo0c/7x8fFJg9eUc/8AAAAAAAAHRyTwkAAFgEAAAAbWFpbnJQCQAAKEc/6lpZfUnXukc/5paV2Rq46Uc/4ZGSZBsyi0c/8AAAAAAAAHRyUQkAAIlHv/AAAAAAAACJTmVdclIJAAAoVQphMzMzNDEyNTUyclMJAABVAE5HQFIz1wAAAABHQELo9cKPXClHQFJAQYk3S8dHwByk3S8an76HclQJAABLo0c/yZmZoAAAAEcAAAAAAAAAAEc/4AAAAAAAAIdyVQkAAEc//hR64AAAAIlLAksGiYlYAgAAAEMzclYJAABYAAAAAChHP+paWX1J17pHP+aWldkauOlHP+GRkmQbMotHP/AAAAAAAAB0clcJAABHQELo9cKPXClHQFJAQYk3S8dHwByk3S8an76HclgJAABOWAIAAABDQXJZCQAARz/wAAAAAAAARz/+FHrgAAAAS6QoRz/qWll9Sde6Rz/mlpXZGrjpRz/hkZJkGzKLRz/wAAAAAAAAdHJaCQAAWAQAAABtYWluclsJAAAoRz/qWll9Sde6Rz/mlpXZGrjpRz/hkZJkGzKLRz/wAAAAAAAAdHJcCQAAiUe/8AAAAAAAAIlOZV1yXQkAAChVCmEzMzM0MTI1OTJyXgkAAFUATkdAUxFHoAAAAEdAQuhR64UeuEdAUlzdLxqfvkfAFt41P3ztkYdyXwkAAEukRz/JmZmgAAAARwAAAAAAAAAARz/gAAAAAAAAh3JgCQAARz/5wo9gAAAAiUsCSwaJiVgCAAAAQzJyYQkAAFgAAAAAKEc/6lpZfUnXukc/5paV2Rq46Uc/4ZGSZBsyi0c/8AAAAAAAAHRyYgkAAEdAQuhR64UeuEdAUlzdLxqfvkfAFt41P3ztkYdyYwkAAE5YAQAAAENHP/AAAAAAAABHP/nCj2AAAABLpShHP+paWX1J17pHP+aWldkauOlHP+GRkmQbMotHP/AAAAAAAAB0cmQJAABYBAAAAG1haW5yZQkAAChHP+paWX1J17pHP+aWldkauOlHP+GRkmQbMotHP/AAAAAAAAB0cmYJAACJR7/wAAAAAAAAiU5lXXJnCQAAKFUKYTMzMzQxMjYzMnJoCQAAVQBOR0BTsKPgAAAAR0BDPU/fO2RaR0BSnKwIMSbpR8AVmJN0vGp/h3JpCQAAS6VHP8mZmaAAAABHAAAAAAAAAABHP+AAAAAAAACHcmoJAABHP/a4UeAAAACJSwJLCImJWAIAAABPMnJrCQAAWAAAAAAoRz/wAAAAAAAARz+qGhpdeVfbRz+qGhpdeVfbRz/wAAAAAAAAdHJsCQAAR0BDPU/fO2RaR0BSnKwIMSbpR8AVmJN0vGp/h3JtCQAATlgBAAAAT0c/8AAAAAAAAEc/9rhR4AAAAEumKEc/8AAAAAAAAEc/qhoaXXlX20c/qhoaXXlX20c/8AAAAAAAAHRybgkAAFgEAAAAbWFpbnJvCQAAKEc/6lpZfUnXukc/5paV2Rq46Uc/4ZGSZBsyi0c/8AAAAAAAAHRycAkAAIlHv/AAAAAAAACJTmVlZV1ycQkAAChVCnIzMDI1Mzg0NjRycgkAAEcAAAAAAAAAAEcAAAAAAAAAAEc/8AAAAAAAAIdycwkAAE6JSwFYAQAAAEFVASBLFomJiVgAAAAAKEc/6lpZfUnXukc/5paV2Rq46Uc/4ZGSZBsyi0c/8AAAAAAAAHRydAkAAEcAAAAAAAAAAEcAAAAAAAAAAEcAAAAAAAAAAIdydQkAAE4oRz/qWll9Sde6Rz/mlpXZGrjpRz/hkZJkGzKLRz/wAAAAAAAAdHJ2CQAAiUsCSv////9YAwAAAExFVXJ3CQAAXXJ4CQAAKF1yeQkAAChVCmEzMzM0MTI2NzJyegkAAFUATkdAUuXCgAAAAEdAQoztkWhysEdAUjD1wo9cKUfAE0/fO2RaHYdyewkAAEumRz/JmZmgAAAARwAAAAAAAAAARz/gAAAAAAAAh3J8CQAARz/6PXCgAAAAiUsCSweJiVgDAAAATnBscn0JAABYAAAAAChHP8gYFaB7NStHP9QUEgW8AaNHP+8fHxSYPXlHP/AAAAAAAAB0cn4JAABHQEKM7ZFocrBHQFIw9cKPXClHwBNP3ztkWh2Hcn8JAABOWAEAAABORz/wAAAAAAAARz/6PXCgAAAAS6coRz/IGBWgezUrRz/UFBIFvAGjRz/vHx8UmD15Rz/wAAAAAAAAdHKACQAAWAQAAABtYWlucoEJAAAoRz/qWll9Sde6Rz/mlpXZGrjpRz/hkZJkGzKLRz/wAAAAAAAAdHKCCQAAiUe/8AAAAAAAAIlOZV1ygwkAAChVCmEzMzM0MTI3MTJyhAkAAFUATkdAUUj1wAAAAEdAQn7ZFocrAkdAUksSbpeNUEfAC3rhR64Ue4dyhQkAAEunRz/JmZmgAAAARwAAAAAAAAAARz/gAAAAAAAAh3KGCQAARz/+FHrgAAAAiUsCSwaJiVgCAAAAQzNyhwkAAFgAAAAAKEc/6lpZfUnXukc/5paV2Rq46Uc/4ZGSZBsyi0c/8AAAAAAAAHRyiAkAAEdAQn7ZFocrAkdAUksSbpeNUEfAC3rhR64Ue4dyiQkAAE5YAgAAAENBcooJAABHP/AAAAAAAABHP/4UeuAAAABLqChHP+paWX1J17pHP+aWldkauOlHP+GRkmQbMotHP/AAAAAAAAB0cosJAABYBAAAAG1haW5yjAkAAChHP+paWX1J17pHP+aWldkauOlHP+GRkmQbMotHP/AAAAAAAAB0co0JAACJR7/wAAAAAAAAiU5lXXKOCQAAKFUKYTMzMzQxMjc1MnKPCQAAVQBOR0BQwAAAAAAAR0BCv752yLQ5R0BSBS8an753R8AEAgxJul41h3KQCQAAS6hHP8mZmaAAAABHAAAAAAAAAABHP+AAAAAAAACHcpEJAABHP/nCj2AAAACJSwJLBomJWAIAAABDMnKSCQAAWAAAAAAoRz/qWll9Sde6Rz/mlpXZGrjpRz/hkZJkGzKLRz/wAAAAAAAAdHKTCQAAR0BCv752yLQ5R0BSBS8an753R8AEAgxJul41h3KUCQAATlgBAAAAQ0c/8AAAAAAAAEc/+cKPYAAAAEupKEc/6lpZfUnXukc/5paV2Rq46Uc/4ZGSZBsyi0c/8AAAAAAAAHRylQkAAFgEAAAAbWFpbnKWCQAAKEc/6lpZfUnXukc/5paV2Rq46Uc/4ZGSZBsyi0c/8AAAAAAAAHRylwkAAIlHv/AAAAAAAACJTmVdcpgJAAAoVQphMzMzNDEyNzkycpkJAABVAE5HQFCVHsAAAABHQELSLQ5WBBlHQFG60OVgQYlHwAc3S8an756HcpoJAABLqUc/yZmZoAAAAEcAAAAAAAAAAEc/4AAAAAAAAIdymwkAAEc/9rhR4AAAAIlLAksIiYlYAgAAAE8ycpwJAABYAAAAAChHP/AAAAAAAABHP6oaGl15V9tHP6oaGl15V9tHP/AAAAAAAAB0cp0JAABHQELSLQ5WBBlHQFG60OVgQYlHwAc3S8an756Hcp4JAABOWAEAAABPRz/wAAAAAAAARz/2uFHgAAAAS6ooRz/wAAAAAAAARz+qGhpdeVfbRz+qGhpdeVfbRz/wAAAAAAAAdHKfCQAAWAQAAABtYWlucqAJAAAoRz/qWll9Sde6Rz/mlpXZGrjpRz/hkZJkGzKLRz/wAAAAAAAAdHKhCQAAiUe/8AAAAAAAAIlOZV1yogkAAChVCmEzMzM0MTI4MzJyowkAAFUATkdAUcFHoAAAAEdAQcUeuFHrhUdAUmD1wo9cKUfACIUeuFHrhYdypAkAAEuqRz/JmZmgAAAARwAAAAAAAAAARz/gAAAAAAAAh3KlCQAARz/+FHrgAAAAiUsCSwaJiVgCAAAAQzNypgkAAFgAAAAAKEc/6lpZfUnXukc/5paV2Rq46Uc/4ZGSZBsyi0c/8AAAAAAAAHRypwkAAEdAQcUeuFHrhUdAUmD1wo9cKUfACIUeuFHrhYdyqAkAAE5YAgAAAENCcqkJAABHP/AAAAAAAABHP/4UeuAAAABLqyhHP+paWX1J17pHP+aWldkauOlHP+GRkmQbMotHP/AAAAAAAAB0cqoJAABYBAAAAG1haW5yqwkAAChHP+paWX1J17pHP+aWldkauOlHP+GRkmQbMotHP/AAAAAAAAB0cqwJAACJR7/wAAAAAAAAiU5lXXKtCQAAKFUKYTMzMzQxMjg3MnKuCQAAVQBOR0BSmPXAAAAAR0BBaXjU/fO2R0BSpO2RaHKwR8APRaHKwIMSh3KvCQAAS6tHP8mZmaAAAABHAAAAAAAAAABHP+AAAAAAAACHcrAJAABHP/4UeuAAAACJSwJLBomJWAIAAABDM3KxCQAAWAAAAAAoRz/qWll9Sde6Rz/mlpXZGrjpRz/hkZJkGzKLRz/wAAAAAAAAdHKyCQAAR0BBaXjU/fO2R0BSpO2RaHKwR8APRaHKwIMSh3KzCQAATlgCAAAAQ0dytAkAAEc/8AAAAAAAAEc//hR64AAAAEusKEc/6lpZfUnXukc/5paV2Rq46Uc/4ZGSZBsyi0c/8AAAAAAAAHRytQkAAFgEAAAAbWFpbnK2CQAAKEc/6lpZfUnXukc/5paV2Rq46Uc/4ZGSZBsyi0c/8AAAAAAAAHRytwkAAIlHv/AAAAAAAACJTmVdcrgJAAAoVQphMzMzNDEyOTEycrkJAABVAE5HQFJ2ZmAAAABHQEHdT987ZFpHQFLx++dsi0RHwBC1P3ztkWiHcroJAABLrEc/yZmZoAAAAEcAAAAAAAAAAEc/4AAAAAAAAIdyuwkAAEc//hR64AAAAIlLAksGiYlYAgAAAEMzcrwJAABYAAAAAChHP+paWX1J17pHP+aWldkauOlHP+GRkmQbMotHP/AAAAAAAAB0cr0JAABHQEHdT987ZFpHQFLx++dsi0RHwBC1P3ztkWiHcr4JAABOWAMAAABDRDFyvwkAAEc/8AAAAAAAAEc//hR64AAAAEutKEc/6lpZfUnXukc/5paV2Rq46Uc/4ZGSZBsyi0c/8AAAAAAAAHRywAkAAFgEAAAAbWFpbnLBCQAAKEc/6lpZfUnXukc/5paV2Rq46Uc/4ZGSZBsyi0c/8AAAAAAAAHRywgkAAIlHv/AAAAAAAACJTmVdcsMJAAAoVQphMzMzNDEyOTUycsQJAABVAE5HQFIqPYAAAABHQEEkvGp++dtHQFJ/KwIMSbpHwBTZFocrAgyHcsUJAABLrUc/yZmZoAAAAEcAAAAAAAAAAEc/4AAAAAAAAIdyxgkAAEc//hR64AAAAIlLAksGiYlYAgAAAEMzcscJAABYAAAAAChHP+paWX1J17pHP+aWldkauOlHP+GRkmQbMotHP/AAAAAAAAB0csgJAABHQEEkvGp++dtHQFJ/KwIMSbpHwBTZFocrAgyHcskJAABOWAMAAABDRDJyygkAAEc/8AAAAAAAAEc//hR64AAAAEuuKEc/6lpZfUnXukc/5paV2Rq46Uc/4ZGSZBsyi0c/8AAAAAAAAHRyywkAAFgEAAAAbWFpbnLMCQAAKEc/6lpZfUnXukc/5paV2Rq46Uc/4ZGSZBsyi0c/8AAAAAAAAHRyzQkAAIlHv/AAAAAAAACJTmVlZV1yzgkAAChVCnIzMDI1Mzg1MDRyzwkAAEcAAAAAAAAAAEcAAAAAAAAAAEc/8AAAAAAAAIdy0AkAAE6JSwFYAQAAAEFVASBLF4mJiVgAAAAAKEc/6lpZfUnXukc/5paV2Rq46Uc/4ZGSZBsyi0c/8AAAAAAAAHRy0QkAAEcAAAAAAAAAAEcAAAAAAAAAAEcAAAAAAAAAAIdy0gkAAE4oRz/qWll9Sde6Rz/mlpXZGrjpRz/hkZJkGzKLRz/wAAAAAAAAdHLTCQAAiUsCSv////9YAwAAAFBST3LUCQAAXXLVCQAAKF1y1gkAAChVCmEzMzM0MTI5OTJy1wkAAFUATkdATweuIAAAAEdAQuMzMzMzM0dAUhrAgxJumEe/8987ZFocrIdy2AkAAEuuRz/JmZmgAAAARwAAAAAAAAAARz/gAAAAAAAAh3LZCQAARz/6PXCgAAAAiUsCSweJiVgDAAAATnBsctoJAABYAAAAAChHP8gYFaB7NStHP9QUEgW8AaNHP+8fHxSYPXlHP/AAAAAAAAB0ctsJAABHQELjMzMzMzNHQFIawIMSbphHv/PfO2RaHKyHctwJAABOWAEAAABORz/wAAAAAAAARz/6PXCgAAAAS68oRz/IGBWgezUrRz/UFBIFvAGjRz/vHx8UmD15Rz/wAAAAAAAAdHLdCQAAWAQAAABtYWluct4JAAAoRz/qWll9Sde6Rz/mlpXZGrjpRz/hkZJkGzKLRz/wAAAAAAAAdHLfCQAAiUe/8AAAAAAAAIlOZV1y4AkAAChVCmEzMzM0MTMwMzJy4QkAAFUATkdATq9cIAAAAEdAQyR64UeuFEdAUdo9cKPXCke/06XjU/fO2Ydy4gkAAEuvRz/JmZmgAAAARwAAAAAAAAAARz/gAAAAAAAAh3LjCQAARz/+FHrgAAAAiUsCSwaJiVgCAAAAQzNy5AkAAFgAAAAAKEc/6lpZfUnXukc/5paV2Rq46Uc/4ZGSZBsyi0c/8AAAAAAAAHRy5QkAAEdAQyR64UeuFEdAUdo9cKPXCke/06XjU/fO2Ydy5gkAAE5YAgAAAENBcucJAABHP/AAAAAAAABHP/4UeuAAAABLsChHP+paWX1J17pHP+aWldkauOlHP+GRkmQbMotHP/AAAAAAAAB0cugJAABYBAAAAG1haW5y6QkAAChHP+paWX1J17pHP+aWldkauOlHP+GRkmQbMotHP/AAAAAAAAB0cuoJAACJR7/wAAAAAAAAiU5lXXLrCQAAKFUKYTMzMzQxMzA3MnLsCQAAVQBOR0BO8zNAAAAAR0BCnZFocrAhR0BRliTdLxqgR7+OuFHrhR64h3LtCQAAS7BHP8mZmaAAAABHAAAAAAAAAABHP+AAAAAAAACHcu4JAABHP/nCj2AAAACJSwJLBomJWAIAAABDMnLvCQAAWAAAAAAoRz/qWll9Sde6Rz/mlpXZGrjpRz/hkZJkGzKLRz/wAAAAAAAAdHLwCQAAR0BCnZFocrAhR0BRliTdLxqgR7+OuFHrhR64h3LxCQAATlgBAAAAQ0c/8AAAAAAAAEc/+cKPYAAAAEuxKEc/6lpZfUnXukc/5paV2Rq46Uc/4ZGSZBsyi0c/8AAAAAAAAHRy8gkAAFgEAAAAbWFpbnLzCQAAKEc/6lpZfUnXukc/5paV2Rq46Uc/4ZGSZBsyi0c/8AAAAAAAAHRy9AkAAIlHv/AAAAAAAACJTmVdcvUJAAAoVQphMzMzNDEzMTEycvYJAABVAE5HQEzzM0AAAABHQEIHKwIMSbpHQFGpul41P31HP8tDlYEGJN2HcvcJAABLsUc/yZmZoAAAAEcAAAAAAAAAAEc/4AAAAAAAAIdy+AkAAEc/9rhR4AAAAIlLAksIiYlYAgAAAE8ycvkJAABYAAAAAChHP/AAAAAAAABHP6oaGl15V9tHP6oaGl15V9tHP/AAAAAAAAB0cvoJAABHQEIHKwIMSbpHQFGpul41P31HP8tDlYEGJN2HcvsJAABOWAEAAABPRz/wAAAAAAAARz/2uFHgAAAAS7IoRz/wAAAAAAAARz+qGhpdeVfbRz+qGhpdeVfbRz/wAAAAAAAAdHL8CQAAWAQAAABtYWlucv0JAAAoRz/qWll9Sde6Rz/mlpXZGrjpRz/hkZJkGzKLRz/wAAAAAAAAdHL+CQAAiUe/8AAAAAAAAIlOZV1y/wkAAChVCmEzMzM0MTMxNTJyAAoAAFUATkdATpcKQAAAAEdAQ1ItDlYEGUdAUg6HKwIMSkc/7gQYk3S8aodyAQoAAEuyRz/JmZmgAAAARwAAAAAAAAAARz/gAAAAAAAAh3ICCgAARz/+FHrgAAAAiUsCSwaJiVgCAAAAQzNyAwoAAFgAAAAAKEc/6lpZfUnXukc/5paV2Rq46Uc/4ZGSZBsyi0c/8AAAAAAAAHRyBAoAAEdAQ1ItDlYEGUdAUg6HKwIMSkc/7gQYk3S8aodyBQoAAE5YAgAAAENCcgYKAABHP/AAAAAAAABHP/4UeuAAAABLsyhHP+paWX1J17pHP+aWldkauOlHP+GRkmQbMotHP/AAAAAAAAB0cgcKAABYBAAAAG1haW5yCAoAAChHP+paWX1J17pHP+aWldkauOlHP+GRkmQbMotHP/AAAAAAAAB0cgkKAACJR7/wAAAAAAAAiU5lXXIKCgAAKFUKYTMzMzQxMzE5MnILCgAAVQBOR0BQSuFAAAAAR0BC52yLQ5WBR0BSXJul41P4Rz/q2RaHKwIMh3IMCgAAS7NHP8mZmaAAAABHAAAAAAAAAABHP+AAAAAAAACHcg0KAABHP/4UeuAAAACJSwJLBomJWAIAAABDM3IOCgAAWAAAAAAoRz/qWll9Sde6Rz/mlpXZGrjpRz/hkZJkGzKLRz/wAAAAAAAAdHIPCgAAR0BC52yLQ5WBR0BSXJul41P4Rz/q2RaHKwIMh3IQCgAATlgCAAAAQ0dyEQoAAEc/8AAAAAAAAEc//hR64AAAAEu0KEc/6lpZfUnXukc/5paV2Rq46Uc/4ZGSZBsyi0c/8AAAAAAAAHRyEgoAAFgEAAAAbWFpbnITCgAAKEc/6lpZfUnXukc/5paV2Rq46Uc/4ZGSZBsyi0c/8AAAAAAAAHRyFAoAAIlHv/AAAAAAAACJTmVdchUKAAAoVQphMzMzNDEzMjMychYKAABVAE5HQE/lHsAAAABHQELN0vGp++dHQFJvKwIMSbpHv+ONT987ZFqHchcKAABLtEc/yZmZoAAAAEcAAAAAAAAAAEc/4AAAAAAAAIdyGAoAAEc//hR64AAAAIlLAksGiYlYAgAAAEMzchkKAABYAAAAAChHP+paWX1J17pHP+aWldkauOlHP+GRkmQbMotHP/AAAAAAAAB0choKAABHQELN0vGp++dHQFJvKwIMSbpHv+ONT987ZFqHchsKAABOWAIAAABDRHIcCgAARz/wAAAAAAAARz/+FHrgAAAAS7UoRz/qWll9Sde6Rz/mlpXZGrjpRz/hkZJkGzKLRz/wAAAAAAAAdHIdCgAAWAQAAABtYWluch4KAAAoRz/qWll9Sde6Rz/mlpXZGrjpRz/hkZJkGzKLRz/wAAAAAAAAdHIfCgAAiUe/8AAAAAAAAIlOZWVlXXIgCgAAKFUKcjMwMjUzODU0NHIhCgAARwAAAAAAAAAARwAAAAAAAAAARz/wAAAAAAAAh3IiCgAATolLAVgBAAAAQVUBIEsYiYmJWAAAAAAoRz/qWll9Sde6Rz/mlpXZGrjpRz/hkZJkGzKLRz/wAAAAAAAAdHIjCgAARwAAAAAAAAAARwAAAAAAAAAARwAAAAAAAAAAh3IkCgAATihHP+paWX1J17pHP+aWldkauOlHP+GRkmQbMotHP/AAAAAAAAB0ciUKAACJSwJK/////1gDAAAATEVVciYKAABdcicKAAAoXXIoCgAAKFUKYTMzMzQxMzI3MnIpCgAAVQBOR0BNSj2AAAAAR0BC1HrhR64UR0BRRZFocrAhR7+nCj1wo9cKh3IqCgAAS7VHP8mZmaAAAABHAAAAAAAAAABHP+AAAAAAAACHcisKAABHP/o9cKAAAACJSwJLB4mJWAMAAABOcGxyLAoAAFgAAAAAKEc/yBgVoHs1K0c/1BQSBbwBo0c/7x8fFJg9eUc/8AAAAAAAAHRyLQoAAEdAQtR64UeuFEdAUUWRaHKwIUe/pwo9cKPXCodyLgoAAE5YAQAAAE5HP/AAAAAAAABHP/o9cKAAAABLtihHP8gYFaB7NStHP9QUEgW8AaNHP+8fHxSYPXlHP/AAAAAAAAB0ci8KAABYBAAAAG1haW5yMAoAAChHP+paWX1J17pHP+aWldkauOlHP+GRkmQbMotHP/AAAAAAAAB0cjEKAACJR7/wAAAAAAAAiU5lXXIyCgAAKFUKYTMzMzQxMzMxMnIzCgAAVQBOR0BLOFHgAAAAR0BCXS8an753R0BQ/lYEGJN1Rz+0OVgQYk3Th3I0CgAAS7ZHP8mZmaAAAABHAAAAAAAAAABHP+AAAAAAAACHcjUKAABHP/4UeuAAAACJSwJLBomJWAIAAABDM3I2CgAAWAAAAAAoRz/qWll9Sde6Rz/mlpXZGrjpRz/hkZJkGzKLRz/wAAAAAAAAdHI3CgAAR0BCXS8an753R0BQ/lYEGJN1Rz+0OVgQYk3Th3I4CgAATlgCAAAAQ0FyOQoAAEc/8AAAAAAAAEc//hR64AAAAEu3KEc/6lpZfUnXukc/5paV2Rq46Uc/4ZGSZBsyi0c/8AAAAAAAAHRyOgoAAFgEAAAAbWFpbnI7CgAAKEc/6lpZfUnXukc/5paV2Rq46Uc/4ZGSZBsyi0c/8AAAAAAAAHRyPAoAAIlHv/AAAAAAAACJTmVdcj0KAAAoVQphMzMzNDEzMzUycj4KAABVAE5HQEnXCkAAAABHQEIVP3ztkWhHQFD6n752yLRHP/fbItDlYEKHcj8KAABLt0c/yZmZoAAAAEcAAAAAAAAAAEc/4AAAAAAAAIdyQAoAAEc/+cKPYAAAAIlLAksGiYlYAgAAAEMyckEKAABYAAAAAChHP+paWX1J17pHP+aWldkauOlHP+GRkmQbMotHP/AAAAAAAAB0ckIKAABHQEIVP3ztkWhHQFD6n752yLRHP/fbItDlYEKHckMKAABOWAEAAABDRz/wAAAAAAAARz/5wo9gAAAAS7goRz/qWll9Sde6Rz/mlpXZGrjpRz/hkZJkGzKLRz/wAAAAAAAAdHJECgAAWAQAAABtYWluckUKAAAoRz/qWll9Sde6Rz/mlpXZGrjpRz/hkZJkGzKLRz/wAAAAAAAAdHJGCgAAiUe/8AAAAAAAAIlOZV1yRwoAAChVCmEzMzM0MTMzOTJySAoAAFUATkdASoeuIAAAAEdAQnU/fO2RaEdAUPzdLxqfvkdAA8rAgxJumIdySQoAAEu4Rz/JmZmgAAAARwAAAAAAAAAARz/gAAAAAAAAh3JKCgAARz/2uFHgAAAAiUsCSwiJiVgCAAAATzJySwoAAFgAAAAAKEc/8AAAAAAAAEc/qhoaXXlX20c/qhoaXXlX20c/8AAAAAAAAHRyTAoAAEdAQnU/fO2RaEdAUPzdLxqfvkdAA8rAgxJumIdyTQoAAE5YAQAAAE9HP/AAAAAAAABHP/a4UeAAAABLuShHP/AAAAAAAABHP6oaGl15V9tHP6oaGl15V9tHP/AAAAAAAAB0ck4KAABYBAAAAG1haW5yTwoAAChHP+paWX1J17pHP+aWldkauOlHP+GRkmQbMotHP/AAAAAAAAB0clAKAACJR7/wAAAAAAAAiU5lXXJRCgAAKFUKYTMzMzQxMzQzMnJSCgAAVQBOR0BKY9cAAAAAR0BCuFHrhR64R0BQqk3S8an8R7/ONT987ZFoh3JTCgAAS7lHP8mZmaAAAABHAAAAAAAAAABHP+AAAAAAAACHclQKAABHP/4UeuAAAACJSwJLBomJWAIAAABDM3JVCgAAWAAAAAAoRz/qWll9Sde6Rz/mlpXZGrjpRz/hkZJkGzKLRz/wAAAAAAAAdHJWCgAAR0BCuFHrhR64R0BQqk3S8an8R7/ONT987ZFoh3JXCgAATlgCAAAAQ0JyWAoAAEc/8AAAAAAAAEc//hR64AAAAEu6KEc/6lpZfUnXukc/5paV2Rq46Uc/4ZGSZBsyi0c/8AAAAAAAAHRyWQoAAFgEAAAAbWFpbnJaCgAAKEc/6lpZfUnXukc/5paV2Rq46Uc/4ZGSZBsyi0c/8AAAAAAAAHRyWwoAAIlHv/AAAAAAAACJTmVdclwKAAAoVQphMzMzNDEzNDcycl0KAABVAE5HQEg9cKAAAABHQEJZ++dsi0RHQFBXrhR64UhHP8DEm6XjU/iHcl4KAABLukc/yZmZoAAAAEcAAAAAAAAAAEc/4AAAAAAAAIdyXwoAAEc//hR64AAAAIlLAksGiYlYAgAAAEMzcmAKAABYAAAAAChHP+paWX1J17pHP+aWldkauOlHP+GRkmQbMotHP/AAAAAAAAB0cmEKAABHQEJZ++dsi0RHQFBXrhR64UhHP8DEm6XjU/iHcmIKAABOWAIAAABDR3JjCgAARz/wAAAAAAAARz/+FHrgAAAAS7soRz/qWll9Sde6Rz/mlpXZGrjpRz/hkZJkGzKLRz/wAAAAAAAAdHJkCgAAWAQAAABtYWlucmUKAAAoRz/qWll9Sde6Rz/mlpXZGrjpRz/hkZJkGzKLRz/wAAAAAAAAdHJmCgAAiUe/8AAAAAAAAIlOZV1yZwoAAChVCmEzMzM0MTM1MTJyaAoAAFUATkdASHCj4AAAAEdAQcN0vGp++kdAUElocrAgxUe/6aHKwIMSb4dyaQoAAEu7Rz/JmZmgAAAARwAAAAAAAAAARz/gAAAAAAAAh3JqCgAARz/+FHrgAAAAiUsCSwaJiVgCAAAAQzNyawoAAFgAAAAAKEc/6lpZfUnXukc/5paV2Rq46Uc/4ZGSZBsyi0c/8AAAAAAAAHRybAoAAEdAQcN0vGp++kdAUElocrAgxUe/6aHKwIMSb4dybQoAAE5YAwAAAENEMXJuCgAARz/wAAAAAAAARz/+FHrgAAAAS7woRz/qWll9Sde6Rz/mlpXZGrjpRz/hkZJkGzKLRz/wAAAAAAAAdHJvCgAAWAQAAABtYWlucnAKAAAoRz/qWll9Sde6Rz/mlpXZGrjpRz/hkZJkGzKLRz/wAAAAAAAAdHJxCgAAiUe/8AAAAAAAAIlOZV1ycgoAAChVCmEzMzM0MTM1NTJycwoAAFUATkdASDwpAAAAAEdAQtUeuFHrhUdAUArxqfvnbUc/tocrAgxJuodydAoAAEu8Rz/JmZmgAAAARwAAAAAAAAAARz/gAAAAAAAAh3J1CgAARz/+FHrgAAAAiUsCSwaJiVgCAAAAQzNydgoAAFgAAAAAKEc/6lpZfUnXukc/5paV2Rq46Uc/4ZGSZBsyi0c/8AAAAAAAAHRydwoAAEdAQtUeuFHrhUdAUArxqfvnbUc/tocrAgxJuodyeAoAAE5YAwAAAENEMnJ5CgAARz/wAAAAAAAARz/+FHrgAAAAS70oRz/qWll9Sde6Rz/mlpXZGrjpRz/hkZJkGzKLRz/wAAAAAAAAdHJ6CgAAWAQAAABtYWlucnsKAAAoRz/qWll9Sde6Rz/mlpXZGrjpRz/hkZJkGzKLRz/wAAAAAAAAdHJ8CgAAiUe/8AAAAAAAAIlOZWVlXXJ9CgAAKFUKcjMwMjUzODU4NHJ+CgAARwAAAAAAAAAARwAAAAAAAAAARz/wAAAAAAAAh3J/CgAATolLAVgBAAAAQVUBIEsZiYmJWAAAAAAoRz/qWll9Sde6Rz/mlpXZGrjpRz/hkZJkGzKLRz/wAAAAAAAAdHKACgAARwAAAAAAAAAARwAAAAAAAAAARwAAAAAAAAAAh3KBCgAATihHP+paWX1J17pHP+aWldkauOlHP+GRkmQbMotHP/AAAAAAAAB0coIKAACJSwJK/////1gDAAAAQUxBcoMKAABdcoQKAAAoXXKFCgAAKFUKYTMzMzQxMzU5MnKGCgAAVQBOR0BIKPXAAAAAR0BBbGp++dsjR0BQ9WBBiTdMRz/5fO2RaHKwh3KHCgAAS71HP8mZmaAAAABHAAAAAAAAAABHP+AAAAAAAACHcogKAABHP/o9cKAAAACJSwJLB4mJWAMAAABOcGxyiQoAAFgAAAAAKEc/yBgVoHs1K0c/1BQSBbwBo0c/7x8fFJg9eUc/8AAAAAAAAHRyigoAAEdAQWxqfvnbI0dAUPVgQYk3TEc/+XztkWhysIdyiwoAAE5YAQAAAE5HP/AAAAAAAABHP/o9cKAAAABLvihHP8gYFaB7NStHP9QUEgW8AaNHP+8fHxSYPXlHP/AAAAAAAAB0cowKAABYBAAAAG1haW5yjQoAAChHP+paWX1J17pHP+aWldkauOlHP+GRkmQbMotHP/AAAAAAAAB0co4KAACJR7/wAAAAAAAAiU5lXXKPCgAAKFUKYTMzMzQxMzYzMnKQCgAAVQBOR0BJoo9gAAAAR0BBFul41P30R0BQ4GJN0vGqR0AG0vGp++dth3KRCgAAS75HP8mZmaAAAABHAAAAAAAAAABHP+AAAAAAAACHcpIKAABHP/4UeuAAAACJSwJLBomJWAIAAABDM3KTCgAAWAAAAAAoRz/qWll9Sde6Rz/mlpXZGrjpRz/hkZJkGzKLRz/wAAAAAAAAdHKUCgAAR0BBFul41P30R0BQ4GJN0vGqR0AG0vGp++dth3KVCgAATlgCAAAAQ0FylgoAAEc/8AAAAAAAAEc//hR64AAAAEu/KEc/6lpZfUnXukc/5paV2Rq46Uc/4ZGSZBsyi0c/8AAAAAAAAHRylwoAAFgEAAAAbWFpbnKYCgAAKEc/6lpZfUnXukc/5paV2Rq46Uc/4ZGSZBsyi0c/8AAAAAAAAHRymQoAAIlHv/AAAAAAAACJTmVdcpoKAAAoVQphMzMzNDEzNjcycpsKAABVAE5HQEcI9cAAAABHQEDWBBiTdLxHQFCEzMzMzM1HQAWXjU/fO2SHcpwKAABLv0c/yZmZoAAAAEcAAAAAAAAAAEc/4AAAAAAAAIdynQoAAEc/+cKPYAAAAIlLAksGiYlYAgAAAEMycp4KAABYAAAAAChHP+paWX1J17pHP+aWldkauOlHP+GRkmQbMotHP/AAAAAAAAB0cp8KAABHQEDWBBiTdLxHQFCEzMzMzM1HQAWXjU/fO2SHcqAKAABOWAEAAABDRz/wAAAAAAAARz/5wo9gAAAAS8AoRz/qWll9Sde6Rz/mlpXZGrjpRz/hkZJkGzKLRz/wAAAAAAAAdHKhCgAAWAQAAABtYWlucqIKAAAoRz/qWll9Sde6Rz/mlpXZGrjpRz/hkZJkGzKLRz/wAAAAAAAAdHKjCgAAiUe/8AAAAAAAAIlOZV1ypAoAAChVCmEzMzM0MTM3MTJypQoAAFUATkdARYUewAAAAEdAQFOVgQYk3UdAUHUvGp++d0dAAGJN0vGp/IdypgoAAEvARz/JmZmgAAAARwAAAAAAAAAARz/gAAAAAAAAh3KnCgAARz/2uFHgAAAAiUsCSwiJiVgCAAAATzJyqAoAAFgAAAAAKEc/8AAAAAAAAEc/qhoaXXlX20c/qhoaXXlX20c/8AAAAAAAAHRyqQoAAEdAQFOVgQYk3UdAUHUvGp++d0dAAGJN0vGp/IdyqgoAAE5YAQAAAE9HP/AAAAAAAABHP/a4UeAAAABLwShHP/AAAAAAAABHP6oaGl15V9tHP6oaGl15V9tHP/AAAAAAAAB0cqsKAABYBAAAAG1haW5yrAoAAChHP+paWX1J17pHP+aWldkauOlHP+GRkmQbMotHP/AAAAAAAAB0cq0KAACJR7/wAAAAAAAAiU5lXXKuCgAAKFUKYTMzMzQxMzc1MnKvCgAAVQBOR0BIbhSAAAAAR0BAhP3ztkWiR0BRHkWhysCDR0AJQ5WBBiTdh3KwCgAAS8FHP8mZmaAAAABHAAAAAAAAAABHP+AAAAAAAACHcrEKAABHP/4UeuAAAACJSwJLBomJWAIAAABDM3KyCgAAWAAAAAAoRz/qWll9Sde6Rz/mlpXZGrjpRz/hkZJkGzKLRz/wAAAAAAAAdHKzCgAAR0BAhP3ztkWiR0BRHkWhysCDR0AJQ5WBBiTdh3K0CgAATlgCAAAAQ0JytQoAAEc/8AAAAAAAAEc//hR64AAAAEvCKEc/6lpZfUnXukc/5paV2Rq46Uc/4ZGSZBsyi0c/8AAAAAAAAHRytgoAAFgEAAAAbWFpbnK3CgAAKEc/6lpZfUnXukc/5paV2Rq46Uc/4ZGSZBsyi0c/8AAAAAAAAHRyuAoAAIlHv/AAAAAAAACJTmVlZV1yuQoAAChVCnIzMDI1Mzg2MjRyugoAAEcAAAAAAAAAAEcAAAAAAAAAAEc/8AAAAAAAAIdyuwoAAE6JSwFYAQAAAEFVASBLGomJiVgAAAAAKEc/6lpZfUnXukc/5paV2Rq46Uc/4ZGSZBsyi0c/8AAAAAAAAHRyvAoAAEcAAAAAAAAAAEcAAAAAAAAAAEcAAAAAAAAAAIdyvQoAAE4oRz/qWll9Sde6Rz/mlpXZGrjpRz/hkZJkGzKLRz/wAAAAAAAAdHK+CgAAiUsCSv////9YAwAAAFRZUnK/CgAAXXLACgAAKF1ywQoAAChVCmEzMzM0MTM3OTJywgoAAFUATkdAR3HrgAAAAEdAQTKPXCj1w0dAUEhBiTdLx0dACjlYEGJN04dywwoAAEvCRz/JmZmgAAAARwAAAAAAAAAARz/gAAAAAAAAh3LECgAARz/6PXCgAAAAiUsCSweJiVgDAAAATnBscsUKAABYAAAAAChHP8gYFaB7NStHP9QUEgW8AaNHP+8fHxSYPXlHP/AAAAAAAAB0csYKAABHQEEyj1wo9cNHQFBIQYk3S8dHQAo5WBBiTdOHcscKAABOWAEAAABORz/wAAAAAAAARz/6PXCgAAAAS8MoRz/IGBWgezUrRz/UFBIFvAGjRz/vHx8UmD15Rz/wAAAAAAAAdHLICgAAWAQAAABtYWlucskKAAAoRz/qWll9Sde6Rz/mlpXZGrjpRz/hkZJkGzKLRz/wAAAAAAAAdHLKCgAAiUe/8AAAAAAAAIlOZV1yywoAAChVCmEzMzM0MTM4MzJyzAoAAFUATkdARl64YAAAAEdAQQm6XjU/fUdAT9wo9cKPXEdACK4UeuFHrodyzQoAAEvDRz/JmZmgAAAARwAAAAAAAAAARz/gAAAAAAAAh3LOCgAARz/+FHrgAAAAiUsCSwaJiVgCAAAAQzNyzwoAAFgAAAAAKEc/6lpZfUnXukc/5paV2Rq46Uc/4ZGSZBsyi0c/8AAAAAAAAHRy0AoAAEdAQQm6XjU/fUdAT9wo9cKPXEdACK4UeuFHrody0QoAAE5YAgAAAENBctIKAABHP/AAAAAAAABHP/4UeuAAAABLxChHP+paWX1J17pHP+aWldkauOlHP+GRkmQbMotHP/AAAAAAAAB0ctMKAABYBAAAAG1haW5y1AoAAChHP+paWX1J17pHP+aWldkauOlHP+GRkmQbMotHP/AAAAAAAAB0ctUKAACJR7/wAAAAAAAAiU5lXXLWCgAAKFUKYTMzMzQxMzg3MnLXCgAAVQBOR0BGZmZgAAAAR0BAkEGJN0vHR0BPotDlYEGJR0AQvXCj1wo9h3LYCgAAS8RHP8mZmaAAAABHAAAAAAAAAABHP+AAAAAAAACHctkKAABHP/nCj2AAAACJSwJLBomJWAIAAABDMnLaCgAAWAAAAAAoRz/qWll9Sde6Rz/mlpXZGrjpRz/hkZJkGzKLRz/wAAAAAAAAdHLbCgAAR0BAkEGJN0vHR0BPotDlYEGJR0AQvXCj1wo9h3LcCgAATlgBAAAAQ0c/8AAAAAAAAEc/+cKPYAAAAEvFKEc/6lpZfUnXukc/5paV2Rq46Uc/4ZGSZBsyi0c/8AAAAAAAAHRy3QoAAFgEAAAAbWFpbnLeCgAAKEc/6lpZfUnXukc/5paV2Rq46Uc/4ZGSZBsyi0c/8AAAAAAAAHRy3woAAIlHv/AAAAAAAACJTmVdcuAKAAAoVQphMzMzNDEzOTEycuEKAABVAE5HQEYuFIAAAABHQEDGBBiTdLxHQE99DlYEGJNHQBU+dsi0OViHcuIKAABLxUc/yZmZoAAAAEcAAAAAAAAAAEc/4AAAAAAAAIdy4woAAEc/9rhR4AAAAIlLAksIiYlYAgAAAE8ycuQKAABYAAAAAChHP/AAAAAAAABHP6oaGl15V9tHP6oaGl15V9tHP/AAAAAAAAB0cuUKAABHQEDGBBiTdLxHQE99DlYEGJNHQBU+dsi0OViHcuYKAABOWAEAAABPRz/wAAAAAAAARz/2uFHgAAAAS8YoRz/wAAAAAAAARz+qGhpdeVfbRz+qGhpdeVfbRz/wAAAAAAAAdHLnCgAAWAQAAABtYWlucugKAAAoRz/qWll9Sde6Rz/mlpXZGrjpRz/hkZJkGzKLRz/wAAAAAAAAdHLpCgAAiUe/8AAAAAAAAIlOZV1y6goAAChVCmEzMzM0MTM5NTJy6woAAFUATkdARmzMwAAAAEdAQasCDEm6XkdAT2987ZFoc0dACEGJN0vGqIdy7AoAAEvGRz/JmZmgAAAARwAAAAAAAAAARz/gAAAAAAAAh3LtCgAARz/+FHrgAAAAiUsCSwaJiVgCAAAAQzNy7goAAFgAAAAAKEc/6lpZfUnXukc/5paV2Rq46Uc/4ZGSZBsyi0c/8AAAAAAAAHRy7woAAEdAQasCDEm6XkdAT2987ZFoc0dACEGJN0vGqIdy8AoAAE5YAgAAAENCcvEKAABHP/AAAAAAAABHP/4UeuAAAABLxyhHP+paWX1J17pHP+aWldkauOlHP+GRkmQbMotHP/AAAAAAAAB0cvIKAABYBAAAAG1haW5y8woAAChHP+paWX1J17pHP+aWldkauOlHP+GRkmQbMotHP/AAAAAAAAB0cvQKAACJR7/wAAAAAAAAiU5lXXL1CgAAKFUKYTMzMzQxMzk5MnL2CgAAVQBOR0BGD1wgAAAAR0BBhBiTdLxqR0BOtWBBiTdMR0AF0OVgQYk3h3L3CgAAS8dHP8mZmaAAAABHAAAAAAAAAABHP+AAAAAAAACHcvgKAABHP/nCj2AAAACJSwJLBomJWAMAAABDYXJy+QoAAFgAAAAAKEc/6lpZfUnXukc/5paV2Rq46Uc/4ZGSZBsyi0c/8AAAAAAAAHRy+goAAEdAQYQYk3S8akdATrVgQYk3TEdABdDlYEGJN4dy+woAAE5YAgAAAENHcvwKAABHP/AAAAAAAABHP/nCj2AAAABLyChHP+paWX1J17pHP+aWldkauOlHP+GRkmQbMotHP/AAAAAAAAB0cv0KAABYBAAAAG1haW5y/goAAChHP+paWX1J17pHP+aWldkauOlHP+GRkmQbMotHP/AAAAAAAAB0cv8KAACJR7/wAAAAAAAAiU5lXXIACwAAKFUKYTMzMzQxNDAzMnIBCwAAVQBOR0BDeFHgAAAAR0BBW8an752yR0BOgo9cKPXDRz/29cKPXCj2h3ICCwAAS8hHP8mZmaAAAABHAAAAAAAAAABHP+AAAAAAAACHcgMLAABHP/wo9cAAAACJSwJLBomJWAMAAABDYXJyBAsAAFgAAAAAKEc/6lpZfUnXukc/5paV2Rq46Uc/4ZGSZBsyi0c/8AAAAAAAAHRyBQsAAEdAQVvGp++dskdAToKPXCj1w0c/9vXCj1wo9odyBgsAAE5YAwAAAENEMXIHCwAARz/wAAAAAAAARz/8KPXAAAAAS8koRz/qWll9Sde6Rz/mlpXZGrjpRz/hkZJkGzKLRz/wAAAAAAAAdHIICwAAWAQAAABtYWlucgkLAAAoRz/qWll9Sde6Rz/mlpXZGrjpRz/hkZJkGzKLRz/wAAAAAAAAdHIKCwAAiUe/8AAAAAAAAIlOZV1yCwsAAChVCmEzMzM0MTQwNzJyDAsAAFUATkdARH1woAAAAEdAQYaHKwIMSkdATjmZmZmZmkdADeFHrhR64YdyDQsAAEvJRz/JmZmgAAAARwAAAAAAAAAARz/gAAAAAAAAh3IOCwAARz/8KPXAAAAAiUsCSwaJiVgDAAAAQ2Fycg8LAABYAAAAAChHP+paWX1J17pHP+aWldkauOlHP+GRkmQbMotHP/AAAAAAAAB0chALAABHQEGGhysCDEpHQE45mZmZmZpHQA3hR64UeuGHchELAABOWAMAAABDRDJyEgsAAEc/8AAAAAAAAEc//Cj1wAAAAEvKKEc/6lpZfUnXukc/5paV2Rq46Uc/4ZGSZBsyi0c/8AAAAAAAAHRyEwsAAFgEAAAAbWFpbnIUCwAAKEc/6lpZfUnXukc/5paV2Rq46Uc/4ZGSZBsyi0c/8AAAAAAAAHRyFQsAAIlHv/AAAAAAAACJTmVdchYLAAAoVQphMzMzNDE0MTEychcLAABVAE5HQEVKPYAAAABHQEE4tDlYEGJHQE3ZFocrAgxHP/JN0vGp++eHchgLAABLykc/yZmZoAAAAEcAAAAAAAAAAEc/4AAAAAAAAIdyGQsAAEc//Cj1wAAAAIlLAksGiYlYAwAAAENhcnIaCwAAWAAAAAAoRz/qWll9Sde6Rz/mlpXZGrjpRz/hkZJkGzKLRz/wAAAAAAAAdHIbCwAAR0BBOLQ5WBBiR0BN2RaHKwIMRz/yTdLxqfvnh3IcCwAATlgDAAAAQ0Uxch0LAABHP/AAAAAAAABHP/wo9cAAAABLyyhHP+paWX1J17pHP+aWldkauOlHP+GRkmQbMotHP/AAAAAAAAB0ch4LAABYBAAAAG1haW5yHwsAAChHP+paWX1J17pHP+aWldkauOlHP+GRkmQbMotHP/AAAAAAAAB0ciALAACJR7/wAAAAAAAAiU5lXXIhCwAAKFUKYTMzMzQxNDE1MnIiCwAAVQBOR0BFVHrgAAAAR0BBYrAgxJumR0BNjpeNT987R0ALo9cKPXCkh3IjCwAAS8tHP8mZmaAAAABHAAAAAAAAAABHP+AAAAAAAACHciQLAABHP/wo9cAAAACJSwJLBomJWAMAAABDYXJyJQsAAFgAAAAAKEc/6lpZfUnXukc/5paV2Rq46Uc/4ZGSZBsyi0c/8AAAAAAAAHRyJgsAAEdAQWKwIMSbpkdATY6XjU/fO0dAC6PXCj1wpIdyJwsAAE5YAwAAAENFMnIoCwAARz/wAAAAAAAARz/8KPXAAAAAS8woRz/qWll9Sde6Rz/mlpXZGrjpRz/hkZJkGzKLRz/wAAAAAAAAdHIpCwAAWAQAAABtYWlucioLAAAoRz/qWll9Sde6Rz/mlpXZGrjpRz/hkZJkGzKLRz/wAAAAAAAAdHIrCwAAiUe/8AAAAAAAAIlOZV1yLAsAAChVCmEzMzM0MTQxOTJyLQsAAFUATkdARiAAAAAAAEdAQT0vGp++d0dATV+dsi0OVkdAAT1wo9cKPYdyLgsAAEvMRz/JmZmgAAAARwAAAAAAAAAARz/gAAAAAAAAh3IvCwAARz/5wo9gAAAAiUsCSwaJiVgDAAAAQ2FycjALAABYAAAAAChHP+paWX1J17pHP+aWldkauOlHP+GRkmQbMotHP/AAAAAAAAB0cjELAABHQEE9LxqfvndHQE1fnbItDlZHQAE9cKPXCj2HcjILAABOWAIAAABDWnIzCwAARz/wAAAAAAAARz/5wo9gAAAAS80oRz/qWll9Sde6Rz/mlpXZGrjpRz/hkZJkGzKLRz/wAAAAAAAAdHI0CwAAWAQAAABtYWlucjULAAAoRz/qWll9Sde6Rz/mlpXZGrjpRz/hkZJkGzKLRz/wAAAAAAAAdHI2CwAAiUe/8AAAAAAAAIlOZV1yNwsAAChVCmEzMzM0MTQyMzJyOAsAAFUATkdARdrhQAAAAEdAQRqfvnbItEdATLaHKwIMSkc//a4UeuFHrodyOQsAAEvNRz/JmZmgAAAARwAAAAAAAAAARz/gAAAAAAAAh3I6CwAARz/3XCkAAAAAiUsCSwiJiVgCAAAATzNyOwsAAFgAAAAAKEc/8AAAAAAAAEc/qhoaXXlX20c/qhoaXXlX20c/8AAAAAAAAHRyPAsAAEdAQRqfvnbItEdATLaHKwIMSkc//a4UeuFHrodyPQsAAE5YAgAAAE9Icj4LAABHP/AAAAAAAABHP/dcKQAAAABLzihHP/AAAAAAAABHP6oaGl15V9tHP6oaGl15V9tHP/AAAAAAAAB0cj8LAABYBAAAAG1haW5yQAsAAChHP+paWX1J17pHP+aWldkauOlHP+GRkmQbMotHP/AAAAAAAAB0ckELAACJR7/wAAAAAAAAiU5lZWVdckILAAAoVQpyMzAyNTM4NjY0ckMLAABHAAAAAAAAAABHAAAAAAAAAABHP/AAAAAAAACHckQLAABOiUsBWAEAAABBVQEgSxuJiYlYAAAAAChHP+paWX1J17pHP+aWldkauOlHP+GRkmQbMotHP/AAAAAAAAB0ckULAABHAAAAAAAAAABHAAAAAAAAAABHAAAAAAAAAACHckYLAABOKEc/6lpZfUnXukc/5paV2Rq46Uc/4ZGSZBsyi0c/8AAAAAAAAHRyRwsAAIlLAkr/////WAMAAABMRVVySAsAAF1ySQsAAChdckoLAAAoVQphMzMzNDE0MjcycksLAABVAE5HQESOFIAAAABHQD/XjU/fO2RHQE+can752yNHQA7U/fO2RaKHckwLAABLzkc/yZmZoAAAAEcAAAAAAAAAAEc/4AAAAAAAAIdyTQsAAEc/+j1woAAAAIlLAksHiYlYAwAAAE5wbHJOCwAAWAAAAAAoRz/IGBWgezUrRz/UFBIFvAGjRz/vHx8UmD15Rz/wAAAAAAAAdHJPCwAAR0A/141P3ztkR0BPnGp++dsjR0AO1P3ztkWih3JQCwAATlgBAAAATkc/8AAAAAAAAEc/+j1woAAAAEvPKEc/yBgVoHs1K0c/1BQSBbwBo0c/7x8fFJg9eUc/8AAAAAAAAHRyUQsAAFgEAAAAbWFpbnJSCwAAKEc/6lpZfUnXukc/5paV2Rq46Uc/4ZGSZBsyi0c/8AAAAAAAAHRyUwsAAIlHv/AAAAAAAACJTmVdclQLAAAoVQphMzMzNDE0MzEyclULAABVAE5HQEWlHsAAAABHQD7Jul41P31HQE9vfO2RaHNHQBMvGp++dsmHclYLAABLz0c/yZmZoAAAAEcAAAAAAAAAAEc/4AAAAAAAAIdyVwsAAEc//hR64AAAAIlLAksGiYlYAgAAAEMzclgLAABYAAAAAChHP+paWX1J17pHP+aWldkauOlHP+GRkmQbMotHP/AAAAAAAAB0clkLAABHQD7Jul41P31HQE9vfO2RaHNHQBMvGp++dsmHcloLAABOWAIAAABDQXJbCwAARz/wAAAAAAAARz/+FHrgAAAAS9AoRz/qWll9Sde6Rz/mlpXZGrjpRz/hkZJkGzKLRz/wAAAAAAAAdHJcCwAAWAQAAABtYWlucl0LAAAoRz/qWll9Sde6Rz/mlpXZGrjpRz/hkZJkGzKLRz/wAAAAAAAAdHJeCwAAiUe/8AAAAAAAAIlOZV1yXwsAAChVCmEzMzM0MTQzNTJyYAsAAFUATkdARm9cIAAAAEdAPisCDEm6XkdATsMSbpeNUEdAEbtkWhysCIdyYQsAAEvQRz/JmZmgAAAARwAAAAAAAAAARz/gAAAAAAAAh3JiCwAARz/5wo9gAAAAiUsCSwaJiVgCAAAAQzJyYwsAAFgAAAAAKEc/6lpZfUnXukc/5paV2Rq46Uc/4ZGSZBsyi0c/8AAAAAAAAHRyZAsAAEdAPisCDEm6XkdATsMSbpeNUEdAEbtkWhysCIdyZQsAAE5YAQAAAENHP/AAAAAAAABHP/nCj2AAAABL0ShHP+paWX1J17pHP+aWldkauOlHP+GRkmQbMotHP/AAAAAAAAB0cmYLAABYBAAAAG1haW5yZwsAAChHP+paWX1J17pHP+aWldkauOlHP+GRkmQbMotHP/AAAAAAAAB0cmgLAACJR7/wAAAAAAAAiU5lXXJpCwAAKFUKYTMwNjkyNTYxNnJqCwAAVQBOR0BGlHrgAAAAR0A89DlYEGJOR0BOqhysCDEnR0ASMCDEm6Xjh3JrCwAAS9FHP8mZmaAAAABHAAAAAAAAAABHP+AAAAAAAACHcmwLAABHP/a4UeAAAACJSwJLCImJWAIAAABPMnJtCwAAWAAAAAAoRz/wAAAAAAAARz+qGhpdeVfbRz+qGhpdeVfbRz/wAAAAAAAAdHJuCwAAR0A89DlYEGJOR0BOqhysCDEnR0ASMCDEm6Xjh3JvCwAATlgBAAAAT0c/8AAAAAAAAEc/9rhR4AAAAEvSKEc/8AAAAAAAAEc/qhoaXXlX20c/qhoaXXlX20c/8AAAAAAAAHRycAsAAFgEAAAAbWFpbnJxCwAAKEc/6lpZfUnXukc/5paV2Rq46Uc/4ZGSZBsyi0c/8AAAAAAAAHRycgsAAIlHv/AAAAAAAACJTmVdcnMLAAAoVQphMzA2OTI1NjU2cnQLAABVAE5HQEYszMAAAABHQD26XjU/fO5HQE/8zMzMzM1HQBOHKwIMSbqHcnULAABL0kc/yZmZoAAAAEcAAAAAAAAAAEc/4AAAAAAAAIdydgsAAEc//hR64AAAAIlLAksGiYlYAgAAAEMzcncLAABYAAAAAChHP+paWX1J17pHP+aWldkauOlHP+GRkmQbMotHP/AAAAAAAAB0cngLAABHQD26XjU/fO5HQE/8zMzMzM1HQBOHKwIMSbqHcnkLAABOWAIAAABDQnJ6CwAARz/wAAAAAAAARz/+FHrgAAAAS9MoRz/qWll9Sde6Rz/mlpXZGrjpRz/hkZJkGzKLRz/wAAAAAAAAdHJ7CwAAWAQAAABtYWlucnwLAAAoRz/qWll9Sde6Rz/mlpXZGrjpRz/hkZJkGzKLRz/wAAAAAAAAdHJ9CwAAiUe/8AAAAAAAAIlOZV1yfgsAAChVCmEzMDY5MjU2OTZyfwsAAFUATkdARvrhQAAAAEdAPi7ZFocrAkdAUFo9cKPXCkdAFPCj1wo9cYdygAsAAEvTRz/JmZmgAAAARwAAAAAAAAAARz/gAAAAAAAAh3KBCwAARz/+FHrgAAAAiUsCSwaJiVgCAAAAQzNyggsAAFgAAAAAKEc/6lpZfUnXukc/5paV2Rq46Uc/4ZGSZBsyi0c/8AAAAAAAAHRygwsAAEdAPi7ZFocrAkdAUFo9cKPXCkdAFPCj1wo9cYdyhAsAAE5YAgAAAENHcoULAABHP/AAAAAAAABHP/4UeuAAAABL1ChHP+paWX1J17pHP+aWldkauOlHP+GRkmQbMotHP/AAAAAAAAB0coYLAABYBAAAAG1haW5yhwsAAChHP+paWX1J17pHP+aWldkauOlHP+GRkmQbMotHP/AAAAAAAAB0cogLAACJR7/wAAAAAAAAiU5lXXKJCwAAKFUKYTMwNjkyNTczNnKKCwAAVQBOR0BGY9cAAAAAR0A8+BBiTdLyR0BQlpeNT987R0AVij1wo9cKh3KLCwAAS9RHP8mZmaAAAABHAAAAAAAAAABHP+AAAAAAAACHcowLAABHP/4UeuAAAACJSwJLBomJWAIAAABDM3KNCwAAWAAAAAAoRz/qWll9Sde6Rz/mlpXZGrjpRz/hkZJkGzKLRz/wAAAAAAAAdHKOCwAAR0A8+BBiTdLyR0BQlpeNT987R0AVij1wo9cKh3KPCwAATlgDAAAAQ0QxcpALAABHP/AAAAAAAABHP/4UeuAAAABL1ShHP+paWX1J17pHP+aWldkauOlHP+GRkmQbMotHP/AAAAAAAAB0cpELAABYBAAAAG1haW5ykgsAAChHP+paWX1J17pHP+aWldkauOlHP+GRkmQbMotHP/AAAAAAAAB0cpMLAACJR7/wAAAAAAAAiU5lXXKUCwAAKFUKYTMwNjkyNTc3NnKVCwAAVQBOR0BFh64gAAAAR0A/Cj1wo9cKR0BQXN0vGp++R0AaBBiTdLxqh3KWCwAAS9VHP8mZmaAAAABHAAAAAAAAAABHP+AAAAAAAACHcpcLAABHP/4UeuAAAACJSwJLBomJWAIAAABDM3KYCwAAWAAAAAAoRz/qWll9Sde6Rz/mlpXZGrjpRz/hkZJkGzKLRz/wAAAAAAAAdHKZCwAAR0A/Cj1wo9cKR0BQXN0vGp++R0AaBBiTdLxqh3KaCwAATlgDAAAAQ0QycpsLAABHP/AAAAAAAABHP/4UeuAAAABL1ihHP+paWX1J17pHP+aWldkauOlHP+GRkmQbMotHP/AAAAAAAAB0cpwLAABYBAAAAG1haW5ynQsAAChHP+paWX1J17pHP+aWldkauOlHP+GRkmQbMotHP/AAAAAAAAB0cp4LAACJR7/wAAAAAAAAiU5lZWVdcp8LAAAoVQpyMzAyNTM4NzA0cqALAABHAAAAAAAAAABHAAAAAAAAAABHP/AAAAAAAACHcqELAABOiUsBWAEAAABBVQEgSxyJiYlYAAAAAChHP+paWX1J17pHP+aWldkauOlHP+GRkmQbMotHP/AAAAAAAAB0cqILAABHAAAAAAAAAABHAAAAAAAAAABHAAAAAAAAAACHcqMLAABOKEc/6lpZfUnXukc/5paV2Rq46Uc/4ZGSZBsyi0c/8AAAAAAAAHRypAsAAIlLAkr/////WAMAAABBU1BypQsAAF1ypgsAAChdcqcLAAAoVQphMzA2OTI1ODE2cqgLAABVAE5HQEVOFIAAAABHQD8BBiTdLxtHQE5KwIMSbphHQA/Gp++dsi2HcqkLAABL1kc/yZmZoAAAAEcAAAAAAAAAAEc/4AAAAAAAAIdyqgsAAEc/+j1woAAAAIlLAksHiYlYAwAAAE5wbHKrCwAAWAAAAAAoRz/IGBWgezUrRz/UFBIFvAGjRz/vHx8UmD15Rz/wAAAAAAAAdHKsCwAAR0A/AQYk3S8bR0BOSsCDEm6YR0APxqfvnbIth3KtCwAATlgBAAAATkc/8AAAAAAAAEc/+j1woAAAAEvXKEc/yBgVoHs1K0c/1BQSBbwBo0c/7x8fFJg9eUc/8AAAAAAAAHRyrgsAAFgEAAAAbWFpbnKvCwAAKEc/6lpZfUnXukc/5paV2Rq46Uc/4ZGSZBsyi0c/8AAAAAAAAHRysAsAAIlHv/AAAAAAAACJTmVdcrELAAAoVQphMzA2OTI1ODU2crILAABVAE5HQEWYUeAAAABHQD6H752yLQ5HQE2i8an7521HQAw/fO2RaHOHcrMLAABL10c/yZmZoAAAAEcAAAAAAAAAAEc/4AAAAAAAAIdytAsAAEc//hR64AAAAIlLAksGiYlYAgAAAEMzcrULAABYAAAAAChHP+paWX1J17pHP+aWldkauOlHP+GRkmQbMotHP/AAAAAAAAB0crYLAABHQD6H752yLQ5HQE2i8an7521HQAw/fO2RaHOHcrcLAABOWAIAAABDQXK4CwAARz/wAAAAAAAARz/+FHrgAAAAS9goRz/qWll9Sde6Rz/mlpXZGrjpRz/hkZJkGzKLRz/wAAAAAAAAdHK5CwAAWAQAAABtYWlucroLAAAoRz/qWll9Sde6Rz/mlpXZGrjpRz/hkZJkGzKLRz/wAAAAAAAAdHK7CwAAiUe/8AAAAAAAAIlOZV1yvAsAAChVCmEzMDY5MjU4OTZyvQsAAFUATkdARSo9gAAAAEdAP1O2RaHKwUdATREGJN0vG0dAEKfvnbItDodyvgsAAEvYRz/JmZmgAAAARwAAAAAAAAAARz/gAAAAAAAAh3K/CwAARz/5wo9gAAAAiUsCSwaJiVgCAAAAQzJywAsAAFgAAAAAKEc/6lpZfUnXukc/5paV2Rq46Uc/4ZGSZBsyi0c/8AAAAAAAAHRywQsAAEdAP1O2RaHKwUdATREGJN0vG0dAEKfvnbItDodywgsAAE5YAQAAAENHP/AAAAAAAABHP/nCj2AAAABL2ShHP+paWX1J17pHP+aWldkauOlHP+GRkmQbMotHP/AAAAAAAAB0csMLAABYBAAAAG1haW5yxAsAAChHP+paWX1J17pHP+aWldkauOlHP+GRkmQbMotHP/AAAAAAAAB0csULAACJR7/wAAAAAAAAiU5lXXLGCwAAKFUKYTMwNjkyNTkzNnLHCwAAVQBOR0BEB64gAAAAR0A/eVgQYk3TR0BMiPXCj1wpR0AMdsi0OVgQh3LICwAAS9lHP8mZmaAAAABHAAAAAAAAAABHP+AAAAAAAACHcskLAABHP/a4UeAAAACJSwJLCImJWAIAAABPMnLKCwAAWAAAAAAoRz/wAAAAAAAARz+qGhpdeVfbRz+qGhpdeVfbRz/wAAAAAAAAdHLLCwAAR0A/eVgQYk3TR0BMiPXCj1wpR0AMdsi0OVgQh3LMCwAATlgBAAAAT0c/8AAAAAAAAEc/9rhR4AAAAEvaKEc/8AAAAAAAAEc/qhoaXXlX20c/qhoaXXlX20c/8AAAAAAAAHRyzQsAAFgEAAAAbWFpbnLOCwAAKEc/6lpZfUnXukc/5paV2Rq46Uc/4ZGSZBsyi0c/8AAAAAAAAHRyzwsAAIlHv/AAAAAAAACJTmVdctALAAAoVQphMzA2OTI1OTc2ctELAABVAE5HQEVMzMAAAABHQD6MzMzMzM1HQE2Um6XjU/hHQAAEGJN0vGqHctILAABL2kc/yZmZoAAAAEcAAAAAAAAAAEc/4AAAAAAAAIdy0wsAAEc//hR64AAAAIlLAksGiYlYAgAAAEMzctQLAABYAAAAAChHP+paWX1J17pHP+aWldkauOlHP+GRkmQbMotHP/AAAAAAAAB0ctULAABHQD6MzMzMzM1HQE2Um6XjU/hHQAAEGJN0vGqHctYLAABOWAIAAABDQnLXCwAARz/wAAAAAAAARz/+FHrgAAAAS9soRz/qWll9Sde6Rz/mlpXZGrjpRz/hkZJkGzKLRz/wAAAAAAAAdHLYCwAAWAQAAABtYWluctkLAAAoRz/qWll9Sde6Rz/mlpXZGrjpRz/hkZJkGzKLRz/wAAAAAAAAdHLaCwAAiUe/8AAAAAAAAIlOZV1y2wsAAChVCmEzMDY5MjYwMTZy3AsAAFUATkdARh64YAAAAEdAPaQYk3S8akdATQdLxqfvnkc/9752yLQ5WIdy3QsAAEvbRz/JmZmgAAAARwAAAAAAAAAARz/gAAAAAAAAh3LeCwAARz/+FHrgAAAAiUsCSwaJiVgDAAAAQ2Fjct8LAABYAAAAAChHP+paWX1J17pHP+aWldkauOlHP+GRkmQbMotHP/AAAAAAAAB0cuALAABHQD2kGJN0vGpHQE0HS8an755HP/e+dsi0OViHcuELAABOWAIAAABDR3LiCwAARz/wAAAAAAAARz/+FHrgAAAAS9woRz/qWll9Sde6Rz/mlpXZGrjpRz/hkZJkGzKLRz/wAAAAAAAAdHLjCwAAWAQAAABtYWlucuQLAAAoRz/qWll9Sde6Rz/mlpXZGrjpRz/hkZJkGzKLRz/wAAAAAAAAdHLlCwAAiUe/8AAAAAAAAIlOZV1y5gsAAChVCmEzMDY5MjYwNTZy5wsAAFUATkdARvmZoAAAAEdAPLQ5WBBiTkdATNQ5WBBiTkdAAcSbpeNT+Idy6AsAAEvcRz/JmZmgAAAARwAAAAAAAAAARz/gAAAAAAAAh3LpCwAARz/2uFHgAAAAiUsCSwiJiVgDAAAATzItcuoLAABYAAAAAChHP/AAAAAAAABHP6oaGl15V9tHP6oaGl15V9tHP/AAAAAAAAB0cusLAABHQDy0OVgQYk5HQEzUOVgQYk5HQAHEm6XjU/iHcuwLAABOWAMAAABPRDFy7QsAAEc/8AAAAAAAAEc/9rhR4AAAAEvdKEc/8AAAAAAAAEc/qhoaXXlX20c/qhoaXXlX20c/8AAAAAAAAHRy7gsAAFgEAAAAbWFpbnLvCwAAKEc/6lpZfUnXukc/5paV2Rq46Uc/4ZGSZBsyi0c/8AAAAAAAAHRy8AsAAIlHv/AAAAAAAACJTmVdcvELAAAoVQphMzA2OTI2MDk2cvILAABVAE5HQEbmZmAAAABHQD3cKPXCj1xHQEzKfvnbItFHP9WyLQ5WBBmHcvMLAABL3Uc/yZmZoAAAAEcAAAAAAAAAAEc/4AAAAAAAAIdy9AsAAEc/9rhR4AAAAIlLAksIiYlYAwAAAE8yLXL1CwAAWAAAAAAoRz/wAAAAAAAARz+qGhpdeVfbRz+qGhpdeVfbRz/wAAAAAAAAdHL2CwAAR0A93Cj1wo9cR0BMyn752yLRRz/Vsi0OVgQZh3L3CwAATlgDAAAAT0QycvgLAABHP/AAAAAAAABHP/a4UeAAAABL3ihHP/AAAAAAAABHP6oaGl15V9tHP6oaGl15V9tHP/AAAAAAAAB0cvkLAABYBAAAAG1haW5y+gsAAChHP+paWX1J17pHP+aWldkauOlHP+GRkmQbMotHP/AAAAAAAAB0cvsLAACJR7/wAAAAAAAAiU5lZWVdcvwLAAAoVQpyMzAxMTMzODcycv0LAABHAAAAAAAAAABHAAAAAAAAAABHP/AAAAAAAACHcv4LAABOiUsBWAEAAABBVQEgSx2JiYlYAAAAAChHP+paWX1J17pHP+aWldkauOlHP+GRkmQbMotHP/AAAAAAAAB0cv8LAABHAAAAAAAAAABHAAAAAAAAAABHAAAAAAAAAACHcgAMAABOKEc/6lpZfUnXukc/5paV2Rq46Uc/4ZGSZBsyi0c/8AAAAAAAAHRyAQwAAIlLAkr/////WAMAAABTRVJyAgwAAF1yAwwAAChdcgQMAAAoVQphMzA2OTI2MTM2cgUMAABVAE5HQEUR64AAAABHQD/XCj1wo9dHQE0q4UeuFHtHQBWKPXCj1wqHcgYMAABL3kc/yZmZoAAAAEcAAAAAAAAAAEc/4AAAAAAAAIdyBwwAAEc/+j1woAAAAIlLAksHiYlYAwAAAE5wbHIIDAAAWAAAAAAoRz/IGBWgezUrRz/UFBIFvAGjRz/vHx8UmD15Rz/wAAAAAAAAdHIJDAAAR0A/1wo9cKPXR0BNKuFHrhR7R0AVij1wo9cKh3IKDAAATlgBAAAATkc/8AAAAAAAAEc/+j1woAAAAEvfKEc/yBgVoHs1K0c/1BQSBbwBo0c/7x8fFJg9eUc/8AAAAAAAAHRyCwwAAFgEAAAAbWFpbnIMDAAAKEc/6lpZfUnXukc/5paV2Rq46Uc/4ZGSZBsyi0c/8AAAAAAAAHRyDQwAAIlHv/AAAAAAAACJTmVdcg4MAAAoVQphMzA2OTI2MTc2cg8MAABVAE5HQETrhSAAAABHQEBO+dsi0OVHQEylocrAgxJHQBg4UeuFHriHchAMAABL30c/yZmZoAAAAEcAAAAAAAAAAEc/4AAAAAAAAIdyEQwAAEc//hR64AAAAIlLAksGiYlYAgAAAEMzchIMAABYAAAAAChHP+paWX1J17pHP+aWldkauOlHP+GRkmQbMotHP/AAAAAAAAB0chMMAABHQEBO+dsi0OVHQEylocrAgxJHQBg4UeuFHriHchQMAABOWAIAAABDQXIVDAAARz/wAAAAAAAARz/+FHrgAAAAS+AoRz/qWll9Sde6Rz/mlpXZGrjpRz/hkZJkGzKLRz/wAAAAAAAAdHIWDAAAWAQAAABtYWluchcMAAAoRz/qWll9Sde6Rz/mlpXZGrjpRz/hkZJkGzKLRz/wAAAAAAAAdHIYDAAAiUe/8AAAAAAAAIlOZV1yGQwAAChVCmEzMDY5MjYyMTZyGgwAAFUATkdARQAAAAAAAEdAP8vGp++dskdATAT987ZFokdAGUvGp++dsodyGwwAAEvgRz/JmZmgAAAARwAAAAAAAAAARz/gAAAAAAAAh3IcDAAARz/5wo9gAAAAiUsCSwaJiVgCAAAAQzJyHQwAAFgAAAAAKEc/6lpZfUnXukc/5paV2Rq46Uc/4ZGSZBsyi0c/8AAAAAAAAHRyHgwAAEdAP8vGp++dskdATAT987ZFokdAGUvGp++dsodyHwwAAE5YAQAAAENHP/AAAAAAAABHP/nCj2AAAABL4ShHP+paWX1J17pHP+aWldkauOlHP+GRkmQbMotHP/AAAAAAAAB0ciAMAABYBAAAAG1haW5yIQwAAChHP+paWX1J17pHP+aWldkauOlHP+GRkmQbMotHP/AAAAAAAAB0ciIMAACJR7/wAAAAAAAAiU5lXXIjDAAAKFUKYTMwNjkyNjI1NnIkDAAAVQBOR0BEbhSAAAAAR0BALjU/fO2RR0BLeRaHKwIMR0AZrxqfvnbJh3IlDAAAS+FHP8mZmaAAAABHAAAAAAAAAABHP+AAAAAAAACHciYMAABHP/a4UeAAAACJSwJLCImJWAIAAABPMnInDAAAWAAAAAAoRz/wAAAAAAAARz+qGhpdeVfbRz+qGhpdeVfbRz/wAAAAAAAAdHIoDAAAR0BALjU/fO2RR0BLeRaHKwIMR0AZrxqfvnbJh3IpDAAATlgBAAAAT0c/8AAAAAAAAEc/9rhR4AAAAEviKEc/8AAAAAAAAEc/qhoaXXlX20c/qhoaXXlX20c/8AAAAAAAAHRyKgwAAFgEAAAAbWFpbnIrDAAAKEc/6lpZfUnXukc/5paV2Rq46Uc/4ZGSZBsyi0c/8AAAAAAAAHRyLAwAAIlHv/AAAAAAAACJTmVdci0MAAAoVQphMzA2OTI2Mjk2ci4MAABVAE5HQEZUeuAAAABHQECYcrAgxJxHQEzpeNT987ZHQB1752yLQ5aHci8MAABL4kc/yZmZoAAAAEcAAAAAAAAAAEc/4AAAAAAAAIdyMAwAAEc//hR64AAAAIlLAksGiYlYAgAAAEMzcjEMAABYAAAAAChHP+paWX1J17pHP+aWldkauOlHP+GRkmQbMotHP/AAAAAAAAB0cjIMAABHQECYcrAgxJxHQEzpeNT987ZHQB1752yLQ5aHcjMMAABOWAIAAABDQnI0DAAARz/wAAAAAAAARz/+FHrgAAAAS+MoRz/qWll9Sde6Rz/mlpXZGrjpRz/hkZJkGzKLRz/wAAAAAAAAdHI1DAAAWAQAAABtYWlucjYMAAAoRz/qWll9Sde6Rz/mlpXZGrjpRz/hkZJkGzKLRz/wAAAAAAAAdHI3DAAAiUe/8AAAAAAAAIlOZV1yOAwAAChVCmEzMDY5MjYzMzZyOQwAAFUATkdAR7cKQAAAAEdAQRuFHrhR7EdATWQYk3S8akdAHHrhR64Ue4dyOgwAAEvjRz/JmZmgAAAARwAAAAAAAAAARz/gAAAAAAAAh3I7DAAARz/3XCkAAAAAiUsCSwiJiVgCAAAATzNyPAwAAFgAAAAAKEc/8AAAAAAAAEc/qhoaXXlX20c/qhoaXXlX20c/8AAAAAAAAHRyPQwAAEdAQRuFHrhR7EdATWQYk3S8akdAHHrhR64Ue4dyPgwAAE5YAgAAAE9Hcj8MAABHP/AAAAAAAABHP/dcKQAAAABL5ChHP/AAAAAAAABHP6oaGl15V9tHP6oaGl15V9tHP/AAAAAAAAB0ckAMAABYBAAAAG1haW5yQQwAAChHP+paWX1J17pHP+aWldkauOlHP+GRkmQbMotHP/AAAAAAAAB0ckIMAACJR7/wAAAAAAAAiU5lZWVdckMMAAAoVQpyMzAxMTMzOTEyckQMAABHAAAAAAAAAABHAAAAAAAAAABHP/AAAAAAAACHckUMAABOiUsBWAEAAABBVQEgSx6JiYlYAAAAAChHP+paWX1J17pHP+aWldkauOlHP+GRkmQbMotHP/AAAAAAAAB0ckYMAABHAAAAAAAAAABHAAAAAAAAAABHAAAAAAAAAACHckcMAABOKEc/6lpZfUnXukc/5paV2Rq46Uc/4ZGSZBsyi0c/8AAAAAAAAHRySAwAAIlLAkr/////WAMAAABBTEFySQwAAF1ySgwAAChdcksMAAAoVQphMzA2OTI2Mzc2ckwMAABVAE5HQEUcKQAAAABHQD541P3ztkZHQEwVYEGJN0xHQBnbItDlYEKHck0MAABL5Ec/yZmZoAAAAEcAAAAAAAAAAEc/4AAAAAAAAIdyTgwAAEc/+j1woAAAAIlLAksHiYlYAwAAAE5wbHJPDAAAWAAAAAAoRz/IGBWgezUrRz/UFBIFvAGjRz/vHx8UmD15Rz/wAAAAAAAAdHJQDAAAR0A+eNT987ZGR0BMFWBBiTdMR0AZ2yLQ5WBCh3JRDAAATlgBAAAATkc/8AAAAAAAAEc/+j1woAAAAEvlKEc/yBgVoHs1K0c/1BQSBbwBo0c/7x8fFJg9eUc/8AAAAAAAAHRyUgwAAFgEAAAAbWFpbnJTDAAAKEc/6lpZfUnXukc/5paV2Rq46Uc/4ZGSZBsyi0c/8AAAAAAAAHRyVAwAAIlHv/AAAAAAAACJTmVdclUMAAAoVQphMzA2OTI2NDE2clYMAABVAE5HQEUmZmAAAABHQD2mJN0vGqBHQEt9DlYEGJNHQBqvGp++dsmHclcMAABL5Uc/yZmZoAAAAEcAAAAAAAAAAEc/4AAAAAAAAIdyWAwAAEc//hR64AAAAIlLAksGiYlYAgAAAEMzclkMAABYAAAAAChHP+paWX1J17pHP+aWldkauOlHP+GRkmQbMotHP/AAAAAAAAB0cloMAABHQD2mJN0vGqBHQEt9DlYEGJNHQBqvGp++dsmHclsMAABOWAIAAABDQXJcDAAARz/wAAAAAAAARz/+FHrgAAAAS+YoRz/qWll9Sde6Rz/mlpXZGrjpRz/hkZJkGzKLRz/wAAAAAAAAdHJdDAAAWAQAAABtYWlucl4MAAAoRz/qWll9Sde6Rz/mlpXZGrjpRz/hkZJkGzKLRz/wAAAAAAAAdHJfDAAAiUe/8AAAAAAAAIlOZV1yYAwAAChVCmEzMDY5MjY0NTZyYQwAAFUATkdARUAAAAAAAEdAPbmZmZmZmkdASwVgQYk3TEdAFeVgQYk3TIdyYgwAAEvmRz/JmZmgAAAARwAAAAAAAAAARz/gAAAAAAAAh3JjDAAARz/5wo9gAAAAiUsCSwaJiVgCAAAAQzJyZAwAAFgAAAAAKEc/6lpZfUnXukc/5paV2Rq46Uc/4ZGSZBsyi0c/8AAAAAAAAHRyZQwAAEdAPbmZmZmZmkdASwVgQYk3TEdAFeVgQYk3TIdyZgwAAE5YAQAAAENHP/AAAAAAAABHP/nCj2AAAABL5yhHP+paWX1J17pHP+aWldkauOlHP+GRkmQbMotHP/AAAAAAAAB0cmcMAABYBAAAAG1haW5yaAwAAChHP+paWX1J17pHP+aWldkauOlHP+GRkmQbMotHP/AAAAAAAAB0cmkMAACJR7/wAAAAAAAAiU5lXXJqDAAAKFUKYTMwNjkyNjQ5NnJrDAAAVQBOR0BEmZmgAAAAR0A9lP3ztkWiR0BKaRaHKwIMR0AWgxJul41Qh3JsDAAAS+dHP8mZmaAAAABHAAAAAAAAAABHP+AAAAAAAACHcm0MAABHP/a4UeAAAACJSwJLCImJWAIAAABPMnJuDAAAWAAAAAAoRz/wAAAAAAAARz+qGhpdeVfbRz+qGhpdeVfbRz/wAAAAAAAAdHJvDAAAR0A9lP3ztkWiR0BKaRaHKwIMR0AWgxJul41Qh3JwDAAATlgBAAAAT0c/8AAAAAAAAEc/9rhR4AAAAEvoKEc/8AAAAAAAAEc/qhoaXXlX20c/qhoaXXlX20c/8AAAAAAAAHRycQwAAFgEAAAAbWFpbnJyDAAAKEc/6lpZfUnXukc/5paV2Rq46Uc/4ZGSZBsyi0c/8AAAAAAAAHRycwwAAIlHv/AAAAAAAACJTmVdcnQMAAAoVQphMzA2OTI2NTM2cnUMAABVAE5HQEVR64AAAABHQDwvnbItDlZHQEuuVgQYk3VHQBvLxqfvnbKHcnYMAABL6Ec/yZmZoAAAAEcAAAAAAAAAAEc/4AAAAAAAAIdydwwAAEc//hR64AAAAIlLAksGiYlYAgAAAEMzcngMAABYAAAAAChHP+paWX1J17pHP+aWldkauOlHP+GRkmQbMotHP/AAAAAAAAB0cnkMAABHQDwvnbItDlZHQEuuVgQYk3VHQBvLxqfvnbKHcnoMAABOWAIAAABDQnJ7DAAARz/wAAAAAAAARz/+FHrgAAAAS+koRz/qWll9Sde6Rz/mlpXZGrjpRz/hkZJkGzKLRz/wAAAAAAAAdHJ8DAAAWAQAAABtYWlucn0MAAAoRz/qWll9Sde6Rz/mlpXZGrjpRz/hkZJkGzKLRz/wAAAAAAAAdHJ+DAAAiUe/8AAAAAAAAIlOZWVlXXJ/DAAAKFUKcjMwMTEzMzk1MnKADAAARwAAAAAAAAAARwAAAAAAAAAARz/wAAAAAAAAh3KBDAAATolLAVgBAAAAQVUBIEsfiYmJWAAAAAAoRz/qWll9Sde6Rz/mlpXZGrjpRz/hkZJkGzKLRz/wAAAAAAAAdHKCDAAARwAAAAAAAAAARwAAAAAAAAAARwAAAAAAAAAAh3KDDAAATihHP+paWX1J17pHP+aWldkauOlHP+GRkmQbMotHP/AAAAAAAAB0coQMAACJSwJK/////1gDAAAAQUxBcoUMAABdcoYMAAAoXXKHDAAAKFUKYTMwNjkyNjU3NnKIDAAAVQBOR0BD1wpAAAAAR0A99YEGJN0vR0BLS4UeuFHsR0ARGp++dsi0h3KJDAAAS+lHP8mZmaAAAABHAAAAAAAAAABHP+AAAAAAAACHcooMAABHP/o9cKAAAACJSwJLB4mJWAMAAABOcGxyiwwAAFgAAAAAKEc/yBgVoHs1K0c/1BQSBbwBo0c/7x8fFJg9eUc/8AAAAAAAAHRyjAwAAEdAPfWBBiTdL0dAS0uFHrhR7EdAERqfvnbItIdyjQwAAE5YAQAAAE5HP/AAAAAAAABHP/o9cKAAAABL6ihHP8gYFaB7NStHP9QUEgW8AaNHP+8fHxSYPXlHP/AAAAAAAAB0co4MAABYBAAAAG1haW5yjwwAAChHP+paWX1J17pHP+aWldkauOlHP+GRkmQbMotHP/AAAAAAAAB0cpAMAACJR7/wAAAAAAAAiU5lXXKRDAAAKFUKYTMwNjkyNjYxNnKSDAAAVQBOR0BEHCkAAAAAR0A+KPXCj1wpR0BK3ZFocrAhR0AI3S8an753h3KTDAAAS+pHP8mZmaAAAABHAAAAAAAAAABHP+AAAAAAAACHcpQMAABHP/4UeuAAAACJSwJLBomJWAIAAABDM3KVDAAAWAAAAAAoRz/qWll9Sde6Rz/mlpXZGrjpRz/hkZJkGzKLRz/wAAAAAAAAdHKWDAAAR0A+KPXCj1wpR0BK3ZFocrAhR0AI3S8an753h3KXDAAATlgCAAAAQ0FymAwAAEc/8AAAAAAAAEc//hR64AAAAEvrKEc/6lpZfUnXukc/5paV2Rq46Uc/4ZGSZBsyi0c/8AAAAAAAAHRymQwAAFgEAAAAbWFpbnKaDAAAKEc/6lpZfUnXukc/5paV2Rq46Uc/4ZGSZBsyi0c/8AAAAAAAAHRymwwAAIlHv/AAAAAAAACJTmVdcpwMAAAoVQphMzA2OTI2NjU2cp0MAABVAE5HQEPeuGAAAABHQD+P3ztkWh1HQEqRysCDEm9HQAjKwIMSbpiHcp4MAABL60c/yZmZoAAAAEcAAAAAAAAAAEc/4AAAAAAAAIdynwwAAEc/+cKPYAAAAIlLAksGiYlYAgAAAEMycqAMAABYAAAAAChHP+paWX1J17pHP+aWldkauOlHP+GRkmQbMotHP/AAAAAAAAB0cqEMAABHQD+P3ztkWh1HQEqRysCDEm9HQAjKwIMSbpiHcqIMAABOWAEAAABDRz/wAAAAAAAARz/5wo9gAAAAS+woRz/qWll9Sde6Rz/mlpXZGrjpRz/hkZJkGzKLRz/wAAAAAAAAdHKjDAAAWAQAAABtYWlucqQMAAAoRz/qWll9Sde6Rz/mlpXZGrjpRz/hkZJkGzKLRz/wAAAAAAAAdHKlDAAAiUe/8AAAAAAAAIlOZV1ypgwAAChVCmEzMDY5MjY2OTZypwwAAFUATkdAQ+AAAAAAAEdAP70vGp++d0dASfkWhysCDEdABpN0vGp++odyqAwAAEvsRz/JmZmgAAAARwAAAAAAAAAARz/gAAAAAAAAh3KpDAAARz/2uFHgAAAAiUsCSwiJiVgCAAAATzJyqgwAAFgAAAAAKEc/8AAAAAAAAEc/qhoaXXlX20c/qhoaXXlX20c/8AAAAAAAAHRyqwwAAEdAP70vGp++d0dASfkWhysCDEdABpN0vGp++odyrAwAAE5YAQAAAE9HP/AAAAAAAABHP/a4UeAAAABL7ShHP/AAAAAAAABHP6oaGl15V9tHP6oaGl15V9tHP/AAAAAAAAB0cq0MAABYBAAAAG1haW5yrgwAAChHP+paWX1J17pHP+aWldkauOlHP+GRkmQbMotHP/AAAAAAAAB0cq8MAACJR7/wAAAAAAAAiU5lXXKwDAAAKFUKYTMwNjkyNjczNnKxDAAAVQBOR0BD8euAAAAAR0A95FocrAgxR0BLQcrAgxJvRz/9FocrAgxKh3KyDAAAS+1HP8mZmaAAAABHAAAAAAAAAABHP+AAAAAAAACHcrMMAABHP/4UeuAAAACJSwJLBomJWAIAAABDM3K0DAAAWAAAAAAoRz/qWll9Sde6Rz/mlpXZGrjpRz/hkZJkGzKLRz/wAAAAAAAAdHK1DAAAR0A95FocrAgxR0BLQcrAgxJvRz/9FocrAgxKh3K2DAAATlgCAAAAQ0JytwwAAEc/8AAAAAAAAEc//hR64AAAAEvuKEc/6lpZfUnXukc/5paV2Rq46Uc/4ZGSZBsyi0c/8AAAAAAAAHRyuAwAAFgEAAAAbWFpbnK5DAAAKEc/6lpZfUnXukc/5paV2Rq46Uc/4ZGSZBsyi0c/8AAAAAAAAHRyugwAAIlHv/AAAAAAAACJTmVlZV1yuwwAAChVCnIzMDExMzM5OTJyvAwAAEcAAAAAAAAAAEcAAAAAAAAAAEc/8AAAAAAAAIdyvQwAAE6JSwFYAQAAAEFVASBLIImJiVgAAAAAKEc/6lpZfUnXukc/5paV2Rq46Uc/4ZGSZBsyi0c/8AAAAAAAAHRyvgwAAEcAAAAAAAAAAEcAAAAAAAAAAEcAAAAAAAAAAIdyvwwAAE4oRz/qWll9Sde6Rz/mlpXZGrjpRz/hkZJkGzKLRz/wAAAAAAAAdHLADAAAiUsCSv////9YAwAAAFNFUnLBDAAAXXLCDAAAKF1ywwwAAChVCmEzMDY5MjY3NzZyxAwAAFUATkdAQ9hR4AAAAEdAQEiTdLxqf0dASvpeNT987kdACyTdLxqfvodyxQwAAEvuRz/JmZmgAAAARwAAAAAAAAAARz/gAAAAAAAAh3LGDAAARz/6PXCgAAAAiUsCSweJiVgDAAAATnBscscMAABYAAAAAChHP8gYFaB7NStHP9QUEgW8AaNHP+8fHxSYPXlHP/AAAAAAAAB0csgMAABHQEBIk3S8an9HQEr6XjU/fO5HQAsk3S8an76HcskMAABOWAEAAABORz/wAAAAAAAARz/6PXCgAAAAS+8oRz/IGBWgezUrRz/UFBIFvAGjRz/vHx8UmD15Rz/wAAAAAAAAdHLKDAAAWAQAAABtYWlucssMAAAoRz/qWll9Sde6Rz/mlpXZGrjpRz/hkZJkGzKLRz/wAAAAAAAAdHLMDAAAiUe/8AAAAAAAAIlOZV1yzQwAAChVCmEzMDY5MjY4MTZyzgwAAFUATkdARMUewAAAAEdAQPKwIMSbpkdASrcrAgxJukdADVwo9cKPXIdyzwwAAEvvRz/JmZmgAAAARwAAAAAAAAAARz/gAAAAAAAAh3LQDAAARz/+FHrgAAAAiUsCSwaJiVgCAAAAQzNy0QwAAFgAAAAAKEc/6lpZfUnXukc/5paV2Rq46Uc/4ZGSZBsyi0c/8AAAAAAAAHRy0gwAAEdAQPKwIMSbpkdASrcrAgxJukdADVwo9cKPXIdy0wwAAE5YAgAAAENBctQMAABHP/AAAAAAAABHP/4UeuAAAABL8ChHP+paWX1J17pHP+aWldkauOlHP+GRkmQbMotHP/AAAAAAAAB0ctUMAABYBAAAAG1haW5y1gwAAChHP+paWX1J17pHP+aWldkauOlHP+GRkmQbMotHP/AAAAAAAAB0ctcMAACJR7/wAAAAAAAAiU5lXXLYDAAAKFUKYTMwNjkyNjg1NnLZDAAAVQBOR0BE7MzAAAAAR0BBXlYEGJN1R0BLR87ZFocrR0AQ/fO2RaHLh3LaDAAAS/BHP8mZmaAAAABHAAAAAAAAAABHP+AAAAAAAACHctsMAABHP/nCj2AAAACJSwJLBomJWAIAAABDMnLcDAAAWAAAAAAoRz/qWll9Sde6Rz/mlpXZGrjpRz/hkZJkGzKLRz/wAAAAAAAAdHLdDAAAR0BBXlYEGJN1R0BLR87ZFocrR0AQ/fO2RaHLh3LeDAAATlgBAAAAQ0c/8AAAAAAAAEc/+cKPYAAAAEvxKEc/6lpZfUnXukc/5paV2Rq46Uc/4ZGSZBsyi0c/8AAAAAAAAHRy3wwAAFgEAAAAbWFpbnLgDAAAKEc/6lpZfUnXukc/5paV2Rq46Uc/4ZGSZBsyi0c/8AAAAAAAAHRy4QwAAIlHv/AAAAAAAACJTmVdcuIMAAAoVQphMzA2OTI2ODk2cuMMAABVAE5HQEVmZmAAAABHQEFIcrAgxJxHQEvbxqfvnbJHQA7rhR64UeyHcuQMAABL8Uc/yZmZoAAAAEcAAAAAAAAAAEc/4AAAAAAAAIdy5QwAAEc/9rhR4AAAAIlLAksIiYlYAgAAAE8ycuYMAABYAAAAAChHP/AAAAAAAABHP6oaGl15V9tHP6oaGl15V9tHP/AAAAAAAAB0cucMAABHQEFIcrAgxJxHQEvbxqfvnbJHQA7rhR64UeyHcugMAABOWAEAAABPRz/wAAAAAAAARz/2uFHgAAAAS/IoRz/wAAAAAAAARz+qGhpdeVfbRz+qGhpdeVfbRz/wAAAAAAAAdHLpDAAAWAQAAABtYWlucuoMAAAoRz/qWll9Sde6Rz/mlpXZGrjpRz/hkZJkGzKLRz/wAAAAAAAAdHLrDAAAiUe/8AAAAAAAAIlOZV1y7AwAAChVCmEzMDY5MjY5MzZy7QwAAFUATkdAQ+uFIAAAAEdAQUVgQYk3TEdASm6XjU/fO0dAAyj1wo9cKYdy7gwAAEvyRz/JmZmgAAAARwAAAAAAAAAARz/gAAAAAAAAh3LvDAAARz/+FHrgAAAAiUsCSwaJiVgCAAAAQzNy8AwAAFgAAAAAKEc/6lpZfUnXukc/5paV2Rq46Uc/4ZGSZBsyi0c/8AAAAAAAAHRy8QwAAEdAQUVgQYk3TEdASm6XjU/fO0dAAyj1wo9cKYdy8gwAAE5YAgAAAENCcvMMAABHP/AAAAAAAABHP/4UeuAAAABL8yhHP+paWX1J17pHP+aWldkauOlHP+GRkmQbMotHP/AAAAAAAAB0cvQMAABYBAAAAG1haW5y9QwAAChHP+paWX1J17pHP+aWldkauOlHP+GRkmQbMotHP/AAAAAAAAB0cvYMAACJR7/wAAAAAAAAiU5lXXL3DAAAKFUKYTMwNjkyNjk3NnL4DAAAVQBOR0BENcKAAAAAR0BB1ul41P30R0BKB++dsi0OR0AFnbItDlYEh3L5DAAAS/NHP8mZmaAAAABHAAAAAAAAAABHP+AAAAAAAACHcvoMAABHP/dcKQAAAACJSwJLCImJWAIAAABPM3L7DAAAWAAAAAAoRz/wAAAAAAAARz+qGhpdeVfbRz+qGhpdeVfbRz/wAAAAAAAAdHL8DAAAR0BB1ul41P30R0BKB++dsi0OR0AFnbItDlYEh3L9DAAATlgCAAAAT0dy/gwAAEc/8AAAAAAAAEc/91wpAAAAAEv0KEc/8AAAAAAAAEc/qhoaXXlX20c/qhoaXXlX20c/8AAAAAAAAHRy/wwAAFgEAAAAbWFpbnIADQAAKEc/6lpZfUnXukc/5paV2Rq46Uc/4ZGSZBsyi0c/8AAAAAAAAHRyAQ0AAIlHv/AAAAAAAACJTmVlZV1yAg0AAChVCnIzMDExMzQwMzJyAw0AAEcAAAAAAAAAAEcAAAAAAAAAAEc/8AAAAAAAAIdyBA0AAE6JSwFYAQAAAEFVASBLIYmJiVgAAAAAKEc/6lpZfUnXukc/5paV2Rq46Uc/4ZGSZBsyi0c/8AAAAAAAAHRyBQ0AAEcAAAAAAAAAAEcAAAAAAAAAAEcAAAAAAAAAAIdyBg0AAE4oRz/qWll9Sde6Rz/mlpXZGrjpRz/hkZJkGzKLRz/wAAAAAAAAdHIHDQAAiUsCSv////9YAwAAAEFMQXIIDQAAXXIJDQAAKF1yCg0AAChVCmEzMDY5MjcwMTZyCw0AAFUATkdAQ+PXAAAAAEdAQdHrhR64UkdASxyLQ5WBBkdAFKTdLxqfvodyDA0AAEv0Rz/JmZmgAAAARwAAAAAAAAAARz/gAAAAAAAAh3INDQAARz/6PXCgAAAAiUsCSweJiVgDAAAATnBscg4NAABYAAAAAChHP8gYFaB7NStHP9QUEgW8AaNHP+8fHxSYPXlHP/AAAAAAAAB0cg8NAABHQEHR64UeuFJHQEsci0OVgQZHQBSk3S8an76HchANAABOWAEAAABORz/wAAAAAAAARz/6PXCgAAAAS/UoRz/IGBWgezUrRz/UFBIFvAGjRz/vHx8UmD15Rz/wAAAAAAAAdHIRDQAAWAQAAABtYWluchINAAAoRz/qWll9Sde6Rz/mlpXZGrjpRz/hkZJkGzKLRz/wAAAAAAAAdHITDQAAiUe/8AAAAAAAAIlOZV1yFA0AAChVCmEzMDY5MjcwNTZyFQ0AAFUATkdARVcKQAAAAEdAQjQYk3S8akdAS587ZFocrEdAF2p++dsi0YdyFg0AAEv1Rz/JmZmgAAAARwAAAAAAAAAARz/gAAAAAAAAh3IXDQAARz/+FHrgAAAAiUsCSwaJiVgCAAAAQzNyGA0AAFgAAAAAKEc/6lpZfUnXukc/5paV2Rq46Uc/4ZGSZBsyi0c/8AAAAAAAAHRyGQ0AAEdAQjQYk3S8akdAS587ZFocrEdAF2p++dsi0YdyGg0AAE5YAgAAAENBchsNAABHP/AAAAAAAABHP/4UeuAAAABL9ihHP+paWX1J17pHP+aWldkauOlHP+GRkmQbMotHP/AAAAAAAAB0chwNAABYBAAAAG1haW5yHQ0AAChHP+paWX1J17pHP+aWldkauOlHP+GRkmQbMotHP/AAAAAAAAB0ch4NAACJR7/wAAAAAAAAiU5lXXIfDQAAKFUKYTMwNjkyNzA5NnIgDQAAVQBOR0BFSPXAAAAAR0BC2LQ5WBBiR0BLxqfvnbItR0AUYEGJN0vHh3IhDQAAS/ZHP8mZmaAAAABHAAAAAAAAAABHP+AAAAAAAACHciINAABHP/nCj2AAAACJSwJLBomJWAIAAABDMnIjDQAAWAAAAAAoRz/qWll9Sde6Rz/mlpXZGrjpRz/hkZJkGzKLRz/wAAAAAAAAdHIkDQAAR0BC2LQ5WBBiR0BLxqfvnbItR0AUYEGJN0vHh3IlDQAATlgBAAAAQ0c/8AAAAAAAAEc/+cKPYAAAAEv3KEc/6lpZfUnXukc/5paV2Rq46Uc/4ZGSZBsyi0c/8AAAAAAAAHRyJg0AAFgEAAAAbWFpbnInDQAAKEc/6lpZfUnXukc/5paV2Rq46Uc/4ZGSZBsyi0c/8AAAAAAAAHRyKA0AAIlHv/AAAAAAAACJTmVdcikNAAAoVQphMzA2OTI3MTM2cioNAABVAE5HQEVCj2AAAABHQEMjEm6XjVBHQEtW6XjU/fRHQBHHrhR64UiHcisNAABL90c/yZmZoAAAAEcAAAAAAAAAAEc/4AAAAAAAAIdyLA0AAEc/9rhR4AAAAIlLAksIiYlYAgAAAE8yci0NAABYAAAAAChHP/AAAAAAAABHP6oaGl15V9tHP6oaGl15V9tHP/AAAAAAAAB0ci4NAABHQEMjEm6XjVBHQEtW6XjU/fRHQBHHrhR64UiHci8NAABOWAEAAABPRz/wAAAAAAAARz/2uFHgAAAAS/goRz/wAAAAAAAARz+qGhpdeVfbRz+qGhpdeVfbRz/wAAAAAAAAdHIwDQAAWAQAAABtYWlucjENAAAoRz/qWll9Sde6Rz/mlpXZGrjpRz/hkZJkGzKLRz/wAAAAAAAAdHIyDQAAiUe/8AAAAAAAAIlOZV1yMw0AAChVCmEzMDY5MjcxNzZyNA0AAFUATkdAQ5wpAAAAAEdAQmGJN0vGqEdAS2QYk3S8akdAHRmZmZmZmodyNQ0AAEv4Rz/JmZmgAAAARwAAAAAAAAAARz/gAAAAAAAAh3I2DQAARz/+FHrgAAAAiUsCSwaJiVgCAAAAQzNyNw0AAFgAAAAAKEc/6lpZfUnXukc/5paV2Rq46Uc/4ZGSZBsyi0c/8AAAAAAAAHRyOA0AAEdAQmGJN0vGqEdAS2QYk3S8akdAHRmZmZmZmodyOQ0AAE5YAgAAAENCcjoNAABHP/AAAAAAAABHP/4UeuAAAABL+ShHP+paWX1J17pHP+aWldkauOlHP+GRkmQbMotHP/AAAAAAAAB0cjsNAABYBAAAAG1haW5yPA0AAChHP+paWX1J17pHP+aWldkauOlHP+GRkmQbMotHP/AAAAAAAAB0cj0NAACJR7/wAAAAAAAAiU5lZWVdcj4NAAAoVQpyMzAxMTM0MDcycj8NAABHAAAAAAAAAABHAAAAAAAAAABHP/AAAAAAAACHckANAABOiUsBWAEAAABBVQEgSyKJiYlYAAAAAChHP+paWX1J17pHP+aWldkauOlHP+GRkmQbMotHP/AAAAAAAAB0ckENAABHAAAAAAAAAABHAAAAAAAAAABHAAAAAAAAAACHckINAABOKEc/6lpZfUnXukc/5paV2Rq46Uc/4ZGSZBsyi0c/8AAAAAAAAHRyQw0AAIlLAkr/////WAMAAABHTE5yRA0AAF1yRQ0AAChdckYNAAAoVQphMzA2OTI3MjE2ckcNAABVAE5HQEROFIAAAABHQEMRqfvnbItHQExnS8an755HQBS3S8an756HckgNAABL+Uc/yZmZoAAAAEcAAAAAAAAAAEc/4AAAAAAAAIdySQ0AAEc/+j1woAAAAIlLAksHiYlYAwAAAE5wbHJKDQAAWAAAAAAoRz/IGBWgezUrRz/UFBIFvAGjRz/vHx8UmD15Rz/wAAAAAAAAdHJLDQAAR0BDEan752yLR0BMZ0vGp++eR0AUt0vGp++eh3JMDQAATlgBAAAATkc/8AAAAAAAAEc/+j1woAAAAEv6KEc/yBgVoHs1K0c/1BQSBbwBo0c/7x8fFJg9eUc/8AAAAAAAAHRyTQ0AAFgEAAAAbWFpbnJODQAAKEc/6lpZfUnXukc/5paV2Rq46Uc/4ZGSZBsyi0c/8AAAAAAAAHRyTw0AAIlHv/AAAAAAAACJTmVdclANAAAoVQphMzA2OTI3MjU2clENAABVAE5HQESVwoAAAABHQEO9cKPXCj1HQEyQxJul41RHQBLS8an7522HclINAABL+kc/yZmZoAAAAEcAAAAAAAAAAEc/4AAAAAAAAIdyUw0AAEc//hR64AAAAIlLAksGiYlYAgAAAEMzclQNAABYAAAAAChHP+paWX1J17pHP+aWldkauOlHP+GRkmQbMotHP/AAAAAAAAB0clUNAABHQEO9cKPXCj1HQEyQxJul41RHQBLS8an7522HclYNAABOWAIAAABDQXJXDQAARz/wAAAAAAAARz/+FHrgAAAAS/soRz/qWll9Sde6Rz/mlpXZGrjpRz/hkZJkGzKLRz/wAAAAAAAAdHJYDQAAWAQAAABtYWluclkNAAAoRz/qWll9Sde6Rz/mlpXZGrjpRz/hkZJkGzKLRz/wAAAAAAAAdHJaDQAAiUe/8AAAAAAAAIlOZV1yWw0AAChVCmEzMDY5MjcyOTZyXA0AAFUATkdART64YAAAAEdAREFocrAgxUdATD41P3ztkUdAFok3S8an8IdyXQ0AAEv7Rz/JmZmgAAAARwAAAAAAAAAARz/gAAAAAAAAh3JeDQAARz/5wo9gAAAAiUsCSwaJiVgCAAAAQzJyXw0AAFgAAAAAKEc/6lpZfUnXukc/5paV2Rq46Uc/4ZGSZBsyi0c/8AAAAAAAAHRyYA0AAEdAREFocrAgxUdATD41P3ztkUdAFok3S8an8IdyYQ0AAE5YAQAAAENHP/AAAAAAAABHP/nCj2AAAABL/ChHP+paWX1J17pHP+aWldkauOlHP+GRkmQbMotHP/AAAAAAAAB0cmINAABYBAAAAG1haW5yYw0AAChHP+paWX1J17pHP+aWldkauOlHP+GRkmQbMotHP/AAAAAAAAB0cmQNAACJR7/wAAAAAAAAiU5lXXJlDQAAKFUKYTMwNjkyNzMzNnJmDQAAVQBOR0BE5R7AAAAAR0BEGTdLxqfwR0BMCNT987ZGR0AbAxJul41Qh3JnDQAAS/xHP8mZmaAAAABHAAAAAAAAAABHP+AAAAAAAACHcmgNAABHP/a4UeAAAACJSwJLCImJWAIAAABPMnJpDQAAWAAAAAAoRz/wAAAAAAAARz+qGhpdeVfbRz+qGhpdeVfbRz/wAAAAAAAAdHJqDQAAR0BEGTdLxqfwR0BMCNT987ZGR0AbAxJul41Qh3JrDQAATlgBAAAAT0c/8AAAAAAAAEc/9rhR4AAAAEv9KEc/8AAAAAAAAEc/qhoaXXlX20c/qhoaXXlX20c/8AAAAAAAAHRybA0AAFgEAAAAbWFpbnJtDQAAKEc/6lpZfUnXukc/5paV2Rq46Uc/4ZGSZBsyi0c/8AAAAAAAAHRybg0AAIlHv/AAAAAAAACJTmVdcm8NAAAoVQphMzA2OTI3Mzc2cnANAABVAE5HQESD1wAAAABHQEPXjU/fO2RHQE1SsCDEm6ZHQBKl41P3ztmHcnENAABL/Uc/yZmZoAAAAEcAAAAAAAAAAEc/4AAAAAAAAIdycg0AAEc//hR64AAAAIlLAksGiYlYAgAAAEMzcnMNAABYAAAAAChHP+paWX1J17pHP+aWldkauOlHP+GRkmQbMotHP/AAAAAAAAB0cnQNAABHQEPXjU/fO2RHQE1SsCDEm6ZHQBKl41P3ztmHcnUNAABOWAIAAABDQnJ2DQAARz/wAAAAAAAARz/+FHrgAAAAS/4oRz/qWll9Sde6Rz/mlpXZGrjpRz/hkZJkGzKLRz/wAAAAAAAAdHJ3DQAAWAQAAABtYWlucngNAAAoRz/qWll9Sde6Rz/mlpXZGrjpRz/hkZJkGzKLRz/wAAAAAAAAdHJ5DQAAiUe/8AAAAAAAAIlOZV1yeg0AAChVCmEzMDY5Mjc0MTZyew0AAFUATkdARZrhQAAAAEdAQ1tkWhysCEdATa3S8an750dADci0OVgQYodyfA0AAEv+Rz/JmZmgAAAARwAAAAAAAAAARz/gAAAAAAAAh3J9DQAARz/+FHrgAAAAiUsCSwaJiVgCAAAAQzNyfg0AAFgAAAAAKEc/6lpZfUnXukc/5paV2Rq46Uc/4ZGSZBsyi0c/8AAAAAAAAHRyfw0AAEdAQ1tkWhysCEdATa3S8an750dADci0OVgQYodygA0AAE5YAgAAAENHcoENAABHP/AAAAAAAABHP/4UeuAAAABL/yhHP+paWX1J17pHP+aWldkauOlHP+GRkmQbMotHP/AAAAAAAAB0coINAABYBAAAAG1haW5ygw0AAChHP+paWX1J17pHP+aWldkauOlHP+GRkmQbMotHP/AAAAAAAAB0coQNAACJR7/wAAAAAAAAiU5lXXKFDQAAKFUKYTMwNjkyNzQ1NnKGDQAAVQBOR0BEp64gAAAAR0BDahysCDEnR0BNblYEGJN1R0ACQ5WBBiTdh3KHDQAAS/9HP8mZmaAAAABHAAAAAAAAAABHP+AAAAAAAACHcogNAABHP/nCj2AAAACJSwJLBomJWAIAAABDMnKJDQAAWAAAAAAoRz/qWll9Sde6Rz/mlpXZGrjpRz/hkZJkGzKLRz/wAAAAAAAAdHKKDQAAR0BDahysCDEnR0BNblYEGJN1R0ACQ5WBBiTdh3KLDQAATlgCAAAAQ0RyjA0AAEc/8AAAAAAAAEc/+cKPYAAAAE0AAShHP+paWX1J17pHP+aWldkauOlHP+GRkmQbMotHP/AAAAAAAAB0co0NAABYBAAAAG1haW5yjg0AAChHP+paWX1J17pHP+aWldkauOlHP+GRkmQbMotHP/AAAAAAAAB0co8NAACJR7/wAAAAAAAAiU5lXXKQDQAAKFUKYTMwNjkyNzQ5NnKRDQAAVQBOR0BF6j2AAAAAR0BD7ItDlYEGR0BNJsi0OVgQRz/+SbpeNT99h3KSDQAATQABRz/JmZmgAAAARwAAAAAAAAAARz/gAAAAAAAAh3KTDQAARz/2uFHgAAAAiUsCSwiJiVgCAAAATzJylA0AAFgAAAAAKEc/8AAAAAAAAEc/qhoaXXlX20c/qhoaXXlX20c/8AAAAAAAAHRylQ0AAEdAQ+yLQ5WBBkdATSbItDlYEEc//km6XjU/fYdylg0AAE5YAwAAAE9FMXKXDQAARz/wAAAAAAAARz/2uFHgAAAATQEBKEc/8AAAAAAAAEc/qhoaXXlX20c/qhoaXXlX20c/8AAAAAAAAHRymA0AAFgEAAAAbWFpbnKZDQAAKEc/6lpZfUnXukc/5paV2Rq46Uc/4ZGSZBsyi0c/8AAAAAAAAHRymg0AAIlHv/AAAAAAAACJTmVdcpsNAAAoVQphMzA2OTI3NTM2cpwNAABVAE5HQEVHriAAAABHQELhysCDEm9HQE2DdLxqfvpHP/go9cKPXCmHcp0NAABNAQFHP8mZmaAAAABHAAAAAAAAAABHP+AAAAAAAACHcp4NAABHP/o9cKAAAACJSwJLB4mJWAMAAABOcGxynw0AAFgAAAAAKEc/yBgVoHs1K0c/1BQSBbwBo0c/7x8fFJg9eUc/8AAAAAAAAHRyoA0AAEdAQuHKwIMSb0dATYN0vGp++kc/+Cj1wo9cKYdyoQ0AAE5YAwAAAE5FMnKiDQAARz/wAAAAAAAARz/6PXCgAAAATQIBKEc/yBgVoHs1K0c/1BQSBbwBo0c/7x8fFJg9eUc/8AAAAAAAAHRyow0AAFgEAAAAbWFpbnKkDQAAKEc/6lpZfUnXukc/5paV2Rq46Uc/4ZGSZBsyi0c/8AAAAAAAAHRypQ0AAIlHv/AAAAAAAACJTmVlZV1ypg0AAChVCnIzMDExMzQxMTJypw0AAEcAAAAAAAAAAEcAAAAAAAAAAEc/8AAAAAAAAIdyqA0AAE6JSwFYAQAAAEFVASBLI4mJiVgAAAAAKEcAAAAAAAAAAEc/8AAAAAAAAEc/8AAAAAAAAEc/8AAAAAAAAHRyqQ0AAEcAAAAAAAAAAEcAAAAAAAAAAEcAAAAAAAAAAIdyqg0AAE4oRwAAAAAAAAAARz/wAAAAAAAARz/wAAAAAAAARz/wAAAAAAAAdHKrDQAAiUsCSv////9YAwAAAExZU3KsDQAAXXKtDQAAKF1yrg0AAChVCmEzMDY5Mjc1NzZyrw0AAFUATkdARJcKQAAAAEdARN9cKPXCj0dATDCDEm6XjUdAFJqfvnbItIdysA0AAE0CAUc/yZmZoAAAAEcAAAAAAAAAAEc/4AAAAAAAAIdysQ0AAEc/+j1woAAAAIlLAksHiYlYAwAAAE5wbHKyDQAAWAAAAAAoRz/IGBWgezUrRz/UFBIFvAGjRz/vHx8UmD15Rz/wAAAAAAAAdHKzDQAAR0BE31wo9cKPR0BMMIMSbpeNR0AUmp++dsi0h3K0DQAATlgBAAAATkc/8AAAAAAAAEc/+j1woAAAAE0DAShHP8gYFaB7NStHP9QUEgW8AaNHP+8fHxSYPXlHP/AAAAAAAAB0crUNAABYBAAAAG1haW5ytg0AAChHP8gYFaB7NStHP9QUEgW8AaNHP+8fHxSYPXlHP/AAAAAAAAB0crcNAACJR7/wAAAAAAAAiU5lXXK4DQAAKFUKYTMwNjkyNzYxNnK5DQAAVQBOR0BE1HrgAAAAR0BFXCj1wo9cR0BL0WhysCDFR0AXuFHrhR64h3K6DQAATQMBRz/JmZmgAAAARwAAAAAAAAAARz/gAAAAAAAAh3K7DQAARz/+FHrgAAAAiUsCSwaJiVgCAAAAQzNyvA0AAFgAAAAAKEcAAAAAAAAAAEc/8AAAAAAAAEc/8AAAAAAAAEc/8AAAAAAAAHRyvQ0AAEdARVwo9cKPXEdAS9FocrAgxUdAF7hR64UeuIdyvg0AAE5YAgAAAENBcr8NAABHP/AAAAAAAABHP/4UeuAAAABNBAEoRwAAAAAAAAAARz/wAAAAAAAARz/wAAAAAAAARz/wAAAAAAAAdHLADQAAWAQAAABtYWlucsENAAAoRwAAAAAAAAAARz/wAAAAAAAARz/wAAAAAAAARz/wAAAAAAAAdHLCDQAAiUe/8AAAAAAAAIlOZV1yww0AAChVCmEzMDY5Mjc2NTZyxA0AAFUATkdARhHrgAAAAEdARfPXCj1wpEdATEMSbpeNUEdAGSXjU/fO2YdyxQ0AAE0EAUc/yZmZoAAAAEcAAAAAAAAAAEc/4AAAAAAAAIdyxg0AAEc/+cKPYAAAAIlLAksGiYlYAgAAAEMycscNAABYAAAAAChHAAAAAAAAAABHP/AAAAAAAABHP/AAAAAAAABHP/AAAAAAAAB0csgNAABHQEXz1wo9cKRHQExDEm6XjVBHQBkl41P3ztmHcskNAABOWAEAAABDRz/wAAAAAAAARz/5wo9gAAAATQUBKEcAAAAAAAAAAEc/8AAAAAAAAEc/8AAAAAAAAEc/8AAAAAAAAHRyyg0AAFgEAAAAbWFpbnLLDQAAKEcAAAAAAAAAAEc/8AAAAAAAAEc/8AAAAAAAAEc/8AAAAAAAAHRyzA0AAIlHv/AAAAAAAACJTmVdcs0NAAAoVQphMzA2OTI3Njk2cs4NAABVAE5HQEZ5maAAAABHQEYqwIMSbphHQEyqXjU/fO5HQBXWBBiTdLyHcs8NAABNBQFHP8mZmaAAAABHAAAAAAAAAABHP+AAAAAAAACHctANAABHP/a4UeAAAACJSwJLCImJWAIAAABPMnLRDQAAWAAAAAAoRz/wAAAAAAAARz+qGhpdeVfbRz+qGhpdeVfbRz/wAAAAAAAAdHLSDQAAR0BGKsCDEm6YR0BMql41P3zuR0AV1gQYk3S8h3LTDQAATlgBAAAAT0c/8AAAAAAAAEc/9rhR4AAAAE0GAShHP/AAAAAAAABHP6oaGl15V9tHP6oaGl15V9tHP/AAAAAAAAB0ctQNAABYBAAAAG1haW5y1Q0AAChHP/AAAAAAAABHP6oaGl15V9tHP6oaGl15V9tHP/AAAAAAAAB0ctYNAACJR7/wAAAAAAAAiU5lXXLXDQAAKFUKYTMwNjkyNzczNnLYDQAAVQBOR0BEjMzAAAAAR0BFnfO2RaHLR0BLNP3ztkWiR0AUmZmZmZmah3LZDQAATQYBRz/JmZmgAAAARwAAAAAAAAAARz/gAAAAAAAAh3LaDQAARz/+FHrgAAAAiUsCSwaJiVgCAAAAQzNy2w0AAFgAAAAAKEcAAAAAAAAAAEc/8AAAAAAAAEc/8AAAAAAAAEc/8AAAAAAAAHRy3A0AAEdARZ3ztkWhy0dASzT987ZFokdAFJmZmZmZmody3Q0AAE5YAgAAAENCct4NAABHP/AAAAAAAABHP/4UeuAAAABNBwEoRwAAAAAAAAAARz/wAAAAAAAARz/wAAAAAAAARz/wAAAAAAAAdHLfDQAAWAQAAABtYWlucuANAAAoRwAAAAAAAAAARz/wAAAAAAAARz/wAAAAAAAARz/wAAAAAAAAdHLhDQAAiUe/8AAAAAAAAIlOZV1y4g0AAChVCmEzMDY5Mjc3NzZy4w0AAFUATkdARJXCgAAAAEdARRMzMzMzM0dASq3ztkWhy0dAE1T987ZFoody5A0AAE0HAUc/yZmZoAAAAEcAAAAAAAAAAEc/4AAAAAAAAIdy5Q0AAEc//hR64AAAAIlLAksGiYlYAgAAAEMzcuYNAABYAAAAAChHAAAAAAAAAABHP/AAAAAAAABHP/AAAAAAAABHP/AAAAAAAAB0cucNAABHQEUTMzMzMzNHQEqt87ZFoctHQBNU/fO2RaKHcugNAABOWAIAAABDR3LpDQAARz/wAAAAAAAARz/+FHrgAAAATQgBKEcAAAAAAAAAAEc/8AAAAAAAAEc/8AAAAAAAAEc/8AAAAAAAAHRy6g0AAFgEAAAAbWFpbnLrDQAAKEcAAAAAAAAAAEc/8AAAAAAAAEc/8AAAAAAAAEc/8AAAAAAAAHRy7A0AAIlHv/AAAAAAAACJTmVdcu0NAAAoVQphMzA2OTI3ODE2cu4NAABVAE5HQESKPYAAAABHQES1HrhR64VHQEraPXCj1wpHQAwxJul41P6Hcu8NAABNCAFHP8mZmaAAAABHAAAAAAAAAABHP+AAAAAAAACHcvANAABHP/4UeuAAAACJSwJLBomJWAIAAABDM3LxDQAAWAAAAAAoRwAAAAAAAAAARz/wAAAAAAAARz/wAAAAAAAARz/wAAAAAAAAdHLyDQAAR0BEtR64UeuFR0BK2j1wo9cKR0AMMSbpeNT+h3LzDQAATlgCAAAAQ0Ry9A0AAEc/8AAAAAAAAEc//hR64AAAAE0JAShHAAAAAAAAAABHP/AAAAAAAABHP/AAAAAAAABHP/AAAAAAAAB0cvUNAABYBAAAAG1haW5y9g0AAChHAAAAAAAAAABHP/AAAAAAAABHP/AAAAAAAABHP/AAAAAAAAB0cvcNAACJR7/wAAAAAAAAiU5lXXL4DQAAKFUKYTMwNjkyNzg1NnL5DQAAVQBOR0BEfXCgAAAAR0BESTdLxqfwR0BKRLxqfvnbR0AIeNT987ZGh3L6DQAATQkBRz/JmZmgAAAARwAAAAAAAAAARz/gAAAAAAAAh3L7DQAARz/+FHrgAAAAiUsCSwaJiVgCAAAAQzNy/A0AAFgAAAAAKEcAAAAAAAAAAEc/8AAAAAAAAEc/8AAAAAAAAEc/8AAAAAAAAHRy/Q0AAEdAREk3S8an8EdASkS8an7520dACHjU/fO2Rody/g0AAE5YAgAAAENFcv8NAABHP/AAAAAAAABHP/4UeuAAAABNCgEoRwAAAAAAAAAARz/wAAAAAAAARz/wAAAAAAAARz/wAAAAAAAAdHIADgAAWAQAAABtYWlucgEOAAAoRwAAAAAAAAAARz/wAAAAAAAARz/wAAAAAAAARz/wAAAAAAAAdHICDgAAiUe/8AAAAAAAAIlOZV1yAw4AAChVCmEzMDY5Mjc4OTZyBA4AAFUATkdAQ3Cj4AAAAEdAQ66XjU/fO0dASiYk3S8aoEdAD0/fO2RaHYdyBQ4AAE0KAUc/yZmZoAAAAEcAAAAAAAAAAEc/4AAAAAAAAIdyBg4AAEc/+j1woAAAAIlLAksHiYlYAwAAAE4zK3IHDgAAWAAAAAAoRz/IGBWgezUrRz/UFBIFvAGjRz/vHx8UmD15Rz/wAAAAAAAAdHIIDgAAR0BDrpeNT987R0BKJiTdLxqgR0APT987ZFodh3IJDgAATlgCAAAATlpyCg4AAEc/8AAAAAAAAEc/+j1woAAAAE0LAShHP8gYFaB7NStHP9QUEgW8AaNHP+8fHxSYPXlHP/AAAAAAAAB0cgsOAABYBAAAAG1haW5yDA4AAChHP8gYFaB7NStHP9QUEgW8AaNHP+8fHxSYPXlHP/AAAAAAAAB0cg0OAACJR7/wAAAAAAAAiU5lZWVdcg4OAAAoVQpyMzAxMTM0MTUycg8OAABHAAAAAAAAAABHAAAAAAAAAABHP/AAAAAAAACHchAOAABOiUsBWAEAAABBVQEgSySJiYlYAAAAAChHP+paWX1J17pHP+aWldkauOlHP+GRkmQbMotHP/AAAAAAAAB0chEOAABHAAAAAAAAAABHAAAAAAAAAABHAAAAAAAAAACHchIOAABOKEc/6lpZfUnXukc/5paV2Rq46Uc/4ZGSZBsyi0c/8AAAAAAAAHRyEw4AAIlLAkr/////WAMAAABQUk9yFA4AAF1yFQ4AAChdchYOAAAoVQphMzA2OTI3OTM2chcOAABVAE5HQEWD1wAAAABHQEY5WBBiTdNHQEw0euFHrhRHQB4AAAAAAACHchgOAABNCwFHP8mZmaAAAABHAAAAAAAAAABHP+AAAAAAAACHchkOAABHP/o9cKAAAACJSwJLB4mJWAMAAABOcGxyGg4AAFgAAAAAKEc/yBgVoHs1K0c/1BQSBbwBo0c/7x8fFJg9eUc/8AAAAAAAAHRyGw4AAEdARjlYEGJN00dATDR64UeuFEdAHgAAAAAAAIdyHA4AAE5YAQAAAE5HP/AAAAAAAABHP/o9cKAAAABNDAEoRz/IGBWgezUrRz/UFBIFvAGjRz/vHx8UmD15Rz/wAAAAAAAAdHIdDgAAWAQAAABtYWluch4OAAAoRz/qWll9Sde6Rz/mlpXZGrjpRz/hkZJkGzKLRz/wAAAAAAAAdHIfDgAAiUe/8AAAAAAAAIlOZV1yIA4AAChVCmEzMDY5Mjc5NzZyIQ4AAFUATkdARvcKQAAAAEdARs6XjU/fO0dATJwo9cKPXEdAH3KwIMSbpodyIg4AAE0MAUc/yZmZoAAAAEcAAAAAAAAAAEc/4AAAAAAAAIdyIw4AAEc//hR64AAAAIlLAksGiYlYAgAAAEMzciQOAABYAAAAAChHP+paWX1J17pHP+aWldkauOlHP+GRkmQbMotHP/AAAAAAAAB0ciUOAABHQEbOl41P3ztHQEycKPXCj1xHQB9ysCDEm6aHciYOAABOWAIAAABDQXInDgAARz/wAAAAAAAARz/+FHrgAAAATQ0BKEc/6lpZfUnXukc/5paV2Rq46Uc/4ZGSZBsyi0c/8AAAAAAAAHRyKA4AAFgEAAAAbWFpbnIpDgAAKEc/6lpZfUnXukc/5paV2Rq46Uc/4ZGSZBsyi0c/8AAAAAAAAHRyKg4AAIlHv/AAAAAAAACJTmVdcisOAAAoVQphMzA2OTI4MDE2ciwOAABVAE5HQEeuFIAAAABHQEdvvnbItDlHQExXztkWhytHQBzR64UeuFKHci0OAABNDQFHP8mZmaAAAABHAAAAAAAAAABHP+AAAAAAAACHci4OAABHP/nCj2AAAACJSwJLBomJWAIAAABDMnIvDgAAWAAAAAAoRz/qWll9Sde6Rz/mlpXZGrjpRz/hkZJkGzKLRz/wAAAAAAAAdHIwDgAAR0BHb752yLQ5R0BMV87ZFocrR0Ac0euFHrhSh3IxDgAATlgBAAAAQ0c/8AAAAAAAAEc/+cKPYAAAAE0OAShHP+paWX1J17pHP+aWldkauOlHP+GRkmQbMotHP/AAAAAAAAB0cjIOAABYBAAAAG1haW5yMw4AAChHP+paWX1J17pHP+aWldkauOlHP+GRkmQbMotHP/AAAAAAAAB0cjQOAACJR7/wAAAAAAAAiU5lXXI1DgAAKFUKYTMwNjkyODA1NnI2DgAAVQBOR0BGuZmgAAAAR0BHe+dsi0OWR0BLwan752yLR0AbUeuFHrhSh3I3DgAATQ4BRz/JmZmgAAAARwAAAAAAAAAARz/gAAAAAAAAh3I4DgAARz/2uFHgAAAAiUsCSwiJiVgCAAAATzJyOQ4AAFgAAAAAKEc/8AAAAAAAAEc/qhoaXXlX20c/qhoaXXlX20c/8AAAAAAAAHRyOg4AAEdAR3vnbItDlkdAS8Gp++dsi0dAG1HrhR64UodyOw4AAE5YAQAAAE9HP/AAAAAAAABHP/a4UeAAAABNDwEoRz/wAAAAAAAARz+qGhpdeVfbRz+qGhpdeVfbRz/wAAAAAAAAdHI8DgAAWAQAAABtYWlucj0OAAAoRz/qWll9Sde6Rz/mlpXZGrjpRz/hkZJkGzKLRz/wAAAAAAAAdHI+DgAAiUe/8AAAAAAAAIlOZV1yPw4AAChVCmEzMDY5MjgwOTZyQA4AAFUATkdARuuFIAAAAEdARthR64UeuEdATIhR64UeuEdAIsan752yLYdyQQ4AAE0PAUc/yZmZoAAAAEcAAAAAAAAAAEc/4AAAAAAAAIdyQg4AAEc//hR64AAAAIlLAksGiYlYAgAAAEMzckMOAABYAAAAAChHP+paWX1J17pHP+aWldkauOlHP+GRkmQbMotHP/AAAAAAAAB0ckQOAABHQEbYUeuFHrhHQEyIUeuFHrhHQCLGp++dsi2HckUOAABOWAIAAABDQnJGDgAARz/wAAAAAAAARz/+FHrgAAAATRABKEc/6lpZfUnXukc/5paV2Rq46Uc/4ZGSZBsyi0c/8AAAAAAAAHRyRw4AAFgEAAAAbWFpbnJIDgAAKEc/6lpZfUnXukc/5paV2Rq46Uc/4ZGSZBsyi0c/8AAAAAAAAHRySQ4AAIlHv/AAAAAAAACJTmVdckoOAAAoVQphMzA2OTI4MTM2cksOAABVAE5HQEZmZmAAAABHQEaMzMzMzM1HQEvcCDEm6XlHQCNFHrhR64WHckwOAABNEAFHP8mZmaAAAABHAAAAAAAAAABHP+AAAAAAAACHck0OAABHP/4UeuAAAACJSwJLBomJWAIAAABDM3JODgAAWAAAAAAoRz/qWll9Sde6Rz/mlpXZGrjpRz/hkZJkGzKLRz/wAAAAAAAAdHJPDgAAR0BGjMzMzMzNR0BL3AgxJul5R0AjRR64UeuFh3JQDgAATlgCAAAAQ0dyUQ4AAEc/8AAAAAAAAEc//hR64AAAAE0RAShHP+paWX1J17pHP+aWldkauOlHP+GRkmQbMotHP/AAAAAAAAB0clIOAABYBAAAAG1haW5yUw4AAChHP+paWX1J17pHP+aWldkauOlHP+GRkmQbMotHP/AAAAAAAAB0clQOAACJR7/wAAAAAAAAiU5lXXJVDgAAKFUKYTMwNjkyODE3NnJWDgAAVQBOR0BEpmZgAAAAR0BF/tkWhysCR0BLyVgQYk3TR0AhPnbItDlYh3JXDgAATREBRz/JmZmgAAAARwAAAAAAAAAARz/gAAAAAAAAh3JYDgAARz/+FHrgAAAAiUsCSwaJiVgCAAAAQzNyWQ4AAFgAAAAAKEc/6lpZfUnXukc/5paV2Rq46Uc/4ZGSZBsyi0c/8AAAAAAAAHRyWg4AAEdARf7ZFocrAkdAS8lYEGJN00dAIT52yLQ5WIdyWw4AAE5YAgAAAENEclwOAABHP/AAAAAAAABHP/4UeuAAAABNEgEoRz/qWll9Sde6Rz/mlpXZGrjpRz/hkZJkGzKLRz/wAAAAAAAAdHJdDgAAWAQAAABtYWlucl4OAAAoRz/qWll9Sde6Rz/mlpXZGrjpRz/hkZJkGzKLRz/wAAAAAAAAdHJfDgAAiUe/8AAAAAAAAIlOZWVlXXJgDgAAKFUKcjMwMTEzNDE5MnJhDgAARwAAAAAAAAAARwAAAAAAAAAARz/wAAAAAAAAh3JiDgAATolLAVgBAAAAQVUBIEsliImJWAAAAAAoRz/qWll9Sde6Rz/mlpXZGrjpRz/hkZJkGzKLRz/wAAAAAAAAdHJjDgAARwAAAAAAAAAARwAAAAAAAAAARwAAAAAAAAAAh3JkDgAATihHP+paWX1J17pHP+aWldkauOlHP+GRkmQbMotHP/AAAAAAAAB0cmUOAACJSwJLA1gDAAAAU0VScmYOAABdcmcOAAAoXXJoDgAAKFUKYTMwNjkyODIxNnJpDgAAVQBOR0BHYo9gAAAAR0BH7nbItDlYR0BMyPXCj1wpR0AcP3ztkWhzh3JqDgAATRIBRz/JmZmgAAAARwAAAAAAAAAARz/gAAAAAAAAh3JrDgAARz/6PXCgAAAAiUsCSweJiVgDAAAATnBscmwOAABYAAAAAChHP8gYFaB7NStHP9QUEgW8AaNHP+8fHxSYPXlHP/AAAAAAAAB0cm0OAABHQEfudsi0OVhHQEzI9cKPXClHQBw/fO2RaHOHcm4OAABOWAEAAABORz/wAAAAAAAARz/6PXCgAAAATRMBKEc/yBgVoHs1K0c/1BQSBbwBo0c/7x8fFJg9eUc/8AAAAAAAAHRybw4AAFgEAAAAbWFpbnJwDgAAKEc/6lpZfUnXukc/5paV2Rq46Uc/4ZGSZBsyi0c/8AAAAAAAAHRycQ4AAIlHv/AAAAAAAACJTmVdcnIOAAAoVQphMzA2OTI4MjU2cnMOAABVAE5HQEcZmaAAAABHQEiN0vGp++dHQEyQgxJul41HQBnItDlYEGKHcnQOAABNEwFHP8mZmaAAAABHAAAAAAAAAABHP+AAAAAAAACHcnUOAABHP/4UeuAAAACJSwJLBomJWAIAAABDM3J2DgAAWAAAAAAoRz/qWll9Sde6Rz/mlpXZGrjpRz/hkZJkGzKLRz/wAAAAAAAAdHJ3DgAAR0BIjdLxqfvnR0BMkIMSbpeNR0AZyLQ5WBBih3J4DgAATlgCAAAAQ0FyeQ4AAEc/8AAAAAAAAEc//hR64AAAAE0UAShHP+paWX1J17pHP+aWldkauOlHP+GRkmQbMotHP/AAAAAAAAB0cnoOAABYBAAAAG1haW5yew4AAChHP+paWX1J17pHP+aWldkauOlHP+GRkmQbMotHP/AAAAAAAAB0cnwOAACJR7/wAAAAAAAAiU5lXXJ9DgAAKFUKYTMwNjkyODI5NnJ+DgAAVQBOR0BHEzNAAAAAR0BI49cKPXCkR0BMAxJul41QR0AdDU/fO2Rah3J/DgAATRQBRz/JmZmgAAAARwAAAAAAAAAARz/gAAAAAAAAh3KADgAARz/5wo9gAAAAiUsCSwaJiVgCAAAAQzJygQ4AAFgAAAAAKEc/6lpZfUnXukc/5paV2Rq46Uc/4ZGSZBsyi0c/8AAAAAAAAHRygg4AAEdASOPXCj1wpEdATAMSbpeNUEdAHQ1P3ztkWodygw4AAE5YAQAAAENHP/AAAAAAAABHP/nCj2AAAABNFQEoRz/qWll9Sde6Rz/mlpXZGrjpRz/hkZJkGzKLRz/wAAAAAAAAdHKEDgAAWAQAAABtYWlucoUOAAAoRz/qWll9Sde6Rz/mlpXZGrjpRz/hkZJkGzKLRz/wAAAAAAAAdHKGDgAAiUe/8AAAAAAAAIlOZV1yhw4AAChVCmEzMDY5MjgzMzZyiA4AAFUATkdAReZmYAAAAEdASUCDEm6XjUdAS5j1wo9cKUdAGtDlYEGJN4dyiQ4AAE0VAUc/yZmZoAAAAEcAAAAAAAAAAEc/4AAAAAAAAIdyig4AAEc/9rhR4AAAAIlLAksIiYlYAgAAAE8ycosOAABYAAAAAChHP/AAAAAAAABHP6oaGl15V9tHP6oaGl15V9tHP/AAAAAAAAB0cowOAABHQElAgxJul41HQEuY9cKPXClHQBrQ5WBBiTeHco0OAABOWAEAAABPRz/wAAAAAAAARz/2uFHgAAAATRYBKEc/8AAAAAAAAEc/qhoaXXlX20c/qhoaXXlX20c/8AAAAAAAAHRyjg4AAFgEAAAAbWFpbnKPDgAAKEc/6lpZfUnXukc/5paV2Rq46Uc/4ZGSZBsyi0c/8AAAAAAAAHRykA4AAIlHv/AAAAAAAACJTmVdcpEOAAAoVQphMzA2OTI4Mzc2cpIOAABVAE5HQEr8KQAAAABHQEkDMzMzMzNHQE0p2yLQ5WBHQBigxJul41SHcpMOAABNFgFHP8mZmaAAAABHAAAAAAAAAABHP+AAAAAAAACHcpQOAABHP/4UeuAAAACJSwJLBomJWAIAAABDM3KVDgAAWAAAAAAoRz/qWll9Sde6Rz/mlpXZGrjpRz/hkZJkGzKLRz/wAAAAAAAAdHKWDgAAR0BJAzMzMzMzR0BNKdsi0OVgR0AYoMSbpeNUh3KXDgAATlgCAAAAQ0JymA4AAEc/8AAAAAAAAEc//hR64AAAAE0XAShHP+paWX1J17pHP+aWldkauOlHP+GRkmQbMotHP/AAAAAAAAB0cpkOAABYBAAAAG1haW5ymg4AAChHP+paWX1J17pHP+aWldkauOlHP+GRkmQbMotHP/AAAAAAAAB0cpsOAACJR7/wAAAAAAAAiU5lXXKcDgAAKFUKYTMwNjkyODQxNnKdDgAAVQBOR0BOfCkAAAAAR0BJJHrhR64UR0BNhqfvnbItR0AdVgQYk3S8h3KeDgAATRcBRz/JmZmgAAAARwAAAAAAAAAARz/gAAAAAAAAh3KfDgAARz/3XCkAAAAAiUsCSwiJiVgCAAAATzNyoA4AAFgAAAAAKEc/8AAAAAAAAEc/qhoaXXlX20c/qhoaXXlX20c/8AAAAAAAAHRyoQ4AAEdASSR64UeuFEdATYan752yLUdAHVYEGJN0vIdyog4AAE5YAgAAAE9HcqMOAABHP/AAAAAAAABHP/dcKQAAAABNGAEoRz/wAAAAAAAARz+qGhpdeVfbRz+qGhpdeVfbRz/wAAAAAAAAdHKkDgAAWAQAAABtYWlucqUOAAAoRz/qWll9Sde6Rz/mlpXZGrjpRz/hkZJkGzKLRz/wAAAAAAAAdHKmDgAAiUe/8AAAAAAAAIlOZWVlXXKnDgAAKFUKcjMwMTEzNDIzMnKoDgAARwAAAAAAAAAARwAAAAAAAAAARz/wAAAAAAAAh3KpDgAATolLAVgBAAAAQVUBIEsmiImJWAAAAAAoRz/qWll9Sde6Rz/mlpXZGrjpRz/hkZJkGzKLRz/wAAAAAAAAdHKqDgAARwAAAAAAAAAARwAAAAAAAAAARwAAAAAAAAAAh3KrDgAATihHP+paWX1J17pHP+aWldkauOlHP+GRkmQbMotHP/AAAAAAAAB0cqwOAACJSwJLA1gDAAAAR0xOcq0OAABdcq4OAAAoXXKvDgAAKFUKYTMwNjkyODQ1NnKwDgAAVQBOR0BHY9cAAAAAR0BIw9cKPXCkR0BL+8an752yR0AhJ2yLQ5WBh3KxDgAATRgBRz/JmZmgAAAARwAAAAAAAAAARz/gAAAAAAAAh3KyDgAARz/6PXCgAAAAiUsCSweJiVgDAAAATnBscrMOAABYAAAAAChHP8gYFaB7NStHP9QUEgW8AaNHP+8fHxSYPXlHP/AAAAAAAAB0crQOAABHQEjD1wo9cKRHQEv7xqfvnbJHQCEnbItDlYGHcrUOAABOWAEAAABORz/wAAAAAAAARz/6PXCgAAAATRkBKEc/yBgVoHs1K0c/1BQSBbwBo0c/7x8fFJg9eUc/8AAAAAAAAHRytg4AAFgEAAAAbWFpbnK3DgAAKEc/6lpZfUnXukc/5paV2Rq46Uc/4ZGSZBsyi0c/8AAAAAAAAHRyuA4AAIlHv/AAAAAAAACJTmVdcrkOAAAoVQphMzA2OTI4NDk2croOAABVAE5HQEco9cAAAABHQEkGRaHKwINHQEttT987ZFpHQCK/fO2RaHOHcrsOAABNGQFHP8mZmaAAAABHAAAAAAAAAABHP+AAAAAAAACHcrwOAABHP/4UeuAAAACJSwJLBomJWAIAAABDM3K9DgAAWAAAAAAoRz/qWll9Sde6Rz/mlpXZGrjpRz/hkZJkGzKLRz/wAAAAAAAAdHK+DgAAR0BJBkWhysCDR0BLbU/fO2RaR0Aiv3ztkWhzh3K/DgAATlgCAAAAQ0FywA4AAEc/8AAAAAAAAEc//hR64AAAAE0aAShHP+paWX1J17pHP+aWldkauOlHP+GRkmQbMotHP/AAAAAAAAB0csEOAABYBAAAAG1haW5ywg4AAChHP+paWX1J17pHP+aWldkauOlHP+GRkmQbMotHP/AAAAAAAAB0csMOAACJR7/wAAAAAAAAiU5lXXLEDgAAKFUKYTMwNjkyODUzNnLFDgAAVQBOR0BHo9cAAAAAR0BIxocrAgxKR0BKwQYk3S8bR0Ahsan752yLh3LGDgAATRoBRz/JmZmgAAAARwAAAAAAAAAARz/gAAAAAAAAh3LHDgAARz/5wo9gAAAAiUsCSwaJiVgCAAAAQzJyyA4AAFgAAAAAKEc/6lpZfUnXukc/5paV2Rq46Uc/4ZGSZBsyi0c/8AAAAAAAAHRyyQ4AAEdASMaHKwIMSkdASsEGJN0vG0dAIbGp++dsi4dyyg4AAE5YAQAAAENHP/AAAAAAAABHP/nCj2AAAABNGwEoRz/qWll9Sde6Rz/mlpXZGrjpRz/hkZJkGzKLRz/wAAAAAAAAdHLLDgAAWAQAAABtYWlucswOAAAoRz/qWll9Sde6Rz/mlpXZGrjpRz/hkZJkGzKLRz/wAAAAAAAAdHLNDgAAiUe/8AAAAAAAAIlOZV1yzg4AAChVCmEzMDY5Mjg1NzZyzw4AAFUATkdARdrhQAAAAEdASSXCj1wo9kdASkItDlYEGUdAIbU/fO2RaIdy0A4AAE0bAUc/yZmZoAAAAEcAAAAAAAAAAEc/4AAAAAAAAIdy0Q4AAEc/9rhR4AAAAIlLAksIiYlYAgAAAE8yctIOAABYAAAAAChHP/AAAAAAAABHP6oaGl15V9tHP6oaGl15V9tHP/AAAAAAAAB0ctMOAABHQEklwo9cKPZHQEpCLQ5WBBlHQCG1P3ztkWiHctQOAABOWAEAAABPRz/wAAAAAAAARz/2uFHgAAAATRwBKEc/8AAAAAAAAEc/qhoaXXlX20c/qhoaXXlX20c/8AAAAAAAAHRy1Q4AAFgEAAAAbWFpbnLWDgAAKEc/6lpZfUnXukc/5paV2Rq46Uc/4ZGSZBsyi0c/8AAAAAAAAHRy1w4AAIlHv/AAAAAAAACJTmVdctgOAAAoVQphMzA2OTI4NjE2ctkOAABVAE5HQEeXCkAAAABHQEjRR64UeuFHQEuAQYk3S8dHQCWul41P3zuHctoOAABNHAFHP8mZmaAAAABHAAAAAAAAAABHP+AAAAAAAACHctsOAABHP/4UeuAAAACJSwJLBomJWAIAAABDM3LcDgAAWAAAAAAoRz/qWll9Sde6Rz/mlpXZGrjpRz/hkZJkGzKLRz/wAAAAAAAAdHLdDgAAR0BI0UeuFHrhR0BLgEGJN0vHR0AlrpeNT987h3LeDgAATlgCAAAAQ0Jy3w4AAEc/8AAAAAAAAEc//hR64AAAAE0dAShHP+paWX1J17pHP+aWldkauOlHP+GRkmQbMotHP/AAAAAAAAB0cuAOAABYBAAAAG1haW5y4Q4AAChHP+paWX1J17pHP+aWldkauOlHP+GRkmQbMotHP/AAAAAAAAB0cuIOAACJR7/wAAAAAAAAiU5lXXLjDgAAKFUKYTMwNjkyODY1NnLkDgAAVQBOR0BLEKPgAAAAR0BJLxqfvnbJR0BMCfvnbItER0AnSDEm6XjVh3LlDgAATR0BRz/JmZmgAAAARwAAAAAAAAAARz/gAAAAAAAAh3LmDgAARz/+FHrgAAAAiUsCSwaJiVgCAAAAQzNy5w4AAFgAAAAAKEc/6lpZfUnXukc/5paV2Rq46Uc/4ZGSZBsyi0c/8AAAAAAAAHRy6A4AAEdASS8an752yUdATAn752yLREdAJ0gxJul41Ydy6Q4AAE5YAgAAAENHcuoOAABHP/AAAAAAAABHP/4UeuAAAABNHgEoRz/qWll9Sde6Rz/mlpXZGrjpRz/hkZJkGzKLRz/wAAAAAAAAdHLrDgAAWAQAAABtYWlucuwOAAAoRz/qWll9Sde6Rz/mlpXZGrjpRz/hkZJkGzKLRz/wAAAAAAAAdHLtDgAAiUe/8AAAAAAAAIlOZV1y7g4AAChVCmEzMDY5Mjg2OTZy7w4AAFUATkdAS24UgAAAAEdASOJN0vGp/EdATLwIMSbpeUdAJvGp++dsi4dy8A4AAE0eAUc/yZmZoAAAAEcAAAAAAAAAAEc/4AAAAAAAAIdy8Q4AAEc/+cKPYAAAAIlLAksGiYlYAgAAAEMycvIOAABYAAAAAChHP+paWX1J17pHP+aWldkauOlHP+GRkmQbMotHP/AAAAAAAAB0cvMOAABHQEjiTdLxqfxHQEy8CDEm6XlHQCbxqfvnbIuHcvQOAABOWAIAAABDRHL1DgAARz/wAAAAAAAARz/5wo9gAAAATR8BKEc/6lpZfUnXukc/5paV2Rq46Uc/4ZGSZBsyi0c/8AAAAAAAAHRy9g4AAFgEAAAAbWFpbnL3DgAAKEc/6lpZfUnXukc/5paV2Rq46Uc/4ZGSZBsyi0c/8AAAAAAAAHRy+A4AAIlHv/AAAAAAAACJTmVdcvkOAAAoVQphMzA2OTI4NzM2cvoOAABVAE5HQEjOFIAAAABHQEh0GJN0vGpHQEzY9cKPXClHQCVAgxJul42HcvsOAABNHwFHP8mZmaAAAABHAAAAAAAAAABHP+AAAAAAAACHcvwOAABHP/a4UeAAAACJSwJLCImJWAIAAABPMnL9DgAAWAAAAAAoRz/wAAAAAAAARz+qGhpdeVfbRz+qGhpdeVfbRz/wAAAAAAAAdHL+DgAAR0BIdBiTdLxqR0BM2PXCj1wpR0AlQIMSbpeNh3L/DgAATlgDAAAAT0UxcgAPAABHP/AAAAAAAABHP/a4UeAAAABNIAEoRz/wAAAAAAAARz+qGhpdeVfbRz+qGhpdeVfbRz/wAAAAAAAAdHIBDwAAWAQAAABtYWlucgIPAAAoRz/qWll9Sde6Rz/mlpXZGrjpRz/hkZJkGzKLRz/wAAAAAAAAdHIDDwAAiUe/8AAAAAAAAIlOZV1yBA8AAChVCmEzMDY5Mjg3NzZyBQ8AAFUATkdATSKPYAAAAEdASRvnbItDlkdATTPXCj1wpEdAKJqfvnbItIdyBg8AAE0gAUc/yZmZoAAAAEcAAAAAAAAAAEc/4AAAAAAAAIdyBw8AAEc/+j1woAAAAIlLAksHiYlYAwAAAE5wbHIIDwAAWAAAAAAoRz/IGBWgezUrRz/UFBIFvAGjRz/vHx8UmD15Rz/wAAAAAAAAdHIJDwAAR0BJG+dsi0OWR0BNM9cKPXCkR0Aomp++dsi0h3IKDwAATlgDAAAATkUycgsPAABHP/AAAAAAAABHP/o9cKAAAABNIQEoRz/IGBWgezUrRz/UFBIFvAGjRz/vHx8UmD15Rz/wAAAAAAAAdHIMDwAAWAQAAABtYWlucg0PAAAoRz/qWll9Sde6Rz/mlpXZGrjpRz/hkZJkGzKLRz/wAAAAAAAAdHIODwAAiUe/8AAAAAAAAIlOZWVlXXIPDwAAKFUKcjMwMTEzNDI3MnIQDwAARwAAAAAAAAAARwAAAAAAAAAARz/wAAAAAAAAh3IRDwAATolLAVgBAAAAQVUBIEsniImJWAAAAAAoRz/qWll9Sde6Rz/mlpXZGrjpRz/hkZJkGzKLRz/wAAAAAAAAdHISDwAARwAAAAAAAAAARwAAAAAAAAAARwAAAAAAAAAAh3ITDwAATihHP+paWX1J17pHP+aWldkauOlHP+GRkmQbMotHP/AAAAAAAAB0chQPAACJSwJLA1gDAAAAVkFMchUPAABdchYPAAAoXXIXDwAAKFUKYTMwNjkyODgxNnIYDwAAVQBOR0BFq4UgAAAAR0BIJFocrAgxR0BKuLQ5WBBiR0Ag1wo9cKPXh3IZDwAATSEBRz/JmZmgAAAARwAAAAAAAAAARz/gAAAAAAAAh3IaDwAARz/6PXCgAAAAiUsCSweJiVgDAAAATnBschsPAABYAAAAAChHP8gYFaB7NStHP9QUEgW8AaNHP+8fHxSYPXlHP/AAAAAAAAB0chwPAABHQEgkWhysCDFHQEq4tDlYEGJHQCDXCj1wo9eHch0PAABOWAEAAABORz/wAAAAAAAARz/6PXCgAAAATSIBKEc/yBgVoHs1K0c/1BQSBbwBo0c/7x8fFJg9eUc/8AAAAAAAAHRyHg8AAFgEAAAAbWFpbnIfDwAAKEc/6lpZfUnXukc/5paV2Rq46Uc/4ZGSZBsyi0c/8AAAAAAAAHRyIA8AAIlHv/AAAAAAAACJTmVdciEPAAAoVQphMzA2OTI4ODU2ciIPAABVAE5HQEQ9cKAAAABHQEfd0vGp++dHQEoZFocrAgxHQB+PXCj1wo+HciMPAABNIgFHP8mZmaAAAABHAAAAAAAAAABHP+AAAAAAAACHciQPAABHP/4UeuAAAACJSwJLBomJWAIAAABDM3IlDwAAWAAAAAAoRz/qWll9Sde6Rz/mlpXZGrjpRz/hkZJkGzKLRz/wAAAAAAAAdHImDwAAR0BH3dLxqfvnR0BKGRaHKwIMR0Afj1wo9cKPh3InDwAATlgCAAAAQ0FyKA8AAEc/8AAAAAAAAEc//hR64AAAAE0jAShHP+paWX1J17pHP+aWldkauOlHP+GRkmQbMotHP/AAAAAAAAB0cikPAABYBAAAAG1haW5yKg8AAChHP+paWX1J17pHP+aWldkauOlHP+GRkmQbMotHP/AAAAAAAAB0cisPAACJR7/wAAAAAAAAiU5lXXIsDwAAKFUKYTMwNjkyODg5NnItDwAAVQBOR0BED1wgAAAAR0BIIKPXCj1xR0BJ+FHrhR64R0AZ8rAgxJumh3IuDwAATSMBRz/JmZmgAAAARwAAAAAAAAAARz/gAAAAAAAAh3IvDwAARz/5wo9gAAAAiUsCSwaJiVgCAAAAQzJyMA8AAFgAAAAAKEc/6lpZfUnXukc/5paV2Rq46Uc/4ZGSZBsyi0c/8AAAAAAAAHRyMQ8AAEdASCCj1wo9cUdASfhR64UeuEdAGfKwIMSbpodyMg8AAE5YAQAAAENHP/AAAAAAAABHP/nCj2AAAABNJAEoRz/qWll9Sde6Rz/mlpXZGrjpRz/hkZJkGzKLRz/wAAAAAAAAdHIzDwAAWAQAAABtYWlucjQPAAAoRz/qWll9Sde6Rz/mlpXZGrjpRz/hkZJkGzKLRz/wAAAAAAAAdHI1DwAAiUe/8AAAAAAAAIlOZV1yNg8AAChVCmEzMDY5Mjg5MzZyNw8AAFUATkdARGPXAAAAAEdASFcrAgxJukdASWo9cKPXCkdAGJul41P3z4dyOA8AAE0kAUc/yZmZoAAAAEcAAAAAAAAAAEc/4AAAAAAAAIdyOQ8AAEc/9rhR4AAAAIlLAksIiYlYAgAAAE8ycjoPAABYAAAAAChHP/AAAAAAAABHP6oaGl15V9tHP6oaGl15V9tHP/AAAAAAAAB0cjsPAABHQEhXKwIMSbpHQElqPXCj1wpHQBibpeNT98+HcjwPAABOWAEAAABPRz/wAAAAAAAARz/2uFHgAAAATSUBKEc/8AAAAAAAAEc/qhoaXXlX20c/qhoaXXlX20c/8AAAAAAAAHRyPQ8AAFgEAAAAbWFpbnI+DwAAKEc/6lpZfUnXukc/5paV2Rq46Uc/4ZGSZBsyi0c/8AAAAAAAAHRyPw8AAIlHv/AAAAAAAACJTmVdckAPAAAoVQphMzA2OTI4OTc2ckEPAABVAE5HQESAAAAAAABHQEcYtDlYEGJHQEocrAgxJulHQB+tDlYEGJOHckIPAABNJQFHP8mZmaAAAABHAAAAAAAAAABHP+AAAAAAAACHckMPAABHP/4UeuAAAACJSwJLBomJWAIAAABDM3JEDwAAWAAAAAAoRz/qWll9Sde6Rz/mlpXZGrjpRz/hkZJkGzKLRz/wAAAAAAAAdHJFDwAAR0BHGLQ5WBBiR0BKHKwIMSbpR0AfrQ5WBBiTh3JGDwAATlgCAAAAQ0JyRw8AAEc/8AAAAAAAAEc//hR64AAAAE0mAShHP+paWX1J17pHP+aWldkauOlHP+GRkmQbMotHP/AAAAAAAAB0ckgPAABYBAAAAG1haW5ySQ8AAChHP+paWX1J17pHP+aWldkauOlHP+GRkmQbMotHP/AAAAAAAAB0ckoPAACJR7/wAAAAAAAAiU5lXXJLDwAAKFUKYTMwNjkyOTAxNnJMDwAAVQBOR0BE9cKAAAAAR0BGzvnbItDlR0BJjvnbItDlR0AcBR64UeuFh3JNDwAATSYBRz/JmZmgAAAARwAAAAAAAAAARz/gAAAAAAAAh3JODwAARz/+FHrgAAAAiUsCSwaJiVgCAAAAQzNyTw8AAFgAAAAAKEc/6lpZfUnXukc/5paV2Rq46Uc/4ZGSZBsyi0c/8AAAAAAAAHRyUA8AAEdARs752yLQ5UdASY752yLQ5UdAHAUeuFHrhYdyUQ8AAE5YAwAAAENHMXJSDwAARz/wAAAAAAAARz/+FHrgAAAATScBKEc/6lpZfUnXukc/5paV2Rq46Uc/4ZGSZBsyi0c/8AAAAAAAAHRyUw8AAFgEAAAAbWFpbnJUDwAAKEc/6lpZfUnXukc/5paV2Rq46Uc/4ZGSZBsyi0c/8AAAAAAAAHRyVQ8AAIlHv/AAAAAAAACJTmVdclYPAAAoVQphMzA2OTI5MDU2clcPAABVAE5HQER4UeAAAABHQEbYUeuFHrhHQEoH752yLQ5HQCKrAgxJul6HclgPAABNJwFHP8mZmaAAAABHAAAAAAAAAABHP+AAAAAAAACHclkPAABHP/4UeuAAAACJSwJLBomJWAIAAABDM3JaDwAAWAAAAAAoRz/qWll9Sde6Rz/mlpXZGrjpRz/hkZJkGzKLRz/wAAAAAAAAdHJbDwAAR0BG2FHrhR64R0BKB++dsi0OR0AiqwIMSbpeh3JcDwAATlgDAAAAQ0cycl0PAABHP/AAAAAAAABHP/4UeuAAAABNKAEoRz/qWll9Sde6Rz/mlpXZGrjpRz/hkZJkGzKLRz/wAAAAAAAAdHJeDwAAWAQAAABtYWlucl8PAAAoRz/qWll9Sde6Rz/mlpXZGrjpRz/hkZJkGzKLRz/wAAAAAAAAdHJgDwAAiUe/8AAAAAAAAIlOZWVlXXJhDwAAKFUKcjMwMTEzNDMxMnJiDwAARwAAAAAAAAAARwAAAAAAAAAARz/wAAAAAAAAh3JjDwAATolLAVgBAAAAQVUBIEsoiImJWAAAAAAoRz/qWll9Sde6Rz/mlpXZGrjpRz/hkZJkGzKLRz/wAAAAAAAAdHJkDwAARwAAAAAAAAAARwAAAAAAAAAARwAAAAAAAAAAh3JlDwAATihHP+paWX1J17pHP+aWldkauOlHP+GRkmQbMotHP/AAAAAAAAB0cmYPAACJSwJLA1gDAAAASUxFcmcPAABdcmgPAAAoXXJpDwAAKFUKYTMwNjkyOTA5NnJqDwAAVQBOR0BEWZmgAAAAR0BIG6XjU/fPR0BKfItDlYEGR0AWmJN0vGp/h3JrDwAATSgBRz/JmZmgAAAARwAAAAAAAAAARz/gAAAAAAAAh3JsDwAARz/6PXCgAAAAiUsCSweJiVgDAAAATnBscm0PAABYAAAAAChHP8gYFaB7NStHP9QUEgW8AaNHP+8fHxSYPXlHP/AAAAAAAAB0cm4PAABHQEgbpeNT989HQEp8i0OVgQZHQBaYk3S8an+Hcm8PAABOWAEAAABORz/wAAAAAAAARz/6PXCgAAAATSkBKEc/yBgVoHs1K0c/1BQSBbwBo0c/7x8fFJg9eUc/8AAAAAAAAHRycA8AAFgEAAAAbWFpbnJxDwAAKEc/6lpZfUnXukc/5paV2Rq46Uc/4ZGSZBsyi0c/8AAAAAAAAHRycg8AAIlHv/AAAAAAAACJTmVdcnMPAAAoVQphMzA2OTI5MTM2cnQPAABVAE5HQEWgAAAAAABHQEhVocrAgxJHQEpsan752yNHQBERaHKwIMWHcnUPAABNKQFHP8mZmaAAAABHAAAAAAAAAABHP+AAAAAAAACHcnYPAABHP/4UeuAAAACJSwJLBomJWAIAAABDM3J3DwAAWAAAAAAoRz/qWll9Sde6Rz/mlpXZGrjpRz/hkZJkGzKLRz/wAAAAAAAAdHJ4DwAAR0BIVaHKwIMSR0BKbGp++dsjR0AREWhysCDFh3J5DwAATlgCAAAAQ0Fyeg8AAEc/8AAAAAAAAEc//hR64AAAAE0qAShHP+paWX1J17pHP+aWldkauOlHP+GRkmQbMotHP/AAAAAAAAB0cnsPAABYBAAAAG1haW5yfA8AAChHP+paWX1J17pHP+aWldkauOlHP+GRkmQbMotHP/AAAAAAAAB0cn0PAACJR7/wAAAAAAAAiU5lXXJ+DwAAKFUKYTMwNjkyOTE3NnJ/DwAAVQBOR0BG7MzAAAAAR0BJEAAAAAAAR0BKM3S8an76R0AQ4k3S8an8h3KADwAATSoBRz/JmZmgAAAARwAAAAAAAAAARz/gAAAAAAAAh3KBDwAARz/5wo9gAAAAiUsCSwaJiVgCAAAAQzJygg8AAFgAAAAAKEc/6lpZfUnXukc/5paV2Rq46Uc/4ZGSZBsyi0c/8AAAAAAAAHRygw8AAEdASRAAAAAAAEdASjN0vGp++kdAEOJN0vGp/IdyhA8AAE5YAQAAAENHP/AAAAAAAABHP/nCj2AAAABNKwEoRz/qWll9Sde6Rz/mlpXZGrjpRz/hkZJkGzKLRz/wAAAAAAAAdHKFDwAAWAQAAABtYWlucoYPAAAoRz/qWll9Sde6Rz/mlpXZGrjpRz/hkZJkGzKLRz/wAAAAAAAAdHKHDwAAiUe/8AAAAAAAAIlOZV1yiA8AAChVCmEzMDY5MjkyMTZyiQ8AAFUATkdARe9cIAAAAEdASUBBiTdLx0dAScKwIMSbpkdAC4EGJN0vG4dyig8AAE0rAUc/yZmZoAAAAEcAAAAAAAAAAEc/4AAAAAAAAIdyiw8AAEc/9rhR4AAAAIlLAksIiYlYAgAAAE8ycowPAABYAAAAAChHP/AAAAAAAABHP6oaGl15V9tHP6oaGl15V9tHP/AAAAAAAAB0co0PAABHQElAQYk3S8dHQEnCsCDEm6ZHQAuBBiTdLxuHco4PAABOWAEAAABPRz/wAAAAAAAARz/2uFHgAAAATSwBKEc/8AAAAAAAAEc/qhoaXXlX20c/qhoaXXlX20c/8AAAAAAAAHRyjw8AAFgEAAAAbWFpbnKQDwAAKEc/6lpZfUnXukc/5paV2Rq46Uc/4ZGSZBsyi0c/8AAAAAAAAHRykQ8AAIlHv/AAAAAAAACJTmVdcpIPAAAoVQphMzA2OTI5MjU2cpMPAABVAE5HQEXZmaAAAABHQEg987ZFoctHQEsXztkWhytHQAxFocrAgxKHcpQPAABNLAFHP8mZmaAAAABHAAAAAAAAAABHP+AAAAAAAACHcpUPAABHP/4UeuAAAACJSwJLBomJWAIAAABDM3KWDwAAWAAAAAAoRz/qWll9Sde6Rz/mlpXZGrjpRz/hkZJkGzKLRz/wAAAAAAAAdHKXDwAAR0BIPfO2RaHLR0BLF87ZFocrR0AMRaHKwIMSh3KYDwAATlgCAAAAQ0JymQ8AAEc/8AAAAAAAAEc//hR64AAAAE0tAShHP+paWX1J17pHP+aWldkauOlHP+GRkmQbMotHP/AAAAAAAAB0cpoPAABYBAAAAG1haW5ymw8AAChHP+paWX1J17pHP+aWldkauOlHP+GRkmQbMotHP/AAAAAAAAB0cpwPAACJR7/wAAAAAAAAiU5lXXKdDwAAKFUKYTMwNjkyOTI5NnKeDwAAVQBOR0BGh64gAAAAR0BHgEGJN0vHR0BLSVgQYk3TR0AMItDlYEGJh3KfDwAATS0BRz/JmZmgAAAARwAAAAAAAAAARz/gAAAAAAAAh3KgDwAARz/+FHrgAAAAiUsCSwaJiVgCAAAAQzNyoQ8AAFgAAAAAKEc/6lpZfUnXukc/5paV2Rq46Uc/4ZGSZBsyi0c/8AAAAAAAAHRyog8AAEdAR4BBiTdLx0dAS0lYEGJN00dADCLQ5WBBiYdyow8AAE5YAwAAAENHMXKkDwAARz/wAAAAAAAARz/+FHrgAAAATS4BKEc/6lpZfUnXukc/5paV2Rq46Uc/4ZGSZBsyi0c/8AAAAAAAAHRypQ8AAFgEAAAAbWFpbnKmDwAAKEc/6lpZfUnXukc/5paV2Rq46Uc/4ZGSZBsyi0c/8AAAAAAAAHRypw8AAIlHv/AAAAAAAACJTmVdcqgPAAAoVQphMzA2OTI5MzM2cqkPAABVAE5HQEanriAAAABHQEiKwIMSbphHQEsKn752yLRHQAEYk3S8an+HcqoPAABNLgFHP8mZmaAAAABHAAAAAAAAAABHP+AAAAAAAACHcqsPAABHP/4UeuAAAACJSwJLBomJWAIAAABDM3KsDwAAWAAAAAAoRz/qWll9Sde6Rz/mlpXZGrjpRz/hkZJkGzKLRz/wAAAAAAAAdHKtDwAAR0BIisCDEm6YR0BLCp++dsi0R0ABGJN0vGp/h3KuDwAATlgDAAAAQ0cycq8PAABHP/AAAAAAAABHP/4UeuAAAABNLwEoRz/qWll9Sde6Rz/mlpXZGrjpRz/hkZJkGzKLRz/wAAAAAAAAdHKwDwAAWAQAAABtYWlucrEPAAAoRz/qWll9Sde6Rz/mlpXZGrjpRz/hkZJkGzKLRz/wAAAAAAAAdHKyDwAAiUe/8AAAAAAAAIlOZV1ysw8AAChVCmEzMDY5MjkzNzZytA8AAFUATkdARU4UgAAAAEdAR17ZFocrAkdATAGp++dsi0dACJul41P3z4dytQ8AAE0vAUc/yZmZoAAAAEcAAAAAAAAAAEc/4AAAAAAAAIdytg8AAEc//hR64AAAAIlLAksGiYlYAgAAAEMzcrcPAABYAAAAAChHP+paWX1J17pHP+aWldkauOlHP+GRkmQbMotHP/AAAAAAAAB0crgPAABHQEde2RaHKwJHQEwBqfvnbItHQAibpeNT98+HcrkPAABOWAMAAABDRDFyug8AAEc/8AAAAAAAAEc//hR64AAAAE0wAShHP+paWX1J17pHP+aWldkauOlHP+GRkmQbMotHP/AAAAAAAAB0crsPAABYBAAAAG1haW5yvA8AAChHP+paWX1J17pHP+aWldkauOlHP+GRkmQbMotHP/AAAAAAAAB0cr0PAACJR7/wAAAAAAAAiU5lZWVdcr4PAAAoVQpyMzAxMTM0MzUycr8PAABHAAAAAAAAAABHAAAAAAAAAABHP/AAAAAAAACHcsAPAABOiUsBWAEAAABBVQEgSymIiYlYAAAAAChHP+paWX1J17pHP+aWldkauOlHP+GRkmQbMotHP/AAAAAAAAB0csEPAABHAAAAAAAAAABHAAAAAAAAAABHAAAAAAAAAACHcsIPAABOKEc/6lpZfUnXukc/5paV2Rq46Uc/4ZGSZBsyi0c/8AAAAAAAAHRyww8AAIlLAksDWAMAAABBU1ByxA8AAF1yxQ8AAChdcsYPAAAoVQphMzA2OTI5NDE2cscPAABVAE5HQEWR64AAAABHQEl7peNT989HQEqCbpeNT99HQBQ+dsi0OViHcsgPAABNMAFHP8mZmaAAAABHAAAAAAAAAABHP+AAAAAAAACHcskPAABHP/o9cKAAAACJSwJLB4mJWAMAAABOcGxyyg8AAFgAAAAAKEc/yBgVoHs1K0c/1BQSBbwBo0c/7x8fFJg9eUc/8AAAAAAAAHRyyw8AAEdASXul41P3z0dASoJul41P30dAFD52yLQ5WIdyzA8AAE5YAQAAAE5HP/AAAAAAAABHP/o9cKAAAABNMQEoRz/IGBWgezUrRz/UFBIFvAGjRz/vHx8UmD15Rz/wAAAAAAAAdHLNDwAAWAQAAABtYWlucs4PAAAoRz/qWll9Sde6Rz/mlpXZGrjpRz/hkZJkGzKLRz/wAAAAAAAAdHLPDwAAiUe/8AAAAAAAAIlOZV1y0A8AAChVCmEzMDY5Mjk0NTZy0Q8AAFUATkdARvmZoAAAAEdASjO2RaHKwUdASmKPXCj1w0dAE/nbItDlYIdy0g8AAE0xAUc/yZmZoAAAAEcAAAAAAAAAAEc/4AAAAAAAAIdy0w8AAEc//hR64AAAAIlLAksGiYlYAgAAAEMzctQPAABYAAAAAChHP+paWX1J17pHP+aWldkauOlHP+GRkmQbMotHP/AAAAAAAAB0ctUPAABHQEoztkWhysFHQEpij1wo9cNHQBP52yLQ5WCHctYPAABOWAIAAABDQXLXDwAARz/wAAAAAAAARz/+FHrgAAAATTIBKEc/6lpZfUnXukc/5paV2Rq46Uc/4ZGSZBsyi0c/8AAAAAAAAHRy2A8AAFgEAAAAbWFpbnLZDwAAKEc/6lpZfUnXukc/5paV2Rq46Uc/4ZGSZBsyi0c/8AAAAAAAAHRy2g8AAIlHv/AAAAAAAACJTmVdctsPAAAoVQphMzA2OTI5NDk2ctwPAABVAE5HQEXuFIAAAABHQEpjdLxqfvpHQEm1HrhR64VHQBZiTdLxqfyHct0PAABNMgFHP8mZmaAAAABHAAAAAAAAAABHP+AAAAAAAACHct4PAABHP/nCj2AAAACJSwJLBomJWAIAAABDMnLfDwAAWAAAAAAoRz/qWll9Sde6Rz/mlpXZGrjpRz/hkZJkGzKLRz/wAAAAAAAAdHLgDwAAR0BKY3S8an76R0BJtR64UeuFR0AWYk3S8an8h3LhDwAATlgBAAAAQ0c/8AAAAAAAAEc/+cKPYAAAAE0zAShHP+paWX1J17pHP+aWldkauOlHP+GRkmQbMotHP/AAAAAAAAB0cuIPAABYBAAAAG1haW5y4w8AAChHP+paWX1J17pHP+aWldkauOlHP+GRkmQbMotHP/AAAAAAAAB0cuQPAACJR7/wAAAAAAAAiU5lXXLlDwAAKFUKYTMwNjkyOTUzNnLmDwAAVQBOR0BGMzNAAAAAR0BK3ItDlYEGR0BJYo9cKPXDR0AUij1wo9cKh3LnDwAATTMBRz/JmZmgAAAARwAAAAAAAAAARz/gAAAAAAAAh3LoDwAARz/2uFHgAAAAiUsCSwiJiVgCAAAATzJy6Q8AAFgAAAAAKEc/8AAAAAAAAEc/qhoaXXlX20c/qhoaXXlX20c/8AAAAAAAAHRy6g8AAEdAStyLQ5WBBkdASWKPXCj1w0dAFIo9cKPXCody6w8AAE5YAQAAAE9HP/AAAAAAAABHP/a4UeAAAABNNAEoRz/wAAAAAAAARz+qGhpdeVfbRz+qGhpdeVfbRz/wAAAAAAAAdHLsDwAAWAQAAABtYWlucu0PAAAoRz/qWll9Sde6Rz/mlpXZGrjpRz/hkZJkGzKLRz/wAAAAAAAAdHLuDwAAiUe/8AAAAAAAAIlOZV1y7w8AAChVCmEzMDY5Mjk1NzZy8A8AAFUATkdAR2KPYAAAAEdASpVgQYk3TEdASvYEGJN0vEdAFp64UeuFH4dy8Q8AAE00AUc/yZmZoAAAAEcAAAAAAAAAAEc/4AAAAAAAAIdy8g8AAEc//hR64AAAAIlLAksGiYlYAgAAAEMzcvMPAABYAAAAAChHP+paWX1J17pHP+aWldkauOlHP+GRkmQbMotHP/AAAAAAAAB0cvQPAABHQEqVYEGJN0xHQEr2BBiTdLxHQBaeuFHrhR+HcvUPAABOWAIAAABDQnL2DwAARz/wAAAAAAAARz/+FHrgAAAATTUBKEc/6lpZfUnXukc/5paV2Rq46Uc/4ZGSZBsyi0c/8AAAAAAAAHRy9w8AAFgEAAAAbWFpbnL4DwAAKEc/6lpZfUnXukc/5paV2Rq46Uc/4ZGSZBsyi0c/8AAAAAAAAHRy+Q8AAIlHv/AAAAAAAACJTmVdcvoPAAAoVQphMzA2OTI5NjE2cvsPAABVAE5HQEkBR6AAAABHQEqDU/fO2RdHQEudT987ZFpHQBOHKwIMSbqHcvwPAABNNQFHP8mZmaAAAABHAAAAAAAAAABHP+AAAAAAAACHcv0PAABHP/4UeuAAAACJSwJLBomJWAMAAABDYWNy/g8AAFgAAAAAKEc/6lpZfUnXukc/5paV2Rq46Uc/4ZGSZBsyi0c/8AAAAAAAAHRy/w8AAEdASoNT987ZF0dAS51P3ztkWkdAE4crAgxJuodyABAAAE5YAgAAAENHcgEQAABHP/AAAAAAAABHP/4UeuAAAABNNgEoRz/qWll9Sde6Rz/mlpXZGrjpRz/hkZJkGzKLRz/wAAAAAAAAdHICEAAAWAQAAABtYWlucgMQAAAoRz/qWll9Sde6Rz/mlpXZGrjpRz/hkZJkGzKLRz/wAAAAAAAAdHIEEAAAiUe/8AAAAAAAAIlOZV1yBRAAAChVCmEzMDY5OTUyNDhyBhAAAFUATkdASyAAAAAAAEdASlFocrAgxUdAS5YEGJN0vEdADZeNT987ZIdyBxAAAE02AUc/yZmZoAAAAEcAAAAAAAAAAEc/4AAAAAAAAIdyCBAAAEc/9rhR4AAAAIlLAksIiYlYAwAAAE8yLXIJEAAAWAAAAAAoRz/wAAAAAAAARz+qGhpdeVfbRz+qGhpdeVfbRz/wAAAAAAAAdHIKEAAAR0BKUWhysCDFR0BLlgQYk3S8R0ANl41P3ztkh3ILEAAATlgDAAAAT0QxcgwQAABHP/AAAAAAAABHP/a4UeAAAABNNwEoRz/wAAAAAAAARz+qGhpdeVfbRz+qGhpdeVfbRz/wAAAAAAAAdHINEAAAWAQAAABtYWlucg4QAAAoRz/qWll9Sde6Rz/mlpXZGrjpRz/hkZJkGzKLRz/wAAAAAAAAdHIPEAAAiUe/8AAAAAAAAIlOZV1yEBAAAChVCmEzMDY5OTUyODhyERAAAFUATkdATGZmYAAAAEdASqYk3S8aoEdATCcrAgxJukdAFcrAgxJumIdyEhAAAE03AUc/yZmZoAAAAEcAAAAAAAAAAEc/4AAAAAAAAIdyExAAAEc/9rhR4AAAAIlLAksIiYlYAwAAAE8yLXIUEAAAWAAAAAAoRz/wAAAAAAAARz+qGhpdeVfbRz+qGhpdeVfbRz/wAAAAAAAAdHIVEAAAR0BKpiTdLxqgR0BMJysCDEm6R0AVysCDEm6Yh3IWEAAATlgDAAAAT0QychcQAABHP/AAAAAAAABHP/a4UeAAAABNOAEoRz/wAAAAAAAARz+qGhpdeVfbRz+qGhpdeVfbRz/wAAAAAAAAdHIYEAAAWAQAAABtYWluchkQAAAoRz/qWll9Sde6Rz/mlpXZGrjpRz/hkZJkGzKLRz/wAAAAAAAAdHIaEAAAiUe/8AAAAAAAAIlOZWVlXXIbEAAAKFUKcjMwMTEzNDM5MnIcEAAARwAAAAAAAAAARwAAAAAAAAAARz/wAAAAAAAAh3IdEAAATolLAVgBAAAAQVUBIEsqiImJWAAAAAAoRz/qWll9Sde6Rz/mlpXZGrjpRz/hkZJkGzKLRz/wAAAAAAAAdHIeEAAARwAAAAAAAAAARwAAAAAAAAAARwAAAAAAAAAAh3IfEAAATihHP+paWX1J17pHP+aWldkauOlHP+GRkmQbMotHP/AAAAAAAAB0ciAQAACJSwJLA1gDAAAAQUxBciEQAABdciIQAAAoXXIjEAAAKFUKYTMwNjk5NTMyOHIkEAAAVQBOR0BFzMzAAAAAR0BKBysCDEm6R0BJe6XjU/fPR0AagAAAAAAAh3IlEAAATTgBRz/JmZmgAAAARwAAAAAAAAAARz/gAAAAAAAAh3ImEAAARz/6PXCgAAAAiUsCSweJiVgDAAAATnBscicQAABYAAAAAChHP8gYFaB7NStHP9QUEgW8AaNHP+8fHxSYPXlHP/AAAAAAAAB0cigQAABHQEoHKwIMSbpHQEl7peNT989HQBqAAAAAAACHcikQAABOWAEAAABORz/wAAAAAAAARz/6PXCgAAAATTkBKEc/yBgVoHs1K0c/1BQSBbwBo0c/7x8fFJg9eUc/8AAAAAAAAHRyKhAAAFgEAAAAbWFpbnIrEAAAKEc/6lpZfUnXukc/5paV2Rq46Uc/4ZGSZBsyi0c/8AAAAAAAAHRyLBAAAIlHv/AAAAAAAACJTmVdci0QAAAoVQphMzA2OTk1MzY4ci4QAABVAE5HQEPR64AAAABHQEoqXjU/fO5HQEjTU/fO2RdHQBzDlYEGJN2Hci8QAABNOQFHP8mZmaAAAABHAAAAAAAAAABHP+AAAAAAAACHcjAQAABHP/4UeuAAAACJSwJLBomJWAIAAABDM3IxEAAAWAAAAAAoRz/qWll9Sde6Rz/mlpXZGrjpRz/hkZJkGzKLRz/wAAAAAAAAdHIyEAAAR0BKKl41P3zuR0BI01P3ztkXR0Acw5WBBiTdh3IzEAAATlgCAAAAQ0FyNBAAAEc/8AAAAAAAAEc//hR64AAAAE06AShHP+paWX1J17pHP+aWldkauOlHP+GRkmQbMotHP/AAAAAAAAB0cjUQAABYBAAAAG1haW5yNhAAAChHP+paWX1J17pHP+aWldkauOlHP+GRkmQbMotHP/AAAAAAAAB0cjcQAACJR7/wAAAAAAAAiU5lXXI4EAAAKFUKYTMwNjk5NTQwOHI5EAAAVQBOR0BGeuFAAAAAR0BKEWhysCDFR0BIRqfvnbItR0AYmZmZmZmah3I6EAAATToBRz/JmZmgAAAARwAAAAAAAAAARz/gAAAAAAAAh3I7EAAARz/5wo9gAAAAiUsCSwaJiVgCAAAAQzJyPBAAAFgAAAAAKEc/6lpZfUnXukc/5paV2Rq46Uc/4ZGSZBsyi0c/8AAAAAAAAHRyPRAAAEdAShFocrAgxUdASEan752yLUdAGJmZmZmZmodyPhAAAE5YAQAAAENHP/AAAAAAAABHP/nCj2AAAABNOwEoRz/qWll9Sde6Rz/mlpXZGrjpRz/hkZJkGzKLRz/wAAAAAAAAdHI/EAAAWAQAAABtYWluckAQAAAoRz/qWll9Sde6Rz/mlpXZGrjpRz/hkZJkGzKLRz/wAAAAAAAAdHJBEAAAiUe/8AAAAAAAAIlOZV1yQhAAAChVCmEzMDY5OTU0NDhyQxAAAFUATkdAROuFIAAAAEdASnmZmZmZmkdAR9AAAAAAAEdAGCbpeNT99IdyRBAAAE07AUc/yZmZoAAAAEcAAAAAAAAAAEc/4AAAAAAAAIdyRRAAAEc/9rhR4AAAAIlLAksIiYlYAgAAAE8yckYQAABYAAAAAChHP/AAAAAAAABHP6oaGl15V9tHP6oaGl15V9tHP/AAAAAAAAB0ckcQAABHQEp5mZmZmZpHQEfQAAAAAABHQBgm6XjU/fSHckgQAABOWAEAAABPRz/wAAAAAAAARz/2uFHgAAAATTwBKEc/8AAAAAAAAEc/qhoaXXlX20c/qhoaXXlX20c/8AAAAAAAAHRySRAAAFgEAAAAbWFpbnJKEAAAKEc/6lpZfUnXukc/5paV2Rq46Uc/4ZGSZBsyi0c/8AAAAAAAAHRySxAAAIlHv/AAAAAAAACJTmVdckwQAAAoVQphMzA2OTk1NDg4ck0QAABVAE5HQEUHriAAAABHQEm4UeuFHrhHQEi0WhysCDFHQCDN0vGp++eHck4QAABNPAFHP8mZmaAAAABHAAAAAAAAAABHP+AAAAAAAACHck8QAABHP/4UeuAAAACJSwJLBomJWAIAAABDM3JQEAAAWAAAAAAoRz/qWll9Sde6Rz/mlpXZGrjpRz/hkZJkGzKLRz/wAAAAAAAAdHJREAAAR0BJuFHrhR64R0BItFocrAgxR0AgzdLxqfvnh3JSEAAATlgCAAAAQ0JyUxAAAEc/8AAAAAAAAEc//hR64AAAAE09AShHP+paWX1J17pHP+aWldkauOlHP+GRkmQbMotHP/AAAAAAAAB0clQQAABYBAAAAG1haW5yVRAAAChHP+paWX1J17pHP+aWldkauOlHP+GRkmQbMotHP/AAAAAAAAB0clYQAACJR7/wAAAAAAAAiU5lZWVdclcQAAAoVQpyMzAxMTM0NDMyclgQAABHAAAAAAAAAABHAAAAAAAAAABHP/AAAAAAAACHclkQAABOiUsBWAEAAABBVQEgSyuIiYlYAAAAAChHP+paWX1J17pHP+aWldkauOlHP+GRkmQbMotHP/AAAAAAAAB0cloQAABHAAAAAAAAAABHAAAAAAAAAABHAAAAAAAAAACHclsQAABOKEc/6lpZfUnXukc/5paV2Rq46Uc/4ZGSZBsyi0c/8AAAAAAAAHRyXBAAAIlLAksDWAMAAABHTFVyXRAAAF1yXhAAAChdcl8QAAAoVQphMzA2OTk1NTI4cmAQAABVAE5HQEUYUeAAAABHQEmGJN0vGqBHQEhRBiTdLxtHQBWIMSbpeNWHcmEQAABNPQFHP8mZmaAAAABHAAAAAAAAAABHP+AAAAAAAACHcmIQAABHP/o9cKAAAACJSwJLB4mJWAMAAABOcGxyYxAAAFgAAAAAKEc/yBgVoHs1K0c/1BQSBbwBo0c/7x8fFJg9eUc/8AAAAAAAAHRyZBAAAEdASYYk3S8aoEdASFEGJN0vG0dAFYgxJul41YdyZRAAAE5YAQAAAE5HP/AAAAAAAABHP/o9cKAAAABNPgEoRz/IGBWgezUrRz/UFBIFvAGjRz/vHx8UmD15Rz/wAAAAAAAAdHJmEAAAWAQAAABtYWlucmcQAAAoRz/qWll9Sde6Rz/mlpXZGrjpRz/hkZJkGzKLRz/wAAAAAAAAdHJoEAAAiUe/8AAAAAAAAIlOZV1yaRAAAChVCmEzMDY5OTU1NjhyahAAAFUATkdARlMzQAAAAEdASW2RaHKwIUdAR9VgQYk3TEdAET52yLQ5WIdyaxAAAE0+AUc/yZmZoAAAAEcAAAAAAAAAAEc/4AAAAAAAAIdybBAAAEc//hR64AAAAIlLAksGiYlYAgAAAEMzcm0QAABYAAAAAChHP+paWX1J17pHP+aWldkauOlHP+GRkmQbMotHP/AAAAAAAAB0cm4QAABHQEltkWhysCFHQEfVYEGJN0xHQBE+dsi0OViHcm8QAABOWAIAAABDQXJwEAAARz/wAAAAAAAARz/+FHrgAAAATT8BKEc/6lpZfUnXukc/5paV2Rq46Uc/4ZGSZBsyi0c/8AAAAAAAAHRycRAAAFgEAAAAbWFpbnJyEAAAKEc/6lpZfUnXukc/5paV2Rq46Uc/4ZGSZBsyi0c/8AAAAAAAAHRycxAAAIlHv/AAAAAAAACJTmVdcnQQAAAoVQphMzA2OTk1NjA4cnUQAABVAE5HQEUuFIAAAABHQEn7ItDlYEJHQEfkm6XjU/hHQAogxJul41SHcnYQAABNPwFHP8mZmaAAAABHAAAAAAAAAABHP+AAAAAAAACHcncQAABHP/nCj2AAAACJSwJLBomJWAIAAABDMnJ4EAAAWAAAAAAoRz/qWll9Sde6Rz/mlpXZGrjpRz/hkZJkGzKLRz/wAAAAAAAAdHJ5EAAAR0BJ+yLQ5WBCR0BH5Jul41P4R0AKIMSbpeNUh3J6EAAATlgBAAAAQ0c/8AAAAAAAAEc/+cKPYAAAAE1AAShHP+paWX1J17pHP+aWldkauOlHP+GRkmQbMotHP/AAAAAAAAB0cnsQAABYBAAAAG1haW5yfBAAAChHP+paWX1J17pHP+aWldkauOlHP+GRkmQbMotHP/AAAAAAAAB0cn0QAACJR7/wAAAAAAAAiU5lXXJ+EAAAKFUKYTMwNjk5NTY0OHJ/EAAAVQBOR0BE9cKAAAAAR0BKSNT987ZGR0BHZHrhR64UR0AG9cKPXCj2h3KAEAAATUABRz/JmZmgAAAARwAAAAAAAAAARz/gAAAAAAAAh3KBEAAARz/2uFHgAAAAiUsCSwiJiVgCAAAATzJyghAAAFgAAAAAKEc/8AAAAAAAAEc/qhoaXXlX20c/qhoaXXlX20c/8AAAAAAAAHRygxAAAEdASkjU/fO2RkdAR2R64UeuFEdABvXCj1wo9odyhBAAAE5YAQAAAE9HP/AAAAAAAABHP/a4UeAAAABNQQEoRz/wAAAAAAAARz+qGhpdeVfbRz+qGhpdeVfbRz/wAAAAAAAAdHKFEAAAWAQAAABtYWlucoYQAAAoRz/qWll9Sde6Rz/mlpXZGrjpRz/hkZJkGzKLRz/wAAAAAAAAdHKHEAAAiUe/8AAAAAAAAIlOZV1yiBAAAChVCmEzMDY5OTU2ODhyiRAAAFUATkdARUKPYAAAAEdASLuFHrhR7EdAR+uFHrhR7EdADXrhR64Ue4dyihAAAE1BAUc/yZmZoAAAAEcAAAAAAAAAAEc/4AAAAAAAAIdyixAAAEc//hR64AAAAIlLAksGiYlYAgAAAEMzcowQAABYAAAAAChHP+paWX1J17pHP+aWldkauOlHP+GRkmQbMotHP/AAAAAAAAB0co0QAABHQEi7hR64UexHQEfrhR64UexHQA164UeuFHuHco4QAABOWAIAAABDQnKPEAAARz/wAAAAAAAARz/+FHrgAAAATUIBKEc/6lpZfUnXukc/5paV2Rq46Uc/4ZGSZBsyi0c/8AAAAAAAAHRykBAAAFgEAAAAbWFpbnKREAAAKEc/6lpZfUnXukc/5paV2Rq46Uc/4ZGSZBsyi0c/8AAAAAAAAHRykhAAAIlHv/AAAAAAAACJTmVdcpMQAAAoVQphMzA2OTk1NzI4cpQQAABVAE5HQElx64AAAABHQEiWBBiTdLxHQEdnjU/fO2RHQAUGJN0vGqCHcpUQAABNQgFHP8mZmaAAAABHAAAAAAAAAABHP+AAAAAAAACHcpYQAABHP/4UeuAAAACJSwJLBomJWAIAAABDM3KXEAAAWAAAAAAoRz/qWll9Sde6Rz/mlpXZGrjpRz/hkZJkGzKLRz/wAAAAAAAAdHKYEAAAR0BIlgQYk3S8R0BHZ41P3ztkR0AFBiTdLxqgh3KZEAAATlgCAAAAQ0dymhAAAEc/8AAAAAAAAEc//hR64AAAAE1DAShHP+paWX1J17pHP+aWldkauOlHP+GRkmQbMotHP/AAAAAAAAB0cpsQAABYBAAAAG1haW5ynBAAAChHP+paWX1J17pHP+aWldkauOlHP+GRkmQbMotHP/AAAAAAAAB0cp0QAACJR7/wAAAAAAAAiU5lXXKeEAAAKFUKYTMwNjk5NTc2OHKfEAAAVQBOR0BKLhSAAAAAR0BH4Yk3S8aoR0BHdHrhR64UR0AAdsi0OVgQh3KgEAAATUMBRz/JmZmgAAAARwAAAAAAAAAARz/gAAAAAAAAh3KhEAAARz/+FHrgAAAAiUsCSwaJiVgDAAAAQ2FjcqIQAABYAAAAAChHP+paWX1J17pHP+aWldkauOlHP+GRkmQbMotHP/AAAAAAAAB0cqMQAABHQEfhiTdLxqhHQEd0euFHrhRHQAB2yLQ5WBCHcqQQAABOWAIAAABDRHKlEAAARz/wAAAAAAAARz/+FHrgAAAATUQBKEc/6lpZfUnXukc/5paV2Rq46Uc/4ZGSZBsyi0c/8AAAAAAAAHRyphAAAFgEAAAAbWFpbnKnEAAAKEc/6lpZfUnXukc/5paV2Rq46Uc/4ZGSZBsyi0c/8AAAAAAAAHRyqBAAAIlHv/AAAAAAAACJTmVdcqkQAAAoVQphMzA2OTk1ODA4cqoQAABVAE5HQEsI9cAAAABHQEeDEm6XjVBHQEftLxqfvndHQANWBBiTdLyHcqsQAABNRAFHP8mZmaAAAABHAAAAAAAAAABHP+AAAAAAAACHcqwQAABHP/a4UeAAAACJSwJLCImJWAMAAABPMi1yrRAAAFgAAAAAKEc/8AAAAAAAAEc/qhoaXXlX20c/qhoaXXlX20c/8AAAAAAAAHRyrhAAAEdAR4MSbpeNUEdAR+0vGp++d0dAA1YEGJN0vIdyrxAAAE5YAwAAAE9FMXKwEAAARz/wAAAAAAAARz/2uFHgAAAATUUBKEc/8AAAAAAAAEc/qhoaXXlX20c/qhoaXXlX20c/8AAAAAAAAHRysRAAAFgEAAAAbWFpbnKyEAAAKEc/6lpZfUnXukc/5paV2Rq46Uc/4ZGSZBsyi0c/8AAAAAAAAHRysxAAAIlHv/AAAAAAAACJTmVdcrQQAAAoVQphMzA2OTk1ODQ4crUQAABVAE5HQEzBR6AAAABHQEe0m6XjU/hHQEcFYEGJN0xHP/O+dsi0OViHcrYQAABNRQFHP8mZmaAAAABHAAAAAAAAAABHP+AAAAAAAACHcrcQAABHP/a4UeAAAACJSwJLCImJWAMAAABPMi1yuBAAAFgAAAAAKEc/8AAAAAAAAEc/qhoaXXlX20c/qhoaXXlX20c/8AAAAAAAAHRyuRAAAEdAR7SbpeNT+EdARwVgQYk3TEc/8752yLQ5WIdyuhAAAE5YAwAAAE9FMnK7EAAARz/wAAAAAAAARz/2uFHgAAAATUYBKEc/8AAAAAAAAEc/qhoaXXlX20c/qhoaXXlX20c/8AAAAAAAAHRyvBAAAFgEAAAAbWFpbnK9EAAAKEc/6lpZfUnXukc/5paV2Rq46Uc/4ZGSZBsyi0c/8AAAAAAAAHRyvhAAAIlHv/AAAAAAAACJTmVlZV1yvxAAAChVCnIzMDExMzQ0NzJywBAAAEcAAAAAAAAAAEcAAAAAAAAAAEc/8AAAAAAAAIdywRAAAE6JSwFYAQAAAEFVASBLLIiJiVgAAAAAKEc/6lpZfUnXukc/5paV2Rq46Uc/4ZGSZBsyi0c/8AAAAAAAAHRywhAAAEcAAAAAAAAAAEcAAAAAAAAAAEcAAAAAAAAAAIdywxAAAE4oRz/qWll9Sde6Rz/mlpXZGrjpRz/hkZJkGzKLRz/wAAAAAAAAdHLEEAAAiUsCSwNYAwAAAEFMQXLFEAAAXXLGEAAAKF1yxxAAAChVCmEzMDY5OTU4ODhyyBAAAFUATkdARdhR4AAAAEdASh8an752yUdASIDlYEGJN0dABnztkWhysIdyyRAAAE1GAUc/yZmZoAAAAEcAAAAAAAAAAEc/4AAAAAAAAIdyyhAAAEc/+j1woAAAAIlLAksHiYlYAwAAAE5wbHLLEAAAWAAAAAAoRz/IGBWgezUrRz/UFBIFvAGjRz/vHx8UmD15Rz/wAAAAAAAAdHLMEAAAR0BKHxqfvnbJR0BIgOVgQYk3R0AGfO2RaHKwh3LNEAAATlgBAAAATkc/8AAAAAAAAEc/+j1woAAAAE1HAShHP8gYFaB7NStHP9QUEgW8AaNHP+8fHxSYPXlHP/AAAAAAAAB0cs4QAABYBAAAAG1haW5yzxAAAChHP+paWX1J17pHP+aWldkauOlHP+GRkmQbMotHP/AAAAAAAAB0ctAQAACJR7/wAAAAAAAAiU5lXXLREAAAKFUKYTMwNjk5NTkyOHLSEAAAVQBOR0BFEKPgAAAAR0BKoWhysCDFR0BIlysCDEm6Rz/8hysCDEm6h3LTEAAATUcBRz/JmZmgAAAARwAAAAAAAAAARz/gAAAAAAAAh3LUEAAARz/+FHrgAAAAiUsCSwaJiVgCAAAAQzNy1RAAAFgAAAAAKEc/6lpZfUnXukc/5paV2Rq46Uc/4ZGSZBsyi0c/8AAAAAAAAHRy1hAAAEdASqFocrAgxUdASJcrAgxJukc//IcrAgxJuody1xAAAE5YAgAAAENBctgQAABHP/AAAAAAAABHP/4UeuAAAABNSAEoRz/qWll9Sde6Rz/mlpXZGrjpRz/hkZJkGzKLRz/wAAAAAAAAdHLZEAAAWAQAAABtYWluctoQAAAoRz/qWll9Sde6Rz/mlpXZGrjpRz/hkZJkGzKLRz/wAAAAAAAAdHLbEAAAiUe/8AAAAAAAAIlOZV1y3BAAAChVCmEzMDY5OTU5Njhy3RAAAFUATkdARVhR4AAAAEdAS1AAAAAAAEdASFk3S8an8EdAAhiTdLxqf4dy3hAAAE1IAUc/yZmZoAAAAEcAAAAAAAAAAEc/4AAAAAAAAIdy3xAAAEc/+cKPYAAAAIlLAksGiYlYAgAAAEMycuAQAABYAAAAAChHP+paWX1J17pHP+aWldkauOlHP+GRkmQbMotHP/AAAAAAAAB0cuEQAABHQEtQAAAAAABHQEhZN0vGp/BHQAIYk3S8an+HcuIQAABOWAEAAABDRz/wAAAAAAAARz/5wo9gAAAATUkBKEc/6lpZfUnXukc/5paV2Rq46Uc/4ZGSZBsyi0c/8AAAAAAAAHRy4xAAAFgEAAAAbWFpbnLkEAAAKEc/6lpZfUnXukc/5paV2Rq46Uc/4ZGSZBsyi0c/8AAAAAAAAHRy5RAAAIlHv/AAAAAAAACJTmVdcuYQAAAoVQphMzA2OTk2MDA4cucQAABVAE5HQEWLhSAAAABHQEutLxqfvndHQEgFHrhR64VHP/gtDlYEGJOHcugQAABNSQFHP8mZmaAAAABHAAAAAAAAAABHP+AAAAAAAACHcukQAABHP/a4UeAAAACJSwJLCImJWAIAAABPMnLqEAAAWAAAAAAoRz/wAAAAAAAARz+qGhpdeVfbRz+qGhpdeVfbRz/wAAAAAAAAdHLrEAAAR0BLrS8an753R0BIBR64UeuFRz/4LQ5WBBiTh3LsEAAATlgBAAAAT0c/8AAAAAAAAEc/9rhR4AAAAE1KAShHP/AAAAAAAABHP6oaGl15V9tHP6oaGl15V9tHP/AAAAAAAAB0cu0QAABYBAAAAG1haW5y7hAAAChHP+paWX1J17pHP+aWldkauOlHP+GRkmQbMotHP/AAAAAAAAB0cu8QAACJR7/wAAAAAAAAiU5lXXLwEAAAKFUKYTMwNjk5NjA0OHLxEAAAVQBOR0BFtwpAAAAAR0BKqVgQYk3TR0BJUan752yLRz/1XCj1wo9ch3LyEAAATUoBRz/JmZmgAAAARwAAAAAAAAAARz/gAAAAAAAAh3LzEAAARz/+FHrgAAAAiUsCSwaJiVgCAAAAQzNy9BAAAFgAAAAAKEc/6lpZfUnXukc/5paV2Rq46Uc/4ZGSZBsyi0c/8AAAAAAAAHRy9RAAAEdASqlYEGJN00dASVGp++dsi0c/9Vwo9cKPXIdy9hAAAE5YAgAAAENCcvcQAABHP/AAAAAAAABHP/4UeuAAAABNSwEoRz/qWll9Sde6Rz/mlpXZGrjpRz/hkZJkGzKLRz/wAAAAAAAAdHL4EAAAWAQAAABtYWlucvkQAAAoRz/qWll9Sde6Rz/mlpXZGrjpRz/hkZJkGzKLRz/wAAAAAAAAdHL6EAAAiUe/8AAAAAAAAIlOZWVlXXL7EAAAKFUKcjMwMTEzNDUxMnL8EAAARwAAAAAAAAAARwAAAAAAAAAARz/wAAAAAAAAh3L9EAAATolLAVgBAAAAQVUBIEstiImJWAAAAAAoRz/qWll9Sde6Rz/mlpXZGrjpRz/hkZJkGzKLRz/wAAAAAAAAdHL+EAAARwAAAAAAAAAARwAAAAAAAAAARwAAAAAAAAAAh3L/EAAATihHP+paWX1J17pHP+aWldkauOlHP+GRkmQbMotHP/AAAAAAAAB0cgARAACJSwJLA1gDAAAAR0xVcgERAABdcgIRAAAoXXIDEQAAKFUKYTMwNjk5NjA4OHIEEQAAVQBOR0BFWuFAAAAAR0BLfbItDlYER0BIf987ZFodR0AMHKwIMSbph3IFEQAATUsBRz/JmZmgAAAARwAAAAAAAAAARz/gAAAAAAAAh3IGEQAARz/6PXCgAAAAiUsCSweJiVgDAAAATnBscgcRAABYAAAAAChHP8gYFaB7NStHP9QUEgW8AaNHP+8fHxSYPXlHP/AAAAAAAAB0cggRAABHQEt9si0OVgRHQEh/3ztkWh1HQAwcrAgxJumHcgkRAABOWAEAAABORz/wAAAAAAAARz/6PXCgAAAATUwBKEc/yBgVoHs1K0c/1BQSBbwBo0c/7x8fFJg9eUc/8AAAAAAAAHRyChEAAFgEAAAAbWFpbnILEQAAKEc/6lpZfUnXukc/5paV2Rq46Uc/4ZGSZBsyi0c/8AAAAAAAAHRyDBEAAIlHv/AAAAAAAACJTmVdcg0RAAAoVQphMzA2OTk2MTI4cg4RAABVAE5HQEWij2AAAABHQEwiTdLxqfxHQEhFgQYk3S9HQBAtDlYEGJOHcg8RAABNTAFHP8mZmaAAAABHAAAAAAAAAABHP+AAAAAAAACHchARAABHP/4UeuAAAACJSwJLBomJWAIAAABDM3IREQAAWAAAAAAoRz/qWll9Sde6Rz/mlpXZGrjpRz/hkZJkGzKLRz/wAAAAAAAAdHISEQAAR0BMIk3S8an8R0BIRYEGJN0vR0AQLQ5WBBiTh3ITEQAATlgCAAAAQ0FyFBEAAEc/8AAAAAAAAEc//hR64AAAAE1NAShHP+paWX1J17pHP+aWldkauOlHP+GRkmQbMotHP/AAAAAAAAB0chURAABYBAAAAG1haW5yFhEAAChHP+paWX1J17pHP+aWldkauOlHP+GRkmQbMotHP/AAAAAAAAB0chcRAACJR7/wAAAAAAAAiU5lXXIYEQAAKFUKYTMwNjk5NjE2OHIZEQAAVQBOR0BF9HrgAAAAR0BMK6XjU/fPR0BHgm6XjU/fR0AQdsi0OVgQh3IaEQAATU0BRz/JmZmgAAAARwAAAAAAAAAARz/gAAAAAAAAh3IbEQAARz/5wo9gAAAAiUsCSwaJiVgCAAAAQzJyHBEAAFgAAAAAKEc/6lpZfUnXukc/5paV2Rq46Uc/4ZGSZBsyi0c/8AAAAAAAAHRyHREAAEdATCul41P3z0dAR4Jul41P30dAEHbItDlYEIdyHhEAAE5YAQAAAENHP/AAAAAAAABHP/nCj2AAAABNTgEoRz/qWll9Sde6Rz/mlpXZGrjpRz/hkZJkGzKLRz/wAAAAAAAAdHIfEQAAWAQAAABtYWluciARAAAoRz/qWll9Sde6Rz/mlpXZGrjpRz/hkZJkGzKLRz/wAAAAAAAAdHIhEQAAiUe/8AAAAAAAAIlOZV1yIhEAAChVCmEzMDY5OTYyMDhyIxEAAFUATkdARiFHoAAAAEdATLItDlYEGUdARzaHKwIMSkdADrxqfvnbI4dyJBEAAE1OAUc/yZmZoAAAAEcAAAAAAAAAAEc/4AAAAAAAAIdyJREAAEc/9rhR4AAAAIlLAksIiYlYAgAAAE8yciYRAABYAAAAAChHP/AAAAAAAABHP6oaGl15V9tHP6oaGl15V9tHP/AAAAAAAAB0cicRAABHQEyyLQ5WBBlHQEc2hysCDEpHQA68an752yOHcigRAABOWAEAAABPRz/wAAAAAAAARz/2uFHgAAAATU8BKEc/8AAAAAAAAEc/qhoaXXlX20c/qhoaXXlX20c/8AAAAAAAAHRyKREAAFgEAAAAbWFpbnIqEQAAKEc/6lpZfUnXukc/5paV2Rq46Uc/4ZGSZBsyi0c/8AAAAAAAAHRyKxEAAIlHv/AAAAAAAACJTmVdciwRAAAoVQphMzA2OTk2MjQ4ci0RAABVAE5HQElCj2AAAABHQExDlYEGJN1HQEiW6XjU/fRHQBWm6XjU/fSHci4RAABNTwFHP8mZmaAAAABHAAAAAAAAAABHP+AAAAAAAACHci8RAABHP/4UeuAAAACJSwJLBomJWAIAAABDM3IwEQAAWAAAAAAoRz/qWll9Sde6Rz/mlpXZGrjpRz/hkZJkGzKLRz/wAAAAAAAAdHIxEQAAR0BMQ5WBBiTdR0BIlul41P30R0AVpul41P30h3IyEQAATlgCAAAAQ0JyMxEAAEc/8AAAAAAAAEc//hR64AAAAE1QAShHP+paWX1J17pHP+aWldkauOlHP+GRkmQbMotHP/AAAAAAAAB0cjQRAABYBAAAAG1haW5yNREAAChHP+paWX1J17pHP+aWldkauOlHP+GRkmQbMotHP/AAAAAAAAB0cjYRAACJR7/wAAAAAAAAiU5lXXI3EQAAKFUKYTMwNjk5NjI4OHI4EQAAVQBOR0BJbhSAAAAAR0BMcvGp++dtR0BJVaHKwIMSR0AVS8an752yh3I5EQAATVABRz/JmZmgAAAARwAAAAAAAAAARz/gAAAAAAAAh3I6EQAARz/+FHrgAAAAiUsCSwaJiVgCAAAAQzNyOxEAAFgAAAAAKEc/6lpZfUnXukc/5paV2Rq46Uc/4ZGSZBsyi0c/8AAAAAAAAHRyPBEAAEdATHLxqfvnbUdASVWhysCDEkdAFUvGp++dsodyPREAAE5YAgAAAENHcj4RAABHP/AAAAAAAABHP/4UeuAAAABNUQEoRz/qWll9Sde6Rz/mlpXZGrjpRz/hkZJkGzKLRz/wAAAAAAAAdHI/EQAAWAQAAABtYWluckARAAAoRz/qWll9Sde6Rz/mlpXZGrjpRz/hkZJkGzKLRz/wAAAAAAAAdHJBEQAAiUe/8AAAAAAAAIlOZV1yQhEAAChVCmEzMDY5OTYzMjhyQxEAAFUATkdATCzMwAAAAEdATRBBiTdLx0dASXR64UeuFEdAEcWhysCDEodyRBEAAE1RAUc/yZmZoAAAAEcAAAAAAAAAAEc/4AAAAAAAAIdyRREAAEc//hR64AAAAIlLAksGiYlYAwAAAENhY3JGEQAAWAAAAAAoRz/qWll9Sde6Rz/mlpXZGrjpRz/hkZJkGzKLRz/wAAAAAAAAdHJHEQAAR0BNEEGJN0vHR0BJdHrhR64UR0ARxaHKwIMSh3JIEQAATlgCAAAAQ0RySREAAEc/8AAAAAAAAEc//hR64AAAAE1SAShHP+paWX1J17pHP+aWldkauOlHP+GRkmQbMotHP/AAAAAAAAB0ckoRAABYBAAAAG1haW5ySxEAAChHP+paWX1J17pHP+aWldkauOlHP+GRkmQbMotHP/AAAAAAAAB0ckwRAACJR7/wAAAAAAAAiU5lXXJNEQAAKFUKYTMwNjk5NjM2OHJOEQAAVQBOR0BPtwpAAAAAR0BNmsCDEm6YR0BJMMSbpeNUR0ATCj1wo9cKh3JPEQAATVIBRz/JmZmgAAAARwAAAAAAAAAARz/gAAAAAAAAh3JQEQAARz/2uFHgAAAAiUsCSwiJiVgDAAAATzItclERAABYAAAAAChHP/AAAAAAAABHP6oaGl15V9tHP6oaGl15V9tHP/AAAAAAAAB0clIRAABHQE2awIMSbphHQEkwxJul41RHQBMKPXCj1wqHclMRAABOWAMAAABPRTFyVBEAAEc/8AAAAAAAAEc/9rhR4AAAAE1TAShHP/AAAAAAAABHP6oaGl15V9tHP6oaGl15V9tHP/AAAAAAAAB0clURAABYBAAAAG1haW5yVhEAAChHP+paWX1J17pHP+aWldkauOlHP+GRkmQbMotHP/AAAAAAAAB0clcRAACJR7/wAAAAAAAAiU5lXXJYEQAAKFUKYTMwNjk5NjQwOHJZEQAAVQBOR0BPRR7AAAAAR0BNAQYk3S8bR0BJznbItDlYR0ALWBBiTdLyh3JaEQAATVMBRz/JmZmgAAAARwAAAAAAAAAARz/gAAAAAAAAh3JbEQAARz/2uFHgAAAAiUsCSwiJiVgDAAAATzItclwRAABYAAAAAChHP/AAAAAAAABHP6oaGl15V9tHP6oaGl15V9tHP/AAAAAAAAB0cl0RAABHQE0BBiTdLxtHQEnOdsi0OVhHQAtYEGJN0vKHcl4RAABOWAMAAABPRTJyXxEAAEc/8AAAAAAAAEc/9rhR4AAAAE1UAShHP/AAAAAAAABHP6oaGl15V9tHP6oaGl15V9tHP/AAAAAAAAB0cmARAABYBAAAAG1haW5yYREAAChHP+paWX1J17pHP+aWldkauOlHP+GRkmQbMotHP/AAAAAAAAB0cmIRAACJR7/wAAAAAAAAiU5lZWVdcmMRAAAoVQpyMzAxMTM0NTUycmQRAABHAAAAAAAAAABHAAAAAAAAAABHP/AAAAAAAACHcmURAABOiUsBWAEAAABBVQEgSy6IiYlYAAAAAChHP+paWX1J17pHP+aWldkauOlHP+GRkmQbMotHP/AAAAAAAAB0cmYRAABHAAAAAAAAAABHAAAAAAAAAABHAAAAAAAAAACHcmcRAABOKEc/6lpZfUnXukc/5paV2Rq46Uc/4ZGSZBsyi0c/8AAAAAAAAHRyaBEAAIlLAksDWAMAAABQSEVyaREAAF1yahEAAChdcmsRAAAoVQphMzA2OTk2NDQ4cmwRAABVAE5HQEWa4UAAAABHQEufGp++dslHQEcvGp++dslHQBICDEm6XjWHcm0RAABNVAFHP8mZmaAAAABHAAAAAAAAAABHP+AAAAAAAACHcm4RAABHP/o9cKAAAACJSwJLB4mJWAMAAABOcGxybxEAAFgAAAAAKEc/yBgVoHs1K0c/1BQSBbwBo0c/7x8fFJg9eUc/8AAAAAAAAHRycBEAAEdAS58an752yUdARy8an752yUdAEgIMSbpeNYdycREAAE5YAQAAAE5HP/AAAAAAAABHP/o9cKAAAABNVQEoRz/IGBWgezUrRz/UFBIFvAGjRz/vHx8UmD15Rz/wAAAAAAAAdHJyEQAAWAQAAABtYWlucnMRAAAoRz/qWll9Sde6Rz/mlpXZGrjpRz/hkZJkGzKLRz/wAAAAAAAAdHJ0EQAAiUe/8AAAAAAAAIlOZV1ydREAAChVCmEzMDY5OTY0ODhydhEAAFUATkdARRhR4AAAAEdAS5peNT987kdARnQ5WBBiTkdAEfO2RaHKwYdydxEAAE1VAUc/yZmZoAAAAEcAAAAAAAAAAEc/4AAAAAAAAIdyeBEAAEc//hR64AAAAIlLAksGiYlYAgAAAEMzcnkRAABYAAAAAChHP+paWX1J17pHP+aWldkauOlHP+GRkmQbMotHP/AAAAAAAAB0cnoRAABHQEuaXjU/fO5HQEZ0OVgQYk5HQBHztkWhysGHcnsRAABOWAIAAABDQXJ8EQAARz/wAAAAAAAARz/+FHrgAAAATVYBKEc/6lpZfUnXukc/5paV2Rq46Uc/4ZGSZBsyi0c/8AAAAAAAAHRyfREAAFgEAAAAbWFpbnJ+EQAAKEc/6lpZfUnXukc/5paV2Rq46Uc/4ZGSZBsyi0c/8AAAAAAAAHRyfxEAAIlHv/AAAAAAAACJTmVdcoARAAAoVQphMzA2OTk2NTI4coERAABVAE5HQEWa4UAAAABHQEvDdLxqfvpHQEYu2RaHKwJHQAjGp++dsi2HcoIRAABNVgFHP8mZmaAAAABHAAAAAAAAAABHP+AAAAAAAACHcoMRAABHP/nCj2AAAACJSwJLBomJWAIAAABDMnKEEQAAWAAAAAAoRz/qWll9Sde6Rz/mlpXZGrjpRz/hkZJkGzKLRz/wAAAAAAAAdHKFEQAAR0BLw3S8an76R0BGLtkWhysCR0AIxqfvnbIth3KGEQAATlgBAAAAQ0c/8AAAAAAAAEc/+cKPYAAAAE1XAShHP+paWX1J17pHP+aWldkauOlHP+GRkmQbMotHP/AAAAAAAAB0cocRAABYBAAAAG1haW5yiBEAAChHP+paWX1J17pHP+aWldkauOlHP+GRkmQbMotHP/AAAAAAAAB0cokRAACJR7/wAAAAAAAAiU5lXXKKEQAAKFUKYTMwNjk5NjU2OHKLEQAAVQBOR0BFbMzAAAAAR0BMLbItDlYER0BFuwIMSbpeR0AHj1wo9cKPh3KMEQAATVcBRz/JmZmgAAAARwAAAAAAAAAARz/gAAAAAAAAh3KNEQAARz/2uFHgAAAAiUsCSwiJiVgCAAAATzJyjhEAAFgAAAAAKEc/8AAAAAAAAEc/qhoaXXlX20c/qhoaXXlX20c/8AAAAAAAAHRyjxEAAEdATC2yLQ5WBEdARbsCDEm6XkdAB49cKPXCj4dykBEAAE5YAQAAAE9HP/AAAAAAAABHP/a4UeAAAABNWAEoRz/wAAAAAAAARz+qGhpdeVfbRz+qGhpdeVfbRz/wAAAAAAAAdHKREQAAWAQAAABtYWlucpIRAAAoRz/qWll9Sde6Rz/mlpXZGrjpRz/hkZJkGzKLRz/wAAAAAAAAdHKTEQAAiUe/8AAAAAAAAIlOZV1ylBEAAChVCmEzMDY5OTY2MDhylREAAFUATkdARRMzQAAAAEdASulYEGJN00dARjYk3S8aoEdAE8an752yLYdylhEAAE1YAUc/yZmZoAAAAEcAAAAAAAAAAEc/4AAAAAAAAIdylxEAAEc//hR64AAAAIlLAksGiYlYAgAAAEMzcpgRAABYAAAAAChHP+paWX1J17pHP+aWldkauOlHP+GRkmQbMotHP/AAAAAAAAB0cpkRAABHQErpWBBiTdNHQEY2JN0vGqBHQBPGp++dsi2HcpoRAABOWAIAAABDQnKbEQAARz/wAAAAAAAARz/+FHrgAAAATVkBKEc/6lpZfUnXukc/5paV2Rq46Uc/4ZGSZBsyi0c/8AAAAAAAAHRynBEAAFgEAAAAbWFpbnKdEQAAKEc/6lpZfUnXukc/5paV2Rq46Uc/4ZGSZBsyi0c/8AAAAAAAAHRynhEAAIlHv/AAAAAAAACJTmVdcp8RAAAoVQphMzA2OTk2NjQ4cqARAABVAE5HQEYhR6AAAABHQErQo9cKPXFHQEV3S8an755HQBNKwIMSbpiHcqERAABNWQFHP8mZmaAAAABHAAAAAAAAAABHP+AAAAAAAACHcqIRAABHP/nCj2AAAACJSwJLBomJWAMAAABDYXJyoxEAAFgAAAAAKEc/6lpZfUnXukc/5paV2Rq46Uc/4ZGSZBsyi0c/8AAAAAAAAHRypBEAAEdAStCj1wo9cUdARXdLxqfvnkdAE0rAgxJumIdypREAAE5YAgAAAENHcqYRAABHP/AAAAAAAABHP/nCj2AAAABNWgEoRz/qWll9Sde6Rz/mlpXZGrjpRz/hkZJkGzKLRz/wAAAAAAAAdHKnEQAAWAQAAABtYWlucqgRAAAoRz/qWll9Sde6Rz/mlpXZGrjpRz/hkZJkGzKLRz/wAAAAAAAAdHKpEQAAiUe/8AAAAAAAAIlOZV1yqhEAAChVCmEzMDY5OTY2ODhyqxEAAFUATkdARnXCgAAAAEdASzfO2RaHK0dARQfvnbItDkdAFjAgxJul44dyrBEAAE1aAUc/yZmZoAAAAEcAAAAAAAAAAEc/4AAAAAAAAIdyrREAAEc//Cj1wAAAAIlLAksGiYlYAwAAAENhcnKuEQAAWAAAAAAoRz/qWll9Sde6Rz/mlpXZGrjpRz/hkZJkGzKLRz/wAAAAAAAAdHKvEQAAR0BLN87ZFocrR0BFB++dsi0OR0AWMCDEm6Xjh3KwEQAATlgDAAAAQ0QxcrERAABHP/AAAAAAAABHP/wo9cAAAABNWwEoRz/qWll9Sde6Rz/mlpXZGrjpRz/hkZJkGzKLRz/wAAAAAAAAdHKyEQAAWAQAAABtYWlucrMRAAAoRz/qWll9Sde6Rz/mlpXZGrjpRz/hkZJkGzKLRz/wAAAAAAAAdHK0EQAAiUe/8AAAAAAAAIlOZV1ytREAAChVCmEzMDY5OTY3MjhythEAAFUATkdARKuFIAAAAEdASlFocrAgxUdARTN0vGp++kdAEAYk3S8aoIdytxEAAE1bAUc/yZmZoAAAAEcAAAAAAAAAAEc/4AAAAAAAAIdyuBEAAEc//Cj1wAAAAIlLAksGiYlYAwAAAENhcnK5EQAAWAAAAAAoRz/qWll9Sde6Rz/mlpXZGrjpRz/hkZJkGzKLRz/wAAAAAAAAdHK6EQAAR0BKUWhysCDFR0BFM3S8an76R0AQBiTdLxqgh3K7EQAATlgDAAAAQ0QycrwRAABHP/AAAAAAAABHP/wo9cAAAABNXAEoRz/qWll9Sde6Rz/mlpXZGrjpRz/hkZJkGzKLRz/wAAAAAAAAdHK9EQAAWAQAAABtYWlucr4RAAAoRz/qWll9Sde6Rz/mlpXZGrjpRz/hkZJkGzKLRz/wAAAAAAAAdHK/EQAAiUe/8AAAAAAAAIlOZV1ywBEAAChVCmEzMDY5OTY3NjhywREAAFUATkdASLXCgAAAAEdASyKPXCj1w0dARFan752yLUdAFcan752yLYdywhEAAE1cAUc/yZmZoAAAAEcAAAAAAAAAAEc/4AAAAAAAAIdywxEAAEc//Cj1wAAAAIlLAksGiYlYAwAAAENhcnLEEQAAWAAAAAAoRz/qWll9Sde6Rz/mlpXZGrjpRz/hkZJkGzKLRz/wAAAAAAAAdHLFEQAAR0BLIo9cKPXDR0BEVqfvnbItR0AVxqfvnbIth3LGEQAATlgDAAAAQ0UxcscRAABHP/AAAAAAAABHP/wo9cAAAABNXQEoRz/qWll9Sde6Rz/mlpXZGrjpRz/hkZJkGzKLRz/wAAAAAAAAdHLIEQAAWAQAAABtYWlucskRAAAoRz/qWll9Sde6Rz/mlpXZGrjpRz/hkZJkGzKLRz/wAAAAAAAAdHLKEQAAiUe/8AAAAAAAAIlOZV1yyxEAAChVCmEzMDY5OTY4MDhyzBEAAFUATkdARS4UgAAAAEdASjj1wo9cKUdARILQ5WBBiUdAD0WhysCDEodyzREAAE1dAUc/yZmZoAAAAEcAAAAAAAAAAEc/4AAAAAAAAIdyzhEAAEc//Cj1wAAAAIlLAksGiYlYAwAAAENhcnLPEQAAWAAAAAAoRz/qWll9Sde6Rz/mlpXZGrjpRz/hkZJkGzKLRz/wAAAAAAAAdHLQEQAAR0BKOPXCj1wpR0BEgtDlYEGJR0APRaHKwIMSh3LREQAATlgDAAAAQ0UyctIRAABHP/AAAAAAAABHP/wo9cAAAABNXgEoRz/qWll9Sde6Rz/mlpXZGrjpRz/hkZJkGzKLRz/wAAAAAAAAdHLTEQAAWAQAAABtYWluctQRAAAoRz/qWll9Sde6Rz/mlpXZGrjpRz/hkZJkGzKLRz/wAAAAAAAAdHLVEQAAiUe/8AAAAAAAAIlOZV1y1hEAAChVCmEzMDY5OTY4NDhy1xEAAFUATkdARuFHoAAAAEdASqKPXCj1w0dARBP3ztkWh0dAEoMSbpeNUIdy2BEAAE1eAUc/yZmZoAAAAEcAAAAAAAAAAEc/4AAAAAAAAIdy2REAAEc//Cj1wAAAAIlLAksGiYlYAwAAAENhcnLaEQAAWAAAAAAoRz/qWll9Sde6Rz/mlpXZGrjpRz/hkZJkGzKLRz/wAAAAAAAAdHLbEQAAR0BKoo9cKPXDR0BEE/fO2RaHR0ASgxJul41Qh3LcEQAATlgCAAAAQ1py3REAAEc/8AAAAAAAAEc//Cj1wAAAAE1fAShHP+paWX1J17pHP+aWldkauOlHP+GRkmQbMotHP/AAAAAAAAB0ct4RAABYBAAAAG1haW5y3xEAAChHP+paWX1J17pHP+aWldkauOlHP+GRkmQbMotHP/AAAAAAAAB0cuARAACJR7/wAAAAAAAAiU5lZWVdcuERAAAoVQpyMzAxMTM0NTkycuIRAABHAAAAAAAAAABHAAAAAAAAAABHP/AAAAAAAACHcuMRAABOiUsBWAEAAABBVQEgSy+IiYlYAAAAAChHP+paWX1J17pHP+aWldkauOlHP+GRkmQbMotHP/AAAAAAAAB0cuQRAABHAAAAAAAAAABHAAAAAAAAAABHAAAAAAAAAACHcuURAABOKEc/6lpZfUnXukc/5paV2Rq46Uc/4ZGSZBsyi0c/8AAAAAAAAHRy5hEAAIlLAksDWAMAAABUWVJy5xEAAF1y6BEAAChdcukRAAAoVQphMzA2OTk2ODg4cuoRAABVAE5HQERwo+AAAABHQEtudsi0OVhHQEZ0GJN0vGpHQACNT987ZFqHcusRAABNXwFHP8mZmaAAAABHAAAAAAAAAABHP+AAAAAAAACHcuwRAABHP/o9cKAAAACJSwJLB4mJWAMAAABOcGxy7REAAFgAAAAAKEc/yBgVoHs1K0c/1BQSBbwBo0c/7x8fFJg9eUc/8AAAAAAAAHRy7hEAAEdAS252yLQ5WEdARnQYk3S8akdAAI1P3ztkWody7xEAAE5YAQAAAE5HP/AAAAAAAABHP/o9cKAAAABNYAEoRz/IGBWgezUrRz/UFBIFvAGjRz/vHx8UmD15Rz/wAAAAAAAAdHLwEQAAWAQAAABtYWlucvERAAAoRz/qWll9Sde6Rz/mlpXZGrjpRz/hkZJkGzKLRz/wAAAAAAAAdHLyEQAAiUe/8AAAAAAAAIlOZV1y8xEAAChVCmEzMDY5OTY5Mjhy9BEAAFUATkdARQzMwAAAAEdAS5DlYEGJN0dARj41P3ztkUc/5j1wo9cKPYdy9REAAE1gAUc/yZmZoAAAAEcAAAAAAAAAAEc/4AAAAAAAAIdy9hEAAEc//hR64AAAAIlLAksGiYlYAgAAAEMzcvcRAABYAAAAAChHP+paWX1J17pHP+aWldkauOlHP+GRkmQbMotHP/AAAAAAAAB0cvgRAABHQEuQ5WBBiTdHQEY+NT987ZFHP+Y9cKPXCj2HcvkRAABOWAIAAABDQXL6EQAARz/wAAAAAAAARz/+FHrgAAAATWEBKEc/6lpZfUnXukc/5paV2Rq46Uc/4ZGSZBsyi0c/8AAAAAAAAHRy+xEAAFgEAAAAbWFpbnL8EQAAKEc/6lpZfUnXukc/5paV2Rq46Uc/4ZGSZBsyi0c/8AAAAAAAAHRy/REAAIlHv/AAAAAAAACJTmVdcv4RAAAoVQphMzA2OTk2OTY4cv8RAABVAE5HQEbgAAAAAABHQExI9cKPXClHQEZkvGp++dtHP9HbItDlYEKHcgASAABNYQFHP8mZmaAAAABHAAAAAAAAAABHP+AAAAAAAACHcgESAABHP/nCj2AAAACJSwJLBomJWAIAAABDMnICEgAAWAAAAAAoRz/qWll9Sde6Rz/mlpXZGrjpRz/hkZJkGzKLRz/wAAAAAAAAdHIDEgAAR0BMSPXCj1wpR0BGZLxqfvnbRz/R2yLQ5WBCh3IEEgAATlgBAAAAQ0c/8AAAAAAAAEc/+cKPYAAAAE1iAShHP+paWX1J17pHP+aWldkauOlHP+GRkmQbMotHP/AAAAAAAAB0cgUSAABYBAAAAG1haW5yBhIAAChHP+paWX1J17pHP+aWldkauOlHP+GRkmQbMotHP/AAAAAAAAB0cgcSAACJR7/wAAAAAAAAiU5lXXIIEgAAKFUKYTMwNjk5NzAwOHIJEgAAVQBOR0BFoo9gAAAAR0BMlR64UeuFR0BGAm6XjU/fR7/fCj1wo9cKh3IKEgAATWIBRz/JmZmgAAAARwAAAAAAAAAARz/gAAAAAAAAh3ILEgAARz/2uFHgAAAAiUsCSwiJiVgCAAAATzJyDBIAAFgAAAAAKEc/8AAAAAAAAEc/qhoaXXlX20c/qhoaXXlX20c/8AAAAAAAAHRyDRIAAEdATJUeuFHrhUdARgJul41P30e/3wo9cKPXCodyDhIAAE5YAQAAAE9HP/AAAAAAAABHP/a4UeAAAABNYwEoRz/wAAAAAAAARz+qGhpdeVfbRz+qGhpdeVfbRz/wAAAAAAAAdHIPEgAAWAQAAABtYWluchASAAAoRz/qWll9Sde6Rz/mlpXZGrjpRz/hkZJkGzKLRz/wAAAAAAAAdHIREgAAiUe/8AAAAAAAAIlOZV1yEhIAAChVCmEzMDY5OTcwNDhyExIAAFUATkdARXwpAAAAAEdASxRaHKwIMUdARpdLxqfvnke/0UeuFHrhSIdyFBIAAE1jAUc/yZmZoAAAAEcAAAAAAAAAAEc/4AAAAAAAAIdyFRIAAEc//hR64AAAAIlLAksGiYlYAgAAAEMzchYSAABYAAAAAChHP+paWX1J17pHP+aWldkauOlHP+GRkmQbMotHP/AAAAAAAAB0chcSAABHQEsUWhysCDFHQEaXS8an755Hv9FHrhR64UiHchgSAABOWAIAAABDQnIZEgAARz/wAAAAAAAARz/+FHrgAAAATWQBKEc/6lpZfUnXukc/5paV2Rq46Uc/4ZGSZBsyi0c/8AAAAAAAAHRyGhIAAFgEAAAAbWFpbnIbEgAAKEc/6lpZfUnXukc/5paV2Rq46Uc/4ZGSZBsyi0c/8AAAAAAAAHRyHBIAAIlHv/AAAAAAAACJTmVdch0SAAAoVQphMzA2OTk3MDg4ch4SAABVAE5HQEUszMAAAABHQEpiLQ5WBBlHQEZIk3S8an9Hv9Z2yLQ5WBCHch8SAABNZAFHP8mZmaAAAABHAAAAAAAAAABHP+AAAAAAAACHciASAABHP/nCj2AAAACJSwJLBomJWAMAAABDYXJyIRIAAFgAAAAAKEc/6lpZfUnXukc/5paV2Rq46Uc/4ZGSZBsyi0c/8AAAAAAAAHRyIhIAAEdASmItDlYEGUdARkiTdLxqf0e/1nbItDlYEIdyIxIAAE5YAgAAAENHciQSAABHP/AAAAAAAABHP/nCj2AAAABNZQEoRz/qWll9Sde6Rz/mlpXZGrjpRz/hkZJkGzKLRz/wAAAAAAAAdHIlEgAAWAQAAABtYWluciYSAAAoRz/qWll9Sde6Rz/mlpXZGrjpRz/hkZJkGzKLRz/wAAAAAAAAdHInEgAAiUe/8AAAAAAAAIlOZV1yKBIAAChVCmEzMDY5OTcxMjhyKRIAAFUATkdARYeuIAAAAEdASkocrAgxJ0dARZfO2RaHK0e/0fvnbItDlodyKhIAAE1lAUc/yZmZoAAAAEcAAAAAAAAAAEc/4AAAAAAAAIdyKxIAAEc//Cj1wAAAAIlLAksGiYlYAwAAAENhcnIsEgAAWAAAAAAoRz/qWll9Sde6Rz/mlpXZGrjpRz/hkZJkGzKLRz/wAAAAAAAAdHItEgAAR0BKShysCDEnR0BFl87ZFocrR7/R++dsi0OWh3IuEgAATlgDAAAAQ0Qxci8SAABHP/AAAAAAAABHP/wo9cAAAABNZgEoRz/qWll9Sde6Rz/mlpXZGrjpRz/hkZJkGzKLRz/wAAAAAAAAdHIwEgAAWAQAAABtYWlucjESAAAoRz/qWll9Sde6Rz/mlpXZGrjpRz/hkZJkGzKLRz/wAAAAAAAAdHIyEgAAiUe/8AAAAAAAAIlOZV1yMxIAAChVCmEzMDY5OTcxNjhyNBIAAFUATkdARquFIAAAAEdASdJul41P30dARq987ZFoc0e/4IMSbpeNUIdyNRIAAE1mAUc/yZmZoAAAAEcAAAAAAAAAAEc/4AAAAAAAAIdyNhIAAEc//Cj1wAAAAIlLAksGiYlYAwAAAENhcnI3EgAAWAAAAAAoRz/qWll9Sde6Rz/mlpXZGrjpRz/hkZJkGzKLRz/wAAAAAAAAdHI4EgAAR0BJ0m6XjU/fR0BGr3ztkWhzR7/ggxJul41Qh3I5EgAATlgDAAAAQ0QycjoSAABHP/AAAAAAAABHP/wo9cAAAABNZwEoRz/qWll9Sde6Rz/mlpXZGrjpRz/hkZJkGzKLRz/wAAAAAAAAdHI7EgAAWAQAAABtYWlucjwSAAAoRz/qWll9Sde6Rz/mlpXZGrjpRz/hkZJkGzKLRz/wAAAAAAAAdHI9EgAAiUe/8AAAAAAAAIlOZV1yPhIAAChVCmEzMDY5OTcyMDhyPxIAAFUATkdARSZmYAAAAEdASaSbpeNT+EdARU9cKPXCj0e/1++dsi0OVodyQBIAAE1nAUc/yZmZoAAAAEcAAAAAAAAAAEc/4AAAAAAAAIdyQRIAAEc//Cj1wAAAAIlLAksGiYlYAwAAAENhcnJCEgAAWAAAAAAoRz/qWll9Sde6Rz/mlpXZGrjpRz/hkZJkGzKLRz/wAAAAAAAAdHJDEgAAR0BJpJul41P4R0BFT1wo9cKPR7/X752yLQ5Wh3JEEgAATlgDAAAAQ0UxckUSAABHP/AAAAAAAABHP/wo9cAAAABNaAEoRz/qWll9Sde6Rz/mlpXZGrjpRz/hkZJkGzKLRz/wAAAAAAAAdHJGEgAAWAQAAABtYWluckcSAAAoRz/qWll9Sde6Rz/mlpXZGrjpRz/hkZJkGzKLRz/wAAAAAAAAdHJIEgAAiUe/8AAAAAAAAIlOZV1ySRIAAChVCmEzMDY5OTcyNDhyShIAAFUATkdARoUewAAAAEdASS2yLQ5WBEdARmkWhysCDEe/4xqfvnbItIdySxIAAE1oAUc/yZmZoAAAAEcAAAAAAAAAAEc/4AAAAAAAAIdyTBIAAEc//Cj1wAAAAIlLAksGiYlYAwAAAENhcnJNEgAAWAAAAAAoRz/qWll9Sde6Rz/mlpXZGrjpRz/hkZJkGzKLRz/wAAAAAAAAdHJOEgAAR0BJLbItDlYER0BGaRaHKwIMR7/jGp++dsi0h3JPEgAATlgDAAAAQ0UyclASAABHP/AAAAAAAABHP/wo9cAAAABNaQEoRz/qWll9Sde6Rz/mlpXZGrjpRz/hkZJkGzKLRz/wAAAAAAAAdHJREgAAWAQAAABtYWluclISAAAoRz/qWll9Sde6Rz/mlpXZGrjpRz/hkZJkGzKLRz/wAAAAAAAAdHJTEgAAiUe/8AAAAAAAAIlOZV1yVBIAAChVCmEzMDY5OTcyODhyVRIAAFUATkdARf1woAAAAEdASRfvnbItDkdARbn752yLREe/4RaHKwIMSodyVhIAAE1pAUc/yZmZoAAAAEcAAAAAAAAAAEc/4AAAAAAAAIdyVxIAAEc/+cKPYAAAAIlLAksGiYlYAwAAAENhcnJYEgAAWAAAAAAoRz/qWll9Sde6Rz/mlpXZGrjpRz/hkZJkGzKLRz/wAAAAAAAAdHJZEgAAR0BJF++dsi0OR0BFufvnbItER7/hFocrAgxKh3JaEgAATlgCAAAAQ1pyWxIAAEc/8AAAAAAAAEc/+cKPYAAAAE1qAShHP+paWX1J17pHP+aWldkauOlHP+GRkmQbMotHP/AAAAAAAAB0clwSAABYBAAAAG1haW5yXRIAAChHP+paWX1J17pHP+aWldkauOlHP+GRkmQbMotHP/AAAAAAAAB0cl4SAACJR7/wAAAAAAAAiU5lXXJfEgAAKFUKYTMwNjk5NzMyOHJgEgAAVQBOR0BFJR7AAAAAR0BIdaHKwIMSR0BFdiTdLxqgR7/kAAAAAAAAh3JhEgAATWoBRz/JmZmgAAAARwAAAAAAAAAARz/gAAAAAAAAh3JiEgAARz/3XCkAAAAAiUsCSwiJiVgCAAAATzNyYxIAAFgAAAAAKEc/8AAAAAAAAEc/qhoaXXlX20c/qhoaXXlX20c/8AAAAAAAAHRyZBIAAEdASHWhysCDEkdARXYk3S8aoEe/5AAAAAAAAIdyZRIAAE5YAgAAAE9IcmYSAABHP/AAAAAAAABHP/dcKQAAAABNawEoRz/wAAAAAAAARz+qGhpdeVfbRz+qGhpdeVfbRz/wAAAAAAAAdHJnEgAAWAQAAABtYWlucmgSAAAoRz/qWll9Sde6Rz/mlpXZGrjpRz/hkZJkGzKLRz/wAAAAAAAAdHJpEgAAiUe/8AAAAAAAAIlOZWVlXXJqEgAAKFUKcjMwMTEzNDYzMnJrEgAARwAAAAAAAAAARwAAAAAAAAAARz/wAAAAAAAAh3JsEgAATolLAVgBAAAAQVUBIEswiImJWAAAAAAoRz/qWll9Sde6Rz/mlpXZGrjpRz/hkZJkGzKLRz/wAAAAAAAAdHJtEgAARwAAAAAAAAAARwAAAAAAAAAARwAAAAAAAAAAh3JuEgAATihHP+paWX1J17pHP+aWldkauOlHP+GRkmQbMotHP/AAAAAAAAB0cm8SAACJSwJLA1gDAAAAQVJHcnASAABdcnESAAAoXXJyEgAAKFUKYTMwNjk5NzM2OHJzEgAAVQBOR0BHEzNAAAAAR0BMkrAgxJumR0BG8k3S8an8Rz/orAgxJul5h3J0EgAATWsBRz/JmZmgAAAARwAAAAAAAAAARz/gAAAAAAAAh3J1EgAARz/6PXCgAAAAiUsCSweJiVgDAAAATnBscnYSAABYAAAAAChHP8gYFaB7NStHP9QUEgW8AaNHP+8fHxSYPXlHP/AAAAAAAAB0cncSAABHQEySsCDEm6ZHQEbyTdLxqfxHP+isCDEm6XmHcngSAABOWAEAAABORz/wAAAAAAAARz/6PXCgAAAATWwBKEc/yBgVoHs1K0c/1BQSBbwBo0c/7x8fFJg9eUc/8AAAAAAAAHRyeRIAAFgEAAAAbWFpbnJ6EgAAKEc/6lpZfUnXukc/5paV2Rq46Uc/4ZGSZBsyi0c/8AAAAAAAAHRyexIAAIlHv/AAAAAAAACJTmVdcnwSAAAoVQphMzA2OTk3NDA4cn0SAABVAE5HQEdzM0AAAABHQE090vGp++dHQEcnjU/fO2RHP9YEGJN0vGqHcn4SAABNbAFHP8mZmaAAAABHAAAAAAAAAABHP+AAAAAAAACHcn8SAABHP/4UeuAAAACJSwJLBomJWAIAAABDM3KAEgAAWAAAAAAoRz/qWll9Sde6Rz/mlpXZGrjpRz/hkZJkGzKLRz/wAAAAAAAAdHKBEgAAR0BNPdLxqfvnR0BHJ41P3ztkRz/WBBiTdLxqh3KCEgAATlgCAAAAQ0FygxIAAEc/8AAAAAAAAEc//hR64AAAAE1tAShHP+paWX1J17pHP+aWldkauOlHP+GRkmQbMotHP/AAAAAAAAB0coQSAABYBAAAAG1haW5yhRIAAChHP+paWX1J17pHP+aWldkauOlHP+GRkmQbMotHP/AAAAAAAAB0coYSAACJR7/wAAAAAAAAiU5lXXKHEgAAKFUKYTMwNjk5NzQ0OHKIEgAAVQBOR0BIXXCgAAAAR0BNzEm6XjU/R0BGwSbpeNT+Rz/wDEm6XjU/h3KJEgAATW0BRz/JmZmgAAAARwAAAAAAAAAARz/gAAAAAAAAh3KKEgAARz/5wo9gAAAAiUsCSwaJiVgCAAAAQzJyixIAAFgAAAAAKEc/6lpZfUnXukc/5paV2Rq46Uc/4ZGSZBsyi0c/8AAAAAAAAHRyjBIAAEdATcxJul41P0dARsEm6XjU/kc/8AxJul41P4dyjRIAAE5YAQAAAENHP/AAAAAAAABHP/nCj2AAAABNbgEoRz/qWll9Sde6Rz/mlpXZGrjpRz/hkZJkGzKLRz/wAAAAAAAAdHKOEgAAWAQAAABtYWluco8SAAAoRz/qWll9Sde6Rz/mlpXZGrjpRz/hkZJkGzKLRz/wAAAAAAAAdHKQEgAAiUe/8AAAAAAAAIlOZV1ykRIAAChVCmEzMDY5OTc0ODhykhIAAFUATkdASP1woAAAAEdATlaHKwIMSkdARrAgxJul40c/2sCDEm6XjYdykxIAAE1uAUc/yZmZoAAAAEcAAAAAAAAAAEc/4AAAAAAAAIdylBIAAEc/9rhR4AAAAIlLAksIiYlYAgAAAE8ycpUSAABYAAAAAChHP/AAAAAAAABHP6oaGl15V9tHP6oaGl15V9tHP/AAAAAAAAB0cpYSAABHQE5WhysCDEpHQEawIMSbpeNHP9rAgxJul42HcpcSAABOWAEAAABPRz/wAAAAAAAARz/2uFHgAAAATW8BKEc/8AAAAAAAAEc/qhoaXXlX20c/qhoaXXlX20c/8AAAAAAAAHRymBIAAFgEAAAAbWFpbnKZEgAAKEc/6lpZfUnXukc/5paV2Rq46Uc/4ZGSZBsyi0c/8AAAAAAAAHRymhIAAIlHv/AAAAAAAACJTmVdcpsSAAAoVQphMzA2OTk3NTI4cpwSAABVAE5HQEclHsAAAABHQE1bhR64UexHQEflHrhR64VHP+Vwo9cKPXGHcp0SAABNbwFHP8mZmaAAAABHAAAAAAAAAABHP+AAAAAAAACHcp4SAABHP/4UeuAAAACJSwJLBomJWAIAAABDM3KfEgAAWAAAAAAoRz/qWll9Sde6Rz/mlpXZGrjpRz/hkZJkGzKLRz/wAAAAAAAAdHKgEgAAR0BNW4UeuFHsR0BH5R64UeuFRz/lcKPXCj1xh3KhEgAATlgCAAAAQ0JyohIAAEc/8AAAAAAAAEc//hR64AAAAE1wAShHP+paWX1J17pHP+aWldkauOlHP+GRkmQbMotHP/AAAAAAAAB0cqMSAABYBAAAAG1haW5ypBIAAChHP+paWX1J17pHP+aWldkauOlHP+GRkmQbMotHP/AAAAAAAAB0cqUSAACJR7/wAAAAAAAAiU5lXXKmEgAAKFUKYTMwNjk5NzU2OHKnEgAAVQBOR0BJB64gAAAAR0BNFeNT987ZR0BIYxJul41QR7/WFHrhR64Uh3KoEgAATXABRz/JmZmgAAAARwAAAAAAAAAARz/gAAAAAAAAh3KpEgAARz/+FHrgAAAAiUsCSwaJiVgCAAAAQzNyqhIAAFgAAAAAKEc/6lpZfUnXukc/5paV2Rq46Uc/4ZGSZBsyi0c/8AAAAAAAAHRyqxIAAEdATRXjU/fO2UdASGMSbpeNUEe/1hR64UeuFIdyrBIAAE5YAgAAAENHcq0SAABHP/AAAAAAAABHP/4UeuAAAABNcQEoRz/qWll9Sde6Rz/mlpXZGrjpRz/hkZJkGzKLRz/wAAAAAAAAdHKuEgAAWAQAAABtYWlucq8SAAAoRz/qWll9Sde6Rz/mlpXZGrjpRz/hkZJkGzKLRz/wAAAAAAAAdHKwEgAAiUe/8AAAAAAAAIlOZV1ysRIAAChVCmEzMDY5OTc2MDhyshIAAFUATkdASfCj4AAAAEdATQO2RaHKwUdASRWBBiTdL0c/00OVgQYk3YdysxIAAE1xAUc/yZmZoAAAAEcAAAAAAAAAAEc/4AAAAAAAAIdytBIAAEc//hR64AAAAIlLAksGiYlYAgAAAEMzcrUSAABYAAAAAChHP+paWX1J17pHP+aWldkauOlHP+GRkmQbMotHP/AAAAAAAAB0crYSAABHQE0DtkWhysFHQEkVgQYk3S9HP9NDlYEGJN2HcrcSAABOWAIAAABDRHK4EgAARz/wAAAAAAAARz/+FHrgAAAATXIBKEc/6lpZfUnXukc/5paV2Rq46Uc/4ZGSZBsyi0c/8AAAAAAAAHRyuRIAAFgEAAAAbWFpbnK6EgAAKEc/6lpZfUnXukc/5paV2Rq46Uc/4ZGSZBsyi0c/8AAAAAAAAHRyuxIAAIlHv/AAAAAAAACJTmVdcrwSAAAoVQphMzA2OTk3NjQ4cr0SAABVAE5HQEjnriAAAABHQEySDEm6XjVHQEmEvGp++dtHv93jU/fO2ReHcr4SAABNcgFHP8mZmaAAAABHAAAAAAAAAABHP+AAAAAAAACHcr8SAABHP/o9cKAAAACJSwJLB4mJWAMAAABOZytywBIAAFgAAAAAKEc/yBgVoHs1K0c/1BQSBbwBo0c/7x8fFJg9eUc/8AAAAAAAAHRywRIAAEdATJIMSbpeNUdASYS8an7520e/3eNT987ZF4dywhIAAE5YAgAAAE5FcsMSAABHP/AAAAAAAABHP/o9cKAAAABNcwEoRz/IGBWgezUrRz/UFBIFvAGjRz/vHx8UmD15Rz/wAAAAAAAAdHLEEgAAWAQAAABtYWlucsUSAAAoRz/qWll9Sde6Rz/mlpXZGrjpRz/hkZJkGzKLRz/wAAAAAAAAdHLGEgAAiUe/8AAAAAAAAIlOZV1yxxIAAChVCmEzMDY5OTc2ODhyyBIAAFUATkdAScUewAAAAEdATEAgxJul40dASgrAgxJumEc/o/fO2RaHK4dyyRIAAE1zAUc/yZmZoAAAAEcAAAAAAAAAAEc/4AAAAAAAAIdyyhIAAEc/+cKPYAAAAIlLAksGiYlYAgAAAEMycssSAABYAAAAAChHP+paWX1J17pHP+aWldkauOlHP+GRkmQbMotHP/AAAAAAAAB0cswSAABHQExAIMSbpeNHQEoKwIMSbphHP6P3ztkWhyuHcs0SAABOWAIAAABDWnLOEgAARz/wAAAAAAAARz/5wo9gAAAATXQBKEc/6lpZfUnXukc/5paV2Rq46Uc/4ZGSZBsyi0c/8AAAAAAAAHRyzxIAAFgEAAAAbWFpbnLQEgAAKEc/6lpZfUnXukc/5paV2Rq46Uc/4ZGSZBsyi0c/8AAAAAAAAHRy0RIAAIlHv/AAAAAAAACJTmVdctISAAAoVQphMzA2OTk3NzI4ctMSAABVAE5HQEx5maAAAABHQExTtkWhysFHQEozU/fO2RdHP/UeuFHrhR+HctQSAABNdAFHP8mZmaAAAABHAAAAAAAAAABHP+AAAAAAAACHctUSAABHP/o9cKAAAACJSwJLB4mJWAMAAABOZyty1hIAAFgAAAAAKEc/yBgVoHs1K0c/1BQSBbwBo0c/7x8fFJg9eUc/8AAAAAAAAHRy1xIAAEdATFO2RaHKwUdASjNT987ZF0c/9R64UeuFH4dy2BIAAE5YAwAAAE5IMXLZEgAARz/wAAAAAAAARz/6PXCgAAAATXUBKEc/yBgVoHs1K0c/1BQSBbwBo0c/7x8fFJg9eUc/8AAAAAAAAHRy2hIAAFgEAAAAbWFpbnLbEgAAKEc/6lpZfUnXukc/5paV2Rq46Uc/4ZGSZBsyi0c/8AAAAAAAAHRy3BIAAIlHv/AAAAAAAACJTmVdct0SAAAoVQphMzA2OTk3NzY4ct4SAABVAE5HQEtPXCAAAABHQEvaXjU/fO5HQEpn752yLQ5Hv+d0vGp++duHct8SAABNdQFHP8mZmaAAAABHAAAAAAAAAABHP+AAAAAAAACHcuASAABHP/o9cKAAAACJSwJLB4mJWAMAAABOZyty4RIAAFgAAAAAKEc/yBgVoHs1K0c/1BQSBbwBo0c/7x8fFJg9eUc/8AAAAAAAAHRy4hIAAEdAS9peNT987kdASmfvnbItDke/53S8an7524dy4xIAAE5YAwAAAE5IMnLkEgAARz/wAAAAAAAARz/6PXCgAAAATXYBKEc/yBgVoHs1K0c/1BQSBbwBo0c/7x8fFJg9eUc/8AAAAAAAAHRy5RIAAFgEAAAAbWFpbnLmEgAAKEc/6lpZfUnXukc/5paV2Rq46Uc/4ZGSZBsyi0c/8AAAAAAAAHRy5xIAAIlHv/AAAAAAAACJTmVlZV1y6BIAAChVCnIzMDExMzQ2NzJy6RIAAEcAAAAAAAAAAEcAAAAAAAAAAEc/8AAAAAAAAIdy6hIAAE6JSwFYAQAAAEFVASBLMYiJiVgAAAAAKEc/8AAAAAAAAEcAAAAAAAAAAEc/8AAAAAAAAEc/8AAAAAAAAHRy6xIAAEcAAAAAAAAAAEcAAAAAAAAAAEcAAAAAAAAAAIdy7BIAAE4oRz/wAAAAAAAARwAAAAAAAAAARz/wAAAAAAAARz/wAAAAAAAAdHLtEgAAiUsCSwNYAwAAAEhJU3LuEgAAXXLvEgAAKF1y8BIAAChVCmEzMDY5OTc4MDhy8RIAAFUATkdARv64YAAAAEdATbEm6XjU/kdARn752yLQ5UdAAbxqfvnbI4dy8hIAAE12AUc/yZmZoAAAAEcAAAAAAAAAAEc/4AAAAAAAAIdy8xIAAEc/+j1woAAAAIlLAksHiYlYAwAAAE5wbHL0EgAAWAAAAAAoRz/IGBWgezUrRz/UFBIFvAGjRz/vHx8UmD15Rz/wAAAAAAAAdHL1EgAAR0BNsSbpeNT+R0BGfvnbItDlR0ABvGp++dsjh3L2EgAATlgBAAAATkc/8AAAAAAAAEc/+j1woAAAAE13AShHP8gYFaB7NStHP9QUEgW8AaNHP+8fHxSYPXlHP/AAAAAAAAB0cvcSAABYBAAAAG1haW5y+BIAAChHP8gYFaB7NStHP9QUEgW8AaNHP+8fHxSYPXlHP/AAAAAAAAB0cvkSAACJR7/wAAAAAAAAiU5lXXL6EgAAKFUKYTMwNjk5Nzg0OHL7EgAAVQBOR0BI2ZmgAAAAR0BOPztkWhysR0BGOj1wo9cKR0AH87ZFocrBh3L8EgAATXcBRz/JmZmgAAAARwAAAAAAAAAARz/gAAAAAAAAh3L9EgAARz/+FHrgAAAAiUsCSwaJiVgCAAAAQzNy/hIAAFgAAAAAKEc/8AAAAAAAAEcAAAAAAAAAAEc/8AAAAAAAAEc/8AAAAAAAAHRy/xIAAEdATj87ZFocrEdARjo9cKPXCkdAB/O2RaHKwYdyABMAAE5YAgAAAENBcgETAABHP/AAAAAAAABHP/4UeuAAAABNeAEoRz/wAAAAAAAARwAAAAAAAAAARz/wAAAAAAAARz/wAAAAAAAAdHICEwAAWAQAAABtYWlucgMTAAAoRz/wAAAAAAAARwAAAAAAAAAARz/wAAAAAAAARz/wAAAAAAAAdHIEEwAAiUe/8AAAAAAAAIlOZV1yBRMAAChVCmEzMDY5OTc4ODhyBhMAAFUATkdASMuFIAAAAEdATiR64UeuFEdARYfO2RaHK0dADJWBBiTdL4dyBxMAAE14AUc/yZmZoAAAAEcAAAAAAAAAAEc/4AAAAAAAAIdyCBMAAEc/+cKPYAAAAIlLAksGiYlYAgAAAEMycgkTAABYAAAAAChHP/AAAAAAAABHAAAAAAAAAABHP/AAAAAAAABHP/AAAAAAAAB0cgoTAABHQE4keuFHrhRHQEWHztkWhytHQAyVgQYk3S+HcgsTAABOWAEAAABDRz/wAAAAAAAARz/5wo9gAAAATXkBKEc/8AAAAAAAAEcAAAAAAAAAAEc/8AAAAAAAAEc/8AAAAAAAAHRyDBMAAFgEAAAAbWFpbnINEwAAKEc/8AAAAAAAAEcAAAAAAAAAAEc/8AAAAAAAAEc/8AAAAAAAAHRyDhMAAIlHv/AAAAAAAACJTmVdcg8TAAAoVQphMzA2OTk3OTI4chATAABVAE5HQEjAAAAAAABHQE6kWhysCDFHQEUvXCj1wo9HQA5ysCDEm6aHchETAABNeQFHP8mZmaAAAABHAAAAAAAAAABHP+AAAAAAAACHchITAABHP/a4UeAAAACJSwJLCImJWAIAAABPMnITEwAAWAAAAAAoRz/wAAAAAAAARz+qGhpdeVfbRz+qGhpdeVfbRz/wAAAAAAAAdHIUEwAAR0BOpFocrAgxR0BFL1wo9cKPR0AOcrAgxJumh3IVEwAATlgBAAAAT0c/8AAAAAAAAEc/9rhR4AAAAE16AShHP/AAAAAAAABHP6oaGl15V9tHP6oaGl15V9tHP/AAAAAAAAB0chYTAABYBAAAAG1haW5yFxMAAChHP/AAAAAAAABHP6oaGl15V9tHP6oaGl15V9tHP/AAAAAAAAB0chgTAACJR7/wAAAAAAAAiU5lXXIZEwAAKFUKYTMwNjk5Nzk2OHIaEwAAVQBOR0BKuFHgAAAAR0BOdBiTdLxqR0BGuDEm6XjVR0AQbZFocrAhh3IbEwAATXoBRz/JmZmgAAAARwAAAAAAAAAARz/gAAAAAAAAh3IcEwAARz/+FHrgAAAAiUsCSwaJiVgCAAAAQzNyHRMAAFgAAAAAKEc/8AAAAAAAAEcAAAAAAAAAAEc/8AAAAAAAAEc/8AAAAAAAAHRyHhMAAEdATnQYk3S8akdARrgxJul41UdAEG2RaHKwIYdyHxMAAE5YAgAAAENCciATAABHP/AAAAAAAABHP/4UeuAAAABNewEoRz/wAAAAAAAARwAAAAAAAAAARz/wAAAAAAAARz/wAAAAAAAAdHIhEwAAWAQAAABtYWluciITAAAoRz/wAAAAAAAARwAAAAAAAAAARz/wAAAAAAAARz/wAAAAAAAAdHIjEwAAiUe/8AAAAAAAAIlOZV1yJBMAAChVCmEzMDY5OTgwMDhyJRMAAFUATkdATT1woAAAAEdATqzMzMzMzUdAR2NT987ZF0dADLQ5WBBiTodyJhMAAE17AUc/yZmZoAAAAEcAAAAAAAAAAEc/4AAAAAAAAIdyJxMAAEc/+cKPYAAAAIlLAksGiYlYAwAAAENhcnIoEwAAWAAAAAAoRz/wAAAAAAAARwAAAAAAAAAARz/wAAAAAAAARz/wAAAAAAAAdHIpEwAAR0BOrMzMzMzNR0BHY1P3ztkXR0AMtDlYEGJOh3IqEwAATlgCAAAAQ0dyKxMAAEc/8AAAAAAAAEc/+cKPYAAAAE18AShHP/AAAAAAAABHAAAAAAAAAABHP/AAAAAAAABHP/AAAAAAAAB0ciwTAABYBAAAAG1haW5yLRMAAChHP/AAAAAAAABHAAAAAAAAAABHP/AAAAAAAABHP/AAAAAAAAB0ci4TAACJR7/wAAAAAAAAiU5lXXIvEwAAKFUKYTMwNjk5ODA0OHIwEwAAVQBOR0BOYAAAAAAAR0BPI1P3ztkXR0BHdJul41P4R0AEkWhysCDFh3IxEwAATXwBRz/JmZmgAAAARwAAAAAAAAAARz/gAAAAAAAAh3IyEwAARz/6PXCgAAAAiUsCSweJiVgDAAAATnBscjMTAABYAAAAAChHP8gYFaB7NStHP9QUEgW8AaNHP+8fHxSYPXlHP/AAAAAAAAB0cjQTAABHQE8jU/fO2RdHQEd0m6XjU/hHQASRaHKwIMWHcjUTAABOWAMAAABORDFyNhMAAEc/8AAAAAAAAEc/+j1woAAAAE19AShHP8gYFaB7NStHP9QUEgW8AaNHP+8fHxSYPXlHP/AAAAAAAAB0cjcTAABYBAAAAG1haW5yOBMAAChHP8gYFaB7NStHP9QUEgW8AaNHP+8fHxSYPXlHP/AAAAAAAAB0cjkTAACJR7/wAAAAAAAAiU5lXXI6EwAAKFUKYTMwNjk5ODA4OHI7EwAAVQBOR0BO2uFAAAAAR0BOfXCj1wo9R0BIBJul41P4R0APbItDlYEGh3I8EwAATX0BRz/JmZmgAAAARwAAAAAAAAAARz/gAAAAAAAAh3I9EwAARz/8KPXAAAAAiUsCSwaJiVgDAAAAQ2Fycj4TAABYAAAAAChHP/AAAAAAAABHAAAAAAAAAABHP/AAAAAAAABHP/AAAAAAAAB0cj8TAABHQE59cKPXCj1HQEgEm6XjU/hHQA9si0OVgQaHckATAABOWAMAAABDRDJyQRMAAEc/8AAAAAAAAEc//Cj1wAAAAE1+AShHP/AAAAAAAABHAAAAAAAAAABHP/AAAAAAAABHP/AAAAAAAAB0ckITAABYBAAAAG1haW5yQxMAAChHP/AAAAAAAABHAAAAAAAAAABHP/AAAAAAAABHP/AAAAAAAAB0ckQTAACJR7/wAAAAAAAAiU5lXXJFEwAAKFUKYTMwNjk5ODEyOHJGEwAAVQBOR0BOFHrgAAAAR0BPO0OVgQYlR0BIGPXCj1wpR0ACgQYk3S8bh3JHEwAATX4BRz/JmZmgAAAARwAAAAAAAAAARz/gAAAAAAAAh3JIEwAARz/8KPXAAAAAiUsCSwaJiVgDAAAAQ2FyckkTAABYAAAAAChHP/AAAAAAAABHAAAAAAAAAABHP/AAAAAAAABHP/AAAAAAAAB0ckoTAABHQE87Q5WBBiVHQEgY9cKPXClHQAKBBiTdLxuHcksTAABOWAMAAABDRTFyTBMAAEc/8AAAAAAAAEc//Cj1wAAAAE1/AShHP/AAAAAAAABHAAAAAAAAAABHP/AAAAAAAABHP/AAAAAAAAB0ck0TAABYBAAAAG1haW5yThMAAChHP/AAAAAAAABHAAAAAAAAAABHP/AAAAAAAABHP/AAAAAAAAB0ck8TAACJR7/wAAAAAAAAiU5lXXJQEwAAKFUKYTMwNjk5ODE2OHJREwAAVQBOR0BQG4UgAAAAR0BO187ZFocrR0BIcxJul41QR0AI9cKPXCj2h3JSEwAATX8BRz/JmZmgAAAARwAAAAAAAAAARz/gAAAAAAAAh3JTEwAARz/6PXCgAAAAiUsCSweJiVgDAAAATnBsclQTAABYAAAAAChHP8gYFaB7NStHP9QUEgW8AaNHP+8fHxSYPXlHP/AAAAAAAAB0clUTAABHQE7XztkWhytHQEhzEm6XjVBHQAj1wo9cKPaHclYTAABOWAMAAABORTJyVxMAAEc/8AAAAAAAAEc/+j1woAAAAE2AAShHP8gYFaB7NStHP9QUEgW8AaNHP+8fHxSYPXlHP/AAAAAAAAB0clgTAABYBAAAAG1haW5yWRMAAChHP8gYFaB7NStHP9QUEgW8AaNHP+8fHxSYPXlHP/AAAAAAAAB0cloTAACJR7/wAAAAAAAAiU5lZWVdclsTAAAoVQpyMzAxMTM0NzUyclwTAABHAAAAAAAAAABHAAAAAAAAAABHP/AAAAAAAACHcl0TAABOiUsBWAEAAABBVQEgSzKJiYlYAAAAAChHP+paWX1J17pHP+aWldkauOlHP+GRkmQbMotHP/AAAAAAAAB0cl4TAABHAAAAAAAAAABHAAAAAAAAAABHAAAAAAAAAACHcl8TAABOKEc/6lpZfUnXukc/5paV2Rq46Uc/4ZGSZBsyi0c/8AAAAAAAAHRyYBMAAIlLAkr/////WAMAAABHTFlyYRMAAF1yYhMAAChdcmMTAAAoVQphMzA2OTk4MjA4cmQTAABVAE5HQEd+uGAAAABHQE2GBBiTdLxHQEVNsi0OVgRHQA5LxqfvnbKHcmUTAABNgAFHP8mZmaAAAABHAAAAAAAAAABHP+AAAAAAAACHcmYTAABHP/o9cKAAAACJSwJLB4mJWAMAAABOcGxyZxMAAFgAAAAAKEc/yBgVoHs1K0c/1BQSBbwBo0c/7x8fFJg9eUc/8AAAAAAAAHRyaBMAAEdATYYEGJN0vEdARU2yLQ5WBEdADkvGp++dsodyaRMAAE5YAQAAAE5HP/AAAAAAAABHP/o9cKAAAABNgQEoRz/IGBWgezUrRz/UFBIFvAGjRz/vHx8UmD15Rz/wAAAAAAAAdHJqEwAAWAQAAABtYWlucmsTAAAoRz/qWll9Sde6Rz/mlpXZGrjpRz/hkZJkGzKLRz/wAAAAAAAAdHJsEwAAiUe/8AAAAAAAAIlOZV1ybRMAAChVCmEzMDY5OTgyNDhybhMAAFUATkdARyKPYAAAAEdATW1wo9cKPUdARKo9cKPXCkdAEcrAgxJumIdybxMAAE2BAUc/yZmZoAAAAEcAAAAAAAAAAEc/4AAAAAAAAIdycBMAAEc//hR64AAAAIlLAksGiYlYAgAAAEMzcnETAABYAAAAAChHP+paWX1J17pHP+aWldkauOlHP+GRkmQbMotHP/AAAAAAAAB0cnITAABHQE1tcKPXCj1HQESqPXCj1wpHQBHKwIMSbpiHcnMTAABOWAIAAABDQXJ0EwAARz/wAAAAAAAARz/+FHrgAAAATYIBKEc/6lpZfUnXukc/5paV2Rq46Uc/4ZGSZBsyi0c/8AAAAAAAAHRydRMAAFgEAAAAbWFpbnJ2EwAAKEc/6lpZfUnXukc/5paV2Rq46Uc/4ZGSZBsyi0c/8AAAAAAAAHRydxMAAIlHv/AAAAAAAACJTmVdcngTAAAoVQphMzA2OTk4Mjg4cnkTAABVAE5HQEdhR6AAAABHQEztcKPXCj1HQEQx64UeuFJHQA5gQYk3S8eHcnoTAABNggFHP8mZmaAAAABHAAAAAAAAAABHP+AAAAAAAACHcnsTAABHP/nCj2AAAACJSwJLBomJWAIAAABDMnJ8EwAAWAAAAAAoRz/qWll9Sde6Rz/mlpXZGrjpRz/hkZJkGzKLRz/wAAAAAAAAdHJ9EwAAR0BM7XCj1wo9R0BEMeuFHrhSR0AOYEGJN0vHh3J+EwAATlgBAAAAQ0c/8AAAAAAAAEc/+cKPYAAAAE2DAShHP+paWX1J17pHP+aWldkauOlHP+GRkmQbMotHP/AAAAAAAAB0cn8TAABYBAAAAG1haW5ygBMAAChHP+paWX1J17pHP+aWldkauOlHP+GRkmQbMotHP/AAAAAAAAB0coETAACJR7/wAAAAAAAAiU5lXXKCEwAAKFUKYTMwNjk5ODMyOHKDEwAAVQBOR0BHiPXAAAAAR0BMrxqfvnbJR0BDu0OVgQYlR0ARzMzMzMzNh3KEEwAATYMBRz/JmZmgAAAARwAAAAAAAAAARz/gAAAAAAAAh3KFEwAARz/2uFHgAAAAiUsCSwiJiVgCAAAATzJyhhMAAFgAAAAAKEc/8AAAAAAAAEc/qhoaXXlX20c/qhoaXXlX20c/8AAAAAAAAHRyhxMAAEdATK8an752yUdAQ7tDlYEGJUdAEczMzMzMzYdyiBMAAE5YAQAAAE9HP/AAAAAAAABHP/a4UeAAAABNhAEoRz/wAAAAAAAARz+qGhpdeVfbRz+qGhpdeVfbRz/wAAAAAAAAdHKJEwAAWAQAAABtYWlucooTAAAoRz/qWll9Sde6Rz/mlpXZGrjpRz/hkZJkGzKLRz/wAAAAAAAAdHKLEwAAiUe/8AAAAAAAAIlOZWVlXXKMEwAAKFUKcjMwMTEzNDc5MnKNEwAARwAAAAAAAAAARwAAAAAAAAAARz/wAAAAAAAAh3KOEwAATolLAVgBAAAAQVUBIEsziYmJWAAAAAAoRz/qWll9Sde6Rz/mlpXZGrjpRz/hkZJkGzKLRz/wAAAAAAAAdHKPEwAARwAAAAAAAAAARwAAAAAAAAAARwAAAAAAAAAAh3KQEwAATihHP+paWX1J17pHP+aWldkauOlHP+GRkmQbMotHP/AAAAAAAAB0cpETAACJSwJK/////1gDAAAAVFlScpITAABdcpMTAAAoXXKUEwAAKFUKYTMwNjk5ODM2OHKVEwAAVQBOR0BGGuFAAAAAR0BMxN0vGp++R0BETMzMzMzNR0AELxqfvnbJh3KWEwAATYQBRz/JmZmgAAAARwAAAAAAAAAARz/gAAAAAAAAh3KXEwAARz/6PXCgAAAAiUsCSweJiVgDAAAATnBscpgTAABYAAAAAChHP8gYFaB7NStHP9QUEgW8AaNHP+8fHxSYPXlHP/AAAAAAAAB0cpkTAABHQEzE3S8an75HQERMzMzMzM1HQAQvGp++dsmHcpoTAABOWAEAAABORz/wAAAAAAAARz/6PXCgAAAATYUBKEc/yBgVoHs1K0c/1BQSBbwBo0c/7x8fFJg9eUc/8AAAAAAAAHRymxMAAFgEAAAAbWFpbnKcEwAAKEc/6lpZfUnXukc/5paV2Rq46Uc/4ZGSZBsyi0c/8AAAAAAAAHRynRMAAIlHv/AAAAAAAACJTmVdcp4TAAAoVQphMzA2OTk4NDA4cp8TAABVAE5HQEadcKAAAABHQEw5++dsi0RHQEPrpeNT989HP/6TdLxqfvqHcqATAABNhQFHP8mZmaAAAABHAAAAAAAAAABHP+AAAAAAAACHcqETAABHP/4UeuAAAACJSwJLBomJWAIAAABDM3KiEwAAWAAAAAAoRz/qWll9Sde6Rz/mlpXZGrjpRz/hkZJkGzKLRz/wAAAAAAAAdHKjEwAAR0BMOfvnbItER0BD66XjU/fPRz/+k3S8an76h3KkEwAATlgCAAAAQ0FypRMAAEc/8AAAAAAAAEc//hR64AAAAE2GAShHP+paWX1J17pHP+aWldkauOlHP+GRkmQbMotHP/AAAAAAAAB0cqYTAABYBAAAAG1haW5ypxMAAChHP+paWX1J17pHP+aWldkauOlHP+GRkmQbMotHP/AAAAAAAAB0cqgTAACJR7/wAAAAAAAAiU5lXXKpEwAAKFUKYTMwNjk5ODQ0OHKqEwAAVQBOR0BGPCkAAAAAR0BMa2RaHKwIR0BDMEGJN0vHRz/6wIMSbpeNh3KrEwAATYYBRz/JmZmgAAAARwAAAAAAAAAARz/gAAAAAAAAh3KsEwAARz/5wo9gAAAAiUsCSwaJiVgCAAAAQzJyrRMAAFgAAAAAKEc/6lpZfUnXukc/5paV2Rq46Uc/4ZGSZBsyi0c/8AAAAAAAAHRyrhMAAEdATGtkWhysCEdAQzBBiTdLx0c/+sCDEm6XjYdyrxMAAE5YAQAAAENHP/AAAAAAAABHP/nCj2AAAABNhwEoRz/qWll9Sde6Rz/mlpXZGrjpRz/hkZJkGzKLRz/wAAAAAAAAdHKwEwAAWAQAAABtYWlucrETAAAoRz/qWll9Sde6Rz/mlpXZGrjpRz/hkZJkGzKLRz/wAAAAAAAAdHKyEwAAiUe/8AAAAAAAAIlOZV1ysxMAAChVCmEzMDY5OTg0ODhytBMAAFUATkdARjXCgAAAAEdATPfO2RaHK0dAQwp++dsi0Uc/8v3ztkWhy4dytRMAAE2HAUc/yZmZoAAAAEcAAAAAAAAAAEc/4AAAAAAAAIdythMAAEc/9rhR4AAAAIlLAksIiYlYAgAAAE8ycrcTAABYAAAAAChHP/AAAAAAAABHP6oaGl15V9tHP6oaGl15V9tHP/AAAAAAAAB0crgTAABHQEz3ztkWhytHQEMKfvnbItFHP/L987ZFocuHcrkTAABOWAEAAABPRz/wAAAAAAAARz/2uFHgAAAATYgBKEc/8AAAAAAAAEc/qhoaXXlX20c/qhoaXXlX20c/8AAAAAAAAHRyuhMAAFgEAAAAbWFpbnK7EwAAKEc/6lpZfUnXukc/5paV2Rq46Uc/4ZGSZBsyi0c/8AAAAAAAAHRyvBMAAIlHv/AAAAAAAACJTmVdcr0TAAAoVQphMzA2OTk4NTI4cr4TAABVAE5HQES4UeAAAABHQEv8rAgxJulHQEQ90vGp++dHP+MrAgxJul6Hcr8TAABNiAFHP8mZmaAAAABHAAAAAAAAAABHP+AAAAAAAACHcsATAABHP/4UeuAAAACJSwJLBomJWAIAAABDM3LBEwAAWAAAAAAoRz/qWll9Sde6Rz/mlpXZGrjpRz/hkZJkGzKLRz/wAAAAAAAAdHLCEwAAR0BL/KwIMSbpR0BEPdLxqfvnRz/jKwIMSbpeh3LDEwAATlgCAAAAQ0JyxBMAAEc/8AAAAAAAAEc//hR64AAAAE2JAShHP+paWX1J17pHP+aWldkauOlHP+GRkmQbMotHP/AAAAAAAAB0csUTAABYBAAAAG1haW5yxhMAAChHP+paWX1J17pHP+aWldkauOlHP+GRkmQbMotHP/AAAAAAAAB0cscTAACJR7/wAAAAAAAAiU5lXXLIEwAAKFUKYTMwNjk5ODU2OHLJEwAAVQBOR0BEHrhgAAAAR0BLaFHrhR64R0BD1iTdLxqgRz+++dsi0OVgh3LKEwAATYkBRz/JmZmgAAAARwAAAAAAAAAARz/gAAAAAAAAh3LLEwAARz/5wo9gAAAAiUsCSwaJiVgDAAAAQ2FycswTAABYAAAAAChHP+paWX1J17pHP+aWldkauOlHP+GRkmQbMotHP/AAAAAAAAB0cs0TAABHQEtoUeuFHrhHQEPWJN0vGqBHP7752yLQ5WCHcs4TAABOWAIAAABDR3LPEwAARz/wAAAAAAAARz/5wo9gAAAATYoBKEc/6lpZfUnXukc/5paV2Rq46Uc/4ZGSZBsyi0c/8AAAAAAAAHRy0BMAAFgEAAAAbWFpbnLREwAAKEc/6lpZfUnXukc/5paV2Rq46Uc/4ZGSZBsyi0c/8AAAAAAAAHRy0hMAAIlHv/AAAAAAAACJTmVdctMTAAAoVQphMzA2OTk4NjA4ctQTAABVAE5HQEQUeuAAAABHQErMSbpeNT9HQEPgxJul41RHP+kGJN0vGqCHctUTAABNigFHP8mZmaAAAABHAAAAAAAAAABHP+AAAAAAAACHctYTAABHP/wo9cAAAACJSwJLBomJWAMAAABDYXJy1xMAAFgAAAAAKEc/6lpZfUnXukc/5paV2Rq46Uc/4ZGSZBsyi0c/8AAAAAAAAHRy2BMAAEdASsxJul41P0dAQ+DEm6XjVEc/6QYk3S8aoIdy2RMAAE5YAwAAAENEMXLaEwAARz/wAAAAAAAARz/8KPXAAAAATYsBKEc/6lpZfUnXukc/5paV2Rq46Uc/4ZGSZBsyi0c/8AAAAAAAAHRy2xMAAFgEAAAAbWFpbnLcEwAAKEc/6lpZfUnXukc/5paV2Rq46Uc/4ZGSZBsyi0c/8AAAAAAAAHRy3RMAAIlHv/AAAAAAAACJTmVdct4TAAAoVQphMzA2OTk4NjQ4ct8TAABVAE5HQERnriAAAABHQEt7ItDlYEJHQENdcKPXCj1Hv+xqfvnbItGHcuATAABNiwFHP8mZmaAAAABHAAAAAAAAAABHP+AAAAAAAACHcuETAABHP/wo9cAAAACJSwJLBomJWAMAAABDYXJy4hMAAFgAAAAAKEc/6lpZfUnXukc/5paV2Rq46Uc/4ZGSZBsyi0c/8AAAAAAAAHRy4xMAAEdAS3si0OVgQkdAQ11wo9cKPUe/7Gp++dsi0Ydy5BMAAE5YAwAAAENEMnLlEwAARz/wAAAAAAAARz/8KPXAAAAATYwBKEc/6lpZfUnXukc/5paV2Rq46Uc/4ZGSZBsyi0c/8AAAAAAAAHRy5hMAAFgEAAAAbWFpbnLnEwAAKEc/6lpZfUnXukc/5paV2Rq46Uc/4ZGSZBsyi0c/8AAAAAAAAHRy6BMAAIlHv/AAAAAAAACJTmVdcukTAAAoVQphMzA2OTk4Njg4cuoTAABVAE5HQERo9cAAAABHQEpEOVgQYk5HQEN8SbpeNT9HP9vGp++dsi2HcusTAABNjAFHP8mZmaAAAABHAAAAAAAAAABHP+AAAAAAAACHcuwTAABHP/wo9cAAAACJSwJLBomJWAMAAABDYXJy7RMAAFgAAAAAKEc/6lpZfUnXukc/5paV2Rq46Uc/4ZGSZBsyi0c/8AAAAAAAAHRy7hMAAEdASkQ5WBBiTkdAQ3xJul41P0c/28an752yLYdy7xMAAE5YAwAAAENFMXLwEwAARz/wAAAAAAAARz/8KPXAAAAATY0BKEc/6lpZfUnXukc/5paV2Rq46Uc/4ZGSZBsyi0c/8AAAAAAAAHRy8RMAAFgEAAAAbWFpbnLyEwAAKEc/6lpZfUnXukc/5paV2Rq46Uc/4ZGSZBsyi0c/8AAAAAAAAHRy8xMAAIlHv/AAAAAAAACJTmVdcvQTAAAoVQphMzA2OTk4NzI4cvUTAABVAE5HQEPzM0AAAABHQEryj1wo9cNHQEL2yLQ5WBBHv/QtDlYEGJOHcvYTAABNjQFHP8mZmaAAAABHAAAAAAAAAABHP+AAAAAAAACHcvcTAABHP/wo9cAAAACJSwJLBomJWAMAAABDYXJy+BMAAFgAAAAAKEc/6lpZfUnXukc/5paV2Rq46Uc/4ZGSZBsyi0c/8AAAAAAAAHRy+RMAAEdASvKPXCj1w0dAQvbItDlYEEe/9C0OVgQYk4dy+hMAAE5YAwAAAENFMnL7EwAARz/wAAAAAAAARz/8KPXAAAAATY4BKEc/6lpZfUnXukc/5paV2Rq46Uc/4ZGSZBsyi0c/8AAAAAAAAHRy/BMAAFgEAAAAbWFpbnL9EwAAKEc/6lpZfUnXukc/5paV2Rq46Uc/4ZGSZBsyi0c/8AAAAAAAAHRy/hMAAIlHv/AAAAAAAACJTmVdcv8TAAAoVQphMzA2OTk4NzY4cgAUAABVAE5HQESvXCAAAABHQEpWyLQ5WBBHQEMHjU/fO2RHv+LItDlYEGKHcgEUAABNjgFHP8mZmaAAAABHAAAAAAAAAABHP+AAAAAAAACHcgIUAABHP/nCj2AAAACJSwJLBomJWAMAAABDYXJyAxQAAFgAAAAAKEc/6lpZfUnXukc/5paV2Rq46Uc/4ZGSZBsyi0c/8AAAAAAAAHRyBBQAAEdASlbItDlYEEdAQweNT987ZEe/4si0OVgQYodyBRQAAE5YAgAAAENacgYUAABHP/AAAAAAAABHP/nCj2AAAABNjwEoRz/qWll9Sde6Rz/mlpXZGrjpRz/hkZJkGzKLRz/wAAAAAAAAdHIHFAAAWAQAAABtYWlucggUAAAoRz/qWll9Sde6Rz/mlpXZGrjpRz/hkZJkGzKLRz/wAAAAAAAAdHIJFAAAiUe/8AAAAAAAAIlOZV1yChQAAChVCmEzMDY5OTg4MDhyCxQAAFUATkdAQ6UewAAAAEdASczMzMzMzUdAQqQYk3S8ake/7KwIMSbpeYdyDBQAAE2PAUc/yZmZoAAAAEcAAAAAAAAAAEc/4AAAAAAAAIdyDRQAAEc/91wpAAAAAIlLAksIiYlYAgAAAE8zcg4UAABYAAAAAChHP/AAAAAAAABHP6oaGl15V9tHP6oaGl15V9tHP/AAAAAAAAB0cg8UAABHQEnMzMzMzM1HQEKkGJN0vGpHv+ysCDEm6XmHchAUAABOWAIAAABPSHIRFAAARz/wAAAAAAAARz/3XCkAAAAATZABKEc/8AAAAAAAAEc/qhoaXXlX20c/qhoaXXlX20c/8AAAAAAAAHRyEhQAAFgEAAAAbWFpbnITFAAAKEc/6lpZfUnXukc/5paV2Rq46Uc/4ZGSZBsyi0c/8AAAAAAAAHRyFBQAAIlHv/AAAAAAAACJTmVlZV1yFRQAAChVCnIzMDExMzQ4MzJyFhQAAEcAAAAAAAAAAEcAAAAAAAAAAEc/8AAAAAAAAIdyFxQAAE6JSwFYAQAAAEFVASBLNImJiVgAAAAAKEc/6lpZfUnXukc/5paV2Rq46Uc/4ZGSZBsyi0c/8AAAAAAAAHRyGBQAAEcAAAAAAAAAAEcAAAAAAAAAAEcAAAAAAAAAAIdyGRQAAE4oRz/qWll9Sde6Rz/mlpXZGrjpRz/hkZJkGzKLRz/wAAAAAAAAdHIaFAAAiUsCSv////9YAwAAAEFMQXIbFAAAXXIcFAAAKF1yHRQAAChVCmEzMDY5OTg4NDhyHhQAAFUATkdARMZmYAAAAEdAS/YEGJN0vEdAQrtkWhysCEc//987ZFocrIdyHxQAAE2QAUc/yZmZoAAAAEcAAAAAAAAAAEc/4AAAAAAAAIdyIBQAAEc/+j1woAAAAIlLAksHiYlYAwAAAE5wbHIhFAAAWAAAAAAoRz/IGBWgezUrRz/UFBIFvAGjRz/vHx8UmD15Rz/wAAAAAAAAdHIiFAAAR0BL9gQYk3S8R0BCu2RaHKwIRz//3ztkWhysh3IjFAAATlgBAAAATkc/8AAAAAAAAEc/+j1woAAAAE2RAShHP8gYFaB7NStHP9QUEgW8AaNHP+8fHxSYPXlHP/AAAAAAAAB0ciQUAABYBAAAAG1haW5yJRQAAChHP+paWX1J17pHP+aWldkauOlHP+GRkmQbMotHP/AAAAAAAAB0ciYUAACJR7/wAAAAAAAAiU5lXXInFAAAKFUKYTMwNjk5ODg4OHIoFAAAVQBOR0BFVHrgAAAAR0BMCLQ5WBBiR0BCBYEGJN0vRz/6wIMSbpeNh3IpFAAATZEBRz/JmZmgAAAARwAAAAAAAAAARz/gAAAAAAAAh3IqFAAARz/+FHrgAAAAiUsCSwaJiVgCAAAAQzNyKxQAAFgAAAAAKEc/6lpZfUnXukc/5paV2Rq46Uc/4ZGSZBsyi0c/8AAAAAAAAHRyLBQAAEdATAi0OVgQYkdAQgWBBiTdL0c/+sCDEm6XjYdyLRQAAE5YAgAAAENBci4UAABHP/AAAAAAAABHP/4UeuAAAABNkgEoRz/qWll9Sde6Rz/mlpXZGrjpRz/hkZJkGzKLRz/wAAAAAAAAdHIvFAAAWAQAAABtYWlucjAUAAAoRz/qWll9Sde6Rz/mlpXZGrjpRz/hkZJkGzKLRz/wAAAAAAAAdHIxFAAAiUe/8AAAAAAAAIlOZV1yMhQAAChVCmEzMDY5OTg5MjhyMxQAAFUATkdARG9cIAAAAEdAS18an752yUdAQaxJul41P0c//0vGp++dsodyNBQAAE2SAUc/yZmZoAAAAEcAAAAAAAAAAEc/4AAAAAAAAIdyNRQAAEc/+cKPYAAAAIlLAksGiYlYAgAAAEMycjYUAABYAAAAAChHP+paWX1J17pHP+aWldkauOlHP+GRkmQbMotHP/AAAAAAAAB0cjcUAABHQEtfGp++dslHQEGsSbpeNT9HP/9LxqfvnbKHcjgUAABOWAEAAABDRz/wAAAAAAAARz/5wo9gAAAATZMBKEc/6lpZfUnXukc/5paV2Rq46Uc/4ZGSZBsyi0c/8AAAAAAAAHRyORQAAFgEAAAAbWFpbnI6FAAAKEc/6lpZfUnXukc/5paV2Rq46Uc/4ZGSZBsyi0c/8AAAAAAAAHRyOxQAAIlHv/AAAAAAAACJTmVdcjwUAAAoVQphMzA2OTk4OTY4cj0UAABVAE5HQETuFIAAAABHQErocrAgxJxHQEH4UeuFHrhHQAQm6XjU/fSHcj4UAABNkwFHP8mZmaAAAABHAAAAAAAAAABHP+AAAAAAAACHcj8UAABHP/a4UeAAAACJSwJLCImJWAIAAABPMnJAFAAAWAAAAAAoRz/wAAAAAAAARz+qGhpdeVfbRz+qGhpdeVfbRz/wAAAAAAAAdHJBFAAAR0BK6HKwIMScR0BB+FHrhR64R0AEJul41P30h3JCFAAATlgBAAAAT0c/8AAAAAAAAEc/9rhR4AAAAE2UAShHP/AAAAAAAABHP6oaGl15V9tHP6oaGl15V9tHP/AAAAAAAAB0ckMUAABYBAAAAG1haW5yRBQAAChHP+paWX1J17pHP+aWldkauOlHP+GRkmQbMotHP/AAAAAAAAB0ckUUAACJR7/wAAAAAAAAiU5lXXJGFAAAKFUKYTMwNjk5OTAwOHJHFAAAVQBOR0BFR64gAAAAR0BMmZmZmZmaR0BBsYk3S8aoR0AD0vGp++dth3JIFAAATZQBRz/JmZmgAAAARwAAAAAAAAAARz/gAAAAAAAAh3JJFAAARz/+FHrgAAAAiUsCSwaJiVgCAAAAQzNyShQAAFgAAAAAKEc/6lpZfUnXukc/5paV2Rq46Uc/4ZGSZBsyi0c/8AAAAAAAAHRySxQAAEdATJmZmZmZmkdAQbGJN0vGqEdAA9LxqfvnbYdyTBQAAE5YAgAAAENCck0UAABHP/AAAAAAAABHP/4UeuAAAABNlQEoRz/qWll9Sde6Rz/mlpXZGrjpRz/hkZJkGzKLRz/wAAAAAAAAdHJOFAAAWAQAAABtYWluck8UAAAoRz/qWll9Sde6Rz/mlpXZGrjpRz/hkZJkGzKLRz/wAAAAAAAAdHJQFAAAiUe/8AAAAAAAAIlOZWVlXXJRFAAAKFUKcjMwMTEzNDg3MnJSFAAARwAAAAAAAAAARwAAAAAAAAAARz/wAAAAAAAAh3JTFAAATolLAVgBAAAAQVUBIEs1iYmJWAAAAAAoRz/qWll9Sde6Rz/mlpXZGrjpRz/hkZJkGzKLRz/wAAAAAAAAdHJUFAAARwAAAAAAAAAARwAAAAAAAAAARwAAAAAAAAAAh3JVFAAATihHP+paWX1J17pHP+aWldkauOlHP+GRkmQbMotHP/AAAAAAAAB0clYUAACJSwJK/////1gDAAAAQUxBclcUAABdclgUAAAoXXJZFAAAKFUKYTMwNjk5OTA0OHJaFAAAVQBOR0BEkKPgAAAAR0BLVT987ZFoR0BBCNT987ZGRz/5BiTdLxqgh3JbFAAATZUBRz/JmZmgAAAARwAAAAAAAAAARz/gAAAAAAAAh3JcFAAARz/6PXCgAAAAiUsCSweJiVgDAAAATnBscl0UAABYAAAAAChHP8gYFaB7NStHP9QUEgW8AaNHP+8fHxSYPXlHP/AAAAAAAAB0cl4UAABHQEtVP3ztkWhHQEEI1P3ztkZHP/kGJN0vGqCHcl8UAABOWAEAAABORz/wAAAAAAAARz/6PXCgAAAATZYBKEc/yBgVoHs1K0c/1BQSBbwBo0c/7x8fFJg9eUc/8AAAAAAAAHRyYBQAAFgEAAAAbWFpbnJhFAAAKEc/6lpZfUnXukc/5paV2Rq46Uc/4ZGSZBsyi0c/8AAAAAAAAHRyYhQAAIlHv/AAAAAAAACJTmVdcmMUAAAoVQphMzA2OTk5MDg4cmQUAABVAE5HQEVAAAAAAABHQEq8i0OVgQZHQECiLQ5WBBlHP/0euFHrhR+HcmUUAABNlgFHP8mZmaAAAABHAAAAAAAAAABHP+AAAAAAAACHcmYUAABHP/4UeuAAAACJSwJLBomJWAIAAABDM3JnFAAAWAAAAAAoRz/qWll9Sde6Rz/mlpXZGrjpRz/hkZJkGzKLRz/wAAAAAAAAdHJoFAAAR0BKvItDlYEGR0BAoi0OVgQZRz/9HrhR64Ufh3JpFAAATlgCAAAAQ0FyahQAAEc/8AAAAAAAAEc//hR64AAAAE2XAShHP+paWX1J17pHP+aWldkauOlHP+GRkmQbMotHP/AAAAAAAAB0cmsUAABYBAAAAG1haW5ybBQAAChHP+paWX1J17pHP+aWldkauOlHP+GRkmQbMotHP/AAAAAAAAB0cm0UAACJR7/wAAAAAAAAiU5lXXJuFAAAKFUKYTMwNjk5OTEyOHJvFAAAVQBOR0BEaj2AAAAAR0BKszMzMzMzR0BAczMzMzMzR0AKaHKwIMSch3JwFAAATZcBRz/JmZmgAAAARwAAAAAAAAAARz/gAAAAAAAAh3JxFAAARz/5wo9gAAAAiUsCSwaJiVgCAAAAQzJychQAAFgAAAAAKEc/6lpZfUnXukc/5paV2Rq46Uc/4ZGSZBsyi0c/8AAAAAAAAHRycxQAAEdASrMzMzMzM0dAQHMzMzMzM0dACmhysCDEnIdydBQAAE5YAQAAAENHP/AAAAAAAABHP/nCj2AAAABNmAEoRz/qWll9Sde6Rz/mlpXZGrjpRz/hkZJkGzKLRz/wAAAAAAAAdHJ1FAAAWAQAAABtYWlucnYUAAAoRz/qWll9Sde6Rz/mlpXZGrjpRz/hkZJkGzKLRz/wAAAAAAAAdHJ3FAAAiUe/8AAAAAAAAIlOZV1yeBQAAChVCmEzMDY5OTkxNjhyeRQAAFUATkdARdCj4AAAAEdASzYk3S8aoEdAQGhysCDEnEdAD+l41P3ztodyehQAAE2YAUc/yZmZoAAAAEcAAAAAAAAAAEc/4AAAAAAAAIdyexQAAEc/9rhR4AAAAIlLAksIiYlYAgAAAE8ycnwUAABYAAAAAChHP/AAAAAAAABHP6oaGl15V9tHP6oaGl15V9tHP/AAAAAAAAB0cn0UAABHQEs2JN0vGqBHQEBocrAgxJxHQA/peNT987aHcn4UAABOWAEAAABPRz/wAAAAAAAARz/2uFHgAAAATZkBKEc/8AAAAAAAAEc/qhoaXXlX20c/qhoaXXlX20c/8AAAAAAAAHRyfxQAAFgEAAAAbWFpbnKAFAAAKEc/6lpZfUnXukc/5paV2Rq46Uc/4ZGSZBsyi0c/8AAAAAAAAHRygRQAAIlHv/AAAAAAAACJTmVdcoIUAAAoVQphMzA2OTk5MjA4coMUAABVAE5HQEOcKQAAAABHQEq+l41P3ztHQD/7ItDlYEJHP+9si0OVgQaHcoQUAABNmQFHP8mZmaAAAABHAAAAAAAAAABHP+AAAAAAAACHcoUUAABHP/4UeuAAAACJSwJLBomJWAIAAABDM3KGFAAAWAAAAAAoRz/qWll9Sde6Rz/mlpXZGrjpRz/hkZJkGzKLRz/wAAAAAAAAdHKHFAAAR0BKvpeNT987R0A/+yLQ5WBCRz/vbItDlYEGh3KIFAAATlgCAAAAQ0JyiRQAAEc/8AAAAAAAAEc//hR64AAAAE2aAShHP+paWX1J17pHP+aWldkauOlHP+GRkmQbMotHP/AAAAAAAAB0cooUAABYBAAAAG1haW5yixQAAChHP+paWX1J17pHP+aWldkauOlHP+GRkmQbMotHP/AAAAAAAAB0cowUAACJR7/wAAAAAAAAiU5lZWVdco0UAAAoVQpyMzAxMTM0OTEyco4UAABHAAAAAAAAAABHAAAAAAAAAABHP/AAAAAAAACHco8UAABOiUsBWAEAAABBVQEgSzaJiYlYAAAAAChHP+paWX1J17pHP+aWldkauOlHP+GRkmQbMotHP/AAAAAAAAB0cpAUAABHAAAAAAAAAABHAAAAAAAAAABHAAAAAAAAAACHcpEUAABOKEc/6lpZfUnXukc/5paV2Rq46Uc/4ZGSZBsyi0c/8AAAAAAAAHRykhQAAIlLAkr/////WAMAAABWQUxykxQAAF1ylBQAAChdcpUUAAAoVQphMzA2OTk5MjQ4cpYUAABVAE5HQEN64UAAAABHQEoXbItDlYFHQEBY1P3ztkZHQA5YEGJN0vKHcpcUAABNmgFHP8mZmaAAAABHAAAAAAAAAABHP+AAAAAAAACHcpgUAABHP/o9cKAAAACJSwJLB4mJWAMAAABOcGxymRQAAFgAAAAAKEc/yBgVoHs1K0c/1BQSBbwBo0c/7x8fFJg9eUc/8AAAAAAAAHRymhQAAEdAShdsi0OVgUdAQFjU/fO2RkdADlgQYk3S8odymxQAAE5YAQAAAE5HP/AAAAAAAABHP/o9cKAAAABNmwEoRz/IGBWgezUrRz/UFBIFvAGjRz/vHx8UmD15Rz/wAAAAAAAAdHKcFAAAWAQAAABtYWlucp0UAAAoRz/qWll9Sde6Rz/mlpXZGrjpRz/hkZJkGzKLRz/wAAAAAAAAdHKeFAAAiUe/8AAAAAAAAIlOZV1ynxQAAChVCmEzMDcwNjQ4ODByoBQAAFUATkdAQ4KPYAAAAEdASfmZmZmZmkdAQC/fO2RaHUdAFNLxqfvnbYdyoRQAAE2bAUc/yZmZoAAAAEcAAAAAAAAAAEc/4AAAAAAAAIdyohQAAEc//hR64AAAAIlLAksGiYlYAgAAAEMzcqMUAABYAAAAAChHP+paWX1J17pHP+aWldkauOlHP+GRkmQbMotHP/AAAAAAAAB0cqQUAABHQEn5mZmZmZpHQEAv3ztkWh1HQBTS8an7522HcqUUAABOWAIAAABDQXKmFAAARz/wAAAAAAAARz/+FHrgAAAATZwBKEc/6lpZfUnXukc/5paV2Rq46Uc/4ZGSZBsyi0c/8AAAAAAAAHRypxQAAFgEAAAAbWFpbnKoFAAAKEc/6lpZfUnXukc/5paV2Rq46Uc/4ZGSZBsyi0c/8AAAAAAAAHRyqRQAAIlHv/AAAAAAAACJTmVdcqoUAAAoVQphMzA3MDY0OTIwcqsUAABVAE5HQEXszMAAAABHQEmz987ZFodHQD70OVgQYk5HQBVWBBiTdLyHcqwUAABNnAFHP8mZmaAAAABHAAAAAAAAAABHP+AAAAAAAACHcq0UAABHP/nCj2AAAACJSwJLBomJWAIAAABDMnKuFAAAWAAAAAAoRz/qWll9Sde6Rz/mlpXZGrjpRz/hkZJkGzKLRz/wAAAAAAAAdHKvFAAAR0BJs/fO2RaHR0A+9DlYEGJOR0AVVgQYk3S8h3KwFAAATlgBAAAAQ0c/8AAAAAAAAEc/+cKPYAAAAE2dAShHP+paWX1J17pHP+aWldkauOlHP+GRkmQbMotHP/AAAAAAAAB0crEUAABYBAAAAG1haW5yshQAAChHP+paWX1J17pHP+aWldkauOlHP+GRkmQbMotHP/AAAAAAAAB0crMUAACJR7/wAAAAAAAAiU5lXXK0FAAAKFUKYTMwNzA2NDk2MHK1FAAAVQBOR0BK9HrgAAAAR0BJZul41P30R0A+Z++dsi0OR0ARm6XjU/fPh3K2FAAATZ0BRz/JmZmgAAAARwAAAAAAAAAARz/gAAAAAAAAh3K3FAAARz/2uFHgAAAAiUsCSwiJiVgCAAAATzJyuBQAAFgAAAAAKEc/8AAAAAAAAEc/qhoaXXlX20c/qhoaXXlX20c/8AAAAAAAAHRyuRQAAEdASWbpeNT99EdAPmfvnbItDkdAEZul41P3z4dyuhQAAE5YAQAAAE9HP/AAAAAAAABHP/a4UeAAAABNngEoRz/wAAAAAAAARz+qGhpdeVfbRz+qGhpdeVfbRz/wAAAAAAAAdHK7FAAAWAQAAABtYWlucrwUAAAoRz/qWll9Sde6Rz/mlpXZGrjpRz/hkZJkGzKLRz/wAAAAAAAAdHK9FAAAiUe/8AAAAAAAAIlOZV1yvhQAAChVCmEzMDcwNjUwMDByvxQAAFUATkdAREZmYAAAAEdASYJul41P30dAQLDlYEGJN0dAF64UeuFHrodywBQAAE2eAUc/yZmZoAAAAEcAAAAAAAAAAEc/4AAAAAAAAIdywRQAAEc//hR64AAAAIlLAksGiYlYAgAAAEMzcsIUAABYAAAAAChHP+paWX1J17pHP+aWldkauOlHP+GRkmQbMotHP/AAAAAAAAB0csMUAABHQEmCbpeNT99HQECw5WBBiTdHQBeuFHrhR66HcsQUAABOWAIAAABDQnLFFAAARz/wAAAAAAAARz/+FHrgAAAATZ8BKEc/6lpZfUnXukc/5paV2Rq46Uc/4ZGSZBsyi0c/8AAAAAAAAHRyxhQAAFgEAAAAbWFpbnLHFAAAKEc/6lpZfUnXukc/5paV2Rq46Uc/4ZGSZBsyi0c/8AAAAAAAAHRyyBQAAIlHv/AAAAAAAACJTmVdcskUAAAoVQphMzA3MDY1MDQwcsoUAABVAE5HQEMKPYAAAABHQEnSj1wo9cNHQEFij1wo9cNHQBfN0vGp++eHcssUAABNnwFHP8mZmaAAAABHAAAAAAAAAABHP+AAAAAAAACHcswUAABHP/4UeuAAAACJSwJLBomJWAIAAABDM3LNFAAAWAAAAAAoRz/qWll9Sde6Rz/mlpXZGrjpRz/hkZJkGzKLRz/wAAAAAAAAdHLOFAAAR0BJ0o9cKPXDR0BBYo9cKPXDR0AXzdLxqfvnh3LPFAAATlgDAAAAQ0cxctAUAABHP/AAAAAAAABHP/4UeuAAAABNoAEoRz/qWll9Sde6Rz/mlpXZGrjpRz/hkZJkGzKLRz/wAAAAAAAAdHLRFAAAWAQAAABtYWluctIUAAAoRz/qWll9Sde6Rz/mlpXZGrjpRz/hkZJkGzKLRz/wAAAAAAAAdHLTFAAAiUe/8AAAAAAAAIlOZV1y1BQAAChVCmEzMDcwNjUwODBy1RQAAFUATkdARQUewAAAAEdASNO2RaHKwUdAQLeuFHrhSEdAFPnbItDlYIdy1hQAAE2gAUc/yZmZoAAAAEcAAAAAAAAAAEc/4AAAAAAAAIdy1xQAAEc//hR64AAAAIlLAksGiYlYAgAAAEMzctgUAABYAAAAAChHP+paWX1J17pHP+aWldkauOlHP+GRkmQbMotHP/AAAAAAAAB0ctkUAABHQEjTtkWhysFHQEC3rhR64UhHQBT52yLQ5WCHctoUAABOWAMAAABDRzJy2xQAAEc/8AAAAAAAAEc//hR64AAAAE2hAShHP+paWX1J17pHP+aWldkauOlHP+GRkmQbMotHP/AAAAAAAAB0ctwUAABYBAAAAG1haW5y3RQAAChHP+paWX1J17pHP+aWldkauOlHP+GRkmQbMotHP/AAAAAAAAB0ct4UAACJR7/wAAAAAAAAiU5lZWVdct8UAAAoVQpyMzAxMTM0OTUycuAUAABHAAAAAAAAAABHAAAAAAAAAABHP/AAAAAAAACHcuEUAABOiUsBWAEAAABBVQEgSzeJiYlYAAAAAChHP/AAAAAAAABHAAAAAAAAAABHP/AAAAAAAABHP/AAAAAAAAB0cuIUAABHAAAAAAAAAABHAAAAAAAAAABHAAAAAAAAAACHcuMUAABOKEc/8AAAAAAAAEcAAAAAAAAAAEc/8AAAAAAAAEc/8AAAAAAAAHRy5BQAAIlLAkr/////WAMAAABISVNy5RQAAF1y5hQAAChdcucUAAAoVQphMzA3MDY1MTIwcugUAABVAE5HQEWBR6AAAABHQEnO+dsi0OVHQD5crAgxJulHQBoSbpeNT9+HcukUAABNoQFHP8mZmaAAAABHAAAAAAAAAABHP+AAAAAAAACHcuoUAABHP/o9cKAAAACJSwJLB4mJWAMAAABOcGxy6xQAAFgAAAAAKEc/yBgVoHs1K0c/1BQSBbwBo0c/7x8fFJg9eUc/8AAAAAAAAHRy7BQAAEdASc752yLQ5UdAPlysCDEm6UdAGhJul41P34dy7RQAAE5YAQAAAE5HP/AAAAAAAABHP/o9cKAAAABNogEoRz/IGBWgezUrRz/UFBIFvAGjRz/vHx8UmD15Rz/wAAAAAAAAdHLuFAAAWAQAAABtYWlucu8UAAAoRz/IGBWgezUrRz/UFBIFvAGjRz/vHx8UmD15Rz/wAAAAAAAAdHLwFAAAiUe/8AAAAAAAAIlOZV1y8RQAAChVCmEzMDcwNjUxNjBy8hQAAFUATkdARTwpAAAAAEdASYuFHrhR7EdAPQgxJul41UdAG2hysCDEnIdy8xQAAE2iAUc/yZmZoAAAAEcAAAAAAAAAAEc/4AAAAAAAAIdy9BQAAEc//hR64AAAAIlLAksGiYlYAgAAAEMzcvUUAABYAAAAAChHP/AAAAAAAABHAAAAAAAAAABHP/AAAAAAAABHP/AAAAAAAAB0cvYUAABHQEmLhR64UexHQD0IMSbpeNVHQBtocrAgxJyHcvcUAABOWAIAAABDQXL4FAAARz/wAAAAAAAARz/+FHrgAAAATaMBKEc/8AAAAAAAAEcAAAAAAAAAAEc/8AAAAAAAAEc/8AAAAAAAAHRy+RQAAFgEAAAAbWFpbnL6FAAAKEc/8AAAAAAAAEcAAAAAAAAAAEc/8AAAAAAAAEc/8AAAAAAAAHRy+xQAAIlHv/AAAAAAAACJTmVdcvwUAAAoVQphMzA3MDY1MjAwcv0UAABVAE5HQEXHriAAAABHQEnAo9cKPXFHQDv3ztkWhytHQBddLxqfvneHcv4UAABNowFHP8mZmaAAAABHAAAAAAAAAABHP+AAAAAAAACHcv8UAABHP/nCj2AAAACJSwJLBomJWAIAAABDMnIAFQAAWAAAAAAoRz/wAAAAAAAARwAAAAAAAAAARz/wAAAAAAAARz/wAAAAAAAAdHIBFQAAR0BJwKPXCj1xR0A7987ZFocrR0AXXS8an753h3ICFQAATlgBAAAAQ0c/8AAAAAAAAEc/+cKPYAAAAE2kAShHP/AAAAAAAABHAAAAAAAAAABHP/AAAAAAAABHP/AAAAAAAAB0cgMVAABYBAAAAG1haW5yBBUAAChHP/AAAAAAAABHAAAAAAAAAABHP/AAAAAAAABHP/AAAAAAAAB0cgUVAACJR7/wAAAAAAAAiU5lXXIGFQAAKFUKYTMwNzA2NTI0MHIHFQAAVQBOR0BGa4UgAAAAR0BJbdLxqfvnR0A67Em6XjU/R0AW4UeuFHrhh3IIFQAATaQBRz/JmZmgAAAARwAAAAAAAAAARz/gAAAAAAAAh3IJFQAARz/2uFHgAAAAiUsCSwiJiVgCAAAATzJyChUAAFgAAAAAKEc/8AAAAAAAAEc/qhoaXXlX20c/qhoaXXlX20c/8AAAAAAAAHRyCxUAAEdASW3S8an750dAOuxJul41P0dAFuFHrhR64YdyDBUAAE5YAQAAAE9HP/AAAAAAAABHP/a4UeAAAABNpQEoRz/wAAAAAAAARz+qGhpdeVfbRz+qGhpdeVfbRz/wAAAAAAAAdHINFQAAWAQAAABtYWlucg4VAAAoRz/wAAAAAAAARz+qGhpdeVfbRz+qGhpdeVfbRz/wAAAAAAAAdHIPFQAAiUe/8AAAAAAAAIlOZV1yEBUAAChVCmEzMDcwNjUyODByERUAAFUATkdARXrhQAAAAEdASMkWhysCDEdAPQ1P3ztkWkdAHBaHKwIMSodyEhUAAE2lAUc/yZmZoAAAAEcAAAAAAAAAAEc/4AAAAAAAAIdyExUAAEc//hR64AAAAIlLAksGiYlYAgAAAEMzchQVAABYAAAAAChHP/AAAAAAAABHAAAAAAAAAABHP/AAAAAAAABHP/AAAAAAAAB0chUVAABHQEjJFocrAgxHQD0NT987ZFpHQBwWhysCDEqHchYVAABOWAIAAABDQnIXFQAARz/wAAAAAAAARz/+FHrgAAAATaYBKEc/8AAAAAAAAEcAAAAAAAAAAEc/8AAAAAAAAEc/8AAAAAAAAHRyGBUAAFgEAAAAbWFpbnIZFQAAKEc/8AAAAAAAAEcAAAAAAAAAAEc/8AAAAAAAAEc/8AAAAAAAAHRyGhUAAIlHv/AAAAAAAACJTmVdchsVAAAoVQphMzA3MDY1MzIwchwVAABVAE5HQEb+uGAAAABHQEiO2RaHKwJHQD3OFHrhR65HQCB3ztkWhyuHch0VAABNpgFHP8mZmaAAAABHAAAAAAAAAABHP+AAAAAAAACHch4VAABHP/nCj2AAAACJSwJLBomJWAMAAABDYXJyHxUAAFgAAAAAKEc/8AAAAAAAAEcAAAAAAAAAAEc/8AAAAAAAAEc/8AAAAAAAAHRyIBUAAEdASI7ZFocrAkdAPc4UeuFHrkdAIHfO2RaHK4dyIRUAAE5YAgAAAENHciIVAABHP/AAAAAAAABHP/nCj2AAAABNpwEoRz/wAAAAAAAARwAAAAAAAAAARz/wAAAAAAAARz/wAAAAAAAAdHIjFQAAWAQAAABtYWluciQVAAAoRz/wAAAAAAAARwAAAAAAAAAARz/wAAAAAAAARz/wAAAAAAAAdHIlFQAAiUe/8AAAAAAAAIlOZV1yJhUAAChVCmEzMDcwNjUzNjByJxUAAFUATkdARlhR4AAAAEdASK7ZFocrAkdAPVsi0OVgQkdAIwcrAgxJuodyKBUAAE2nAUc/yZmZoAAAAEcAAAAAAAAAAEc/4AAAAAAAAIdyKRUAAEc/+j1woAAAAIlLAksHiYlYAwAAAE5wbHIqFQAAWAAAAAAoRz/IGBWgezUrRz/UFBIFvAGjRz/vHx8UmD15Rz/wAAAAAAAAdHIrFQAAR0BIrtkWhysCR0A9WyLQ5WBCR0AjBysCDEm6h3IsFQAATlgDAAAATkQxci0VAABHP/AAAAAAAABHP/o9cKAAAABNqAEoRz/IGBWgezUrRz/UFBIFvAGjRz/vHx8UmD15Rz/wAAAAAAAAdHIuFQAAWAQAAABtYWluci8VAAAoRz/IGBWgezUrRz/UFBIFvAGjRz/vHx8UmD15Rz/wAAAAAAAAdHIwFQAAiUe/8AAAAAAAAIlOZV1yMRUAAChVCmEzMDcwNjU0MDByMhUAAFUATkdAReo9gAAAAEdASDhR64UeuEdAPvgQYk3S8kdAILvnbItDlodyMxUAAE2oAUc/yZmZoAAAAEcAAAAAAAAAAEc/4AAAAAAAAIdyNBUAAEc//Cj1wAAAAIlLAksGiYlYAwAAAENhcnI1FQAAWAAAAAAoRz/wAAAAAAAARwAAAAAAAAAARz/wAAAAAAAARz/wAAAAAAAAdHI2FQAAR0BIOFHrhR64R0A++BBiTdLyR0Agu+dsi0OWh3I3FQAATlgDAAAAQ0QycjgVAABHP/AAAAAAAABHP/wo9cAAAABNqQEoRz/wAAAAAAAARwAAAAAAAAAARz/wAAAAAAAARz/wAAAAAAAAdHI5FQAAWAQAAABtYWlucjoVAAAoRz/wAAAAAAAARwAAAAAAAAAARz/wAAAAAAAARz/wAAAAAAAAdHI7FQAAiUe/8AAAAAAAAIlOZV1yPBUAAChVCmEzMDcwNjU0NDByPRUAAFUATkdARtcKQAAAAEdASG0vGp++d0dAPjS8an7520dAJMWhysCDEodyPhUAAE2pAUc/yZmZoAAAAEcAAAAAAAAAAEc/4AAAAAAAAIdyPxUAAEc//Cj1wAAAAIlLAksGiYlYAwAAAENhcnJAFQAAWAAAAAAoRz/wAAAAAAAARwAAAAAAAAAARz/wAAAAAAAARz/wAAAAAAAAdHJBFQAAR0BIbS8an753R0A+NLxqfvnbR0AkxaHKwIMSh3JCFQAATlgDAAAAQ0UxckMVAABHP/AAAAAAAABHP/wo9cAAAABNqgEoRz/wAAAAAAAARwAAAAAAAAAARz/wAAAAAAAARz/wAAAAAAAAdHJEFQAAWAQAAABtYWluckUVAAAoRz/wAAAAAAAARwAAAAAAAAAARz/wAAAAAAAARz/wAAAAAAAAdHJGFQAAiUe/8AAAAAAAAIlOZV1yRxUAAChVCmEzMDcwNjU0ODBySBUAAFUATkdAR5HrgAAAAEdASCS8an7520dAPzKwIMSbpkdAI2+dsi0OVodySRUAAE2qAUc/yZmZoAAAAEcAAAAAAAAAAEc/4AAAAAAAAIdyShUAAEc/+j1woAAAAIlLAksHiYlYAwAAAE5wbHJLFQAAWAAAAAAoRz/IGBWgezUrRz/UFBIFvAGjRz/vHx8UmD15Rz/wAAAAAAAAdHJMFQAAR0BIJLxqfvnbR0A/MrAgxJumR0Ajb52yLQ5Wh3JNFQAATlgDAAAATkUyck4VAABHP/AAAAAAAABHP/o9cKAAAABNqwEoRz/IGBWgezUrRz/UFBIFvAGjRz/vHx8UmD15Rz/wAAAAAAAAdHJPFQAAWAQAAABtYWluclAVAAAoRz/IGBWgezUrRz/UFBIFvAGjRz/vHx8UmD15Rz/wAAAAAAAAdHJRFQAAiUe/8AAAAAAAAIlOZWVlXXJSFQAAKFUKcjMwMTEzNDk5MnJTFQAARwAAAAAAAAAARwAAAAAAAAAARz/wAAAAAAAAh3JUFQAATolLAVgBAAAAQVUBIEs4iYmJWAAAAAAoRz/qWll9Sde6Rz/mlpXZGrjpRz/hkZJkGzKLRz/wAAAAAAAAdHJVFQAARwAAAAAAAAAARwAAAAAAAAAARwAAAAAAAAAAh3JWFQAATihHP+paWX1J17pHP+aWldkauOlHP+GRkmQbMotHP/AAAAAAAAB0clcVAACJSwJK/////1gDAAAAQVJHclgVAABdclkVAAAoXXJaFQAAKFUKYTMwNzA2NTUyMHJbFQAAVQBOR0BEZR7AAAAAR0BKSyLQ5WBCR0A8N0vGp++eR0AUcan752yLh3JcFQAATasBRz/JmZmgAAAARwAAAAAAAAAARz/gAAAAAAAAh3JdFQAARz/6PXCgAAAAiUsCSweJiVgDAAAATnBscl4VAABYAAAAAChHP8gYFaB7NStHP9QUEgW8AaNHP+8fHxSYPXlHP/AAAAAAAAB0cl8VAABHQEpLItDlYEJHQDw3S8an755HQBRxqfvnbIuHcmAVAABOWAEAAABORz/wAAAAAAAARz/6PXCgAAAATawBKEc/yBgVoHs1K0c/1BQSBbwBo0c/7x8fFJg9eUc/8AAAAAAAAHRyYRUAAFgEAAAAbWFpbnJiFQAAKEc/6lpZfUnXukc/5paV2Rq46Uc/4ZGSZBsyi0c/8AAAAAAAAHRyYxUAAIlHv/AAAAAAAACJTmVdcmQVAAAoVQphMzA3MDY1NTYwcmUVAABVAE5HQEW8KQAAAABHQEqA5WBBiTdHQDtFHrhR64VHQBBYEGJN0vKHcmYVAABNrAFHP8mZmaAAAABHAAAAAAAAAABHP+AAAAAAAACHcmcVAABHP/4UeuAAAACJSwJLBomJWAIAAABDM3JoFQAAWAAAAAAoRz/qWll9Sde6Rz/mlpXZGrjpRz/hkZJkGzKLRz/wAAAAAAAAdHJpFQAAR0BKgOVgQYk3R0A7RR64UeuFR0AQWBBiTdLyh3JqFQAATlgCAAAAQ0FyaxUAAEc/8AAAAAAAAEc//hR64AAAAE2tAShHP+paWX1J17pHP+aWldkauOlHP+GRkmQbMotHP/AAAAAAAAB0cmwVAABYBAAAAG1haW5ybRUAAChHP+paWX1J17pHP+aWldkauOlHP+GRkmQbMotHP/AAAAAAAAB0cm4VAACJR7/wAAAAAAAAiU5lXXJvFQAAKFUKYTMwNzA2NTYwMHJwFQAAVQBOR0BIAAAAAAAAR0BLPCj1wo9cR0A63nbItDlYR0AQ/O2RaHKwh3JxFQAATa0BRz/JmZmgAAAARwAAAAAAAAAARz/gAAAAAAAAh3JyFQAARz/5wo9gAAAAiUsCSwaJiVgCAAAAQzJycxUAAFgAAAAAKEc/6lpZfUnXukc/5paV2Rq46Uc/4ZGSZBsyi0c/8AAAAAAAAHRydBUAAEdASzwo9cKPXEdAOt52yLQ5WEdAEPztkWhysIdydRUAAE5YAQAAAENHP/AAAAAAAABHP/nCj2AAAABNrgEoRz/qWll9Sde6Rz/mlpXZGrjpRz/hkZJkGzKLRz/wAAAAAAAAdHJ2FQAAWAQAAABtYWlucncVAAAoRz/qWll9Sde6Rz/mlpXZGrjpRz/hkZJkGzKLRz/wAAAAAAAAdHJ4FQAAiUe/8AAAAAAAAIlOZV1yeRUAAChVCmEzMDcwNjU2NDByehUAAFUATkdASWKPYAAAAEdAS2LxqfvnbUdAOfaHKwIMSkdAFBul41P3z4dyexUAAE2uAUc/yZmZoAAAAEcAAAAAAAAAAEc/4AAAAAAAAIdyfBUAAEc/9rhR4AAAAIlLAksIiYlYAgAAAE8ycn0VAABYAAAAAChHP/AAAAAAAABHP6oaGl15V9tHP6oaGl15V9tHP/AAAAAAAAB0cn4VAABHQEti8an7521HQDn2hysCDEpHQBQbpeNT98+Hcn8VAABOWAEAAABPRz/wAAAAAAAARz/2uFHgAAAATa8BKEc/8AAAAAAAAEc/qhoaXXlX20c/qhoaXXlX20c/8AAAAAAAAHRygBUAAFgEAAAAbWFpbnKBFQAAKEc/6lpZfUnXukc/5paV2Rq46Uc/4ZGSZBsyi0c/8AAAAAAAAHRyghUAAIlHv/AAAAAAAACJTmVdcoMVAAAoVQphMzA3MDY1NjgwcoQVAABVAE5HQEUXCkAAAABHQEpW6XjU/fRHQDvTdLxqfvpHQAWPXCj1wo+HcoUVAABNrwFHP8mZmaAAAABHAAAAAAAAAABHP+AAAAAAAACHcoYVAABHP/4UeuAAAACJSwJLBomJWAIAAABDM3KHFQAAWAAAAAAoRz/qWll9Sde6Rz/mlpXZGrjpRz/hkZJkGzKLRz/wAAAAAAAAdHKIFQAAR0BKVul41P30R0A703S8an76R0AFj1wo9cKPh3KJFQAATlgCAAAAQ0JyihUAAEc/8AAAAAAAAEc//hR64AAAAE2wAShHP+paWX1J17pHP+aWldkauOlHP+GRkmQbMotHP/AAAAAAAAB0cosVAABYBAAAAG1haW5yjBUAAChHP+paWX1J17pHP+aWldkauOlHP+GRkmQbMotHP/AAAAAAAAB0co0VAACJR7/wAAAAAAAAiU5lXXKOFQAAKFUKYTMwNzA2NTcyMHKPFQAAVQBOR0BE6j2AAAAAR0BJlkWhysCDR0A7zAgxJul5R0ADSbpeNT99h3KQFQAATbABRz/JmZmgAAAARwAAAAAAAAAARz/gAAAAAAAAh3KRFQAARz/+FHrgAAAAiUsCSwaJiVgCAAAAQzNykhUAAFgAAAAAKEc/6lpZfUnXukc/5paV2Rq46Uc/4ZGSZBsyi0c/8AAAAAAAAHRykxUAAEdASZZFocrAg0dAO8wIMSbpeUdAA0m6XjU/fYdylBUAAE5YAgAAAENHcpUVAABHP/AAAAAAAABHP/4UeuAAAABNsQEoRz/qWll9Sde6Rz/mlpXZGrjpRz/hkZJkGzKLRz/wAAAAAAAAdHKWFQAAWAQAAABtYWlucpcVAAAoRz/qWll9Sde6Rz/mlpXZGrjpRz/hkZJkGzKLRz/wAAAAAAAAdHKYFQAAiUe/8AAAAAAAAIlOZV1ymRUAAChVCmEzMDcwNjU3NjBymhUAAFUATkdARjmZoAAAAEdASV2RaHKwIUdAPNpeNT987kc/9hR64UeuFIdymxUAAE2xAUc/yZmZoAAAAEcAAAAAAAAAAEc/4AAAAAAAAIdynBUAAEc//hR64AAAAIlLAksGiYlYAgAAAEMzcp0VAABYAAAAAChHP+paWX1J17pHP+aWldkauOlHP+GRkmQbMotHP/AAAAAAAAB0cp4VAABHQEldkWhysCFHQDzaXjU/fO5HP/YUeuFHrhSHcp8VAABOWAIAAABDRHKgFQAARz/wAAAAAAAARz/+FHrgAAAATbIBKEc/6lpZfUnXukc/5paV2Rq46Uc/4ZGSZBsyi0c/8AAAAAAAAHRyoRUAAFgEAAAAbWFpbnKiFQAAKEc/6lpZfUnXukc/5paV2Rq46Uc/4ZGSZBsyi0c/8AAAAAAAAHRyoxUAAIlHv/AAAAAAAACJTmVdcqQVAAAoVQphMzA3MDY1ODAwcqUVAABVAE5HQEXzM0AAAABHQEinztkWhytHQDyuFHrhR65HP/Gdsi0OVgSHcqYVAABNsgFHP8mZmaAAAABHAAAAAAAAAABHP+AAAAAAAACHcqcVAABHP/o9cKAAAACJSwJLB4mJWAMAAABOZytyqBUAAFgAAAAAKEc/yBgVoHs1K0c/1BQSBbwBo0c/7x8fFJg9eUc/8AAAAAAAAHRyqRUAAEdASKfO2RaHK0dAPK4UeuFHrkc/8Z2yLQ5WBIdyqhUAAE5YAgAAAE5FcqsVAABHP/AAAAAAAABHP/o9cKAAAABNswEoRz/IGBWgezUrRz/UFBIFvAGjRz/vHx8UmD15Rz/wAAAAAAAAdHKsFQAAWAQAAABtYWlucq0VAAAoRz/qWll9Sde6Rz/mlpXZGrjpRz/hkZJkGzKLRz/wAAAAAAAAdHKuFQAAiUe/8AAAAAAAAIlOZV1yrxUAAChVCmEzMDcwNjU4NDBysBUAAFUATkdARRR64AAAAEdASCnbItDlYEdAPS1P3ztkWkc//WyLQ5WBBodysRUAAE2zAUc/yZmZoAAAAEcAAAAAAAAAAEc/4AAAAAAAAIdyshUAAEc/+cKPYAAAAIlLAksGiYlYAgAAAEMycrMVAABYAAAAAChHP+paWX1J17pHP+aWldkauOlHP+GRkmQbMotHP/AAAAAAAAB0crQVAABHQEgp2yLQ5WBHQD0tT987ZFpHP/1si0OVgQaHcrUVAABOWAIAAABDWnK2FQAARz/wAAAAAAAARz/5wo9gAAAATbQBKEc/6lpZfUnXukc/5paV2Rq46Uc/4ZGSZBsyi0c/8AAAAAAAAHRytxUAAFgEAAAAbWFpbnK4FQAAKEc/6lpZfUnXukc/5paV2Rq46Uc/4ZGSZBsyi0c/8AAAAAAAAHRyuRUAAIlHv/AAAAAAAACJTmVdcroVAAAoVQphMzA3MDY1ODgwcrsVAABVAE5HQEM9cKAAAABHQEhLhR64UexHQD3sCDEm6XlHQAdN0vGp++eHcrwVAABNtAFHP8mZmaAAAABHAAAAAAAAAABHP+AAAAAAAACHcr0VAABHP/o9cKAAAACJSwJLB4mJWAMAAABOZytyvhUAAFgAAAAAKEc/yBgVoHs1K0c/1BQSBbwBo0c/7x8fFJg9eUc/8AAAAAAAAHRyvxUAAEdASEuFHrhR7EdAPewIMSbpeUdAB03S8an754dywBUAAE5YAwAAAE5IMXLBFQAARz/wAAAAAAAARz/6PXCgAAAATbUBKEc/yBgVoHs1K0c/1BQSBbwBo0c/7x8fFJg9eUc/8AAAAAAAAHRywhUAAFgEAAAAbWFpbnLDFQAAKEc/6lpZfUnXukc/5paV2Rq46Uc/4ZGSZBsyi0c/8AAAAAAAAHRyxBUAAIlHv/AAAAAAAACJTmVdcsUVAAAoVQphMzA3MDY1OTIwcsYVAABVAE5HQETD1wAAAABHQEeIUeuFHrhHQDzrxqfvnbJHP/gEGJN0vGqHcscVAABNtQFHP8mZmaAAAABHAAAAAAAAAABHP+AAAAAAAACHcsgVAABHP/o9cKAAAACJSwJLB4mJWAMAAABOZytyyRUAAFgAAAAAKEc/yBgVoHs1K0c/1BQSBbwBo0c/7x8fFJg9eUc/8AAAAAAAAHRyyhUAAEdAR4hR64UeuEdAPOvGp++dskc/+AQYk3S8aodyyxUAAE5YAwAAAE5IMnLMFQAARz/wAAAAAAAARz/6PXCgAAAATbYBKEc/yBgVoHs1K0c/1BQSBbwBo0c/7x8fFJg9eUc/8AAAAAAAAHRyzRUAAFgEAAAAbWFpbnLOFQAAKEc/6lpZfUnXukc/5paV2Rq46Uc/4ZGSZBsyi0c/8AAAAAAAAHRyzxUAAIlHv/AAAAAAAACJTmVlZV1y0BUAAChVCnIzMDExMzUwMzJy0RUAAEcAAAAAAAAAAEcAAAAAAAAAAEc/8AAAAAAAAIdy0hUAAE6JSwFYAQAAAEFVASBLOYmJiVgAAAAAKEc/6lpZfUnXukc/5paV2Rq46Uc/4ZGSZBsyi0c/8AAAAAAAAHRy0xUAAEcAAAAAAAAAAEcAAAAAAAAAAEcAAAAAAAAAAIdy1BUAAE4oRz/qWll9Sde6Rz/mlpXZGrjpRz/hkZJkGzKLRz/wAAAAAAAAdHLVFQAAiUsCSv////9YAwAAAEdMWXLWFQAAXXLXFQAAKF1y2BUAAChVCmEzMDcwNjU5NjBy2RUAAFUATkdARguFIAAAAEdAS7BiTdLxqkdAO4JN0vGp/EdADAo9cKPXCody2hUAAE22AUc/yZmZoAAAAEcAAAAAAAAAAEc/4AAAAAAAAIdy2xUAAEc/+j1woAAAAIlLAksHiYlYAwAAAE5wbHLcFQAAWAAAAAAoRz/IGBWgezUrRz/UFBIFvAGjRz/vHx8UmD15Rz/wAAAAAAAAdHLdFQAAR0BLsGJN0vGqR0A7gk3S8an8R0AMCj1wo9cKh3LeFQAATlgBAAAATkc/8AAAAAAAAEc/+j1woAAAAE23AShHP8gYFaB7NStHP9QUEgW8AaNHP+8fHxSYPXlHP/AAAAAAAAB0ct8VAABYBAAAAG1haW5y4BUAAChHP+paWX1J17pHP+aWldkauOlHP+GRkmQbMotHP/AAAAAAAAB0cuEVAACJR7/wAAAAAAAAiU5lXXLiFQAAKFUKYTMwNzA2NjAwMHLjFQAAVQBOR0BG6PXAAAAAR0BMZaHKwIMSR0A7TpeNT987R0AN++dsi0OWh3LkFQAATbcBRz/JmZmgAAAARwAAAAAAAAAARz/gAAAAAAAAh3LlFQAARz/+FHrgAAAAiUsCSwaJiVgCAAAAQzNy5hUAAFgAAAAAKEc/6lpZfUnXukc/5paV2Rq46Uc/4ZGSZBsyi0c/8AAAAAAAAHRy5xUAAEdATGWhysCDEkdAO06XjU/fO0dADfvnbItDlody6BUAAE5YAgAAAENBcukVAABHP/AAAAAAAABHP/4UeuAAAABNuAEoRz/qWll9Sde6Rz/mlpXZGrjpRz/hkZJkGzKLRz/wAAAAAAAAdHLqFQAAWAQAAABtYWlucusVAAAoRz/qWll9Sde6Rz/mlpXZGrjpRz/hkZJkGzKLRz/wAAAAAAAAdHLsFQAAiUe/8AAAAAAAAIlOZV1y7RUAAChVCmEzMDcwNjYwNDBy7hUAAFUATkdAScFHoAAAAEdATJvGp++dskdAO9nbItDlYEdAFGhysCDEnIdy7xUAAE24AUc/yZmZoAAAAEcAAAAAAAAAAEc/4AAAAAAAAIdy8BUAAEc/+cKPYAAAAIlLAksGiYlYAgAAAEMycvEVAABYAAAAAChHP+paWX1J17pHP+aWldkauOlHP+GRkmQbMotHP/AAAAAAAAB0cvIVAABHQEybxqfvnbJHQDvZ2yLQ5WBHQBRocrAgxJyHcvMVAABOWAEAAABDRz/wAAAAAAAARz/5wo9gAAAATbkBKEc/6lpZfUnXukc/5paV2Rq46Uc/4ZGSZBsyi0c/8AAAAAAAAHRy9BUAAFgEAAAAbWFpbnL1FQAAKEc/6lpZfUnXukc/5paV2Rq46Uc/4ZGSZBsyi0c/8AAAAAAAAHRy9hUAAIlHv/AAAAAAAACJTmVdcvcVAAAoVQphMzA3MDY2MDgwcvgVAABVAE5HQEfwo+AAAABHQExDdLxqfvpHQDyotDlYEGJHQBblYEGJN0yHcvkVAABNuQFHP8mZmaAAAABHAAAAAAAAAABHP+AAAAAAAACHcvoVAABHP/a4UeAAAACJSwJLCImJWAIAAABPMnL7FQAAWAAAAAAoRz/wAAAAAAAARz+qGhpdeVfbRz+qGhpdeVfbRz/wAAAAAAAAdHL8FQAAR0BMQ3S8an76R0A8qLQ5WBBiR0AW5WBBiTdMh3L9FQAATlgBAAAAT0c/8AAAAAAAAEc/9rhR4AAAAE26AShHP/AAAAAAAABHP6oaGl15V9tHP6oaGl15V9tHP/AAAAAAAAB0cv4VAABYBAAAAG1haW5y/xUAAChHP+paWX1J17pHP+aWldkauOlHP+GRkmQbMotHP/AAAAAAAAB0cgAWAACJR7/wAAAAAAAAiU5lZWVdcgEWAAAoVQpyMzAxMTM1MDcycgIWAABHAAAAAAAAAABHAAAAAAAAAABHP/AAAAAAAACHcgMWAABOiUsBWAEAAABBVQEgSzqJiYlYAAAAAChHP+paWX1J17pHP+aWldkauOlHP+GRkmQbMotHP/AAAAAAAAB0cgQWAABHAAAAAAAAAABHAAAAAAAAAABHAAAAAAAAAACHcgUWAABOKEc/6lpZfUnXukc/5paV2Rq46Uc/4ZGSZBsyi0c/8AAAAAAAAHRyBhYAAIlLAkr/////WAMAAABJTEVyBxYAAF1yCBYAAChdcgkWAAAoVQphMzA3MDY2MTIwcgoWAABVAE5HQEgI9cAAAABHQE0wxJul41RHQDtmJN0vGqBHQBZItDlYEGKHcgsWAABNugFHP8mZmaAAAABHAAAAAAAAAABHP+AAAAAAAACHcgwWAABHP/o9cKAAAACJSwJLB4mJWAMAAABOcGxyDRYAAFgAAAAAKEc/yBgVoHs1K0c/1BQSBbwBo0c/7x8fFJg9eUc/8AAAAAAAAHRyDhYAAEdATTDEm6XjVEdAO2Yk3S8aoEdAFki0OVgQYodyDxYAAE5YAQAAAE5HP/AAAAAAAABHP/o9cKAAAABNuwEoRz/IGBWgezUrRz/UFBIFvAGjRz/vHx8UmD15Rz/wAAAAAAAAdHIQFgAAWAQAAABtYWluchEWAAAoRz/qWll9Sde6Rz/mlpXZGrjpRz/hkZJkGzKLRz/wAAAAAAAAdHISFgAAiUe/8AAAAAAAAIlOZV1yExYAAChVCmEzMDcwNjYxNjByFBYAAFUATkdASVhR4AAAAEdATW41P3ztkUdAO85WBBiTdUdAG4gxJul41YdyFRYAAE27AUc/yZmZoAAAAEcAAAAAAAAAAEc/4AAAAAAAAIdyFhYAAEc//hR64AAAAIlLAksGiYlYAgAAAEMzchcWAABYAAAAAChHP+paWX1J17pHP+aWldkauOlHP+GRkmQbMotHP/AAAAAAAAB0chgWAABHQE1uNT987ZFHQDvOVgQYk3VHQBuIMSbpeNWHchkWAABOWAIAAABDQXIaFgAARz/wAAAAAAAARz/+FHrgAAAATbwBKEc/6lpZfUnXukc/5paV2Rq46Uc/4ZGSZBsyi0c/8AAAAAAAAHRyGxYAAFgEAAAAbWFpbnIcFgAAKEc/6lpZfUnXukc/5paV2Rq46Uc/4ZGSZBsyi0c/8AAAAAAAAHRyHRYAAIlHv/AAAAAAAACJTmVdch4WAAAoVQphMzA3MDY2MjAwch8WAABVAE5HQEoHriAAAABHQE4WyLQ5WBBHQDyTMzMzMzNHQBtFocrAgxKHciAWAABNvAFHP8mZmaAAAABHAAAAAAAAAABHP+AAAAAAAACHciEWAABHP/nCj2AAAACJSwJLBomJWAIAAABDMnIiFgAAWAAAAAAoRz/qWll9Sde6Rz/mlpXZGrjpRz/hkZJkGzKLRz/wAAAAAAAAdHIjFgAAR0BOFsi0OVgQR0A8kzMzMzMzR0AbRaHKwIMSh3IkFgAATlgBAAAAQ0c/8AAAAAAAAEc/+cKPYAAAAE29AShHP+paWX1J17pHP+aWldkauOlHP+GRkmQbMotHP/AAAAAAAAB0ciUWAABYBAAAAG1haW5yJhYAAChHP+paWX1J17pHP+aWldkauOlHP+GRkmQbMotHP/AAAAAAAAB0cicWAACJR7/wAAAAAAAAiU5lXXIoFgAAKFUKYTMwNzA2NjI0MHIpFgAAVQBOR0BJ3CkAAAAAR0BOZaHKwIMSR0A80WhysCDFR0Afan752yLRh3IqFgAATb0BRz/JmZmgAAAARwAAAAAAAAAARz/gAAAAAAAAh3IrFgAARz/2uFHgAAAAiUsCSwiJiVgCAAAATzJyLBYAAFgAAAAAKEc/8AAAAAAAAEc/qhoaXXlX20c/qhoaXXlX20c/8AAAAAAAAHRyLRYAAEdATmWhysCDEkdAPNFocrAgxUdAH2p++dsi0YdyLhYAAE5YAQAAAE9HP/AAAAAAAABHP/a4UeAAAABNvgEoRz/wAAAAAAAARz+qGhpdeVfbRz+qGhpdeVfbRz/wAAAAAAAAdHIvFgAAWAQAAABtYWlucjAWAAAoRz/qWll9Sde6Rz/mlpXZGrjpRz/hkZJkGzKLRz/wAAAAAAAAdHIxFgAAiUe/8AAAAAAAAIlOZV1yMhYAAChVCmEzMDcwNjYyODByMxYAAFUATkdASzrhQAAAAEdATXgxJul41UdAOp52yLQ5WEdAH26XjU/fO4dyNBYAAE2+AUc/yZmZoAAAAEcAAAAAAAAAAEc/4AAAAAAAAIdyNRYAAEc//hR64AAAAIlLAksGiYlYAgAAAEMzcjYWAABYAAAAAChHP+paWX1J17pHP+aWldkauOlHP+GRkmQbMotHP/AAAAAAAAB0cjcWAABHQE14MSbpeNVHQDqedsi0OVhHQB9ul41P3zuHcjgWAABOWAIAAABDQnI5FgAARz/wAAAAAAAARz/+FHrgAAAATb8BKEc/6lpZfUnXukc/5paV2Rq46Uc/4ZGSZBsyi0c/8AAAAAAAAHRyOhYAAFgEAAAAbWFpbnI7FgAAKEc/6lpZfUnXukc/5paV2Rq46Uc/4ZGSZBsyi0c/8AAAAAAAAHRyPBYAAIlHv/AAAAAAAACJTmVdcj0WAAAoVQphMzA3MDY2MzIwcj4WAABVAE5HQEuZmaAAAABHQE3qXjU/fO5HQDmHrhR64UhHQB0XjU/fO2SHcj8WAABNvwFHP8mZmaAAAABHAAAAAAAAAABHP+AAAAAAAACHckAWAABHP/4UeuAAAACJSwJLBomJWAIAAABDM3JBFgAAWAAAAAAoRz/qWll9Sde6Rz/mlpXZGrjpRz/hkZJkGzKLRz/wAAAAAAAAdHJCFgAAR0BN6l41P3zuR0A5h64UeuFIR0AdF41P3z
[truncated: 11,670,297 more chars]
