# Supplementary material for: d-cysteine impairs tumour growth by inhibiting cysteine desulfurase NFS1
Source: Nat Metab. 2025 Aug 12;7(8):1646–62. doi: 10.1038/s42255-025-01339-1 (PMC12373508; doi:10.1038/s42255-025-01339-1)
Supplement: Supplementary file 4 — Supplementary Table 1. [file 42255_2025_1339_MOESM4_ESM.xlsx]

## Sheet: DCys_DCys2_vs_ctrl_Ctrl2.gene_s
id	num	neg|score	neg|p-value	neg|fdr	neg|rank	neg|goodsgrna	neg|lfc	pos|score	pos|p-value	pos|fdr	pos|rank	pos|goodsgrna	pos|lfc
SLC7A11	4	1.0	1.0	1.0	19114	0	9.7729	1.6898e-14	2.59e-07	0.001238	1	4	9.7729
SLC3A2	4	1.0	1.0	1.0	19113	0	9.5885	6.5055e-13	2.59e-07	0.001238	2	4	9.5885
NFE2L2	4	1.0	1.0	1.0	19112	0	8.3856	1.6014e-09	2.59e-07	0.001238	3	4	8.3856
NCOA4	4	1.0	1.0	1.0	19111	0	4.4882	1.0303e-07	2.59e-07	0.001238	4	4	4.4882
MED12	4	1.0	1.0	1.0	19110	0	4.4872	1.7522e-07	7.77e-07	0.00297	5	4	4.4872
ARGLU1	4	1.0	1.0	1.0	19109	0	5.1303	2.4999e-07	1.295e-06	0.003536	6	4	5.1303
AP2M1	4	1.0	1.0	1.0	19108	0	3.7302	2.9231e-07	1.295e-06	0.003536	7	4	3.7302
PPP6C	4	1.0	1.0	1.0	19107	0	4.6737	3.3905e-07	1.813e-06	0.00385	8	4	4.6737
COG4	4	1.0	1.0	1.0	19106	0	3.3492	3.4723e-07	1.813e-06	0.00385	9	4	3.3492
ATG9A	4	1.0	1.0	1.0	19105	0	3.2695	4.7893e-07	2.331e-06	0.00389	10	4	3.2695
TFRC	4	1.0	1.0	1.0	19104	0	2.5028	5.6431e-07	2.331e-06	0.00389	11	4	2.5028
ATP6AP1	4	1.0	1.0	1.0	19103	0	2.3599	6.8777e-07	2.849e-06	0.00389	12	4	2.3599
COG3	4	1.0	1.0	1.0	19102	0	3.0674	8.1044e-07	2.849e-06	0.00389	13	4	3.0674
AP2S1	4	1.0	1.0	1.0	19101	0	3.1649	8.2613e-07	2.849e-06	0.00389	14	4	3.1649
SFSWAP	4	1.0	1.0	1.0	19100	0	2.8252	9.8768e-07	3.885e-06	0.00409	15	4	2.8252
XPO5	4	1.0	1.0	1.0	19099	0	2.6922	9.9097e-07	3.885e-06	0.00409	16	4	2.6922
TMED10	4	1.0	1.0	1.0	19098	0	4.3567	1.1386e-06	4.403e-06	0.00409	17	4	4.3567
UHRF1	4	1.0	1.0	1.0	19097	0	1.8484	1.1644e-06	4.403e-06	0.00409	18	4	1.8484
SUPT4H1	4	1.0	1.0	1.0	19096	0	4.6411	1.3409e-06	4.403e-06	0.00409	19	4	4.6411
TMED2	4	1.0	1.0	1.0	19095	0	4.4479	1.4364e-06	4.921e-06	0.00409	20	4	4.4479
RBM39	4	1.0	1.0	1.0	19094	0	1.9801	1.4648e-06	4.921e-06	0.00409	21	4	1.9801
SLC25A22	4	1.0	1.0	1.0	19093	0	2.0043	1.4759e-06	4.921e-06	0.00409	22	4	2.0043
ALG3	4	1.0	1.0	1.0	19092	0	1.9387	1.5254e-06	4.921e-06	0.00409	23	4	1.9387
JMJD6	4	1.0	1.0	1.0	19091	0	1.9536	1.7233e-06	5.439e-06	0.004332	24	4	1.9536
AP2B1	4	1.0	1.0	1.0	19090	0	1.8343	2.4141e-06	8.0289e-06	0.006139	25	4	1.8343
CTNNBL1	4	1.0	1.0	1.0	19089	0	1.6387	3.6442e-06	1.2691e-05	0.008984	26	4	1.6387
CLTC	4	1.0	1.0	1.0	19088	0	3.4433	3.6617e-06	1.2691e-05	0.008984	27	4	3.4433
SNRPF	4	1.0	1.0	1.0	19087	0	1.7835	4.1932e-06	1.4763e-05	0.010078	28	4	1.7835
VPS39	4	0.99999	0.99999	1.0	19086	0	4.3329	5.1956e-06	1.9425e-05	0.012803	29	4	4.3329
TTC14	4	0.99999	0.99999	1.0	19085	0	1.0323	7.2624e-06	2.8231e-05	0.017987	30	4	1.0323
EWSR1	4	0.99999	0.99999	1.0	19084	0	1.4601	8.0243e-06	3.1857e-05	0.019642	31	4	1.4601
SHOC2	4	0.99999	0.99999	1.0	19083	0	1.8289	8.701e-06	3.3929e-05	0.019952	32	4	1.8289
ATP6V0B	4	0.99999	0.99999	1.0	19082	0	1.1749	8.7937e-06	3.4447e-05	0.019952	33	4	1.1749
SLC25A1	4	0.99999	0.99999	1.0	19081	0	1.1933	9.3573e-06	3.5742e-05	0.020093	34	4	1.1933
MAPK1	4	0.99999	0.99999	1.0	19080	0	1.1812	9.9382e-06	3.7555e-05	0.02049	35	4	1.1812
INTS12	4	0.99999	0.99999	1.0	19079	0	2.1458	1.0078e-05	3.8591e-05	0.02049	36	4	2.1458
LUC7L2	4	0.99999	0.99998	1.0	19078	0	1.421	1.2961e-05	5.2577e-05	0.026049	37	4	1.421
TIMM10	4	0.99999	0.99998	1.0	19077	0	1.1737	1.3201e-05	5.3613e-05	0.026049	38	4	1.1737
CTDSPL2	4	0.99999	0.99998	1.0	19076	0	1.4055	1.3212e-05	5.3613e-05	0.026049	39	4	1.4055
FIG4	4	0.99999	0.99998	1.0	19075	0	2.2469	1.3796e-05	5.5167e-05	0.026049	40	4	2.2469
MED30	4	0.99999	0.99998	1.0	19074	0	1.6682	1.4412e-05	5.6203e-05	0.026049	41	4	1.6682
MPDU1	4	0.99999	0.99998	1.0	19073	0	1.0865	1.4972e-05	5.7239e-05	0.026049	42	4	1.0865
DICER1	4	0.99998	0.99998	1.0	19072	0	1.7429	1.5652e-05	5.9829e-05	0.026595	43	4	1.7429
HIRA	4	0.99998	0.99998	1.0	19071	0	1.606	1.9088e-05	7.5369e-05	0.032741	44	4	1.606
COG8	4	0.99998	0.99998	1.0	19070	0	2.7721	2.0013e-05	8.1066e-05	0.034433	45	4	2.7721
VPS33A	4	0.99998	0.99998	1.0	19069	0	1.1126	2.068e-05	8.4174e-05	0.034976	46	4	1.1126
RPL13	4	0.99998	0.99998	1.0	19068	0	1.2735	2.1085e-05	8.6246e-05	0.035075	47	4	1.2735
CSPP1	4	0.16959	0.17136	1.0	3228	1	-0.045147	2.6221e-05	0.00010438	0.041564	48	1	-0.045147
EMC3	4	0.99997	0.99997	1.0	19067	0	1.2248	3.2468e-05	0.00012613	0.049202	49	4	1.2248
DGCR8	4	0.99996	0.99996	1.0	19066	0	1.8122	3.6255e-05	0.00014012	0.053291	50	4	1.8122
ZNF781	4	0.99996	0.99996	1.0	19065	0	1.1781	3.6846e-05	0.00014219	0.053291	51	4	1.1781
MED19	4	0.98662	0.98655	1.0	18624	0	3.6678	4.1852e-05	0.00016239	0.059692	52	3	3.6678
CHD4	4	0.99996	0.99995	1.0	19064	0	1.3722	4.4669e-05	0.00017275	0.062302	53	4	1.3722
KDM4A	4	0.99995	0.99995	1.0	19063	0	1.3501	4.606e-05	0.00017741	0.062798	54	4	1.3501
RB1CC1	4	0.99995	0.99995	1.0	19062	0	2.0464	4.659e-05	0.00018208	0.063276	55	4	2.0464
ATP6V1A	4	0.99995	0.99995	1.0	19061	0	1.5787	4.8512e-05	0.00018985	0.064798	56	4	1.5787
TSC2	4	0.99995	0.99994	1.0	19060	0	1.916	5.3872e-05	0.00021316	0.071441	57	4	1.916
CCDC101	4	0.99994	0.99994	1.0	19059	0	1.873	5.5136e-05	0.00021678	0.071441	58	4	1.873
TBC1D3H	4	0.99994	0.99994	1.0	19058	0	1.3031	5.7178e-05	0.00022714	0.073586	59	4	1.3031
BEND3	4	0.99994	0.99994	1.0	19057	0	1.0781	6.0633e-05	0.00024268	0.07731	60	4	1.0781
FAM60A	4	0.99994	0.99993	1.0	19056	0	1.1165	6.3232e-05	0.0002546	0.079447	61	4	1.1165
SLC11A2	4	0.99994	0.99993	1.0	19055	0	2.2568	6.3829e-05	0.0002577	0.079447	62	4	2.2568
VHL	4	0.30175	0.30131	1.0	5545	0	2.6037	7.5051e-05	0.00030432	0.092331	63	3	2.6037
OR11L1	4	0.56423	0.56375	1.0	10486	0	-0.10454	7.8662e-05	0.00031572	0.092993	64	1	-0.10454
SLC25A39	4	0.99992	0.99992	1.0	19054	0	0.81804	7.8811e-05	0.00031624	0.092993	65	4	0.81804
TBC1D3C	4	0.99991	0.99991	1.0	19053	0	1.1364	9.4164e-05	0.00037425	0.108386	66	4	1.1364
TAX1BP1	4	0.97858	0.97873	1.0	18446	0	2.3399	9.719e-05	0.00039083	0.111497	67	3	2.3399
ATP6V0C	4	0.99989	0.9999	1.0	19052	0	0.98581	0.00010734	0.0004245	0.119321	68	4	0.98581
ATP6AP2	4	0.99886	0.99884	1.0	18972	0	2.0723	0.00011234	0.00044159	0.119558	69	3	2.0723
PSME3	4	0.99369	0.99372	1.0	18793	0	2.025	0.00011321	0.00044625	0.119558	70	3	2.025
MED24	4	0.95614	0.95619	1.0	18001	0	2.4661	0.00011421	0.00044988	0.119558	71	3	2.4661
NFIL3	4	0.99989	0.99989	1.0	19051	0	2.5992	0.00011482	0.00045195	0.119558	72	4	2.5992
PPP2R1A	4	0.99988	0.99989	1.0	19050	0	0.71455	0.00011617	0.00045661	0.119558	73	4	0.71455
NCOA1	4	0.059836	0.073136	0.983655	1420	1	3.864	0.00012167	0.00048148	0.124364	74	2	3.864
GRB2	4	0.99975	0.99976	1.0	19037	0	2.1607	0.00012742	0.00050427	0.128515	75	3	2.1607
BPTF	4	0.99987	0.99988	1.0	19049	0	1.2203	0.00013084	0.00051929	0.129099	76	4	1.2203
SCN1B	4	0.041274	0.057438	0.963562	1138	1	-0.11493	0.0001311	0.00052007	0.129099	77	1	-0.11493
THOC6	4	0.99986	0.99987	1.0	19048	0	1.4286	0.00013532	0.00053898	0.132077	78	4	1.4286
ATP6V1G1	4	0.74164	0.7413	1.0	13861	0	2.2598	0.00013928	0.00055244	0.133663	79	3	2.2598
RPS13	4	0.99737	0.99737	1.0	18913	0	1.7003	0.00014615	0.00058301	0.137942	80	3	1.7003
VPS52	4	0.99957	0.99957	1.0	19019	0	1.6859	0.00014649	0.00058456	0.137942	81	3	1.6859
DAZAP1	4	0.99984	0.99984	1.0	19047	0	0.99361	0.00016257	0.0006374	0.146904	82	4	0.99361
FKBP5	4	0.54679	0.54627	1.0	10151	0	3.8978	0.00016264	0.00063791	0.146904	83	2	3.8978
SLC25A28	4	0.97184	0.97198	1.0	18293	0	1.685	0.00017263	0.00066381	0.148457	84	3	1.685
VPS11	4	0.97131	0.97142	1.0	18277	0	1.6053	0.00017377	0.00066796	0.148457	85	3	1.6053
CYB5R4	4	0.90252	0.90253	1.0	16972	0	1.4844	0.00017956	0.00068039	0.148459	86	3	1.4844
OXLD1	4	0.82142	0.82136	1.0	15401	0	0.22386	0.00018354	0.00069023	0.148459	87	1	0.22386
CCNC	4	0.94102	0.9411	1.0	17713	0	1.8705	0.00018429	0.00069127	0.148459	88	3	1.8705
GJA10	4	0.61629	0.61606	1.0	11488	0	3.6798	0.00019059	0.00070681	0.149113	89	2	3.6798
LEO1	4	0.9982	0.99819	1.0	18950	0	2.1166	0.00019213	0.00070991	0.149113	90	3	2.1166
ZNF771	4	0.52278	0.5224	1.0	9733	0	2.017	0.00019832	0.00072753	0.151152	91	3	2.017
TCEB2	4	0.0023317	0.0052818	0.717892	139	1	1.8882	0.00020784	0.00075498	0.154571	92	3	1.8882
PSMB4	4	0.99682	0.99685	1.0	18898	0	1.8751	0.00020913	0.00076016	0.154571	93	3	1.8751
HIST1H2AC	4	0.9801	0.98019	1.0	18471	0	4.0121	0.00021508	0.00077622	0.156175	94	2	4.0121
LRMP	3	0.94546	0.94568	1.0	17800	0	6.6404	0.00022165	0.0006576	0.148457	95	2	6.6404
TPT1	4	0.97818	0.97834	1.0	18432	0	1.7062	0.00022596	0.00080315	0.158569	96	3	1.7062
IRAK1	4	0.67094	0.67081	1.0	12519	0	3.577	0.00022644	0.00080471	0.158569	97	2	3.577
KPNB1	4	0.99758	0.99757	1.0	18922	0	1.7528	0.00023423	0.00082595	0.159137	98	3	1.7528
BAHD1	4	0.69275	0.69258	1.0	12949	0	0.20906	0.00023597	0.00082957	0.159137	99	1	0.20906
CNPY1	4	0.36282	0.36245	1.0	6698	0	4.0967	0.00024246	0.00084615	0.159137	100	3	4.0967
IREB2	4	0.99969	0.99969	1.0	19026	0	2.0181	0.0002427	0.00084667	0.159137	101	3	2.0181
FNBP4	4	0.99762	0.99762	1.0	18924	0	1.5662	0.00024701	0.00085651	0.159137	102	3	1.5662
RPL18	4	0.99972	0.99972	1.0	19031	0	1.5455	0.00024725	0.00085754	0.159137	103	3	1.5455
WDR7	4	0.97616	0.97635	1.0	18384	0	1.5595	0.0002521	0.00087464	0.160748	104	3	1.5595
KLF10	4	0.99969	0.99969	1.0	19028	0	1.3586	0.00025578	0.00088759	0.161575	105	3	1.3586
WDR77	4	0.93707	0.93717	1.0	17636	0	1.8437	0.00027213	0.0009254	0.166869	106	3	1.8437
PBX2	4	0.94551	0.94554	1.0	17803	0	3.6111	0.00027794	0.00094094	0.168086	107	2	3.6111
HYI	4	0.44862	0.44836	1.0	8297	0	3.6312	0.00028542	0.00096011	0.168812	108	2	3.6312
TRHR	4	0.96739	0.96743	1.0	18203	0	1.4135	0.00028841	0.00096995	0.168812	109	2	1.4135
ZNF511	4	0.64442	0.64425	1.0	12018	0	1.6085	0.00028889	0.0009715	0.168812	110	3	1.6085
SMG9	4	0.9894	0.98938	1.0	18696	0	1.294	0.00029697	0.00099378	0.171127	111	3	1.294
TBC1D3B	4	0.99423	0.99426	1.0	18808	0	1.3747	0.00030355	0.0010093	0.171603	112	3	1.3747
FBXO28	4	0.99982	0.99982	1.0	19045	0	1.669	0.00030576	0.0010145	0.171603	113	3	1.669
SRSF6	4	0.99974	0.99975	1.0	19035	0	1.3951	0.00031218	0.0010311	0.171859	114	3	1.3951
RBM4B	4	0.99962	0.99962	1.0	19023	0	4.1185	0.00031528	0.0010409	0.171859	115	3	4.1185
ELF1	4	0.50022	0.49994	1.0	9299	0	3.5996	0.0003163	0.001043	0.171859	116	2	3.5996
VAC14	4	0.89391	0.89383	1.0	16784	0	1.7527	0.00031954	0.0010523	0.171913	117	3	1.7527
GBE1	4	0.86666	0.86651	1.0	16276	0	3.5596	0.00033002	0.0010787	0.174515	118	2	3.5596
TNPO1	4	0.99731	0.9973	1.0	18911	0	1.4697	0.00033402	0.0010865	0.174515	119	3	1.4697
IDH1	4	0.37779	0.37735	1.0	6983	0	0.15686	0.00034084	0.0011051	0.175395	120	1	0.15686
TSR3	4	0.49081	0.49053	1.0	9109	0	1.4267	0.00034291	0.0011103	0.175395	121	3	1.4267
NBL1	4	0.91544	0.91549	1.0	17210	0	3.4526	0.00035472	0.0011404	0.178664	122	2	3.4526
MED25	4	0.99239	0.99241	1.0	18758	0	1.2592	0.00037462	0.0012015	0.18671	123	3	1.2592
MUL1	4	0.23983	0.23962	1.0	4463	0	0.40464	0.00039327	0.0012471	0.191644	124	2	0.40464
PTPN11	4	0.3245	0.324	1.0	5972	0	1.1653	0.00039625	0.0012533	0.191644	125	3	1.1653
PHAX	4	0.99956	0.99955	1.0	19017	0	1.2768	0.00040553	0.0012771	0.19218	126	3	1.2768
LSG1	4	0.66959	0.66948	1.0	12497	0	1.1722	0.00040687	0.0012818	0.19218	127	3	1.1722
SLC25A37	4	0.57683	0.57639	1.0	10740	0	1.5511	0.00040854	0.001287	0.19218	128	3	1.5511
MED15	4	0.98999	0.98996	1.0	18712	0	1.5702	0.00043807	0.0013605	0.200038	129	3	1.5702
RNF41	4	0.41126	0.41103	1.0	7597	0	3.4116	0.00045013	0.001403	0.204709	130	2	3.4116
ACO2	3	0.99955	0.99955	1.0	19016	0	0.75656	0.00045015	0.00133	0.19706	131	3	0.75656
ZNF7	4	0.98273	0.98276	1.0	18532	0	3.7255	0.00045984	0.0014242	0.206233	132	3	3.7255
EMC6	4	0.99934	0.99935	1.0	19003	0	1.1661	0.00048644	0.001503	0.21582	133	3	1.1661
PPP2R2A	4	0.99645	0.99648	1.0	18886	0	1.3363	0.00049135	0.0015175	0.21582	134	3	1.3363
MYC	4	0.99975	0.99975	1.0	19036	0	1.4269	0.00049706	0.0015325	0.21582	135	3	1.4269
OTOF	4	0.14622	0.14962	1.0	2818	1	0.14301	0.00049812	0.0015356	0.21582	136	1	0.14301
CRYBA1	4	0.99949	0.9995	1.0	19013	0	1.0909	0.00052781	0.0016169	0.225032	137	3	1.0909
TBC1D3F	4	0.89464	0.8946	1.0	16795	0	1.7439	0.0005306	0.0016247	0.225032	138	3	1.7439
ZSWIM8	4	0.7925	0.7924	1.0	14831	0	1.0487	0.00054385	0.0016568	0.226991	139	3	1.0487
FCHO2	4	0.76995	0.76971	1.0	14406	0	1.017	0.00054995	0.0016724	0.226991	140	3	1.017
FAM46B	4	0.48735	0.48712	1.0	9051	0	0.192	0.00055054	0.001676	0.226991	141	1	0.192
DPH2	4	0.86407	0.86395	1.0	16223	0	1.0774	0.00055527	0.0016863	0.226991	142	3	1.0774
DUSP2	4	0.59781	0.59753	1.0	11131	0	3.4513	0.00056878	0.0017324	0.230673	143	2	3.4513
HAUS5	4	0.78668	0.78656	1.0	14723	0	1.1375	0.00057436	0.0017469	0.230673	144	3	1.1375
BIN3	4	0.32708	0.3266	1.0	6019	0	3.3263	0.00057788	0.0017558	0.230673	145	2	3.3263
VPS18	4	0.99229	0.99231	1.0	18755	0	1.0146	0.00057984	0.001762	0.230673	146	3	1.0146
EGFR	4	0.99792	0.99792	1.0	18937	0	1.0504	0.00058833	0.0017791	0.231326	147	3	1.0504
FMO2	4	0.88883	0.88876	1.0	16702	0	3.3677	0.00059631	0.0017941	0.231703	148	2	3.3677
OSBPL8	4	0.78635	0.78623	1.0	14715	0	0.18862	0.00060296	0.0018127	0.23254	149	1	0.18862
NIPAL3	4	0.98947	0.98945	1.0	18698	0	3.3005	0.00061345	0.0018474	0.235413	150	2	3.3005
POM121	4	0.91442	0.91446	1.0	17182	0	1.0341	0.00062044	0.0018682	0.236476	151	3	1.0341
PCNX	4	0.77099	0.77075	1.0	14424	0	3.3459	0.00063083	0.001892	0.237917	152	2	3.3459
FOSB	4	0.95645	0.95647	1.0	18006	0	1.1271	0.00064187	0.0019205	0.239921	153	3	1.1271
MEIS1	4	0.48215	0.48196	1.0	8943	0	1.2245	0.00065538	0.0019562	0.242799	154	2	1.2245
ING3	3	0.99931	0.99932	1.0	19001	0	0.81009	0.00068957	0.0019891	0.245289	155	3	0.81009
HPN	4	0.5916	0.59132	1.0	11018	0	0.18677	0.0007078	0.0021044	0.257838	156	1	0.18677
KCND3	4	0.61053	0.61024	1.0	11375	0	3.1098	0.00071624	0.0021235	0.258529	157	2	3.1098
INTS7	4	0.9899	0.98987	1.0	18710	0	1.0138	0.00073739	0.0021805	0.263583	158	3	1.0138
HECTD4	4	0.96713	0.96718	1.0	18199	0	3.1394	0.00074532	0.0021992	0.263583	159	2	3.1394
WBP4	4	0.98208	0.98211	1.0	18518	0	1.1424	0.00074783	0.0022064	0.263583	160	3	1.1424
ADGRG3	4	0.89524	0.89519	1.0	16813	0	1.5714	0.00076021	0.002239	0.26582	161	2	1.5714
RBM25	4	0.99904	0.99903	1.0	18984	0	1.1017	0.00076594	0.002253	0.265829	162	3	1.1017
MPI	4	0.94284	0.94293	1.0	17757	0	1.0104	0.00081142	0.0023701	0.277926	163	3	1.0104
NMT1	4	0.98034	0.98042	1.0	18479	0	1.4475	0.00082625	0.00241	0.28088	164	3	1.4475
EPC1	4	0.75647	0.75627	1.0	14131	0	1.0505	0.0008391	0.0024478	0.283558	165	3	1.0505
THAP1	4	0.64283	0.64271	1.0	11991	0	1.0479	0.00084991	0.0024758	0.285071	166	3	1.0479
CCDC121	4	0.72048	0.72026	1.0	13485	0	2.9835	0.00085804	0.002497	0.285693	167	2	2.9835
SPSB1	4	0.39574	0.39549	1.0	7314	0	0.19626	0.00086503	0.0025151	0.285693	168	1	0.19626
RAD51D	4	0.092938	0.10185	1.0	1944	1	1.0947	0.00086795	0.002526	0.285693	169	3	1.0947
EIF4E2	4	0.77906	0.77878	1.0	14582	0	3.2679	0.00087845	0.0025612	0.287973	170	3	3.2679
MCM7	4	0.95931	0.95934	1.0	18058	0	0.94216	0.00088568	0.0025822	0.288634	171	3	0.94216
SIN3A	4	0.7669	0.76666	1.0	14345	0	0.99127	0.00091956	0.0026643	0.29608	172	3	0.99127
TSC1	4	0.99855	0.99852	1.0	18962	0	0.94002	0.0009461	0.0027394	0.302667	173	3	0.94002
QRFP	4	0.3211	0.32064	1.0	5905	0	2.6214	0.00095305	0.0027591	0.30309	174	2	2.6214
LXN	4	0.091718	0.10074	1.0	1924	1	2.8994	0.00096871	0.0028011	0.304652	175	2	2.8994
SNRPB	4	0.79213	0.79202	1.0	14827	0	0.19713	0.00096985	0.0028052	0.304652	176	1	0.19713
RPSA	4	0.61624	0.61601	1.0	11486	0	1.094	0.00098147	0.0028301	0.305616	177	3	1.094
POLR2J	4	0.99472	0.99474	1.0	18826	0	1.4322	0.00098864	0.0028498	0.306013	178	3	1.4322
PRR11	4	0.98975	0.98972	1.0	18706	0	0.2666	0.0010223	0.0029352	0.312585	179	1	0.2666
KDM2A	4	0.90689	0.90688	1.0	17055	0	0.94634	0.0010275	0.0029477	0.312585	180	3	0.94634
TLR10	4	0.96374	0.96379	1.0	18135	0	2.924	0.0010326	0.0029616	0.312585	181	2	2.924
HNRNPF	4	0.99978	0.99978	1.0	19042	0	0.92339	0.0010436	0.0029917	0.312585	182	3	0.92339
GTF2H5	4	0.43384	0.4336	1.0	8017	0	0.98157	0.0010442	0.0029927	0.312585	183	3	0.98157
RPS6	4	0.19328	0.19388	1.0	3630	1	1.0054	0.0010667	0.003057	0.317558	184	3	1.0054
MSR1	4	0.18288	0.18394	1.0	3448	1	-0.094718	0.0010747	0.0030782	0.318036	185	1	-0.094718
ZNF484	4	0.94684	0.94689	1.0	17825	0	2.8133	0.0011195	0.0031979	0.328622	186	2	2.8133
PDK3	4	0.8351	0.83507	1.0	15658	0	2.6365	0.0011707	0.003331	0.337282	187	2	2.6365
ATP6V1E1	4	0.26195	0.26166	1.0	4853	0	1.0313	0.0011713	0.0033315	0.337282	188	3	1.0313
NCR1	4	0.63234	0.63219	1.0	11783	0	0.22144	0.0011794	0.0033527	0.337282	189	1	0.22144
TMCO6	4	0.99906	0.99906	1.0	18986	0	0.9743	0.0011841	0.0033646	0.337282	190	3	0.9743
KIF12	4	0.72005	0.71983	1.0	13479	0	2.917	0.0011858	0.0033703	0.337282	191	2	2.917
DPH1	4	0.99961	0.99961	1.0	19022	0	0.90804	0.0012126	0.0034403	0.34069	192	3	0.90804
S100A10	4	0.74892	0.74859	1.0	14002	0	0.91257	0.0012216	0.0034651	0.34069	193	3	0.91257
HIST2H2AA4	4	0.34245	0.34195	1.0	6318	0	0.37589	0.0012222	0.0034662	0.34069	194	3	0.37589
MRPL57	4	0.28028	0.27996	1.0	5169	0	0.95564	0.0012318	0.0034921	0.34069	195	2	0.95564
RPL35A	4	0.94155	0.94163	1.0	17723	0	1.1429	0.0012465	0.0035289	0.34069	196	3	1.1429
CUTA	4	0.12478	0.13011	1.0	2438	1	2.5223	0.0012562	0.0035542	0.34069	197	2	2.5223
PSMB5	4	0.99952	0.99952	1.0	19014	0	1.1016	0.0012789	0.0036154	0.34069	198	3	1.1016
RPS23	4	0.96614	0.9662	1.0	18173	0	1.7517	0.0012831	0.0036236	0.34069	199	3	1.7517
DHRS7	4	0.76461	0.76431	1.0	14293	0	0.3325	0.0012842	0.0036257	0.34069	200	2	0.3325
DUSP3	4	0.62906	0.62891	1.0	11714	0	2.7982	0.0012922	0.0036438	0.34069	201	2	2.7982
AP2A1	4	0.99894	0.99893	1.0	18977	0	0.91564	0.001296	0.0036532	0.34069	202	3	0.91564
TARDBP	4	0.57002	0.56951	1.0	10602	0	0.94354	0.0012967	0.0036552	0.34069	203	3	0.94354
ACTN4	4	0.99975	0.99976	1.0	19039	0	0.8666	0.0013154	0.0037013	0.34069	204	3	0.8666
RPF2	4	0.035162	0.052325	0.951611	1050	1	1.1642	0.001319	0.0037112	0.34069	205	3	1.1642
CLIP1	4	0.84069	0.84052	1.0	15752	0	1.7291	0.0013321	0.003748	0.34069	206	3	1.7291
EIF4A2	4	0.54979	0.54927	1.0	10207	0	0.027651	0.0013366	0.0037614	0.34069	207	1	0.027651
KLF5	4	0.99938	0.9994	1.0	19006	0	1.241	0.0013372	0.0037625	0.34069	208	3	1.241
PXDC1	4	0.72271	0.72248	1.0	13526	0	2.4782	0.0013379	0.003764	0.34069	209	2	2.4782
VPS41	4	0.9368	0.93688	1.0	17630	0	1.662	0.0013415	0.0037723	0.34069	210	3	1.662
SGCD	4	0.98683	0.98676	1.0	18631	0	2.774	0.0013425	0.0037728	0.34069	211	2	2.774
NELFA	4	0.91891	0.91895	1.0	17265	0	1.1495	0.0013548	0.0038081	0.34069	212	3	1.1495
TGIF1	4	0.99973	0.99973	1.0	19033	0	0.92721	0.0013555	0.0038101	0.34069	213	3	0.92721
DIRC2	4	0.9334	0.93351	1.0	17549	0	1.7142	0.0013592	0.00382	0.34069	214	3	1.7142
TFAP4	4	0.99851	0.99848	1.0	18959	0	0.908	0.0013681	0.0038402	0.34069	215	3	0.908
GOLGA6L1	4	0.99899	0.99899	1.0	18980	0	0.98338	0.001371	0.00385	0.34069	216	3	0.98338
ATXN2L	4	0.99977	0.99977	1.0	19041	0	1.0668	0.0013942	0.0039132	0.344687	217	3	1.0668
ATP6V0A1	4	0.99799	0.99799	1.0	18941	0	0.87118	0.0014198	0.0039826	0.349192	218	3	0.87118
NHP2	4	0.9494	0.94945	1.0	17874	0	0.95423	0.0014305	0.0040059	0.349632	219	3	0.95423
SBF2	4	0.99983	0.99983	1.0	19046	0	2.8264	0.0014386	0.0040287	0.350023	220	3	2.8264
FAM171A2	4	0.99236	0.99239	1.0	18756	0	0.83838	0.0014543	0.0040629	0.351396	221	3	0.83838
COPS2	4	0.0007078	0.0019888	0.5971	60	1	0.91969	0.0014721	0.0041121	0.35405	222	3	0.91969
OR2T10	4	0.98914	0.98912	1.0	18687	0	0.88254	0.0014924	0.0041639	0.354626	223	3	0.88254
SYT7	4	0.0078274	0.015124	0.852756	339	2	-0.478	0.0014938	0.004167	0.354626	224	1	-0.478
ATP6V0D1	4	0.012397	0.023302	0.897233	488	1	1.8223	0.0014995	0.0041784	0.354626	225	3	1.8223
SLC33A1	4	0.99663	0.99666	1.0	18891	0	0.79007	0.0015042	0.0041971	0.354626	226	3	0.79007
NLRP10	4	0.95831	0.95833	1.0	18041	0	2.4737	0.0015086	0.0042116	0.354626	227	2	2.4737
BAAT	4	0.26787	0.26755	1.0	4959	0	-0.3104	0.0015462	0.0043095	0.361278	228	1	-0.3104
AVL9	3	0.64962	0.6498	1.0	12121	0	3.0641	0.0015701	0.0043421	0.362424	229	2	3.0641
ZNF217	4	0.99658	0.99662	1.0	18889	0	0.83935	0.0015795	0.0043939	0.365153	230	3	0.83935
PCGF6	4	0.39214	0.39183	1.0	7246	0	0.2262	0.0015986	0.0044514	0.36833	231	1	0.2262
SAFB	4	0.99852	0.99849	1.0	18961	0	0.81425	0.0016322	0.0045493	0.368562	232	3	0.81425
POLD1	4	0.84173	0.84159	1.0	15778	0	1.3815	0.0016414	0.0045685	0.368562	233	3	1.3815
MAP3K19	4	0.99874	0.99872	1.0	18968	0	1.4898	0.001643	0.0045726	0.368562	234	3	1.4898
GCLM	4	0.49049	0.49021	1.0	9104	0	2.2438	0.0016433	0.0045726	0.368562	235	2	2.2438
MED16	4	0.75418	0.754	1.0	14096	0	1.211	0.0016464	0.0045799	0.368562	236	3	1.211
RSC1A1	4	0.17478	0.17628	1.0	3315	1	2.2566	0.0016509	0.0045892	0.368562	237	2	2.2566
CSHL1	4	0.96239	0.96242	1.0	18104	0	0.46188	0.0016509	0.0045892	0.368562	238	2	0.46188
FLCN	4	0.99943	0.99944	1.0	19011	0	1.3487	0.0016674	0.0046291	0.37021	239	3	1.3487
PDAP1	4	0.99909	0.99909	1.0	18988	0	0.85458	0.0016758	0.0046503	0.370244	240	3	0.85458
MPP2	4	0.51767	0.5173	1.0	9634	0	0.81581	0.0016877	0.0046814	0.370244	241	3	0.81581
OPN4	4	0.98046	0.98052	1.0	18482	0	2.5836	0.0016894	0.0046876	0.370244	242	2	2.5836
RANBP6	4	0.26028	0.26004	1.0	4825	0	0.42086	0.0017033	0.0047275	0.370577	243	2	0.42086
CUL3	4	0.99971	0.99971	1.0	19030	0	0.8154	0.0017048	0.0047306	0.370577	244	3	0.8154
MRPL42	4	0.91067	0.91065	1.0	17117	0	1.6637	0.0017332	0.0048073	0.373933	245	3	1.6637
ANKS3	4	0.99965	0.99965	1.0	19024	0	0.78445	0.0017349	0.004813	0.373933	246	3	0.78445
CXCL11	4	0.44852	0.44826	1.0	8295	0	2.3568	0.0017414	0.0048321	0.373933	247	2	2.3568
NOTO	4	0.80793	0.80782	1.0	15135	0	0.86754	0.0017847	0.004959	0.382206	248	3	0.86754
GATC	4	0.27971	0.27938	1.0	5162	0	0.029208	0.0018081	0.0050098	0.38398	249	1	0.029208
DROSHA	4	0.99602	0.99601	1.0	18875	0	1.2125	0.001814	0.0050222	0.38398	250	3	1.2125
OTUD5	4	0.99969	0.99969	1.0	19027	0	0.87379	0.0018247	0.0050512	0.384659	251	3	0.87379
CTR9	4	0.82718	0.82713	1.0	15520	0	0.91604	0.0018444	0.0051119	0.387561	252	3	0.91604
ANO9	4	0.6943	0.69415	1.0	12975	0	2.2196	0.0018585	0.0051476	0.387561	253	2	2.2196
RFPL3	4	0.68289	0.68277	1.0	12745	0	0.14649	0.0018604	0.0051502	0.387561	254	1	0.14649
EIF3E	4	0.99891	0.9989	1.0	18975	0	0.78567	0.0018698	0.0051776	0.388099	255	3	0.78567
CCDC71	4	0.56855	0.56804	1.0	10568	0	0.85476	0.0019128	0.0053014	0.393411	256	2	0.85476
TAF1C	4	0.99913	0.99912	1.0	18993	0	0.81942	0.0019156	0.0053087	0.393411	257	3	0.81942
MON2	4	0.99869	0.99866	1.0	18966	0	0.74796	0.0019165	0.0053102	0.393411	258	3	0.74796
ZNF207	4	0.60734	0.60703	1.0	11307	0	0.77126	0.0019397	0.0053724	0.396479	259	3	0.77126
EIF2AK1	4	0.99895	0.99894	1.0	18978	0	0.84076	0.0019705	0.0054527	0.400857	260	3	0.84076
APC	4	0.99756	0.99754	1.0	18920	0	1.3765	0.0019837	0.0054874	0.40116	261	3	1.3765
RPL11	4	0.017789	0.032884	0.908353	687	1	1.1403	0.0019875	0.0054988	0.40116	262	3	1.1403
PPP6R2	4	0.46109	0.46094	1.0	8534	0	0.86126	0.0020141	0.005578	0.403456	263	3	0.86126
BPIFB3	4	0.60544	0.60515	1.0	11276	0	-0.011289	0.0020175	0.0055905	0.403456	264	1	-0.011289
USP17L29	4	0.98834	0.98834	1.0	18665	0	0.97795	0.0020198	0.0055936	0.403456	265	3	0.97795
SUPT5H	4	0.24213	0.24196	1.0	4507	0	1.2077	0.0020304	0.0056252	0.40421	266	3	1.2077
KRTAP5-6	4	0.5398	0.53932	1.0	10037	0	2.1062	0.0020411	0.0056568	0.404958	267	2	2.1062
QPCTL	4	0.0019652	0.0045892	0.717892	118	1	0.87331	0.0021051	0.005837	0.413476	268	3	0.87331
ATP6V1C1	4	0.99973	0.99973	1.0	19032	0	1.2387	0.0021061	0.0058386	0.413476	269	3	1.2387
GCC2	4	0.97153	0.97166	1.0	18286	0	2.3773	0.0021067	0.0058407	0.413476	270	3	2.3773
ADAT1	4	0.44775	0.44751	1.0	8282	0	0.08584	0.0021223	0.0058904	0.415458	271	1	0.08584
CIITA	4	0.96906	0.9691	1.0	18236	0	1.0144	0.0021357	0.0059225	0.416187	272	3	1.0144
RPS8	4	0.99712	0.99713	1.0	18907	0	1.2305	0.0021446	0.0059531	0.416803	273	3	1.2305
TFAP2C	4	0.78397	0.78382	1.0	14678	0	0.25631	0.0021746	0.0060292	0.420593	274	1	0.25631
BRPF3	4	0.39488	0.3946	1.0	7302	0	0.20142	0.002227	0.0061737	0.428702	275	1	0.20142
XRRA1	4	0.10983	0.1167	1.0	2205	1	1.8629	0.002232	0.0061903	0.428702	276	2	1.8629
TIPARP	4	0.98484	0.98483	1.0	18588	0	0.89178	0.0022445	0.0062198	0.429192	277	3	0.89178
RBBP8	4	0.37665	0.37618	1.0	6959	0	0.97859	0.002264	0.0062805	0.431815	278	3	0.97859
PTPRD	4	0.33846	0.33797	1.0	6240	0	0.15262	0.0022793	0.0063167	0.432751	279	1	0.15262
CAPS2	4	0.82326	0.82323	1.0	15440	0	2.0084	0.0023005	0.0063804	0.435099	280	2	2.0084
RPS17	4	0.97723	0.97744	1.0	18412	0	0.83411	0.0023127	0.0064182	0.435099	281	3	0.83411
RPL23A	4	0.037865	0.054588	0.959008	1087	1	0.8981	0.0023138	0.0064193	0.435099	282	3	0.8981
TAF11	4	0.87951	0.8795	1.0	16526	0	2.0362	0.0023608	0.0065426	0.441889	283	2	2.0362
LRRC37A3	4	0.9998	0.9998	1.0	19044	0	0.81195	0.0023695	0.0065664	0.441936	284	3	0.81195
SPANXN3	4	0.64635	0.64621	1.0	12051	0	0.1062	0.002384	0.0066089	0.443234	285	1	0.1062
GALNT7	4	0.38025	0.37978	1.0	7029	0	0.017573	0.0024364	0.0067399	0.450047	286	1	0.017573
PSMA5	4	0.44353	0.44332	1.0	8198	0	1.4871	0.0024445	0.0067575	0.450047	287	3	1.4871
C11orf70	4	0.99561	0.99559	1.0	18857	0	0.80552	0.0024848	0.0068663	0.453285	288	3	0.80552
CPNE9	4	0.033118	0.050597	0.948237	1017	1	0.098229	0.0024887	0.0068772	0.453285	289	1	0.098229
STAT5B	4	0.9996	0.99959	1.0	19020	0	0.89405	0.0024924	0.0068881	0.453285	290	3	0.89405
NF2	4	0.99899	0.99899	1.0	18981	0	0.80321	0.0024979	0.006901	0.453285	291	3	0.80321
NT5M	4	0.99813	0.99812	1.0	18946	0	0.79293	0.0025255	0.0069632	0.455563	292	3	0.79293
RPS11	4	0.38918	0.38884	1.0	7188	0	0.89929	0.0025387	0.0069989	0.455563	293	3	0.89929
PCDHAC2	4	0.38947	0.38915	1.0	7193	0	0.0014232	0.0025411	0.0070072	0.455563	294	1	0.0014232
TP53BP2	4	0.90864	0.90863	1.0	17078	0	1.9213	0.0025654	0.0070678	0.457946	295	2	1.9213
TNFRSF11B	4	0.81366	0.81361	1.0	15253	0	0.23887	0.0025934	0.0071367	0.459796	296	1	0.23887
UBXN6	4	0.94056	0.94064	1.0	17703	0	0.9041	0.0025968	0.0071445	0.459796	297	3	0.9041
LSM12	4	0.99813	0.99813	1.0	18947	0	0.74574	0.0026115	0.0071901	0.45995	298	3	0.74574
SLC35A2	4	0.99674	0.99677	1.0	18894	0	0.78955	0.0026217	0.0072175	0.45995	299	3	0.78955
SOWAHB	4	0.88737	0.88733	1.0	16677	0	1.8891	0.0026227	0.0072191	0.45995	300	2	1.8891
LCE1B	4	0.97476	0.9749	1.0	18356	0	1.8138	0.0026451	0.0072807	0.462337	301	2	1.8138
NLE1	4	0.29383	0.29333	1.0	5403	0	0.81451	0.0026615	0.0073159	0.463035	302	3	0.81451
PHTF2	4	0.06598	0.07844	0.985549	1517	1	1.8477	0.002687	0.0073812	0.465624	303	2	1.8477
SPATA19	4	0.63808	0.63789	1.0	11893	0	-0.12716	0.0026981	0.0074133	0.466112	304	1	-0.12716
CATSPERG	4	0.1889	0.18967	1.0	3553	1	-0.22598	0.0027504	0.007564	0.47403	305	1	-0.22598
PTH2	4	0.013176	0.024659	0.897233	518	1	0.29183	0.0028028	0.0077143	0.481864	306	2	0.29183
CALCA	4	0.99894	0.99893	1.0	18976	0	2.0176	0.0028344	0.0078034	0.484812	307	3	2.0176
FAU	4	0.95645	0.95646	1.0	18005	0	0.89666	0.0028414	0.0078256	0.484812	308	3	0.89666
VMA21	4	0.90204	0.90203	1.0	16959	0	1.8177	0.0028444	0.0078375	0.484812	309	2	1.8177
S100A13	4	0.91121	0.91118	1.0	17127	0	0.60012	0.0028551	0.007864	0.484877	310	2	0.60012
SMNDC1	4	0.85327	0.85315	1.0	16002	0	0.82385	0.0028738	0.0079158	0.486502	311	3	0.82385
STARD3	4	0.99643	0.99646	1.0	18885	0	0.72614	0.0029027	0.0079873	0.488739	312	3	0.72614
CTBP1	4	0.77767	0.77738	1.0	14555	0	0.080008	0.0029074	0.0080033	0.488739	313	1	0.080008
WAS	4	0.71538	0.71505	1.0	13388	0	0.099948	0.0029597	0.0081478	0.49598	314	1	0.099948
TGM5	4	0.86141	0.86123	1.0	16175	0	1.7666	0.0029789	0.008195	0.496586	315	2	1.7666
KIAA0100	4	0.99835	0.99834	1.0	18953	0	0.94907	0.0029993	0.008254	0.496586	316	3	0.94907
OTX1	4	0.58991	0.58963	1.0	10987	0	1.4989	0.0030061	0.0082727	0.496586	317	2	1.4989
LIPE	4	0.73323	0.73292	1.0	13709	0	1.5585	0.0030096	0.008281	0.496586	318	2	1.5585
ASXL1	4	0.28681	0.28641	1.0	5288	0	-0.093559	0.0030121	0.0082877	0.496586	319	1	-0.093559
EXTL3	4	0.97246	0.9726	1.0	18311	0	0.81638	0.0030628	0.0084048	0.500586	320	3	0.81638
MSANTD2	4	0.022591	0.041263	0.926146	847	2	-0.54368	0.0030644	0.0084068	0.500586	321	1	-0.54368
SDC3	4	0.9843	0.98428	1.0	18572	0	1.7069	0.003099	0.0084985	0.502894	322	2	1.7069
NELFE	4	0.90295	0.90295	1.0	16981	0	1.7074	0.0031094	0.008527	0.502894	323	2	1.7074
POP5	4	0.00062448	0.0017532	0.5971	55	2	-0.49701	0.0031167	0.0085431	0.502894	324	1	-0.49701
ERV3-1	4	0.73962	0.73922	1.0	13823	0	1.6136	0.0031199	0.0085508	0.502894	325	2	1.6136
INTS1	4	0.98932	0.9893	1.0	18692	0	0.89557	0.0031564	0.0086544	0.503345	326	3	0.89557
DDX23	4	0.70647	0.70619	1.0	13210	0	0.77519	0.0031641	0.0086762	0.503345	327	3	0.77519
CNDP2	4	0.26366	0.26338	1.0	4880	0	-0.0059007	0.003169	0.0086897	0.503345	328	1	-0.0059007
SP2	4	0.97405	0.97419	1.0	18345	0	0.74525	0.0031769	0.0087124	0.503345	329	3	0.74525
RSPO4	4	0.7276	0.72735	1.0	13609	0	1.5417	0.0031827	0.0087321	0.503345	330	2	1.5417
ASMTL	4	0.89726	0.89718	1.0	16860	0	0.69644	0.003191	0.0087518	0.503345	331	3	0.69644
CASP5	4	0.83533	0.83529	1.0	15662	0	1.4883	0.0031968	0.0087653	0.503345	332	2	1.4883
COPB2	4	0.078127	0.08894	0.996046	1703	1	1.5571	0.0032109	0.008799	0.503345	333	2	1.5571
TEX26	4	0.90359	0.9036	1.0	16992	0	0.00071052	0.0032214	0.0088238	0.503345	334	1	0.00071052
HELZ	4	0.75995	0.75969	1.0	14202	0	1.7907	0.0032321	0.0088471	0.503345	335	3	1.7907
XPR1	4	0.99411	0.99415	1.0	18804	0	1.7774	0.0032462	0.0088901	0.504145	336	3	1.7774
GLRX3	4	0.99942	0.99943	1.0	19009	0	0.54308	0.0032545	0.008915	0.504145	337	3	0.54308
HSPB9	4	0.99797	0.99797	1.0	18940	0	0.56034	0.003326	0.0090937	0.512734	338	2	0.56034
LEMD3	4	0.71428	0.71393	1.0	13368	0	0.93968	0.0033865	0.0092569	0.519541	339	3	0.93968
LHFP	4	0.8244	0.82437	1.0	15469	0	1.3767	0.0033895	0.0092688	0.519541	340	2	1.3767
LUZP4	4	0.54922	0.54868	1.0	10197	0	0.61296	0.0034306	0.0093776	0.522919	341	2	0.61296
EFR3A	4	0.71032	0.70997	1.0	13286	0	1.5394	0.0034331	0.0093838	0.522919	342	2	1.5394
SOX9	4	0.9811	0.98112	1.0	18497	0	0.70573	0.003447	0.009418	0.523299	343	3	0.70573
UCHL1	4	0.48719	0.48697	1.0	9046	0	1.277	0.0034806	0.0095034	0.523797	344	2	1.277
EBLN1	4	0.59225	0.59197	1.0	11026	0	0.067305	0.0034829	0.0095091	0.523797	345	1	0.067305
SORBS2	4	0.20998	0.21002	1.0	3926	1	0.65531	0.0035068	0.0095702	0.524767	346	3	0.65531
NOL8	4	0.10949	0.11642	1.0	2199	1	1.2057	0.0035284	0.0096262	0.524767	347	2	1.2057
ZNF223	4	0.99272	0.99275	1.0	18768	0	1.0045	0.0035352	0.0096397	0.524767	348	2	1.0045
PSMD11	4	0.89886	0.8988	1.0	16895	0	0.7914	0.0035466	0.0096635	0.524767	349	3	0.7914
SMIM2	4	0.85138	0.85123	1.0	15963	0	1.3034	0.0035469	0.009664	0.524767	350	2	1.3034
CXorf49B	4	0.99436	0.99438	1.0	18814	0	0.49017	0.0036398	0.0099194	0.537108	351	1	0.49017
ALDH2	4	0.9861	0.98609	1.0	18614	0	1.4331	0.0036624	0.0099764	0.538467	352	2	1.4331
DDX10	4	0.22512	0.22499	1.0	4195	1	0.9003	0.0036749	0.010007	0.538467	353	3	0.9003
CCDC63	4	0.95936	0.95938	1.0	18059	0	0.84896	0.0036861	0.010035	0.538467	354	3	0.84896
SH3GL3	4	0.76773	0.7675	1.0	14360	0	0.41314	0.0036921	0.010057	0.538467	355	1	0.41314
RPS27L	4	0.3222	0.3217	1.0	5926	0	0.41463	0.0037444	0.010193	0.544236	356	2	0.41463
USB1	4	0.95133	0.95138	1.0	17907	0	0.69317	0.0037715	0.010261	0.546306	357	3	0.69317
MACROD1	4	0.89644	0.89638	1.0	16843	0	0.17733	0.0037967	0.010324	0.548171	358	1	0.17733
NSD1	4	0.17123	0.17291	1.0	3253	1	0.0018092	0.003849	0.010463	0.554003	359	1	0.0018092
WNK1	4	0.64173	0.6416	1.0	11972	0	0.75377	0.0038917	0.010567	0.556115	360	3	0.75377
EXOC8	4	0.94206	0.94215	1.0	17732	0	0.18738	0.0039013	0.010592	0.556115	361	1	0.18738
TADA2A	4	0.99573	0.99571	1.0	18863	0	0.75342	0.003924	0.010644	0.556115	362	3	0.75342
LAS1L	4	0.99458	0.9946	1.0	18822	0	0.77716	0.0039255	0.010648	0.556115	363	3	0.77716
YTHDF1	4	0.99899	0.99899	1.0	18982	0	0.66125	0.0039343	0.010673	0.556115	364	3	0.66125
PSMA6	4	0.99818	0.99818	1.0	18949	0	0.86522	0.0039358	0.010678	0.556115	365	3	0.86522
ZNF528	4	0.94369	0.94379	1.0	17768	0	0.07964	0.0039536	0.010716	0.556213	366	1	0.07964
NGDN	4	0.74135	0.74099	1.0	13857	0	0.74033	0.0039609	0.010738	0.556213	367	3	0.74033
RNF220	4	0.96487	0.96492	1.0	18153	0	0.29604	0.0040059	0.010866	0.561319	368	1	0.29604
SYCE2	4	0.83944	0.83933	1.0	15723	0	1.321	0.0040356	0.010944	0.563836	369	2	1.321
NELFCD	4	0.8018	0.80169	1.0	15018	0	1.5343	0.0040514	0.010993	0.56421	370	2	1.5343
KIAA1804	4	0.13766	0.14179	1.0	2671	1	0.18984	0.0040582	0.01101	0.56421	371	1	0.18984
NBAS	3	0.79387	0.79403	1.0	14864	0	0.53925	0.0040654	0.0088482	0.503345	372	1	0.53925
ASNA1	4	0.93071	0.93085	1.0	17501	0	0.66895	0.004094	0.01111	0.567811	373	3	0.66895
NGRN	4	0.16346	0.16561	1.0	3115	1	0.15471	0.0041104	0.01115	0.568304	374	1	0.15471
PFKP	4	0.80278	0.80268	1.0	15038	0	1.1542	0.0041346	0.011222	0.568992	375	2	1.1542
HEXIM1	4	0.94095	0.94103	1.0	17709	0	0.75594	0.004135	0.011223	0.568992	376	3	0.75594
ZBTB6	4	0.58299	0.58262	1.0	10851	0	0.18979	0.0041627	0.011292	0.570996	377	1	0.18979
CHCHD5	4	0.97473	0.97487	1.0	18355	0	0.65695	0.00419	0.011364	0.572826	378	3	0.65695
ATG2A	4	0.26204	0.26174	1.0	4855	0	0.32463	0.004215	0.011436	0.572826	379	1	0.32463
SPATA5	4	0.99404	0.99409	1.0	18801	0	0.81215	0.0042192	0.011447	0.572826	380	3	0.81215
SNRPD3	4	0.98446	0.98445	1.0	18577	0	0.96211	0.0042254	0.011461	0.572826	381	3	0.96211
VSX2	4	0.99534	0.99534	1.0	18844	0	0.75	0.0042315	0.011483	0.572826	382	3	0.75
RPS6KB1	4	0.81672	0.81664	1.0	15316	0	0.71877	0.0042423	0.011508	0.572826	383	3	0.71877
SLC43A3	4	0.64394	0.64379	1.0	12010	0	0.25557	0.0042673	0.011577	0.573919	384	1	0.25557
MSMP	4	0.99299	0.99301	1.0	18773	0	0.74139	0.0042734	0.011591	0.573919	385	3	0.74139
UTP20	4	0.94466	0.94472	1.0	17786	0	0.78261	0.0043061	0.011673	0.573919	386	3	0.78261
RHOA	4	0.9997	0.9997	1.0	19029	0	0.71402	0.0043155	0.011694	0.573919	387	3	0.71402
DHRS4L1	4	0.61744	0.61724	1.0	11507	0	0.016739	0.0043195	0.011706	0.573919	388	1	0.016739
NUTF2	4	0.96413	0.96418	1.0	18139	0	0.79656	0.00435	0.011786	0.573919	389	3	0.79656
DAG1	4	0.80999	0.8099	1.0	15171	0	1.2968	0.0043524	0.011795	0.573919	390	2	1.2968
ABT1	4	0.81785	0.81779	1.0	15335	0	0.90068	0.0043625	0.011814	0.573919	391	3	0.90068
KRT39	4	0.39937	0.39916	1.0	7380	0	-0.046388	0.0043718	0.011833	0.573919	392	1	-0.046388
UTP18	4	0.99956	0.99956	1.0	19018	0	0.72186	0.0043815	0.011853	0.573919	393	3	0.72186
USP17L30	4	0.1715	0.17318	1.0	3259	1	1.0742	0.0043851	0.01186	0.573919	394	2	1.0742
VDAC3	4	0.94472	0.94476	1.0	17787	0	0.90295	0.00441	0.011914	0.574885	395	3	0.90295
PRTG	4	0.80479	0.8047	1.0	15067	0	0.38352	0.0044241	0.011948	0.574885	396	2	0.38352
TP53TG3D	4	0.99975	0.99976	1.0	19040	0	0.7084	0.0044545	0.012032	0.574885	397	3	0.7084
GIMAP1	4	0.73612	0.73569	1.0	13760	0	1.0914	0.0044561	0.012036	0.574885	398	3	1.0914
UTP15	4	0.9643	0.96436	1.0	18143	0	0.70232	0.0044657	0.012064	0.574885	399	3	0.70232
TMCO4	4	0.91929	0.91935	1.0	17272	0	1.2319	0.0044674	0.01207	0.574885	400	2	1.2319
CIAPIN1	4	0.80836	0.80823	1.0	15145	0	0.64827	0.0044764	0.012091	0.574885	401	2	0.64827
C17orf85	4	0.99928	0.99929	1.0	19000	0	0.64924	0.004509	0.012182	0.577546	402	3	0.64924
LRRC37A	4	0.50215	0.50186	1.0	9334	0	0.87979	0.0045235	0.012223	0.577546	403	3	0.87979
OR6F1	4	0.85488	0.85474	1.0	16033	0	0.42963	0.0045286	0.012237	0.577546	404	2	0.42963
COA7	4	0.59406	0.59375	1.0	11064	0	0.41313	0.0045809	0.012371	0.581933	405	2	0.41313
DDX5	4	0.99763	0.99763	1.0	18926	0	0.74909	0.0045899	0.012391	0.581933	406	3	0.74909
SLCO4C1	4	0.54792	0.5474	1.0	10172	0	0.38628	0.0046332	0.012506	0.585236	407	1	0.38628
YBX1	4	0.48501	0.48485	1.0	9001	0	0.95596	0.0046406	0.012523	0.585236	408	3	0.95596
CCDC115	4	0.24998	0.24977	1.0	4644	0	1.237	0.0046849	0.01263	0.587423	409	2	1.237
ZNF583	4	0.7712	0.77097	1.0	14426	0	0.097878	0.0046854	0.012631	0.587423	410	1	0.097878
PCOLCE	4	0.40194	0.40175	1.0	7420	0	0.044546	0.0047377	0.012789	0.5929	411	1	0.044546
YEATS2	4	0.99889	0.99888	1.0	18973	0	0.90119	0.0047462	0.012817	0.5929	412	3	0.90119
HMGB1	4	0.99683	0.99686	1.0	18900	0	0.62866	0.0047595	0.012842	0.5929	413	3	0.62866
RPS25	4	0.99746	0.99745	1.0	18915	0	0.70477	0.0048047	0.012977	0.596789	414	3	0.70477
WDR72	4	0.1765	0.17788	1.0	3342	1	0.75537	0.0048181	0.013008	0.596789	415	3	0.75537
IRF2BP1	4	0.99967	0.99967	1.0	19025	0	0.66906	0.0048416	0.013065	0.596789	416	3	0.66906
TSEN2	4	0.97196	0.9721	1.0	18297	0	0.54947	0.0048422	0.013066	0.596789	417	2	0.54947
NAB2	4	0.96769	0.96774	1.0	18207	0	1.1667	0.0048469	0.013082	0.596789	418	2	1.1667
SOD1	4	0.46478	0.46453	1.0	8614	0	0.74763	0.0048907	0.013198	0.599386	419	3	0.74763
CD200R1	4	0.96897	0.969	1.0	18233	0	0.30719	0.0048944	0.013208	0.599386	420	1	0.30719
DDX39B	4	0.89935	0.89932	1.0	16911	0	0.76417	0.0049229	0.013283	0.599386	421	3	0.76417
ZNF675	4	0.23465	0.23449	1.0	4367	1	-0.0070538	0.0049467	0.01334	0.599386	422	1	-0.0070538
CCL5	4	0.99856	0.99853	1.0	18963	0	0.71092	0.0049519	0.013355	0.599386	423	3	0.71092
BCLAF1	4	0.35824	0.35778	1.0	6617	0	0.65526	0.0049571	0.01337	0.599386	424	3	0.65526
PRPF19	4	0.84296	0.8428	1.0	15801	0	0.84595	0.0049931	0.013452	0.599386	425	3	0.84595
CRIP3	4	0.36729	0.3669	1.0	6778	0	0.032079	0.0049989	0.013466	0.599386	426	1	0.032079
HIST1H1D	4	0.63138	0.63121	1.0	11760	0	0.88531	0.0050116	0.013497	0.599386	427	2	0.88531
ZNF408	4	0.99436	0.99438	1.0	18815	0	0.67867	0.0050292	0.013552	0.599386	428	3	0.67867
TLCD1	4	0.99927	0.99928	1.0	18999	0	0.6673	0.0050327	0.013566	0.599386	429	3	0.6673
CCNL1	4	0.67814	0.67804	1.0	12657	0	1.0386	0.0050344	0.013569	0.599386	430	3	1.0386
RABGEF1	4	0.99592	0.9959	1.0	18871	0	0.81857	0.0050413	0.013588	0.599386	431	3	0.81857
SERINC4	4	0.78355	0.78341	1.0	14668	0	0.060768	0.0050512	0.01361	0.599386	432	1	0.060768
ITGB4	4	0.10202	0.10971	1.0	2077	1	0.80703	0.0050829	0.013694	0.601718	433	3	0.80703
MATR3	4	0.97185	0.97198	1.0	18294	0	0.15971	0.0051034	0.013752	0.602882	434	1	0.15971
TMEM9	4	0.9898	0.98976	1.0	18708	0	0.44472	0.0051557	0.013865	0.606441	435	1	0.44472
MICALL1	4	0.99158	0.99162	1.0	18747	0	0.67583	0.0052079	0.014012	0.611477	436	2	0.67583
OR11H2	4	0.6371	0.63691	1.0	11874	0	0.73421	0.0052516	0.014135	0.613066	437	3	0.73421
ZMYM2	4	0.057129	0.070868	0.981572	1379	1	-0.035779	0.0052601	0.014155	0.613066	438	1	-0.035779
INTS5	4	0.82379	0.82374	1.0	15454	0	0.63237	0.0052676	0.014173	0.613066	439	3	0.63237
CDC73	4	0.99943	0.99944	1.0	19010	0	0.58023	0.0052694	0.014177	0.613066	440	3	0.58023
REG1B	4	0.85385	0.85372	1.0	16012	0	0.99217	0.0052815	0.014213	0.613258	441	2	0.99217
MYO9B	4	0.81138	0.81129	1.0	15197	0	0.2015	0.0053124	0.014288	0.615099	442	1	0.2015
SETD1B	4	0.398	0.39775	1.0	7359	0	-0.11275	0.0053646	0.014425	0.617232	443	1	-0.11275
MED11	4	0.33723	0.33674	1.0	6214	0	1.2773	0.0053714	0.01444	0.617232	444	2	1.2773
AHI1	4	0.95558	0.95562	1.0	17995	0	0.59057	0.0053786	0.014454	0.617232	445	3	0.59057
POLR2L	4	0.98969	0.98965	1.0	18704	0	0.711	0.005384	0.014467	0.617232	446	3	0.711
C7orf66	4	0.59736	0.59709	1.0	11123	0	0.84293	0.0054167	0.014529	0.617921	447	2	0.84293
ATP6V1B2	4	0.00055054	0.0015506	0.581149	51	1	1.0223	0.0054258	0.014548	0.617921	448	2	1.0223
MFSD10	4	0.99542	0.99542	1.0	18850	0	0.67041	0.0054691	0.014616	0.619086	449	2	0.67041
PSMD4	4	0.61097	0.61067	1.0	11386	0	0.93996	0.0054849	0.01464	0.619086	450	2	0.93996
ATP6V1E2	4	0.073084	0.084587	0.99284	1626	1	-0.21444	0.0055213	0.014705	0.620451	451	1	-0.21444
TRIM33	4	0.58703	0.58671	1.0	10930	0	1.0697	0.0056226	0.014887	0.625514	452	2	1.0697
C9orf24	4	0.29758	0.29711	1.0	5467	0	0.33666	0.0056257	0.01489	0.625514	453	2	0.33666
UBAP1L	4	0.98413	0.98411	1.0	18567	0	0.47072	0.005678	0.014975	0.627703	454	1	0.47072
CAMK4	4	0.41783	0.41761	1.0	7726	0	0.50223	0.0057302	0.015066	0.62894	455	2	0.50223
SHH	4	0.52235	0.52198	1.0	9726	0	0.9195	0.0057339	0.01507	0.62894	456	2	0.9195
FAM118B	4	0.49298	0.49273	1.0	9153	0	-0.098831	0.0057824	0.015138	0.630395	457	1	-0.098831
OR10A4	4	0.19738	0.19778	1.0	3698	1	-0.12953	0.0058346	0.015226	0.632684	458	1	-0.12953
MLF1	4	0.45263	0.45235	1.0	8371	0	-0.075068	0.0058868	0.015314	0.634941	459	1	-0.075068
THNSL1	4	0.85946	0.85927	1.0	16126	0	0.49837	0.005939	0.015408	0.637081	460	2	0.49837
PRPF8	4	0.11654	0.12265	1.0	2310	1	1.0531	0.0059881	0.015495	0.637081	461	2	1.0531
FUT6	4	0.91169	0.91167	1.0	17136	0	0.079621	0.0059912	0.015499	0.637081	462	1	0.079621
MAP6	4	0.14947	0.15262	1.0	2870	1	0.12471	0.0060434	0.015592	0.63942	463	1	0.12471
LOC102724862	4	0.22776	0.22758	1.0	4240	1	1.2044	0.0060836	0.015666	0.63942	464	2	1.2044
NXF3	4	0.86802	0.86789	1.0	16298	0	0.32044	0.0060956	0.015679	0.63942	465	1	0.32044
RPL37	4	0.022489	0.041075	0.926146	841	1	1.119	0.0061172	0.015719	0.63942	466	2	1.119
EQTN	4	0.8319	0.83189	1.0	15596	0	0.17106	0.0061479	0.01577	0.63942	467	1	0.17106
UBE2D3	4	0.99757	0.99756	1.0	18921	0	1.1315	0.0061991	0.01585	0.63942	468	2	1.1315
MTIF2	4	0.55008	0.54956	1.0	10213	0	0.56408	0.0062001	0.015851	0.63942	469	2	0.56408
UNC13C	4	0.036182	0.053167	0.951747	1066	1	0.82759	0.0062476	0.015929	0.63942	470	2	0.82759
H2BFWT	4	0.53842	0.53792	1.0	10014	0	0.34378	0.0062522	0.015937	0.63942	471	1	0.34378
PRPF4B	4	0.43974	0.43949	1.0	8124	0	1.1295	0.0062622	0.015949	0.63942	472	2	1.1295
RPS26	4	0.98482	0.98482	1.0	18587	0	1.1763	0.0062816	0.015983	0.63942	473	2	1.1763
RGPD3	4	0.95766	0.95769	1.0	18027	0	0.9868	0.0063011	0.016007	0.63942	474	2	0.9868
TRIP4	4	0.61378	0.61354	1.0	11438	0	0.034486	0.0063044	0.016014	0.63942	475	1	0.034486
ARHGEF16	4	0.41503	0.4148	1.0	7675	0	1.1201	0.0063108	0.016024	0.63942	476	2	1.1201
PSEN1	4	0.96913	0.96917	1.0	18238	0	0.16714	0.0063566	0.016108	0.641063	477	1	0.16714
KRAS	4	0.4379	0.43763	1.0	8090	0	1.1006	0.0063695	0.016132	0.641063	478	2	1.1006
PRKCE	4	0.75805	0.75781	1.0	14170	0	0.16553	0.0064088	0.016196	0.64226	479	1	0.16553
COL28A1	4	0.46225	0.46204	1.0	8559	0	-0.051857	0.006461	0.016282	0.643615	480	1	-0.051857
SAE1	4	0.816	0.81592	1.0	15302	0	1.1438	0.0064728	0.016297	0.643615	481	2	1.1438
FHL3	4	0.87508	0.87504	1.0	16442	0	0.018336	0.0065132	0.016368	0.644002	482	1	0.018336
ATP6V1F	4	0.43634	0.43608	1.0	8056	0	0.81453	0.0065173	0.016375	0.644002	483	2	0.81453
BANK1	4	0.79721	0.79711	1.0	14921	0	-0.044035	0.0065654	0.016458	0.645933	484	1	-0.044035
OTOP3	3	0.40197	0.40209	1.0	7422	0	1.1064	0.0065777	0.013431	0.599386	485	2	1.1064
GPC3	4	0.43926	0.439	1.0	8114	0	-0.22241	0.0066176	0.016549	0.647219	486	1	-0.22241
PHF5A	4	0.99271	0.99274	1.0	18766	0	1.0596	0.0066217	0.016558	0.647219	487	2	1.0596
KDM6A	4	0.6689	0.6688	1.0	12483	0	-0.10332	0.0066698	0.016646	0.648878	488	1	-0.10332
AOC3	4	0.99876	0.99874	1.0	18969	0	1.1079	0.0066817	0.016668	0.648878	489	2	1.1079
COMMD7	4	0.42541	0.42515	1.0	7861	0	-0.063051	0.0067219	0.016739	0.650296	490	1	-0.063051
RPTOR	4	0.79717	0.79706	1.0	14920	0	1.0474	0.0067369	0.016775	0.650363	491	2	1.0474
ANKRD34A	4	0.14001	0.14399	1.0	2710	1	-0.12198	0.0067741	0.016841	0.651631	492	1	-0.12198
VPS37A	4	0.97171	0.97183	1.0	18289	0	0.89531	0.0068075	0.016889	0.651858	493	2	0.89531
PSMD10	4	0.989	0.98898	1.0	18685	0	0.67013	0.0068263	0.016915	0.651858	494	2	0.67013
SAP30L	4	0.96621	0.96627	1.0	18176	0	0.97534	0.0068582	0.016965	0.652439	495	2	0.97534
PDRG1	4	0.67565	0.67555	1.0	12600	0	0.017778	0.0069306	0.01708	0.655563	496	1	0.017778
SNCG	4	0.92039	0.92052	1.0	17297	0	0.99176	0.0069651	0.017136	0.656228	497	2	0.99176
ISLR2	4	0.89598	0.89592	1.0	16830	0	-0.009335	0.0069828	0.017166	0.656228	498	1	-0.009335
EIF3H	4	0.95966	0.95968	1.0	18063	0	0.8607	0.0070215	0.017232	0.656298	499	2	0.8607
ZNF681	4	0.067125	0.079463	0.985549	1539	1	0.76214	0.0070472	0.01727	0.656298	500	2	0.76214
ATG101	4	0.90598	0.90598	1.0	17035	0	0.9154	0.0070729	0.017317	0.656298	501	2	0.9154
SERBP1	4	0.99886	0.99884	1.0	18971	0	1.0585	0.0070832	0.017335	0.656298	502	2	1.0585
OSBPL5	4	0.91072	0.91071	1.0	17120	0	0.66517	0.0070871	0.01734	0.656298	503	2	0.66517
KCNJ12	4	0.98546	0.98544	1.0	18599	0	0.48293	0.0071393	0.017442	0.658856	504	1	0.48293
HMX1	4	0.020916	0.03836	0.921009	794	2	-0.50387	0.0071915	0.017523	0.660623	505	1	-0.50387
PGAM5	4	0.94404	0.94414	1.0	17773	0	0.15924	0.0072958	0.017683	0.663761	506	1	0.15924
USP17L3	4	0.9817	0.98172	1.0	18508	0	0.31774	0.0073479	0.017764	0.663761	507	1	0.31774
PHF12	4	0.58045	0.58003	1.0	10805	0	0.89721	0.0073483	0.017765	0.663761	508	2	0.89721
ANKRD20A3	4	0.70837	0.70805	1.0	13251	0	0.67336	0.0073588	0.017779	0.663761	509	2	0.67336
DDX21	4	0.11021	0.11704	1.0	2211	1	0.91007	0.0073745	0.017803	0.663761	510	2	0.91007
FAM160B2	4	0.22516	0.22502	1.0	4196	1	0.30337	0.0074001	0.017849	0.663761	511	2	0.30337
FOXB2	4	0.085408	0.095246	0.996434	1824	1	0.51165	0.0074008	0.017849	0.663761	512	2	0.51165
SLC25A42	4	0.0034306	0.0072797	0.765685	179	1	-0.1513	0.0074522	0.017937	0.665721	513	1	-0.1513
DPH6	4	0.24951	0.24931	1.0	4637	0	0.78507	0.0074746	0.017974	0.665794	514	2	0.78507
STX10	4	0.99478	0.99479	1.0	18828	0	0.56225	0.0075044	0.018024	0.665846	515	2	0.56225
GRPEL1	4	0.17587	0.1773	1.0	3331	1	1.1149	0.0075382	0.018077	0.665846	516	2	1.1149
C14orf169	4	0.50284	0.50255	1.0	9348	0	-0.14815	0.0075565	0.018107	0.665846	517	1	-0.14815
TEX15	4	0.73277	0.73246	1.0	13699	0	0.99035	0.0075754	0.01814	0.665846	518	2	0.99035
STYX	4	0.98035	0.98042	1.0	18480	0	0.91793	0.0076073	0.018191	0.665846	519	2	0.91793
TFAP2D	4	0.66068	0.66053	1.0	12331	0	-0.062496	0.0076087	0.018192	0.665846	520	1	-0.062496
S100A7	4	0.76597	0.76567	1.0	14323	0	0.65202	0.0076607	0.01827	0.665846	521	2	0.65202
NKX1-1	4	0.97149	0.97161	1.0	18284	0	0.18571	0.0076608	0.01827	0.665846	522	1	0.18571
EIF3CL	4	0.99512	0.99513	1.0	18838	0	1.0789	0.0076714	0.018289	0.665846	523	2	1.0789
KANSL3	4	0.21651	0.21647	1.0	4038	1	-0.28448	0.007713	0.018357	0.666945	524	1	-0.28448
ACSM4	4	0.70653	0.70625	1.0	13212	0	0.78207	0.0077304	0.018389	0.666945	525	2	0.78207
ARFGEF2	3	0.95699	0.95729	1.0	18015	0	0.50547	0.0077481	0.015485	0.637081	526	1	0.50547
KMT2D	4	0.92598	0.92614	1.0	17408	0	0.10423	0.0077651	0.018453	0.667213	527	1	0.10423
MVB12B	4	0.65316	0.65295	1.0	12190	0	0.89155	0.0077734	0.018466	0.667213	528	2	0.89155
MOB3C	4	0.88909	0.88903	1.0	16706	0	0.11014	0.0078172	0.01854	0.668644	529	1	0.11014
HSPE1	4	0.065033	0.077605	0.985549	1503	1	0.31762	0.007849	0.018595	0.669015	530	2	0.31762
SORCS3	4	0.50553	0.50516	1.0	9403	0	0.097975	0.0078694	0.018621	0.669015	531	1	0.097975
SOGA3	4	0.10916	0.1161	1.0	2192	1	0.49162	0.0079215	0.018719	0.670247	532	2	0.49162
LOC391003	4	0.40759	0.40731	1.0	7526	0	0.57664	0.007963	0.018781	0.670247	533	2	0.57664
ACTR3B	4	0.21323	0.21323	1.0	3978	1	0.036748	0.0079736	0.018795	0.670247	534	1	0.036748
PPARG	4	0.99478	0.99479	1.0	18829	0	0.95246	0.0079957	0.018838	0.670529	535	2	0.95246
AGBL5	4	0.042442	0.058391	0.964447	1154	1	-0.26081	0.0080258	0.018888	0.670531	536	1	-0.26081
ERMARD	4	0.48611	0.48591	1.0	9026	0	0.72111	0.0080613	0.018948	0.670531	537	2	0.72111
RPS5	4	0.76303	0.76275	1.0	14260	0	0.82785	0.0080668	0.018958	0.670531	538	2	0.82785
COL21A1	4	0.71389	0.71351	1.0	13360	0	0.19302	0.0080779	0.018979	0.670531	539	1	0.19302
POLR2J3	4	0.91573	0.91577	1.0	17215	0	0.75052	0.0081052	0.019025	0.670938	540	2	0.75052
ATP5O	4	0.9496	0.94965	1.0	17881	0	0.6812	0.00813	0.01907	0.671129	541	2	0.6812
LRRC15	4	0.57058	0.57007	1.0	10611	0	-0.092795	0.0081821	0.019152	0.671129	542	1	-0.092795
KERA	4	0.94362	0.94373	1.0	17766	0	0.71667	0.008232	0.019237	0.671129	543	2	0.71667
TUBA4A	4	0.91444	0.91447	1.0	17184	0	0.35381	0.0082343	0.019242	0.671129	544	1	0.35381
TTC25	4	0.5024	0.50212	1.0	9340	0	0.79916	0.0082763	0.019309	0.671129	545	2	0.79916
AP4E1	4	0.45918	0.45904	1.0	8494	0	0.34056	0.0082864	0.019328	0.671129	546	1	0.34056
CCND2	4	0.85521	0.85509	1.0	16040	0	0.24903	0.0083385	0.019418	0.671129	547	1	0.24903
BCAS2	4	0.39308	0.39278	1.0	7261	0	0.85877	0.0083486	0.019435	0.671129	548	2	0.85877
RBMY1B	4	0.010566	0.020072	0.888098	432	2	0.30982	0.0083597	0.019454	0.671129	549	2	0.30982
ARMCX2	4	0.078473	0.08923	0.996119	1709	1	0.024305	0.0083906	0.019502	0.671129	550	1	0.024305
DLL4	4	0.91432	0.91435	1.0	17180	0	0.015499	0.0084427	0.019591	0.671129	551	1	0.015499
ATP8B4	4	0.92742	0.92758	1.0	17436	0	0.2396	0.0084435	0.019592	0.671129	552	2	0.2396
ADM5	4	0.83031	0.83031	1.0	15565	0	0.11593	0.0084435	0.019592	0.671129	553	2	0.11593
USP6	4	0.09853	0.10667	1.0	2025	1	-0.12269	0.0084435	0.019592	0.671129	554	2	-0.12269
XKRY	4	0.94517	0.94518	1.0	17795	0	0.067189	0.0084435	0.019592	0.671129	555	2	0.067189
CBWD1	4	0.97832	0.97847	1.0	18439	0	0.27844	0.0084435	0.019592	0.671129	556	2	0.27844
KRT76	4	0.92798	0.92816	1.0	17449	0	0.44958	0.0085469	0.019789	0.675123	557	2	0.44958
SNRNP40	4	0.50091	0.50065	1.0	9309	0	0.84707	0.0085558	0.019805	0.675123	558	2	0.84707
DPM3	4	0.99907	0.99906	1.0	18987	0	0.98516	0.008584	0.019857	0.675123	559	2	0.98516
NOP2	4	0.46278	0.46258	1.0	8572	0	0.81926	0.0085953	0.019879	0.675123	560	2	0.81926
LRRC72	4	0.7851	0.78496	1.0	14696	0	-0.032925	0.008599	0.019886	0.675123	561	1	-0.032925
NEUROG3	4	0.053561	0.067844	0.98003	1323	1	7.1167e-05	0.0086511	0.019985	0.677279	562	1	7.1167e-05
DPH5	4	0.9956	0.99559	1.0	18856	0	0.91366	0.0086746	0.020026	0.677482	563	2	0.91366
CMSS1	4	0.16502	0.16709	1.0	3143	1	0.0049118	0.0087032	0.020074	0.677912	564	1	0.0049118
HNRNPR	4	0.82916	0.8291	1.0	15547	0	0.1183	0.0087553	0.020166	0.679807	565	1	0.1183
APOL3	4	0.70534	0.70504	1.0	13188	0	0.10296	0.0088074	0.020255	0.681608	566	1	0.10296
ZNF474	4	0.61552	0.61527	1.0	11470	0	0.23927	0.0088595	0.020343	0.683351	567	2	0.23927
CSRP2BP	4	0.91349	0.9135	1.0	17164	0	0.18703	0.0089116	0.020432	0.68514	568	1	0.18703
TPM3	4	0.90436	0.90433	1.0	17002	0	0.86168	0.0089834	0.020552	0.687963	569	2	0.86168
ZNF697	4	0.78581	0.78568	1.0	14706	0	0.75128	0.0090238	0.020624	0.689166	570	2	0.75128
IRX5	4	0.68778	0.68762	1.0	12857	0	-0.1119	0.0090679	0.020699	0.690469	571	1	-0.1119
FCRL5	4	0.53536	0.53483	1.0	9956	0	0.0092914	0.00912	0.020776	0.691819	572	1	0.0092914
SPHK1	4	0.38076	0.3803	1.0	7039	0	0.25298	0.0091721	0.020871	0.693801	573	1	0.25298
TUBB	4	0.87118	0.8711	1.0	16352	0	0.91365	0.0092388	0.020993	0.694021	574	2	0.91365
NUDCD1	4	0.27106	0.27075	1.0	5018	0	0.084771	0.0092762	0.021058	0.694021	575	1	0.084771
DPM1	4	0.89788	0.89781	1.0	16876	0	0.8706	0.0092856	0.021074	0.694021	576	2	0.8706
SLC4A7	4	0.49722	0.49691	1.0	9248	0	0.83847	0.0093031	0.021102	0.694021	577	2	0.83847
VPS45	4	0.41028	0.41001	1.0	7574	0	0.87529	0.0093266	0.021135	0.694021	578	2	0.87529
OR4N2	4	0.78665	0.78652	1.0	14722	0	0.68037	0.0093283	0.021138	0.694021	579	2	0.68037
PPP2R4	4	0.54705	0.54653	1.0	10157	0	0.79322	0.0093501	0.021173	0.694021	580	2	0.79322
PIAS2	4	0.93124	0.9314	1.0	17515	0	0.6976	0.0093795	0.021237	0.694021	581	2	0.6976
SDK1	4	0.83863	0.83849	1.0	15712	0	0.14139	0.0093804	0.021238	0.694021	582	1	0.14139
CCDC127	4	0.74729	0.74696	1.0	13968	0	0.94548	0.0094207	0.021294	0.694021	583	2	0.94548
DEFB124	4	0.59649	0.5962	1.0	11106	0	0.6783	0.0094266	0.021306	0.694021	584	2	0.6783
HHAT	4	0.52133	0.52098	1.0	9703	0	-0.072179	0.0094324	0.021317	0.694021	585	1	-0.072179
ZSWIM4	4	0.9377	0.93778	1.0	17651	0	0.63564	0.0094502	0.02135	0.694021	586	2	0.63564
DEFB107B	1	0.99049	0.99051	1.0	18722	0	6.5075	0.0095119	0.009448	0.523447	587	1	6.5075
SH2D1A	4	0.87149	0.87141	1.0	16360	0	0.47623	0.0095366	0.0215	0.6977	588	1	0.47623
C4orf32	4	0.32868	0.3282	1.0	6052	0	-0.083618	0.0095887	0.021588	0.699229	589	1	-0.083618
OSBPL9	3	0.99007	0.9902	1.0	18714	0	0.97747	0.009606	0.018793	0.670247	590	2	0.97747
KAT5	4	0.19511	0.19561	1.0	3664	1	0.43801	0.0096222	0.021633	0.699229	591	2	0.43801
SMIM8	4	0.99668	0.99671	1.0	18892	0	0.39833	0.0096407	0.021662	0.699229	592	1	0.39833
LOXL1	4	0.94148	0.94155	1.0	17720	0	0.36745	0.0096928	0.021757	0.699229	593	1	0.36745
ADAMTS9	4	0.33341	0.33292	1.0	6137	0	0.59069	0.0097297	0.021821	0.699229	594	2	0.59069
SEC22B	4	0.19787	0.19824	1.0	3707	1	0.69049	0.0097477	0.021845	0.699229	595	2	0.69049
FAM170B	4	0.63688	0.63669	1.0	11870	0	0.51564	0.0097536	0.02185	0.699229	596	2	0.51564
ERCC6L2	4	0.20805	0.20813	1.0	3894	1	-0.17706	0.0097969	0.021926	0.699229	597	1	-0.17706
DENND5B	4	0.64968	0.64954	1.0	12123	0	0.097948	0.009849	0.022005	0.699229	598	1	0.097948
RDX	4	0.99423	0.99427	1.0	18810	0	0.80516	0.0098498	0.022005	0.699229	599	2	0.80516
ANKRD33B	4	0.089667	0.098932	0.999402	1891	1	0.85528	0.0098558	0.022014	0.699229	600	2	0.85528
MOB4	4	0.945	0.94504	1.0	17791	0	0.82664	0.0098618	0.022022	0.699229	601	2	0.82664
NDUFS6	4	0.10767	0.11478	1.0	2170	1	0.42634	0.0099463	0.022164	0.700507	602	2	0.42634
NT5C2	4	0.96661	0.96666	1.0	18186	0	0.70344	0.0099524	0.022171	0.700507	603	2	0.70344
APOC1	4	0.7933	0.79321	1.0	14849	0	0.24124	0.0099531	0.022173	0.700507	604	1	0.24124
KCMF1	4	0.49128	0.49103	1.0	9120	0	-0.30479	0.010005	0.022264	0.70151	605	1	-0.30479
C7orf55-LUC7L2	4	0.97328	0.97343	1.0	18329	0	0.79139	0.010013	0.022278	0.70151	606	2	0.79139
CES3	4	0.90961	0.90959	1.0	17099	0	0.31703	0.010057	0.022349	0.702604	607	2	0.31703
TMX4	4	0.87431	0.87426	1.0	16423	0	-0.012292	0.010161	0.022521	0.706117	608	1	-0.012292
NOL9	4	0.13268	0.1372	1.0	2577	1	0.71	0.010177	0.022545	0.706117	609	2	0.71
MCC	4	0.83299	0.83294	1.0	15610	0	0.067258	0.010213	0.022608	0.706117	610	1	0.067258
RPL27	4	0.7262	0.72598	1.0	13583	0	0.78992	0.010214	0.022609	0.706117	611	2	0.78992
OPN1LW	4	0.76671	0.76647	1.0	14339	0	0.067463	0.010265	0.022694	0.706719	612	1	0.067463
SMPD3	4	0.5531	0.55257	1.0	10267	0	0.64022	0.010269	0.022702	0.706719	613	2	0.64022
VPS16	4	0.96526	0.9653	1.0	18160	0	0.75113	0.010343	0.022831	0.709525	614	2	0.75113
GLRX	4	0.93906	0.93916	1.0	17680	0	0.20566	0.010369	0.022889	0.709525	615	1	0.20566
BAGE2	4	0.93683	0.93691	1.0	17631	0	0.81344	0.01038	0.022903	0.709525	616	2	0.81344
GSDMD	4	0.88066	0.88063	1.0	16548	0	0.0458	0.010421	0.022983	0.710845	617	1	0.0458
LRRFIP1	4	0.89656	0.8965	1.0	16846	0	0.59429	0.010454	0.023036	0.711312	618	2	0.59429
FLG2	4	0.9741	0.97423	1.0	18346	0	0.73442	0.010485	0.023092	0.711889	619	2	0.73442
PSMG2	4	0.84139	0.84123	1.0	15769	0	0.74142	0.010529	0.023168	0.712816	620	2	0.74142
ATP6V1D	4	0.9153	0.91535	1.0	17205	0	0.83332	0.010547	0.023196	0.712816	621	2	0.83332
KCNK12	4	0.66635	0.66623	1.0	12428	0	0.084234	0.010578	0.023242	0.71307	622	1	0.084234
GK5	4	0.74815	0.74785	1.0	13983	0	0.20728	0.01063	0.023332	0.713685	623	1	0.20728
ZNF813	4	0.33873	0.33826	1.0	6244	0	0.66649	0.01066	0.02338	0.713685	624	2	0.66649
CDC42EP3	4	0.35753	0.35707	1.0	6606	0	0.87517	0.010678	0.023408	0.713685	625	2	0.87517
STX1A	4	0.64008	0.63993	1.0	11936	0	-0.17961	0.010682	0.023411	0.713685	626	1	-0.17961
LSM3	4	0.49017	0.48989	1.0	9097	0	0.96079	0.010741	0.023511	0.714784	627	2	0.96079
SUMO2	4	0.91272	0.9127	1.0	17151	0	0.84571	0.010747	0.023522	0.714784	628	2	0.84571
PANX2	4	0.68997	0.6898	1.0	12896	0	0.27906	0.010786	0.023592	0.715787	629	2	0.27906
HIRIP3	4	0.36815	0.36774	1.0	6794	0	0.0069944	0.010838	0.023677	0.715978	630	1	0.0069944
RAB13	4	0.012685	0.023803	0.897233	498	2	-0.44828	0.01089	0.023768	0.715978	631	1	-0.44828
MAFG	4	0.98283	0.98285	1.0	18537	0	0.81985	0.010917	0.023808	0.715978	632	2	0.81985
POLR1A	4	0.50532	0.50495	1.0	9398	0	0.73245	0.010936	0.023836	0.715978	633	2	0.73245
TMTC4	4	0.59802	0.59774	1.0	11136	0	0.23187	0.010942	0.023846	0.715978	634	1	0.23187
SPATA5L1	4	0.022073	0.040353	0.926146	828	2	0.32902	0.010993	0.023927	0.715978	635	2	0.32902
SH3GLB2	4	0.66874	0.66864	1.0	12479	0	0.18748	0.010994	0.023927	0.715978	636	1	0.18748
ACTG1	4	0.99978	0.99978	1.0	19043	0	0.94168	0.011	0.023936	0.715978	637	2	0.94168
ATP2A2	4	0.99911	0.99911	1.0	18991	0	0.94573	0.011038	0.024009	0.716324	638	2	0.94573
SMAD6	4	0.99356	0.99359	1.0	18789	0	0.72349	0.011046	0.024022	0.716324	639	2	0.72349
GTPBP4	4	0.42395	0.42369	1.0	7835	0	0.73967	0.011076	0.024071	0.71665	640	2	0.73967
GABRG2	4	0.55123	0.55071	1.0	10232	0	-0.014616	0.011098	0.024113	0.71679	641	1	-0.014616
ILF2	4	0.66476	0.66457	1.0	12400	0	0.7793	0.011146	0.024198	0.717216	642	2	0.7793
STAM	4	0.53777	0.53725	1.0	9999	0	0.43098	0.01115	0.024205	0.717216	643	1	0.43098
GAGE12H	4	0.88489	0.88483	1.0	16626	0	0.73159	0.011171	0.02424	0.717216	644	2	0.73159
MAGEB10	4	0.88726	0.88721	1.0	16674	0	0.096055	0.011202	0.024289	0.717524	645	1	0.096055
B3GAT3	4	0.99761	0.9976	1.0	18923	0	0.86654	0.011223	0.024325	0.717524	646	2	0.86654
FAIM3	4	0.52281	0.52244	1.0	9734	0	-0.18167	0.011254	0.02437	0.717746	647	1	-0.18167
PCMT1	4	0.52701	0.52662	1.0	9804	0	0.59965	0.011306	0.024454	0.718974	648	2	0.59965
RPS15	4	0.070903	0.082704	0.991561	1594	1	0.50387	0.011357	0.024538	0.718974	649	2	0.50387
YARS	4	0.27089	0.27058	1.0	5014	0	0.29797	0.011358	0.024539	0.718974	650	2	0.29797
TCP1	4	0.5713	0.57079	1.0	10626	0	0.81719	0.01137	0.024563	0.718974	651	2	0.81719
RASSF5	4	0.4802	0.48003	1.0	8907	0	0.2988	0.01141	0.024629	0.719828	652	1	0.2988
DGAT2	4	0.96869	0.96876	1.0	18228	0	0.61573	0.011462	0.024717	0.720515	653	2	0.61573
FAM57B	4	0.72208	0.72185	1.0	13512	0	0.81915	0.011506	0.02478	0.720515	654	2	0.81915
HOXA9	4	0.70532	0.70503	1.0	13187	0	0.39643	0.011514	0.024794	0.720515	655	1	0.39643
TNFAIP1	4	0.98159	0.9816	1.0	18506	0	0.68627	0.011538	0.024835	0.720515	656	2	0.68627
NPIPB6	4	0.056025	0.069928	0.980223	1362	1	0.56862	0.011564	0.024877	0.720515	657	2	0.56862
ZNF358	4	0.76468	0.76438	1.0	14295	0	0.10191	0.011566	0.024879	0.720515	658	1	0.10191
SPHAR	2	0.98841	0.98838	1.0	18669	0	0.69178	0.011588	0.021879	0.699229	659	2	0.69178
MED23	4	0.2713	0.27102	1.0	5022	0	0.53111	0.011597	0.024937	0.721087	660	2	0.53111
MYL6B	4	0.94792	0.94798	1.0	17848	0	0.28636	0.01167	0.025053	0.723363	661	1	0.28636
PRRC2A	4	0.2145	0.21448	1.0	4002	1	0.085232	0.011774	0.025228	0.727305	662	1	0.085232
KLHL10	4	0.28986	0.28945	1.0	5330	0	0.50646	0.011819	0.025302	0.727693	663	2	0.50646
GXYLT1	4	0.85471	0.85458	1.0	16030	0	0.050635	0.011826	0.025317	0.727693	664	1	0.050635
MOB1A	4	0.86687	0.86672	1.0	16282	0	0.41822	0.011878	0.025397	0.727937	665	2	0.41822
TGM2	4	0.97468	0.97483	1.0	18353	0	0.65131	0.011911	0.025456	0.727937	666	2	0.65131
CILP2	4	0.94125	0.94133	1.0	17716	0	0.21318	0.01193	0.025492	0.727937	667	1	0.21318
NEDD4L	4	0.024035	0.043077	0.930732	881	1	0.7261	0.01193	0.025495	0.727937	668	2	0.7261
TP53TG3C	4	0.91932	0.91938	1.0	17273	0	0.72637	0.011944	0.025516	0.727937	669	2	0.72637
RTF1	4	0.97062	0.97069	1.0	18266	0	0.64576	0.012056	0.025697	0.730786	670	2	0.64576
UPB1	4	0.44781	0.44758	1.0	8284	0	0.16885	0.012085	0.02575	0.730786	671	1	0.16885
PRSS3	4	0.53974	0.53927	1.0	10036	0	0.74641	0.012089	0.025756	0.730786	672	2	0.74641
RPS14	4	0.93665	0.93672	1.0	17625	0	0.93742	0.012096	0.025769	0.730786	673	2	0.93742
TNFSF9	4	0.18823	0.18903	1.0	3540	1	-0.17349	0.012137	0.025839	0.730835	674	1	-0.17349
DDX55	4	0.74711	0.7468	1.0	13961	0	0.71929	0.012142	0.025847	0.730835	675	2	0.71929
SMC4	4	0.47401	0.47382	1.0	8789	0	0.49652	0.012189	0.025925	0.731949	676	2	0.49652
EEF2KMT	4	0.69389	0.69375	1.0	12967	0	0.68623	0.012228	0.025988	0.732637	677	2	0.68623
VPS53	4	0.98916	0.98915	1.0	18689	0	0.79253	0.012262	0.026052	0.733366	678	2	0.79253
PPP4C	4	0.86497	0.86486	1.0	16244	0	0.6578	0.012329	0.026158	0.734876	679	2	0.6578
NTF3	4	0.47258	0.47238	1.0	8765	0	0.4772	0.012345	0.026182	0.734876	680	1	0.4772
TINF2	4	0.018203	0.033605	0.909239	703	1	0.75028	0.012389	0.026253	0.734942	681	2	0.75028
MOB3A	4	0.81001	0.80991	1.0	15172	0	-0.074529	0.012397	0.026262	0.734942	682	1	-0.074529
TCF4	3	0.98893	0.98904	1.0	18682	0	0.90116	0.012403	0.023747	0.715978	683	2	0.90116
KIAA0101	4	0.99588	0.99587	1.0	18870	0	0.40748	0.012449	0.026347	0.736241	684	1	0.40748
CASKIN1	4	0.78989	0.78978	1.0	14779	0	0.71509	0.01255	0.026503	0.738569	685	2	0.71509
MBD4	4	0.52584	0.5255	1.0	9786	0	-0.16783	0.012553	0.026507	0.738569	686	1	-0.16783
URB1	4	0.25701	0.25684	1.0	4772	0	0.64857	0.012605	0.026598	0.740031	687	2	0.64857
RBP7	4	0.43763	0.43737	1.0	8083	0	0.63504	0.012652	0.02668	0.740368	688	2	0.63504
ARHGAP10	4	0.27823	0.27789	1.0	5141	0	-0.2033	0.012657	0.026688	0.740368	689	1	-0.2033
ADNP2	4	0.11372	0.1202	1.0	2266	1	-0.16527	0.012709	0.026778	0.741778	690	1	-0.16527
CWC15	4	0.80651	0.80643	1.0	15106	0	0.78552	0.012753	0.026852	0.742095	691	2	0.78552
ZDHHC13	4	0.8442	0.84406	1.0	15830	0	0.18492	0.012761	0.026867	0.742095	692	1	0.18492
ZSWIM2	4	0.021189	0.038836	0.9211	803	2	0.20587	0.012808	0.026945	0.743081	693	2	0.20587
KRTAP4-7	4	0.72592	0.72572	1.0	13576	0	0.85125	0.012828	0.02698	0.743081	694	2	0.85125
MITD1	4	0.41183	0.41159	1.0	7609	0	0.35054	0.012865	0.027039	0.743621	695	1	0.35054
ERMP1	4	0.55602	0.55546	1.0	10334	0	0.13191	0.012917	0.027128	0.744252	696	1	0.13191
MLXIPL	4	0.80744	0.80735	1.0	15128	0	0.65762	0.012924	0.027142	0.744252	697	2	0.65762
SEPT10	4	0.58201	0.58163	1.0	10834	0	0.062686	0.012969	0.027217	0.744252	698	1	0.062686
NELFB	4	0.99921	0.99921	1.0	18995	0	0.8548	0.013006	0.027284	0.744252	699	2	0.8548
CCR8	4	0.1561	0.15883	1.0	2976	1	0.1677	0.013021	0.027307	0.744252	700	1	0.1677
RRAS2	4	0.97541	0.97559	1.0	18369	0	0.37731	0.013072	0.027384	0.744252	701	1	0.37731
TPCN1	4	0.98718	0.98713	1.0	18640	0	0.70405	0.013123	0.027464	0.744252	702	2	0.70405
MZT2A	4	0.90256	0.90257	1.0	16973	0	0.11819	0.013124	0.027465	0.744252	703	1	0.11819
C16orf72	4	0.064983	0.077571	0.985549	1502	1	0.82963	0.013136	0.027486	0.744252	704	2	0.82963
PSMD6	4	0.13949	0.14352	1.0	2702	1	0.61791	0.013157	0.027519	0.744252	705	2	0.61791
FBRS	4	0.91017	0.91016	1.0	17109	0	0.35969	0.013176	0.027548	0.744252	706	1	0.35969
TMEM199	4	0.78349	0.78335	1.0	14665	0	0.8721	0.013219	0.027624	0.744252	707	2	0.8721
SIAH2	4	0.39333	0.39304	1.0	7266	0	0.16118	0.013228	0.02764	0.744252	708	1	0.16118
CCDC154	4	0.91458	0.91462	1.0	17185	0	0.62383	0.01324	0.027663	0.744252	709	2	0.62383
RPL29	4	0.97287	0.97302	1.0	18320	0	0.84065	0.013247	0.02767	0.744252	710	2	0.84065
OGT	4	0.99136	0.99138	1.0	18738	0	0.82297	0.013254	0.027685	0.744252	711	2	0.82297
LYPD8	4	0.15012	0.15321	1.0	2883	1	-0.10992	0.013332	0.027808	0.745108	712	1	-0.10992
USP17L11	4	0.2148	0.21479	1.0	4007	1	0.52195	0.013344	0.027827	0.745108	713	2	0.52195
ARID3A	4	0.6024	0.60211	1.0	11218	0	0.10907	0.013384	0.027896	0.745108	714	1	0.10907
PCNP	4	0.58457	0.58426	1.0	10879	0	0.5061	0.013386	0.0279	0.745108	715	2	0.5061
GOLGA6L6	4	0.93526	0.93536	1.0	17591	0	0.60838	0.013392	0.027917	0.745108	716	2	0.60838
COG2	4	0.99048	0.99047	1.0	18721	0	0.77071	0.013413	0.02795	0.745108	717	2	0.77071
HOXC4	4	0.6318	0.63165	1.0	11768	0	0.34127	0.013436	0.02799	0.745118	718	1	0.34127
TPR	4	0.95169	0.95174	1.0	17915	0	0.82185	0.01349	0.028076	0.74617	719	2	0.82185
LGI2	4	0.047104	0.06228	0.971178	1224	1	0.78373	0.013504	0.028107	0.74617	720	2	0.78373
VCAN	4	0.055874	0.069801	0.9801	1360	1	0.67548	0.01354	0.028168	0.746742	721	2	0.67548
ELANE	4	0.31579	0.3154	1.0	5814	0	0.02647	0.013592	0.028254	0.747984	722	1	0.02647
TRIM54	4	0.63531	0.63511	1.0	11839	0	-0.050746	0.013644	0.028335	0.748923	723	1	-0.050746
DDB1	4	0.16676	0.16871	1.0	3175	1	0.53416	0.013665	0.028374	0.748923	724	2	0.53416
C5AR1	4	0.79403	0.79397	1.0	14866	0	0.10303	0.013695	0.028421	0.748923	725	1	0.10303
PRKAA1	4	0.87272	0.87265	1.0	16386	0	0.75186	0.013707	0.028446	0.748923	726	2	0.75186
ZDHHC16	4	0.93875	0.93881	1.0	17670	0	0.34123	0.013747	0.028509	0.74954	727	1	0.34123
HIPK4	4	0.013955	0.026045	0.897233	551	2	-0.28356	0.013799	0.028599	0.750891	728	1	-0.28356
MRGPRX1	4	0.39502	0.39474	1.0	7304	0	0.15969	0.013851	0.028693	0.752305	729	1	0.15969
GOLGA6L4	4	0.95553	0.95557	1.0	17994	0	0.7562	0.01389	0.028753	0.752414	730	2	0.7562
SPANXN1	4	0.20584	0.20597	1.0	3851	1	0.25248	0.013903	0.028775	0.752414	731	1	0.25248
ZC3H12D	4	0.47791	0.47771	1.0	8867	0	-0.22735	0.013955	0.028865	0.753713	732	1	-0.22735
SS18L2	4	0.53636	0.53586	1.0	9975	0	0.59221	0.014003	0.028948	0.753966	733	2	0.59221
MSL3	4	0.9795	0.97963	1.0	18464	0	0.31368	0.014007	0.028953	0.753966	734	1	0.31368
SAMD7	4	0.18157	0.1827	1.0	3425	1	0.19157	0.014059	0.029041	0.755217	735	2	0.19157
WIPF2	4	0.65045	0.65029	1.0	12134	0	0.51445	0.014103	0.029114	0.755384	736	2	0.51445
HSD17B8	4	0.85953	0.85934	1.0	16128	0	0.10044	0.014111	0.029126	0.755384	737	1	0.10044
GOLGA6C	4	0.99517	0.99517	1.0	18841	0	0.82	0.014153	0.029198	0.755604	738	2	0.82
HMGB4	4	0.66654	0.66641	1.0	12431	0	0.14763	0.014162	0.029214	0.755604	739	1	0.14763
ULK2	4	0.86833	0.86821	1.0	16302	0	0.30208	0.014214	0.029291	0.755996	740	2	0.30208
FZD4	4	0.98146	0.98147	1.0	18504	0	0.79339	0.014224	0.029308	0.755996	741	2	0.79339
TSTD3	4	0.50234	0.50206	1.0	9338	0	-0.12065	0.014266	0.029391	0.756093	742	1	-0.12065
UHRF1BP1	4	0.64803	0.6479	1.0	12084	0	0.0037368	0.014318	0.029473	0.75718	743	1	0.0037368
ZNF623	4	0.38201	0.38156	1.0	7061	0	0.063739	0.01437	0.029565	0.758542	744	1	0.063739
C3orf67	4	0.3395	0.33901	1.0	6259	0	0.46946	0.014411	0.029643	0.75903	745	2	0.46946
NETO1	4	0.97134	0.97146	1.0	18278	0	0.37043	0.014422	0.029664	0.75903	746	1	0.37043
USP17L24	4	0.94239	0.94248	1.0	17743	0	0.61737	0.014454	0.029715	0.759263	747	2	0.61737
PTPN13	4	0.052101	0.066584	0.977288	1300	1	0.081307	0.014474	0.029752	0.759263	748	1	0.081307
TRPC7	4	0.27337	0.27306	1.0	5052	0	0.46608	0.014578	0.029934	0.762871	749	1	0.46608
TOR1AIP1	4	0.08629	0.09601	0.996489	1841	1	0.13554	0.014629	0.03002	0.764057	750	1	0.13554
DMXL1	4	0.37974	0.37929	1.0	7021	0	0.24631	0.014681	0.030117	0.764919	751	1	0.24631
IGFL3	4	0.11749	0.1235	1.0	2328	1	0.54868	0.014692	0.030136	0.764919	752	2	0.54868
CHST9	4	0.36076	0.36038	1.0	6666	0	0.40345	0.014733	0.030196	0.764919	753	2	0.40345
UBE2H	4	0.95682	0.95683	1.0	18011	0	0.58033	0.01475	0.030224	0.764919	754	2	0.58033
LOC100289561	4	0.98275	0.98278	1.0	18534	0	0.63049	0.014801	0.030314	0.764919	755	2	0.63049
PRMT5	4	0.01193	0.022483	0.897233	470	1	0.82313	0.014816	0.030341	0.764919	756	2	0.82313
ERICH3	4	0.75429	0.75409	1.0	14097	0	0.13994	0.014837	0.03038	0.764919	757	1	0.13994
RPN2	4	0.0047899	0.0097256	0.802382	231	2	0.17128	0.014852	0.030413	0.764919	758	2	0.17128
DNAJC25	4	0.8634	0.86328	1.0	16208	0	0.52824	0.014882	0.030476	0.764919	759	2	0.52824
ZNF735	4	0.052605	0.067023	0.977288	1310	1	-0.080661	0.014889	0.030489	0.764919	760	1	-0.080661
C1orf109	4	0.018462	0.03406	0.909239	714	1	0.6088	0.014903	0.03052	0.764919	761	2	0.6088
LEMD2	4	0.99116	0.99117	1.0	18734	0	0.5586	0.014941	0.030578	0.764919	762	2	0.5586
DR1	4	0.97673	0.97693	1.0	18399	0	0.76525	0.014955	0.0306	0.764919	763	2	0.76525
CALML4	4	0.84086	0.8407	1.0	15755	0	0.5403	0.014962	0.030614	0.764919	764	2	0.5403
CHURC1-FNTB	4	0.056376	0.070234	0.980353	1368	1	0.58971	0.015043	0.030756	0.766281	765	2	0.58971
RASA4B	4	0.77231	0.77207	1.0	14448	0	0.22957	0.015044	0.030757	0.766281	766	1	0.22957
APLP2	4	0.49929	0.49897	1.0	9282	0	0.0091034	0.015096	0.030839	0.766281	767	1	0.0091034
CRYGN	4	0.066179	0.078618	0.985549	1521	1	0.34926	0.015109	0.030858	0.766281	768	2	0.34926
ZNF236	4	0.48976	0.4895	1.0	9090	0	0.56368	0.015138	0.030909	0.766281	769	2	0.56368
RGPD1	4	0.82481	0.82476	1.0	15473	0	0.13901	0.015148	0.030925	0.766281	770	1	0.13901
WDR61	4	0.99387	0.99391	1.0	18796	0	0.66216	0.015167	0.03095	0.766281	771	2	0.66216
CRIP2	4	0.91125	0.91122	1.0	17128	0	0.20918	0.0152	0.030997	0.766469	772	1	0.20918
LTK	4	0.39578	0.39553	1.0	7315	0	0.61916	0.015234	0.031054	0.766496	773	2	0.61916
SPP1	4	0.45477	0.45454	1.0	8415	0	-0.13603	0.015252	0.031079	0.766496	774	1	-0.13603
SOCS1	4	0.89701	0.89694	1.0	16854	0	0.63413	0.015278	0.03112	0.766542	775	2	0.63413
PLEKHG5	4	0.074817	0.086059	0.995121	1652	1	-0.21235	0.015303	0.031166	0.766664	776	1	-0.21235
AURKA	4	0.18841	0.1892	1.0	3543	1	0.73812	0.01533	0.03121	0.766773	777	2	0.73812
SAMD13	4	0.74953	0.74921	1.0	14013	0	0.54194	0.015355	0.031264	0.767123	778	2	0.54194
TSGA10	4	0.17146	0.17313	1.0	3258	1	-0.14456	0.015407	0.031341	0.768006	779	1	-0.14456
TGIF2LY	4	0.41327	0.41304	1.0	7638	0	0.12595	0.015459	0.031425	0.769017	780	1	0.12595
SETSIP	4	0.93172	0.93183	1.0	17524	0	0.57792	0.015478	0.031462	0.769017	781	2	0.57792
PRR5L	4	0.68481	0.68469	1.0	12794	0	0.40022	0.015511	0.031519	0.769426	782	2	0.40022
LGI1	4	0.99713	0.99714	1.0	18908	0	0.73961	0.015538	0.031566	0.769572	783	2	0.73961
UQCR11	4	0.33457	0.33408	1.0	6159	0	0.29123	0.015563	0.031606	0.769572	784	2	0.29123
OR10P1	4	0.32302	0.3225	1.0	5944	0	0.066189	0.015614	0.031698	0.770326	785	1	0.066189
TNNT2	3	0.90656	0.90667	1.0	17046	0	0.49386	0.015631	0.029382	0.756093	786	1	0.49386
DDT	4	0.88768	0.88762	1.0	16680	0	0.76373	0.01565	0.03176	0.770326	787	2	0.76373
OR5AS1	4	0.16653	0.16851	1.0	3171	1	-0.041911	0.015666	0.031786	0.770326	788	1	-0.041911
GOLGA8N	4	0.32427	0.32378	1.0	5967	0	0.43586	0.015672	0.031798	0.770326	789	2	0.43586
GREM2	4	0.7962	0.7961	1.0	14903	0	-0.047375	0.015718	0.031882	0.771381	790	1	-0.047375
PKN2	4	0.18062	0.18178	1.0	3407	1	-0.062994	0.015822	0.032045	0.774071	791	1	-0.062994
ZNF862	4	0.88424	0.88419	1.0	16617	0	0.62193	0.015837	0.032074	0.774071	792	2	0.62193
HFE2	4	0.25243	0.2522	1.0	4689	0	0.42384	0.015874	0.032146	0.774831	793	2	0.42384
CACUL1	4	0.62158	0.62136	1.0	11576	0	0.18335	0.015925	0.032232	0.775165	794	1	0.18335
RPL19	4	0.77879	0.77849	1.0	14578	0	0.60674	0.015935	0.032248	0.775165	795	2	0.60674
GABRD	4	0.85021	0.85008	1.0	15938	0	0.16865	0.015977	0.032334	0.775165	796	1	0.16865
AP1S2	4	0.88289	0.88286	1.0	16588	0	0.74095	0.01601	0.032382	0.775165	797	2	0.74095
ZNF777	4	0.50769	0.50738	1.0	9452	0	0.40531	0.016025	0.032405	0.775165	798	2	0.40531
TYRP1	4	0.094594	0.1033	1.0	1967	1	-0.19876	0.016029	0.032414	0.775165	799	1	-0.19876
HINFP	4	0.22391	0.22377	1.0	4173	1	0.83527	0.016086	0.03252	0.775165	800	2	0.83527
BBS2	4	0.22797	0.22779	1.0	4245	1	0.62392	0.016101	0.032545	0.775165	801	2	0.62392
CLDND2	4	0.83889	0.83876	1.0	15716	0	0.49348	0.016108	0.032554	0.775165	802	2	0.49348
FAM58A	4	0.79203	0.79191	1.0	14824	0	0.12693	0.016133	0.032596	0.775165	803	1	0.12693
TBC1D3L	4	0.024833	0.04373	0.930787	895	1	0.37133	0.016139	0.032606	0.775165	804	2	0.37133
SYCP2	4	0.83424	0.83421	1.0	15640	0	-0.0039325	0.016184	0.032682	0.775412	805	1	-0.0039325
NCAPH2	4	0.25188	0.25166	1.0	4678	0	0.3251	0.016199	0.032708	0.775412	806	2	0.3251
BAHCC1	4	0.03817	0.05484	0.960725	1089	1	0.64577	0.016214	0.032738	0.775412	807	2	0.64577
BCL2L10	4	0.93412	0.93421	1.0	17562	0	0.67501	0.016268	0.032829	0.776609	808	2	0.67501
CKS2	4	0.70229	0.70203	1.0	13125	0	0.46754	0.016298	0.032887	0.77702	809	2	0.46754
STAP2	4	0.35523	0.35474	1.0	6560	0	0.049162	0.01634	0.032948	0.777491	810	1	0.049162
PSMB10	4	0.12217	0.12775	1.0	2401	1	-0.031284	0.016392	0.033031	0.778485	811	2	-0.031284
TICRR	4	0.024293	0.043293	0.930732	885	1	0.6273	0.016435	0.033113	0.778738	812	2	0.6273
RGS3	4	0.66121	0.66104	1.0	12343	0	0.26506	0.016443	0.033123	0.778738	813	1	0.26506
KRTAP19-7	4	0.57837	0.57796	1.0	10765	0	0.0010755	0.016495	0.033201	0.779618	814	1	0.0010755
CNBD2	4	0.19297	0.19359	1.0	3623	1	0.28141	0.016558	0.033309	0.780815	815	2	0.28141
VARS	4	0.035468	0.052589	0.951747	1054	1	0.85437	0.016588	0.03336	0.780815	816	2	0.85437
CAMP	4	0.34418	0.34367	1.0	6351	0	-0.17231	0.016599	0.033375	0.780815	817	1	-0.17231
ARMCX3	4	0.20324	0.2034	1.0	3807	1	0.14266	0.016651	0.033459	0.781737	818	2	0.14266
AAGAB	4	0.97679	0.97699	1.0	18402	0	0.66011	0.016673	0.033496	0.781737	819	2	0.66011
YIF1B	4	0.30953	0.30908	1.0	5694	0	-0.080889	0.016702	0.033545	0.781919	820	1	-0.080889
ACAP1	4	0.95545	0.95549	1.0	17991	0	0.53532	0.01675	0.033626	0.782076	821	2	0.53532
KDM2B	4	0.15978	0.1622	1.0	3047	1	0.18657	0.016754	0.033635	0.782076	822	1	0.18657
FAM135A	4	0.86067	0.86048	1.0	16157	0	0.50688	0.016788	0.033689	0.782076	823	2	0.50688
GLB1	4	0.20195	0.20215	1.0	3781	1	-0.35849	0.016806	0.033715	0.782076	824	1	-0.35849
GRHL2	4	0.93717	0.93726	1.0	17637	0	0.54991	0.016835	0.033762	0.782208	825	2	0.54991
BCAR3	4	0.56832	0.5678	1.0	10562	0	-0.11887	0.01691	0.033874	0.783862	826	1	-0.11887
ZNF682	4	0.75364	0.75345	1.0	14083	0	0.12935	0.016961	0.033966	0.785046	827	1	0.12935
HIST1H2BH	4	0.29931	0.29883	1.0	5500	0	-0.06512	0.017013	0.034053	0.785994	828	1	-0.06512
RAB8B	4	0.99903	0.99903	1.0	18983	0	0.72638	0.017036	0.03409	0.785994	829	2	0.72638
ATP6V1G3	4	0.39783	0.39757	1.0	7356	0	0.19288	0.017065	0.034137	0.786133	830	1	0.19288
ETS2	4	0.9874	0.98737	1.0	18644	0	0.45442	0.017117	0.034229	0.786813	831	2	0.45442
DRAP1	4	0.020167	0.037085	0.916542	771	1	0.72682	0.017129	0.034249	0.786813	832	2	0.72682
ADM2	4	0.70584	0.70553	1.0	13196	0	-0.020876	0.017168	0.034315	0.787261	833	1	-0.020876
MFSD5	4	0.80032	0.80022	1.0	14989	0	0.62944	0.01722	0.034395	0.787261	834	2	0.62944
CCL4L2	4	0.93672	0.93679	1.0	17628	0	0.60754	0.017254	0.034459	0.787261	835	2	0.60754
HEPH	4	0.78305	0.7829	1.0	14653	0	0.64755	0.01727	0.034487	0.787261	836	2	0.64755
PSD3	4	0.73483	0.73444	1.0	13742	0	0.043633	0.017272	0.034491	0.787261	837	1	0.043633
OR1M1	4	0.311	0.3106	1.0	5722	0	-0.41515	0.017324	0.034579	0.787261	838	1	-0.41515
GPR39	4	0.68018	0.68007	1.0	12697	0	0.11824	0.017375	0.034663	0.787261	839	1	0.11824
KMT2C	4	0.42679	0.42651	1.0	7891	0	-0.2031	0.017427	0.034757	0.787261	840	1	-0.2031
RPL17	4	0.56389	0.56341	1.0	10482	0	0.7433	0.01745	0.034793	0.787261	841	2	0.7433
CBX6	4	0.5549	0.55434	1.0	10308	0	0.34454	0.017466	0.034814	0.787261	842	2	0.34454
BEND6	4	0.67298	0.67287	1.0	12554	0	-0.015871	0.017479	0.034834	0.787261	843	1	-0.015871
CT47A6	4	0.058433	0.071971	0.983271	1398	1	0.69666	0.017482	0.034838	0.787261	844	2	0.69666
ALDOA	4	0.90996	0.90995	1.0	17104	0	0.56715	0.017489	0.03485	0.787261	845	2	0.56715
FXYD7	4	0.8806	0.88057	1.0	16545	0	0.7186	0.017497	0.03486	0.787261	846	2	0.7186
ZNF383	4	0.082166	0.092477	0.996299	1768	1	0.31107	0.017531	0.034913	0.787261	847	1	0.31107
EPPIN	4	0.74563	0.7453	1.0	13935	0	0.049849	0.017582	0.035001	0.787261	848	1	0.049849
PNN	4	0.82668	0.82664	1.0	15509	0	0.47507	0.017615	0.035046	0.787261	849	2	0.47507
NCOR2	4	0.97515	0.97532	1.0	18365	0	0.60401	0.017679	0.03514	0.787261	850	2	0.60401
VSTM2A	4	0.85221	0.85203	1.0	15977	0	0.21129	0.017686	0.035152	0.787261	851	1	0.21129
BACH1	4	0.99949	0.99949	1.0	19012	0	0.75637	0.017686	0.035153	0.787261	852	2	0.75637
COL9A2	4	0.53924	0.53878	1.0	10027	0	0.07524	0.017738	0.03523	0.787261	853	1	0.07524
CSE1L	4	0.98316	0.98316	1.0	18546	0	0.66311	0.017789	0.035315	0.787261	854	2	0.66311
IL20RA	4	0.4125	0.41227	1.0	7625	0	0.23548	0.017789	0.035316	0.787261	855	1	0.23548
CXorf40A	4	0.70808	0.70776	1.0	13244	0	0.59924	0.017797	0.035324	0.787261	856	2	0.59924
UTS2	4	0.76238	0.76214	1.0	14245	0	0.65054	0.017813	0.035354	0.787261	857	2	0.65054
RIC3	4	0.52796	0.52753	1.0	9819	0	0.44103	0.017841	0.035393	0.787261	858	2	0.44103
TSKS	4	0.84084	0.84068	1.0	15754	0	0.71513	0.017853	0.035412	0.787261	859	2	0.71513
KRT32	4	0.99279	0.99281	1.0	18769	0	0.65974	0.017861	0.035421	0.787261	860	2	0.65974
USH1C	4	0.79971	0.79963	1.0	14977	0	0.1884	0.017893	0.035474	0.787397	861	1	0.1884
AMD1	4	0.48554	0.48535	1.0	9011	0	0.77218	0.017932	0.035541	0.787397	862	2	0.77218
PSMG1	4	0.99301	0.99303	1.0	18774	0	0.79748	0.017956	0.035581	0.787397	863	2	0.79748
CHMP6	4	0.34119	0.34069	1.0	6294	0	0.58425	0.017988	0.035634	0.787397	864	2	0.58425
SMPD2	4	0.63602	0.6358	1.0	11853	0	0.12345	0.017996	0.035644	0.787397	865	1	0.12345
KIF11	4	0.74959	0.74927	1.0	14015	0	0.81417	0.018012	0.035675	0.787397	866	2	0.81417
AGBL2	4	0.86455	0.86443	1.0	16235	0	0.11234	0.018048	0.035737	0.787588	867	1	0.11234
ZNF350	4	0.15036	0.15343	1.0	2888	1	-0.29107	0.0181	0.035825	0.787588	868	1	-0.29107
SETD1A	4	0.99576	0.99575	1.0	18865	0	0.80062	0.018123	0.035864	0.787588	869	2	0.80062
DPAGT1	4	0.9975	0.99749	1.0	18917	0	0.82102	0.018171	0.03594	0.787588	870	2	0.82102
EP400	4	0.5718	0.5713	1.0	10636	0	0.46346	0.018203	0.03599	0.787588	871	1	0.46346
VPS25	4	0.96915	0.96919	1.0	18239	0	0.70714	0.018235	0.036043	0.787588	872	2	0.70714
CASP2	4	0.76662	0.76637	1.0	14336	0	0.17465	0.018255	0.036073	0.787588	873	1	0.17465
KPNA2	4	0.90559	0.90558	1.0	17027	0	0.51855	0.018276	0.036099	0.787588	874	2	0.51855
CHRNA10	4	0.17754	0.17884	1.0	3362	1	-0.27926	0.018307	0.036154	0.787588	875	1	-0.27926
DHX9	4	0.82765	0.82762	1.0	15527	0	0.64847	0.018316	0.03617	0.787588	876	2	0.64847
CYP27A1	4	0.0005316	0.0015027	0.581149	49	2	-0.51439	0.018358	0.03624	0.787588	877	1	-0.51439
TRIM64C	4	0.23846	0.23826	1.0	4436	0	-0.32137	0.01841	0.036335	0.787588	878	1	-0.32137
RPL4	4	0.35088	0.35039	1.0	6470	0	0.33427	0.018412	0.036337	0.787588	879	2	0.33427
MOGAT3	4	0.90006	0.90001	1.0	16925	0	0.54871	0.018452	0.0364	0.787588	880	2	0.54871
ENTHD2	4	0.87122	0.87113	1.0	16353	0	0.59863	0.01846	0.036417	0.787588	881	2	0.59863
GSTM3	4	0.81329	0.81324	1.0	15240	0	0.24533	0.018462	0.036419	0.787588	882	1	0.24533
LRR1	4	0.94007	0.94017	1.0	17697	0	0.71389	0.018517	0.036522	0.787588	883	2	0.71389
EMC7	4	0.98963	0.9896	1.0	18702	0	0.67354	0.018549	0.036576	0.787588	884	2	0.67354
CYP2C18	4	0.83326	0.83321	1.0	15617	0	0.20341	0.018565	0.036605	0.787588	885	1	0.20341
C7orf26	4	0.98707	0.98703	1.0	18636	0	0.77487	0.018598	0.036654	0.787588	886	2	0.77487
SMOC1	4	0.84954	0.84939	1.0	15927	0	0.54746	0.018614	0.036678	0.787588	887	2	0.54746
ZNF653	4	0.5767	0.57625	1.0	10737	0	-0.028155	0.018617	0.036684	0.787588	888	1	-0.028155
TNFRSF13B	4	0.5363	0.53581	1.0	9973	0	0.60883	0.018622	0.036692	0.787588	889	2	0.60883
GNAL	4	0.52389	0.52354	1.0	9751	0	0.50933	0.018646	0.036732	0.787588	890	2	0.50933
SFXN4	4	0.27267	0.27239	1.0	5043	0	0.3172	0.018662	0.03676	0.787588	891	2	0.3172
IL17B	4	0.89609	0.89605	1.0	16835	0	0.0022377	0.018669	0.03677	0.787588	892	1	0.0022377
SLC39A9	4	0.011306	0.021381	0.897233	448	1	0.66281	0.018711	0.036825	0.787588	893	2	0.66281
UGT2B10	4	0.084083	0.094102	0.996299	1803	1	-0.041284	0.01872	0.036837	0.787588	894	1	-0.041284
AGBL1	4	0.24021	0.24001	1.0	4470	0	-0.063688	0.018772	0.03692	0.787782	895	1	-0.063688
GRASP	4	0.70138	0.70111	1.0	13107	0	0.61087	0.018784	0.036938	0.787782	896	2	0.61087
CLEC2D	4	0.80653	0.80646	1.0	15107	0	0.1867	0.018824	0.037005	0.787782	897	1	0.1867
PDCD7	4	0.22983	0.22964	1.0	4284	1	0.462	0.018833	0.037018	0.787782	898	2	0.462
SOX4	4	0.10973	0.11662	1.0	2203	1	-0.0074251	0.018876	0.037084	0.787782	899	1	-0.0074251
CYTH1	4	0.99856	0.99853	1.0	18964	0	0.66895	0.018882	0.037099	0.787782	900	2	0.66895
TGM3	4	0.733	0.73268	1.0	13704	0	0.6551	0.018906	0.037139	0.787782	901	2	0.6551
IFITM10	4	0.38536	0.385	1.0	7125	0	-0.28709	0.018927	0.037176	0.787782	902	1	-0.28709
OR10A5	4	0.73562	0.73522	1.0	13756	0	0.17669	0.019031	0.037354	0.789935	903	1	0.17669
WDR1	4	0.50939	0.50905	1.0	9487	0	0.60023	0.019078	0.03743	0.789935	904	2	0.60023
MPG	4	0.11649	0.1226	1.0	2309	1	-0.32067	0.019082	0.037438	0.789935	905	1	-0.32067
ITGA4	4	0.39225	0.39195	1.0	7248	0	0.46435	0.019094	0.037457	0.789935	906	2	0.46435
ADCY2	4	0.65394	0.65375	1.0	12209	0	0.6427	0.019118	0.0375	0.789935	907	2	0.6427
U2AF1L4	4	0.5834	0.58302	1.0	10860	0	0.42865	0.019143	0.037539	0.789935	908	2	0.42865
NBPF3	4	0.98307	0.98307	1.0	18543	0	0.42244	0.019186	0.037597	0.789935	909	1	0.42244
GMPPB	4	0.99691	0.99694	1.0	18902	0	0.70359	0.019209	0.03764	0.789935	910	2	0.70359
LAMTOR1	4	0.91555	0.9156	1.0	17214	0	0.75806	0.019225	0.037671	0.789935	911	2	0.75806
LRRC75B	4	0.17745	0.17875	1.0	3361	1	-0.15778	0.019237	0.037691	0.789935	912	1	-0.15778
PSMD3	4	0.99016	0.99014	1.0	18715	0	0.68535	0.019324	0.03786	0.790701	913	2	0.68535
TRIM49D2	4	0.94381	0.94392	1.0	17770	0	0.62646	0.019332	0.037881	0.790701	914	2	0.62646
SMEK1	4	0.97254	0.97269	1.0	18313	0	0.57163	0.01934	0.037892	0.790701	915	2	0.57163
NUDT3	4	0.98536	0.98535	1.0	18596	0	0.36937	0.019341	0.037893	0.790701	916	1	0.36937
KRCC1	4	0.1504	0.15348	1.0	2889	1	0.024027	0.019392	0.037976	0.790936	917	1	0.024027
FBL	4	0.28555	0.28515	1.0	5267	0	0.58349	0.019439	0.038051	0.790936	918	2	0.58349
CREBZF	4	0.88826	0.88821	1.0	16691	0	0.51724	0.019489	0.038135	0.790936	919	2	0.51724
PRELID2	4	0.61711	0.6169	1.0	11499	0	-0.03253	0.019496	0.038145	0.790936	920	1	-0.03253
CSH2	4	0.90693	0.90692	1.0	17056	0	0.5981	0.019497	0.038146	0.790936	921	2	0.5981
MORC1	4	0.98392	0.98391	1.0	18561	0	0.59887	0.019505	0.038152	0.790936	922	2	0.59887
NFIX	4	0.3706	0.37021	1.0	6841	0	-0.24782	0.019547	0.038215	0.791387	923	1	-0.24782
TCF23	4	0.33981	0.3393	1.0	6265	0	0.19001	0.019599	0.038293	0.792138	924	1	0.19001
MAL	4	0.93626	0.93631	1.0	17614	0	0.74877	0.019629	0.038348	0.792341	925	2	0.74877
DAB2	4	0.56031	0.55977	1.0	10413	0	0.20187	0.019651	0.038386	0.792341	926	1	0.20187
UHRF1BP1L	4	0.48646	0.48627	1.0	9031	0	0.11045	0.019702	0.038468	0.793185	927	1	0.11045
IMPDH2	4	0.98462	0.98461	1.0	18581	0	0.75135	0.019737	0.038543	0.793262	928	2	0.75135
CRK	4	0.3423	0.34181	1.0	6314	0	0.70286	0.019804	0.038664	0.793262	929	2	0.70286
BZRAP1	4	0.91542	0.91548	1.0	17209	0	0.14709	0.019806	0.038667	0.793262	930	1	0.14709
HNRNPC	4	0.99763	0.99762	1.0	18925	0	0.73227	0.019854	0.038751	0.793262	931	2	0.73227
BTBD17	4	0.56448	0.56401	1.0	10490	0	-0.12306	0.019857	0.03876	0.793262	932	1	-0.12306
R3HDML	4	0.16621	0.16822	1.0	3165	1	0.12785	0.019909	0.038852	0.793262	933	1	0.12785
CHMP7	4	0.88851	0.88846	1.0	16695	0	0.49556	0.019954	0.038924	0.793262	934	2	0.49556
CASR	4	0.83462	0.8346	1.0	15650	0	0.35795	0.019961	0.038934	0.793262	935	1	0.35795
ZNF785	4	0.51013	0.50976	1.0	9498	0	0.64879	0.020004	0.038999	0.793262	936	2	0.64879
SH3PXD2B	4	0.11601	0.12218	1.0	2302	1	0.14245	0.020012	0.039014	0.793262	937	2	0.14245
FAM185A	4	0.83605	0.836	1.0	15674	0	0.67735	0.020037	0.039055	0.793262	938	2	0.67735
HIST2H2BE	4	0.86425	0.86412	1.0	16228	0	0.55268	0.020054	0.039087	0.793262	939	2	0.55268
ZCCHC3	4	0.73382	0.73346	1.0	13719	0	0.26507	0.020064	0.039105	0.793262	940	1	0.26507
OLIG1	4	0.79734	0.79725	1.0	14923	0	0.14065	0.020116	0.0392	0.793262	941	1	0.14065
TTC30B	4	0.40244	0.40224	1.0	7431	0	0.17934	0.020167	0.039287	0.793262	942	1	0.17934
INTS6	4	0.9835	0.98348	1.0	18552	0	0.60202	0.020188	0.039321	0.793262	943	2	0.60202
PAXBP1	4	0.99805	0.99804	1.0	18943	0	0.71134	0.020213	0.039357	0.793262	944	2	0.71134
AMIGO1	4	0.39265	0.39235	1.0	7256	0	0.034778	0.020219	0.039367	0.793262	945	1	0.034778
OR5H1	4	0.90558	0.90558	1.0	17026	0	0.57145	0.02023	0.039387	0.793262	946	2	0.57145
TBL1Y	4	0.75914	0.75887	1.0	14189	0	0.69691	0.020238	0.039394	0.793262	947	2	0.69691
CRYAA	4	0.99146	0.9915	1.0	18741	0	0.46911	0.020271	0.039451	0.793262	948	1	0.46911
MED26	4	0.97665	0.97685	1.0	18398	0	0.61329	0.020314	0.039517	0.793262	949	2	0.61329
EXT1	4	0.55373	0.55321	1.0	10285	0	0.19442	0.020322	0.039533	0.793262	950	1	0.19442
P2RY6	4	0.69157	0.69141	1.0	12930	0	0.47761	0.020323	0.039533	0.793262	951	2	0.47761
NPIPA2	4	0.91684	0.91688	1.0	17227	0	0.67245	0.020373	0.039622	0.793262	952	2	0.67245
OXCT2	4	0.22117	0.221	1.0	4119	1	-0.26901	0.020374	0.039623	0.793262	953	1	-0.26901
B3GALT1	4	0.075064	0.08627	0.996046	1654	1	0.52325	0.020426	0.0397	0.793262	954	2	0.52325
TARM1	4	0.97865	0.97881	1.0	18449	0	0.72027	0.020441	0.039724	0.793262	955	2	0.72027
TECR	4	0.42145	0.4212	1.0	7786	0	0.43092	0.020477	0.039782	0.793262	956	1	0.43092
ZBTB7A	4	0.99153	0.99156	1.0	18745	0	0.70628	0.020491	0.039807	0.793262	957	2	0.70628
POLD2	4	0.083444	0.093545	0.996299	1792	1	0.66884	0.020508	0.039836	0.793262	958	2	0.66884
TRIM58	4	0.49516	0.49484	1.0	9203	0	0.027427	0.020529	0.039871	0.793262	959	1	0.027427
RANBP17	4	0.73707	0.73665	1.0	13778	0	0.31272	0.020581	0.03996	0.793262	960	1	0.31272
CSH1	4	0.98916	0.98915	1.0	18690	0	0.76023	0.020601	0.039993	0.793262	961	2	0.76023
MED8	4	0.99001	0.98998	1.0	18713	0	0.68854	0.020618	0.040023	0.793262	962	2	0.68854
BUD13	4	0.8241	0.82408	1.0	15461	0	0.64731	0.020652	0.040077	0.793262	963	2	0.64731
CCNA2	4	0.31251	0.31215	1.0	5749	0	0.31784	0.020669	0.040101	0.793262	964	2	0.31784
RNF38	4	0.38296	0.38252	1.0	7083	0	-0.13594	0.020684	0.040129	0.793262	965	1	-0.13594
C8B	4	0.47721	0.47701	1.0	8854	0	0.55204	0.020686	0.040132	0.793262	966	2	0.55204
PPM1D	4	7.8662e-05	0.00024838	0.477498	8	1	0.27467	0.020762	0.040247	0.794107	967	2	0.27467
MATN2	4	0.90013	0.90009	1.0	16927	0	0.60968	0.020771	0.040258	0.794107	968	2	0.60968
ZNF575	4	0.42489	0.42465	1.0	7851	0	0.3624	0.020882	0.04043	0.794794	969	2	0.3624
ATG3	4	0.66633	0.66621	1.0	12427	0	-0.15824	0.02089	0.040439	0.794794	970	1	-0.15824
SPDYE2B	4	0.62674	0.62654	1.0	11666	0	0.76162	0.020899	0.040454	0.794794	971	2	0.76162
ATP6V1H	4	0.99346	0.99349	1.0	18786	0	0.60402	0.020993	0.040607	0.794794	972	2	0.60402
INSM2	4	0.13395	0.13833	1.0	2600	1	0.68916	0.020994	0.040608	0.794794	973	2	0.68916
LAMTOR2	4	0.89962	0.89958	1.0	16917	0	0.73759	0.021001	0.040619	0.794794	974	2	0.73759
HAUS8	4	0.79	0.78988	1.0	14783	0	0.8147	0.021027	0.040659	0.794794	975	2	0.8147
KCNK5	4	0.98711	0.98707	1.0	18638	0	0.73097	0.021061	0.040716	0.794794	976	2	0.73097
PRKDC	4	0.67888	0.67879	1.0	12673	0	0.35708	0.021078	0.040744	0.794794	977	2	0.35708
HEMGN	4	0.98823	0.98823	1.0	18660	0	0.27159	0.021097	0.040775	0.794794	978	1	0.27159
GPSM2	4	0.64666	0.64653	1.0	12058	0	0.58452	0.021138	0.040843	0.794794	979	2	0.58452
CEBPZ	4	0.0076087	0.014739	0.850426	331	1	0.7521	0.021147	0.040857	0.794794	980	2	0.7521
VAV1	4	0.94266	0.94276	1.0	17752	0	0.29666	0.021148	0.040861	0.794794	981	1	0.29666
TBC1D3K	4	0.93035	0.93048	1.0	17492	0	0.66473	0.021155	0.040875	0.794794	982	2	0.66473
AKT1	4	0.73618	0.73575	1.0	13761	0	0.10305	0.021252	0.041031	0.796964	983	1	0.10305
TUBGCP6	4	0.63484	0.63464	1.0	11828	0	-0.11745	0.021293	0.041098	0.796964	984	2	-0.11745
ANGPTL3	4	0.70494	0.70463	1.0	13178	0	0.2802	0.021303	0.041112	0.796964	985	1	0.2802
PIP4K2B	4	0.84252	0.84235	1.0	15795	0	0.089578	0.021355	0.041192	0.797722	986	1	0.089578
ZKSCAN7	4	0.96908	0.96912	1.0	18237	0	0.30952	0.021406	0.041266	0.798337	987	1	0.30952
FATE1	4	0.11185	0.11854	1.0	2236	1	0.31032	0.021458	0.041357	0.799282	988	1	0.31032
RHBDF1	4	0.93414	0.93423	1.0	17563	0	0.72316	0.021491	0.041419	0.79936	989	2	0.72316
NDUFAF1	4	0.87511	0.87506	1.0	16443	0	0.54983	0.02151	0.04145	0.79936	990	1	0.54983
EFCAB5	4	0.94515	0.94516	1.0	17794	0	0.50008	0.021534	0.041486	0.79936	991	2	0.50008
UBXN8	3	0.96614	0.96634	1.0	18174	0	0.41167	0.021535	0.039804	0.793262	992	1	0.41167
CST8	4	0.26994	0.2696	1.0	4994	0	0.29773	0.021561	0.041529	0.799383	993	1	0.29773
LYPD4	4	0.38543	0.38506	1.0	7127	0	0.15891	0.021613	0.041611	0.800162	994	1	0.15891
DDX54	4	0.98674	0.98667	1.0	18628	0	0.75464	0.021655	0.041681	0.800176	995	2	0.75464
PRB3	4	0.0468	0.062023	0.970934	1220	1	0.014954	0.021664	0.041696	0.800176	996	1	0.014954
OSBPL1A	4	0.55207	0.55152	1.0	10251	0	0.010668	0.021716	0.041789	0.800197	997	1	0.010668
IL27	4	0.47427	0.47407	1.0	8793	0	0.36852	0.021733	0.041817	0.800197	998	2	0.36852
TIA1	4	0.088298	0.09774	0.997873	1872	1	0.0044868	0.021768	0.041868	0.800197	999	1	0.0044868
LAMTOR3	4	0.9715	0.97163	1.0	18285	0	0.5719	0.021768	0.041868	0.800197	1000	2	0.5719
FOXN1	4	0.97397	0.97411	1.0	18344	0	0.67348	0.021811	0.04194	0.800197	1001	2	0.67348
CRX	4	0.38711	0.38676	1.0	7156	0	0.43605	0.021819	0.041948	0.800197	1002	2	0.43605
AGO1	4	0.71175	0.7114	1.0	13317	0	0.13008	0.021871	0.042024	0.80085	1003	1	0.13008
KIAA1024	4	0.85121	0.85105	1.0	15958	0	0.53319	0.021922	0.042118	0.801837	1004	2	0.53319
PRIMA1	4	0.55713	0.55659	1.0	10356	0	-0.011075	0.021974	0.042198	0.802564	1005	1	-0.011075
RGS6	4	0.81187	0.81178	1.0	15211	0	0.18958	0.022025	0.04228	0.802564	1006	1	0.18958
DNM2	4	0.99697	0.997	1.0	18903	0	0.59733	0.022029	0.042287	0.802564	1007	2	0.59733
PSMA1	4	0.62664	0.62645	1.0	11664	0	0.74989	0.022064	0.042343	0.802564	1008	2	0.74989
TCEB3C	4	0.2667	0.26641	1.0	4937	0	-0.039933	0.022077	0.042366	0.802564	1009	1	-0.039933
TAF6	4	0.0017557	0.0042074	0.717892	111	1	0.6987	0.022117	0.042437	0.802818	1010	2	0.6987
GIMAP5	4	0.54196	0.54147	1.0	10069	0	0.37838	0.022129	0.042464	0.802818	1011	1	0.37838
PRPSAP2	4	0.55974	0.55919	1.0	10400	0	-0.1788	0.02218	0.042545	0.80357	1012	1	-0.1788
ZNF431	4	0.9494	0.94946	1.0	17875	0	0.15248	0.022232	0.042624	0.803828	1013	1	0.15248
TAF6L	4	0.96703	0.96708	1.0	18196	0	0.48298	0.022283	0.042709	0.803828	1014	2	0.48298
AAK1	4	0.98975	0.98972	1.0	18707	0	0.69639	0.022327	0.042788	0.803828	1015	2	0.69639
SPAG11B	4	0.77716	0.77687	1.0	14545	0	-0.065588	0.022335	0.0428	0.803828	1016	1	-0.065588
FAM131B	4	0.79865	0.79858	1.0	14955	0	0.13078	0.022386	0.042881	0.803828	1017	1	0.13078
TCEAL3	4	0.37352	0.37309	1.0	6899	0	0.58427	0.022406	0.042913	0.803828	1018	2	0.58427
EME1	4	0.12464	0.12997	1.0	2435	1	0.19677	0.022415	0.042929	0.803828	1019	2	0.19677
SERP2	4	0.15711	0.15979	1.0	2994	1	-0.023898	0.022489	0.043044	0.803828	1020	1	-0.023898
IL3RA	4	0.37731	0.37686	1.0	6973	0	-0.12636	0.022541	0.043133	0.803828	1021	1	-0.12636
C19orf52	4	0.99539	0.99539	1.0	18848	0	0.73565	0.022556	0.043159	0.803828	1022	2	0.73565
EIF3L	4	0.98529	0.98528	1.0	18595	0	0.64676	0.022574	0.043186	0.803828	1023	2	0.64676
UBAC2	4	0.64338	0.64326	1.0	12002	0	-0.12012	0.022593	0.043222	0.803828	1024	1	-0.12012
KAT2A	4	0.99614	0.99614	1.0	18878	0	0.67093	0.022609	0.043247	0.803828	1025	2	0.67093
DMAP1	4	0.76794	0.76772	1.0	14366	0	0.19283	0.022644	0.043303	0.803828	1026	1	0.19283
USPL1	4	0.98092	0.98096	1.0	18492	0	0.66967	0.022644	0.043303	0.803828	1027	2	0.66967
GP1BB	4	0.38667	0.38631	1.0	7147	0	0.3829	0.022653	0.043322	0.803828	1028	2	0.3829
ADRA1A	4	0.93282	0.93291	1.0	17539	0	0.29397	0.022696	0.043383	0.803828	1029	1	0.29397
MAN1A2	4	0.29967	0.2992	1.0	5508	0	0.33264	0.022747	0.043476	0.803828	1030	2	0.33264
PROCA1	4	0.77571	0.77545	1.0	14510	0	0.37369	0.02275	0.043483	0.803828	1031	2	0.37369
TOP2A	4	0.19658	0.19702	1.0	3687	1	0.77425	0.022786	0.043534	0.803828	1032	2	0.77425
USO1	4	0.27547	0.27511	1.0	5085	0	0.29468	0.022795	0.04355	0.803828	1033	2	0.29468
SMIM19	4	0.91736	0.91742	1.0	17240	0	0.26026	0.022799	0.043555	0.803828	1034	1	0.26026
MXRA8	4	0.84108	0.84092	1.0	15762	0	0.4132	0.022839	0.043613	0.803828	1035	2	0.4132
XRN1	4	0.55917	0.55861	1.0	10391	0	0.39775	0.022848	0.043623	0.803828	1036	2	0.39775
ICE2	4	0.15974	0.16215	1.0	3046	1	0.32029	0.022866	0.043652	0.803828	1037	2	0.32029
CRTC3	4	0.98939	0.98938	1.0	18695	0	0.70907	0.022875	0.043671	0.803828	1038	2	0.70907
CDKN2AIPNL	4	0.76549	0.76518	1.0	14314	0	0.40532	0.022902	0.043712	0.803828	1039	2	0.40532
IGSF21	4	0.79748	0.7974	1.0	14925	0	0.46971	0.022937	0.043761	0.803828	1040	2	0.46971
ITGB7	4	0.32778	0.32728	1.0	6032	0	0.18824	0.022953	0.043784	0.803828	1041	2	0.18824
CEP164	4	0.72865	0.72837	1.0	13628	0	0.50633	0.022972	0.043821	0.803828	1042	2	0.50633
SUV39H1	4	0.72741	0.72715	1.0	13603	0	0.44008	0.023005	0.043879	0.804121	1043	1	0.44008
RNF148	4	0.70731	0.70702	1.0	13229	0	0.16668	0.023056	0.043968	0.804477	1044	1	0.16668
GDE1	4	0.11558	0.1218	1.0	2296	1	-0.058043	0.023088	0.044012	0.804477	1045	2	-0.058043
EOMES	4	0.16717	0.16908	1.0	3183	1	0.354	0.023108	0.044044	0.804477	1046	1	0.354
DNAH2	4	0.9972	0.9972	1.0	18909	0	0.70984	0.023142	0.044111	0.804477	1047	2	0.70984
THTPA	4	0.012808	0.024027	0.897233	502	2	-0.5578	0.02316	0.044139	0.804477	1048	1	-0.5578
SPDYE6	4	0.97549	0.97567	1.0	18370	0	0.71601	0.023169	0.044151	0.804477	1049	2	0.71601
DMRTC1	4	0.33236	0.3319	1.0	6118	0	0.59095	0.023276	0.044334	0.806504	1050	2	0.59095
ALDOC	4	0.77444	0.77418	1.0	14483	0	0.43325	0.023285	0.04435	0.806504	1051	2	0.43325
NMRK2	4	0.44751	0.44728	1.0	8278	0	-0.0066129	0.023314	0.044402	0.806504	1052	1	-0.0066129
TCF24	4	0.0093804	0.017965	0.859836	391	2	-0.33266	0.023366	0.044486	0.806504	1053	1	-0.33266
IDNK	4	0.34011	0.33962	1.0	6270	0	0.60005	0.023374	0.044501	0.806504	1054	2	0.60005
ARHGEF38	4	0.43811	0.43784	1.0	8095	0	0.5486	0.023392	0.044524	0.806504	1055	2	0.5486
C12orf40	4	0.81819	0.81811	1.0	15341	0	0.32235	0.023417	0.044557	0.806504	1056	1	0.32235
MTHFSD	4	0.14188	0.14565	1.0	2743	1	-0.022515	0.023469	0.044657	0.80754	1057	1	-0.022515
LOC643355	4	0.68909	0.68893	1.0	12880	0	0.55604	0.023563	0.044813	0.809081	1058	2	0.55604
MAP2K6	4	0.89926	0.89922	1.0	16908	0	0.19066	0.023572	0.044827	0.809081	1059	1	0.19066
MYLPF	4	0.31937	0.31894	1.0	5875	0	0.079532	0.023623	0.044904	0.809719	1060	1	0.079532
KRTAP4-9	4	0.96095	0.96096	1.0	18082	0	0.5588	0.023716	0.045065	0.811466	1061	2	0.5588
GNL2	4	0.99905	0.99905	1.0	18985	0	0.54439	0.023726	0.045086	0.811466	1062	1	0.54439
ESCO2	4	0.65519	0.65502	1.0	12235	0	0.41471	0.023753	0.04513	0.811486	1063	2	0.41471
LAYN	4	0.79298	0.79287	1.0	14842	0	0.094897	0.023778	0.045172	0.811486	1064	1	0.094897
DUSP19	4	0.70277	0.70251	1.0	13135	0	-0.10127	0.023834	0.045254	0.812193	1065	2	-0.10127
PDE10A	4	0.022786	0.041599	0.926146	855	2	-0.17797	0.023881	0.045337	0.812446	1066	1	-0.17797
TBC1D3	4	0.92213	0.92228	1.0	17325	0	0.48086	0.023979	0.045499	0.812446	1067	2	0.48086
PIP5K1C	4	0.11983	0.12563	1.0	2365	1	0.062532	0.023984	0.045502	0.812446	1068	1	0.062532
PDCD11	4	0.69722	0.69702	1.0	13032	0	0.76686	0.023988	0.045507	0.812446	1069	2	0.76686
MRPL12	4	0.15323	0.15613	1.0	2934	1	0.49768	0.024006	0.04554	0.812446	1070	2	0.49768
POLE	4	0.91406	0.91408	1.0	17177	0	0.59075	0.024015	0.045559	0.812446	1071	2	0.59075
ADAMTS18	4	0.8662	0.86607	1.0	16269	0	0.29341	0.024035	0.045591	0.812446	1072	1	0.29341
SLFN12L	4	0.24405	0.24383	1.0	4541	0	-0.06858	0.024087	0.045681	0.812446	1073	1	-0.06858
TRAF4	4	0.81808	0.818	1.0	15339	0	0.39828	0.024115	0.045724	0.812446	1074	2	0.39828
SPINK5	4	0.059986	0.073267	0.983831	1422	1	0.17942	0.024138	0.045756	0.812446	1075	1	0.17942
DNAJC17	4	0.71534	0.71502	1.0	13386	0	0.46917	0.024152	0.045781	0.812446	1076	2	0.46917
HIST2H2AC	4	0.96294	0.96297	1.0	18116	0	0.56515	0.02417	0.045808	0.812446	1077	2	0.56515
TESC	4	0.19333	0.19392	1.0	3631	1	0.61714	0.024179	0.045821	0.812446	1078	2	0.61714
NANS	4	0.91889	0.91892	1.0	17264	0	0.13236	0.024293	0.04601	0.814682	1079	1	0.13236
GAGE12I	4	0.9474	0.94746	1.0	17836	0	0.57948	0.024307	0.046032	0.814682	1080	2	0.57948
ITPA	4	0.16881	0.17063	1.0	3213	1	-0.053844	0.024344	0.046094	0.814939	1081	1	-0.053844
CMTR1	4	0.03102	0.048873	0.943374	988	1	0.46308	0.02438	0.046163	0.814939	1082	2	0.46308
DNPEP	4	0.021716	0.039742	0.923826	820	1	0.52143	0.024389	0.046174	0.814939	1083	2	0.52143
MTX3	4	0.66877	0.66866	1.0	12480	0	-0.12621	0.024499	0.046328	0.815353	1084	1	-0.12621
ABLIM1	4	0.94108	0.94116	1.0	17714	0	0.59211	0.024517	0.046359	0.815353	1085	2	0.59211
ABCF1	4	0.68371	0.68362	1.0	12769	0	0.52544	0.024535	0.046388	0.815353	1086	2	0.52544
UBXN2A	4	0.36629	0.36589	1.0	6763	0	0.0050808	0.02455	0.046408	0.815353	1087	1	0.0050808
LOC100129697	4	0.25714	0.25697	1.0	4775	0	0.15319	0.024554	0.046411	0.815353	1088	2	0.15319
MANEA	4	0.85213	0.85196	1.0	15976	0	0.51565	0.02459	0.046485	0.815437	1089	2	0.51565
EBLN2	4	0.8003	0.80021	1.0	14988	0	0.1097	0.024602	0.046501	0.815437	1090	1	0.1097
PPIA	4	0.95715	0.95715	1.0	18019	0	0.24908	0.024653	0.046584	0.816133	1091	1	0.24908
PES1	4	0.54146	0.54098	1.0	10060	0	0.5733	0.024756	0.046757	0.817727	1092	2	0.5733
C14orf80	4	0.74793	0.74763	1.0	13979	0	0.50469	0.024765	0.046775	0.817727	1093	2	0.50469
NLRP6	4	0.69335	0.69319	1.0	12959	0	0.48232	0.024802	0.046834	0.817727	1094	2	0.48232
LOC101927844	4	0.43681	0.43657	1.0	8067	0	0.059784	0.024807	0.046846	0.817727	1095	1	0.059784
HSP90AB1	4	0.25327	0.25309	1.0	4704	0	-0.066677	0.024859	0.046922	0.818318	1096	1	-0.066677
GPR35	4	0.89057	0.89053	1.0	16727	0	0.19818	0.024962	0.047111	0.820263	1097	1	0.19818
FAM178A	4	0.8204	0.82032	1.0	15384	0	0.5488	0.024968	0.04712	0.820263	1098	2	0.5488
CD99L2	4	0.52	0.51963	1.0	9677	0	0.20632	0.025013	0.047192	0.820769	1099	1	0.20632
FOXD4L6	4	0.39786	0.3976	1.0	7357	0	0.4619	0.025079	0.047297	0.821508	1100	2	0.4619
MRPL35	4	0.052756	0.067145	0.977288	1313	1	0.48054	0.025107	0.047351	0.821508	1101	2	0.48054
ADAM18	4	0.25638	0.2562	1.0	4761	0	0.23092	0.025116	0.047363	0.821508	1102	2	0.23092
FAM173B	4	0.017845	0.032974	0.908353	689	2	0.12967	0.02519	0.047481	0.822801	1103	2	0.12967
GSTCD	4	0.51624	0.51586	1.0	9605	0	0.50109	0.025255	0.047578	0.823733	1104	2	0.50109
SLC26A7	4	0.53358	0.53306	1.0	9921	0	0.16048	0.025322	0.047697	0.824953	1105	1	0.16048
CCND3	4	0.064234	0.076928	0.985549	1491	1	0.65874	0.025357	0.047757	0.824953	1106	2	0.65874
EDDM3B	4	0.32071	0.32027	1.0	5899	0	0.24944	0.025373	0.047778	0.824953	1107	1	0.24944
DIRC1	4	0.64212	0.64201	1.0	11980	0	-0.15415	0.025425	0.047857	0.825193	1108	1	-0.15415
MOCS2	4	0.37248	0.37206	1.0	6878	0	0.51027	0.025516	0.048011	0.825193	1109	2	0.51027
SUSD4	4	0.33931	0.33883	1.0	6255	0	0.41267	0.025525	0.048028	0.825193	1110	2	0.41267
TRIM49B	4	0.80613	0.80604	1.0	15097	0	0.11275	0.025528	0.048032	0.825193	1111	1	0.11275
TAS2R4	4	0.8296	0.82956	1.0	15554	0	0.32996	0.025579	0.048112	0.825193	1112	2	0.32996
DMBX1	4	0.75469	0.75451	1.0	14104	0	0.10376	0.02559	0.04813	0.825193	1113	2	0.10376
MAN2C1	4	0.68056	0.68048	1.0	12706	0	0.55368	0.025656	0.048243	0.825193	1114	2	0.55368
PCSK5	4	0.72851	0.72822	1.0	13624	0	0.17668	0.025682	0.048278	0.825193	1115	1	0.17668
SLC39A7	4	0.72733	0.72707	1.0	13600	0	0.4641	0.025693	0.048295	0.825193	1116	2	0.4641
ACTB	4	0.76487	0.76457	1.0	14300	0	0.74643	0.025702	0.048311	0.825193	1117	2	0.74643
MAS1	4	0.083739	0.093823	0.996299	1797	1	-0.014024	0.025733	0.048361	0.825193	1118	1	-0.014024
PRSS57	4	0.95199	0.95205	1.0	17923	0	0.56704	0.025749	0.048386	0.825193	1119	2	0.56704
TNFSF12-TNFSF13	4	0.84405	0.8439	1.0	15826	0	0.49247	0.025759	0.048402	0.825193	1120	2	0.49247
AMELX	4	0.21002	0.21007	1.0	3927	1	-0.14166	0.025785	0.048439	0.825193	1121	1	-0.14166
ZC2HC1A	4	0.85564	0.85552	1.0	16046	0	0.37776	0.025843	0.04854	0.825433	1122	2	0.37776
FERMT3	4	0.57661	0.57617	1.0	10735	0	0.12821	0.025888	0.048611	0.825905	1123	1	0.12821
SDCBP	4	0.63619	0.63598	1.0	11856	0	-0.069299	0.025939	0.048696	0.826047	1124	1	-0.069299
PRELID1	4	0.43753	0.43728	1.0	8080	0	0.76195	0.025946	0.048705	0.826047	1125	2	0.76195
CEP350	4	0.41594	0.4157	1.0	7695	0	0.34025	0.025984	0.048771	0.826421	1126	2	0.34025
ZSWIM6	4	0.94889	0.94892	1.0	17865	0	0.4866	0.026069	0.048896	0.827811	1127	2	0.4866
AGAP4	4	0.99363	0.99365	1.0	18791	0	0.69767	0.026106	0.04896	0.827896	1128	2	0.69767
DUSP27	4	0.19011	0.19084	1.0	3573	1	0.10894	0.026145	0.049021	0.827896	1129	1	0.10894
HIST1H2BE	4	0.35538	0.35488	1.0	6564	0	0.49358	0.026172	0.049075	0.827896	1130	2	0.49358
TMEM256	4	0.96257	0.96259	1.0	18107	0	0.3853	0.026196	0.049108	0.827896	1131	2	0.3853
SLC9C1	4	0.85736	0.85725	1.0	16076	0	0.29328	0.026248	0.049193	0.827896	1132	1	0.29328
RPS28	4	0.63313	0.63297	1.0	11798	0	0.6015	0.026248	0.049193	0.827896	1133	2	0.6015
HERC2	4	0.98818	0.98817	1.0	18659	0	0.53998	0.026257	0.049204	0.827896	1134	2	0.53998
DEFA3	4	0.022077	0.040358	0.926146	829	1	0.18815	0.026299	0.049278	0.828115	1135	1	0.18815
KBTBD6	4	0.70319	0.70293	1.0	13143	0	0.38931	0.026333	0.049335	0.828115	1136	2	0.38931
DDRGK1	4	0.41709	0.41685	1.0	7715	0	0.3391	0.026342	0.049347	0.828115	1137	2	0.3391
ALG2	3	0.98584	0.98598	1.0	18608	0	0.70277	0.026388	0.048173	0.825193	1138	2	0.70277
PGLYRP2	4	0.22269	0.22254	1.0	4149	1	0.15144	0.026409	0.049454	0.829186	1139	2	0.15144
A2M	4	0.36502	0.36462	1.0	6737	0	-0.31547	0.026556	0.049684	0.832312	1140	1	-0.31547
ERMAP	3	0.052373	0.058728	0.964447	1306	1	0.28696	0.026566	0.048488	0.825287	1141	1	0.28696
C1orf87	4	0.56614	0.56563	1.0	10522	0	0.24532	0.026607	0.049775	0.832389	1142	1	0.24532
MCM3	4	0.78367	0.78352	1.0	14670	0	0.50785	0.026608	0.049776	0.832389	1143	2	0.50785
USP47	4	0.99687	0.9969	1.0	18901	0	0.67197	0.026646	0.049839	0.832466	1144	2	0.67197
SYNGR1	4	0.91421	0.91423	1.0	17179	0	0.16379	0.026659	0.049868	0.832466	1145	1	0.16379
RND3	4	0.96607	0.96613	1.0	18171	0	0.24728	0.026762	0.050043	0.833804	1146	1	0.24728
MINA	4	0.94254	0.94263	1.0	17749	0	0.52545	0.026789	0.05009	0.833804	1147	2	0.52545
UGT1A4	4	0.52166	0.5213	1.0	9711	0	0.013313	0.026813	0.050126	0.833804	1148	1	0.013313
CDC37	4	0.22469	0.22456	1.0	4186	1	0.31042	0.026846	0.050174	0.833804	1149	2	0.31042
LY75	4	0.99314	0.99317	1.0	18777	0	0.4544	0.026864	0.050205	0.833804	1150	1	0.4544
ATP5I	4	0.57283	0.5723	1.0	10656	0	0.69098	0.026865	0.05021	0.833804	1151	2	0.69098
FANCI	4	0.5119	0.51153	1.0	9534	0	0.26814	0.026916	0.050305	0.834661	1152	1	0.26814
UBR5	4	0.37529	0.37483	1.0	6935	0	0.68968	0.026961	0.050386	0.835285	1153	2	0.68968
DDX1	4	0.17119	0.17287	1.0	3252	1	0.080845	0.027019	0.050471	0.83596	1154	1	0.080845
METTL11B	4	0.9593	0.95932	1.0	18056	0	0.5201	0.027172	0.050712	0.836634	1155	2	0.5201
HTN1	4	0.63693	0.63674	1.0	11871	0	0.26535	0.027173	0.050713	0.836634	1156	1	0.26535
C4orf33	4	0.94682	0.94687	1.0	17824	0	0.47914	0.027181	0.050731	0.836634	1157	2	0.47914
ALX1	4	0.69262	0.69245	1.0	12947	0	0.50343	0.0272	0.050762	0.836634	1158	2	0.50343
C18orf65	4	0.89154	0.89148	1.0	16741	0	0.2297	0.027224	0.050805	0.836634	1159	1	0.2297
HUS1	4	0.9892	0.98919	1.0	18691	0	0.56337	0.027268	0.050877	0.836634	1160	2	0.56337
SIRPB2	4	0.95866	0.95868	1.0	18046	0	0.20993	0.027275	0.050893	0.836634	1161	1	0.20993
EIF2B3	4	0.23696	0.23679	1.0	4411	0	0.35919	0.027316	0.050954	0.836634	1162	2	0.35919
ADIPOR2	4	0.51973	0.51936	1.0	9672	0	0.43849	0.027327	0.050971	0.836634	1163	1	0.43849
MIS18BP1	4	0.17246	0.17408	1.0	3278	1	0.54186	0.027344	0.051002	0.836634	1164	2	0.54186
UBE2QL1	4	0.85811	0.85797	1.0	16095	0	0.097434	0.027378	0.051048	0.836634	1165	1	0.097434
TTPA	4	0.46149	0.46132	1.0	8542	0	0.50276	0.027393	0.051067	0.836634	1166	2	0.50276
RRM1	4	0.036437	0.053378	0.951747	1071	1	0.69632	0.027402	0.05108	0.836634	1167	2	0.69632
RRP12	4	0.0044241	0.009059	0.785686	218	1	0.23403	0.027479	0.051203	0.837294	1168	2	0.23403
IQCJ-SCHIP1	4	0.22061	0.22046	1.0	4109	1	0.30588	0.027481	0.051208	0.837294	1169	2	0.30588
TMEM212	4	0.60182	0.60154	1.0	11206	0	0.31687	0.027532	0.051302	0.838102	1170	1	0.31687
PGC	4	0.69012	0.68995	1.0	12900	0	0.11028	0.027584	0.051385	0.83826	1171	1	0.11028
ABCA6	4	0.97236	0.97251	1.0	18308	0	0.51632	0.027634	0.051473	0.83826	1172	2	0.51632
LAMB4	4	0.76848	0.76826	1.0	14377	0	-0.022501	0.027635	0.051476	0.83826	1173	1	-0.022501
SRPK3	4	0.71061	0.71027	1.0	13290	0	0.05633	0.027686	0.051556	0.83826	1174	1	0.05633
ACSF2	4	0.97607	0.97626	1.0	18380	0	0.59081	0.027702	0.051581	0.83826	1175	2	0.59081
EXOSC8	4	0.22849	0.2283	1.0	4257	1	0.16371	0.027721	0.05161	0.83826	1176	2	0.16371
NXPE2	4	0.93613	0.93619	1.0	17609	0	0.26172	0.027738	0.051638	0.83826	1177	1	0.26172
IQGAP3	4	0.14047	0.14441	1.0	2717	1	0.44034	0.027789	0.051725	0.83826	1178	2	0.44034
AKR1C1	4	0.8641	0.86397	1.0	16224	0	0.12152	0.027789	0.051726	0.83826	1179	1	0.12152
ASB11	4	0.65377	0.65358	1.0	12205	0	0.062522	0.02784	0.051811	0.83826	1180	1	0.062522
SLK	4	0.2602	0.25995	1.0	4823	0	0.24875	0.027866	0.051853	0.83826	1181	2	0.24875
AMER2	4	0.8091	0.809	1.0	15159	0	0.43158	0.027876	0.051868	0.83826	1182	2	0.43158
USP22	4	0.99735	0.99734	1.0	18912	0	0.65449	0.027934	0.051951	0.83826	1183	2	0.65449
KIF26A	4	0.44825	0.44798	1.0	8291	0	-0.079715	0.027943	0.051964	0.83826	1184	1	-0.079715
FOXF1	4	0.97147	0.9716	1.0	18282	0	0.53427	0.027973	0.052011	0.83826	1185	2	0.53427
ADAP2	4	0.20084	0.20111	1.0	3757	1	0.13965	0.027994	0.052057	0.83826	1186	1	0.13965
FAM107B	4	0.54257	0.54207	1.0	10082	0	-0.11419	0.028046	0.05213	0.83873	1187	1	-0.11419
APOBEC3B	4	0.89182	0.89176	1.0	16747	0	0.38076	0.028097	0.052219	0.838834	1188	1	0.38076
RAB10	4	0.96128	0.96127	1.0	18089	0	0.6709	0.0281	0.052224	0.838834	1189	2	0.6709
HRNR	4	0.77319	0.77293	1.0	14464	0	0.18655	0.028148	0.052292	0.838991	1190	1	0.18655
TMX2	4	0.24655	0.24635	1.0	4585	0	0.34116	0.028168	0.052322	0.838991	1191	2	0.34116
PPP1R14B	4	0.89242	0.89234	1.0	16761	0	0.45715	0.0282	0.052366	0.838991	1192	2	0.45715
AVEN	4	0.7391	0.7387	1.0	13813	0	0.50587	0.028251	0.052442	0.839507	1193	1	0.50587
PAQR4	4	0.23259	0.23241	1.0	4331	1	0.082997	0.028354	0.052609	0.841067	1194	1	0.082997
OR4L1	4	0.23478	0.23462	1.0	4370	1	0.54748	0.028363	0.052627	0.841067	1195	2	0.54748
RAB2B	4	0.28901	0.28859	1.0	5320	0	-0.16016	0.028405	0.052696	0.841184	1196	1	-0.16016
RPL35	4	0.92516	0.92531	1.0	17391	0	0.62208	0.028456	0.052782	0.841184	1197	2	0.62208
IDH3A	4	0.99913	0.99913	1.0	18994	0	0.67682	0.02849	0.052825	0.841184	1198	2	0.67682
CDCA3	4	0.64662	0.64647	1.0	12056	0	0.41522	0.0285	0.052838	0.841184	1199	2	0.41522
FAM83C	4	0.034242	0.051544	0.950576	1034	1	0.16178	0.028508	0.052855	0.841184	1200	1	0.16178
DKK2	4	0.67693	0.67684	1.0	12628	0	0.5247	0.028559	0.052935	0.841769	1201	1	0.5247
GPRIN1	4	0.99635	0.99637	1.0	18884	0	0.57011	0.028598	0.053002	0.842123	1202	2	0.57011
HTR1F	3	0.99109	0.9912	1.0	18732	0	0.55121	0.028651	0.052049	0.83826	1203	1	0.55121
SCNM1	4	0.64127	0.64113	1.0	11961	0	0.34667	0.028677	0.053134	0.843521	1204	2	0.34667
ZNF264	4	0.80541	0.80531	1.0	15078	0	0.40159	0.028713	0.053189	0.843692	1205	1	0.40159
UBE2T	4	0.44414	0.44392	1.0	8211	0	-0.040035	0.028764	0.053272	0.844314	1206	1	-0.040035
CD300E	4	0.99247	0.99249	1.0	18761	0	0.63695	0.028815	0.053366	0.844432	1207	2	0.63695
SLC35B4	4	0.42277	0.42253	1.0	7814	0	-0.12768	0.028815	0.053368	0.844432	1208	1	-0.12768
MAST1	4	0.37698	0.37652	1.0	6967	0	-0.015238	0.028918	0.053534	0.846354	1209	1	-0.015238
ZNF324	4	0.18324	0.18429	1.0	3455	1	0.39362	0.028969	0.053628	0.846584	1210	1	0.39362
ICK	4	0.34928	0.34879	1.0	6445	0	0.50605	0.029012	0.053694	0.846584	1211	2	0.50605
EIF2AK4	4	0.98838	0.98838	1.0	18667	0	0.53524	0.029022	0.053709	0.846584	1212	2	0.53524
RPL5	4	0.97244	0.97258	1.0	18310	0	0.59234	0.029032	0.053725	0.846584	1213	2	0.59234
CXCL12	4	0.86312	0.863	1.0	16201	0	0.56236	0.029071	0.053795	0.846979	1214	2	0.56236
RIPK3	4	0.76667	0.76642	1.0	14337	0	0.29798	0.029123	0.053884	0.847657	1215	1	0.29798
RNASET2	4	0.71728	0.71698	1.0	13427	0	0.32159	0.02917	0.053965	0.847657	1216	2	0.32159
PI4K2A	4	0.92951	0.92963	1.0	17477	0	0.54892	0.029175	0.053971	0.847657	1217	2	0.54892
C3orf18	4	0.57216	0.57164	1.0	10643	0	-0.058413	0.029226	0.054059	0.848343	1218	1	-0.058413
PLAC4	4	0.44996	0.44971	1.0	8320	0	-0.028968	0.029328	0.054232	0.849145	1219	1	-0.028968
CNTNAP3B	4	0.52009	0.51973	1.0	9679	0	0.50719	0.029329	0.054232	0.849145	1220	2	0.50719
EPHX2	4	0.49638	0.49606	1.0	9230	0	0.53725	0.029339	0.054249	0.849145	1221	2	0.53725
PIWIL4	4	0.96811	0.96816	1.0	18215	0	0.49092	0.029388	0.054324	0.849145	1222	2	0.49092
TIPRL	4	0.74469	0.74433	1.0	13915	0	0.53869	0.029418	0.054373	0.849145	1223	2	0.53869
SGPL1	4	0.46271	0.46251	1.0	8570	0	-0.12296	0.029431	0.05439	0.849145	1224	1	-0.12296
CEP55	4	0.99789	0.99789	1.0	18935	0	0.59067	0.029448	0.054421	0.849145	1225	2	0.59067
NAPA	4	0.5938	0.59349	1.0	11062	0	0.58157	0.029498	0.054505	0.849761	1226	2	0.58157
MPV17L	4	0.86539	0.86528	1.0	16251	0	-0.042075	0.029534	0.054574	0.850142	1227	1	-0.042075
MS4A2	4	0.32603	0.32555	1.0	5997	0	0.57802	0.029585	0.054655	0.850498	1228	2	0.57802
RPS2	4	1.0399e-05	3.9627e-05	0.472772	1	2	-0.39852	0.029607	0.054686	0.850498	1229	2	-0.39852
TMEM170B	4	0.5741	0.57358	1.0	10685	0	0.30355	0.029636	0.054736	0.850596	1230	1	0.30355
SLC18B1	4	0.040359	0.056672	0.963352	1122	1	0.0029946	0.029687	0.05482	0.8512	1231	1	0.0029946
CCNF	4	0.95686	0.95687	1.0	18012	0	0.47658	0.029747	0.054927	0.852164	1232	2	0.47658
POTEE	4	0.941	0.94107	1.0	17711	0	0.5403	0.029767	0.054972	0.85218	1233	2	0.5403
ZNF154	4	0.50538	0.50501	1.0	9400	0	0.45997	0.029847	0.0551	0.853224	1234	2	0.45997
HTR3D	4	0.96519	0.96524	1.0	18157	0	0.50271	0.029867	0.055137	0.853224	1235	2	0.50271
DTX4	4	0.73506	0.73467	1.0	13746	0	0.29492	0.029892	0.055176	0.853224	1236	1	0.29492
GTF3C4	4	0.27155	0.27128	1.0	5026	0	-0.034653	0.029944	0.055257	0.853224	1237	1	-0.034653
APLNR	4	0.69218	0.69202	1.0	12938	0	0.3342	0.029977	0.055322	0.853224	1238	2	0.3342
CXCL16	4	0.93838	0.93844	1.0	17665	0	0.66934	0.029997	0.055351	0.853224	1239	2	0.66934
DOK1	4	0.84377	0.84361	1.0	15821	0	0.39712	0.030037	0.055431	0.853224	1240	2	0.39712
SCAF1	4	0.59334	0.59304	1.0	11052	0	0.39052	0.030047	0.055447	0.853224	1241	2	0.39052
DDX6	4	0.56533	0.56484	1.0	10505	0	0.66882	0.030057	0.055465	0.853224	1242	2	0.66882
FAM186B	4	0.91997	0.92009	1.0	17281	0	0.13066	0.030097	0.055514	0.853224	1243	1	0.13066
RAB40AL	4	0.70148	0.70121	1.0	13108	0	0.5597	0.030108	0.055531	0.853224	1244	2	0.5597
CCDC54	4	0.63457	0.63438	1.0	11822	0	0.082653	0.030149	0.055604	0.85366	1245	1	0.082653
OR10H2	4	0.80516	0.80507	1.0	15074	0	0.045734	0.030251	0.055775	0.855424	1246	1	0.045734
SH3BGR	4	0.24038	0.24018	1.0	4474	0	0.29017	0.030279	0.055819	0.855424	1247	2	0.29017
STEAP1B	4	0.17173	0.17339	1.0	3264	1	0.16551	0.030302	0.055853	0.855424	1248	1	0.16551
SLC39A10	4	0.010386	0.01975	0.884098	427	2	0.039978	0.0304	0.056016	0.856519	1249	2	0.039978
DAAM2	4	0.12951	0.13436	1.0	2520	1	-0.21998	0.030405	0.056025	0.856519	1250	1	-0.21998
PPP1R14C	4	0.34654	0.346	1.0	6395	0	0.49849	0.03044	0.056084	0.856519	1251	2	0.49849
LZTR1	4	0.92981	0.92994	1.0	17482	0	0.029548	0.030456	0.056103	0.856519	1252	1	0.029548
MRPL53	4	0.24625	0.24607	1.0	4578	0	-0.24354	0.030507	0.056182	0.857028	1253	1	-0.24354
C2	4	0.73749	0.73708	1.0	13785	0	0.028543	0.03061	0.056359	0.858037	1254	1	0.028543
UBE2G1	4	0.44411	0.44388	1.0	8210	0	0.40301	0.030612	0.056362	0.858037	1255	2	0.40301
CORO6	4	0.81839	0.81831	1.0	15349	0	0.56383	0.030632	0.056394	0.858037	1256	2	0.56383
MEGF8	4	0.46799	0.46774	1.0	8675	0	0.39226	0.030703	0.05652	0.858037	1257	2	0.39226
RAB23	4	0.90046	0.90042	1.0	16935	0	0.39019	0.030712	0.056533	0.858037	1258	2	0.39019
WRB	4	0.61808	0.6179	1.0	11517	0	0.57778	0.030723	0.056546	0.858037	1259	2	0.57778
WDR88	4	0.41285	0.41262	1.0	7631	0	0.38025	0.030743	0.056577	0.858037	1260	2	0.38025
TAS2R1	4	0.95311	0.95318	1.0	17947	0	0.48548	0.030764	0.056607	0.858037	1261	2	0.48548
GK2	4	0.53287	0.53237	1.0	9908	0	0.0054521	0.030866	0.056771	0.859837	1262	1	0.0054521
SLC9A3R2	4	0.76167	0.76141	1.0	14236	0	0.15529	0.030917	0.056857	0.859937	1263	1	0.15529
C8A	4	0.75535	0.75516	1.0	14116	0	0.32397	0.030926	0.056876	0.859937	1264	2	0.32397
EBP	4	0.17895	0.18018	1.0	3383	1	0.038783	0.030969	0.056951	0.859937	1265	1	0.038783
FBF1	4	0.29512	0.29461	1.0	5423	0	0.14575	0.03102	0.057044	0.859937	1266	1	0.14575
NHP2L1	4	0.97226	0.9724	1.0	18306	0	0.65862	0.031028	0.057061	0.859937	1267	2	0.65862
C9orf72	4	0.9946	0.99463	1.0	18824	0	0.56628	0.031058	0.0571	0.859937	1268	2	0.56628
FOXD4	4	0.14356	0.14719	1.0	2774	1	0.24208	0.031071	0.057123	0.859937	1269	2	0.24208
ZFP64	4	0.095713	0.10428	1.0	1983	1	0.08329	0.031122	0.05721	0.859937	1270	1	0.08329
FAM217A	4	0.42955	0.42929	1.0	7938	0	0.031093	0.031173	0.057303	0.859937	1271	1	0.031093
ARF1	4	0.82097	0.82091	1.0	15394	0	0.54375	0.031211	0.05736	0.859937	1272	2	0.54375
PPIL1	4	0.73761	0.73719	1.0	13787	0	0.57278	0.031221	0.05738	0.859937	1273	2	0.57278
HPCAL1	4	0.22134	0.22119	1.0	4123	1	-0.041437	0.031225	0.057385	0.859937	1274	1	-0.041437
TRMT1	4	0.69619	0.69599	1.0	13008	0	0.54853	0.031252	0.057433	0.859937	1275	2	0.54853
ZNF891	4	0.48525	0.48509	1.0	9006	0	-0.046005	0.031276	0.057466	0.859937	1276	1	-0.046005
PSMF1	4	0.67155	0.67143	1.0	12533	0	0.63983	0.031313	0.057518	0.859937	1277	2	0.63983
LOC100129940	4	0.022386	0.040899	0.926146	838	1	0.3019	0.031327	0.057539	0.859937	1278	1	0.3019
ILK	4	0.69123	0.69107	1.0	12921	0	0.53102	0.031344	0.057566	0.859937	1279	2	0.53102
SLC22A15	4	0.98124	0.98126	1.0	18501	0	0.34264	0.031429	0.057699	0.859937	1280	1	0.34264
RNF224	4	0.74403	0.7437	1.0	13901	0	0.0048249	0.031481	0.057777	0.859937	1281	1	0.0048249
FBLN1	4	0.65616	0.65603	1.0	12250	0	0.32596	0.031497	0.057808	0.859937	1282	2	0.32596
KRTAP2-2	4	0.97253	0.97268	1.0	18312	0	0.63423	0.031528	0.057862	0.859937	1283	2	0.63423
CRTAP	4	0.93615	0.93621	1.0	17610	0	0.29678	0.031532	0.057867	0.859937	1284	1	0.29678
POTEG	4	0.10704	0.11423	1.0	2158	1	0.2807	0.031538	0.057881	0.859937	1285	2	0.2807
TRPM4	4	0.4108	0.41055	1.0	7587	0	0.47633	0.031579	0.057945	0.859937	1286	2	0.47633
TUBB3	4	0.73034	0.73004	1.0	13660	0	0.09852	0.031583	0.057949	0.859937	1287	1	0.09852
CHRNA2	4	0.51404	0.51363	1.0	9570	0	0.58459	0.03161	0.057995	0.859937	1288	2	0.58459
SDR42E1	4	0.76005	0.75979	1.0	14205	0	0.63068	0.031634	0.058028	0.859937	1289	2	0.63068
ARMCX5	4	0.88101	0.88096	1.0	16554	0	0.12247	0.031685	0.058112	0.859937	1290	1	0.12247
RHOD	4	0.8729	0.87285	1.0	16392	0	0.50816	0.031713	0.058151	0.859937	1291	2	0.50816
TRIM66	4	0.023829	0.042903	0.930732	877	1	0.40396	0.031785	0.058261	0.859937	1292	2	0.40396
PRKAG3	4	0.51062	0.51023	1.0	9506	0	0.30571	0.031788	0.058268	0.859937	1293	1	0.30571
ORC6	4	0.30754	0.30703	1.0	5657	0	0.41939	0.031805	0.058293	0.859937	1294	2	0.41939
PKP1	4	0.62166	0.62142	1.0	11578	0	-0.1456	0.031839	0.058349	0.859937	1295	1	-0.1456
ZNF626	4	0.97862	0.97876	1.0	18447	0	0.73494	0.031857	0.058375	0.859937	1296	2	0.73494
KRTCAP3	4	0.98952	0.98949	1.0	18700	0	0.68476	0.031867	0.058392	0.859937	1297	2	0.68476
SNAP47	4	0.4932	0.49294	1.0	9160	0	0.21008	0.03189	0.058427	0.859937	1298	1	0.21008
ZNF391	4	0.61662	0.6164	1.0	11494	0	-0.13691	0.032044	0.058666	0.859937	1299	1	-0.13691
GAS2	4	0.80983	0.80974	1.0	15169	0	0.14816	0.032095	0.058754	0.859937	1300	1	0.14816
FUT7	4	0.19916	0.19949	1.0	3731	1	0.46383	0.032104	0.058769	0.859937	1301	2	0.46383
MACROD2	4	0.91707	0.91712	1.0	17234	0	0.10153	0.032146	0.05885	0.859937	1302	1	0.10153
CHMP1A	4	0.82727	0.82721	1.0	15521	0	0.22378	0.032248	0.05903	0.859937	1303	1	0.22378
HAPLN4	4	0.73695	0.73652	1.0	13775	0	0.62941	0.032249	0.059031	0.859937	1304	2	0.62941
WDR18	4	0.98031	0.98039	1.0	18478	0	0.53432	0.03227	0.059059	0.859937	1305	2	0.53432
MON1B	4	0.12876	0.13367	1.0	2504	1	-0.35591	0.0323	0.05912	0.859937	1306	1	-0.35591
PRDX3	4	0.7152	0.71488	1.0	13381	0	0.29867	0.032301	0.059121	0.859937	1307	2	0.29867
SPATA31A3	4	0.49308	0.49282	1.0	9156	0	0.29978	0.032332	0.059175	0.859937	1308	2	0.29978
DEFA1	4	0.92342	0.92359	1.0	17351	0	0.18364	0.032351	0.059196	0.859937	1309	1	0.18364
LSM8	4	0.77184	0.77159	1.0	14439	0	0.54516	0.032353	0.059196	0.859937	1310	2	0.54516
C20orf194	4	0.47533	0.47515	1.0	8813	0	0.037667	0.032402	0.059278	0.859937	1311	1	0.037667
MRPL23	4	0.27671	0.27635	1.0	5109	0	-0.35135	0.032453	0.05936	0.859937	1312	1	-0.35135
OBP2A	4	0.73713	0.73672	1.0	13779	0	0.50846	0.032467	0.059387	0.859937	1313	2	0.50846
C9orf153	4	0.52104	0.52072	1.0	9696	0	0.1016	0.032504	0.059451	0.859937	1314	1	0.1016
PCDHB9	4	0.7959	0.7958	1.0	14897	0	0.34988	0.032555	0.059539	0.859937	1315	1	0.34988
H1F0	4	0.97073	0.97081	1.0	18267	0	0.4745	0.032602	0.0596	0.859937	1316	2	0.4745
NELL2	4	0.11678	0.12288	1.0	2314	1	0.16496	0.032607	0.05961	0.859937	1317	1	0.16496
PPP3CA	4	0.71125	0.71091	1.0	13306	0	0.060747	0.032658	0.05969	0.859937	1318	1	0.060747
LCMT1	4	0.71764	0.71737	1.0	13433	0	0.65807	0.032685	0.05973	0.859937	1319	2	0.65807
ZBTB40	4	0.97494	0.97509	1.0	18359	0	0.4568	0.032696	0.05975	0.859937	1320	2	0.4568
SSX5	4	0.78339	0.78324	1.0	14661	0	0.60076	0.032706	0.059766	0.859937	1321	2	0.60076
HIST1H2AI	4	0.24051	0.24032	1.0	4476	0	0.18807	0.032737	0.05982	0.859937	1322	2	0.18807
AMER1	4	0.0041104	0.0085084	0.770752	210	2	-0.28081	0.03276	0.059855	0.859937	1323	1	-0.28081
HABP4	4	0.11883	0.12471	1.0	2348	1	0.42902	0.032769	0.059869	0.859937	1324	2	0.42902
PSMB3	4	0.99841	0.99839	1.0	18955	0	0.66316	0.0328	0.05992	0.859937	1325	2	0.66316
ZNF222	4	0.55801	0.55746	1.0	10372	0	-0.044073	0.032811	0.059941	0.859937	1326	1	-0.044073
SLC47A2	4	0.548	0.5475	1.0	10175	0	0.65048	0.032821	0.05995	0.859937	1327	2	0.65048
GSK3B	4	0.46202	0.46183	1.0	8553	0	0.38319	0.032831	0.059964	0.859937	1328	2	0.38319
MS4A6E	4	0.57158	0.57106	1.0	10630	0	0.63168	0.032852	0.059995	0.859937	1329	2	0.63168
PRR15L	4	0.76708	0.76685	1.0	14349	0	0.21135	0.032862	0.060014	0.859937	1330	1	0.21135
SPOP	4	0.99244	0.99246	1.0	18760	0	0.64681	0.032863	0.060014	0.859937	1331	2	0.64681
GLOD4	4	0.92478	0.92492	1.0	17380	0	0.49098	0.032873	0.060033	0.859937	1332	2	0.49098
ADRB2	4	0.48052	0.48033	1.0	8914	0	0.31232	0.032913	0.060101	0.859937	1333	1	0.31232
NECAP1	4	0.039341	0.055818	0.963032	1106	1	0.20089	0.032965	0.060187	0.859937	1334	1	0.20089
OGDHL	4	0.87215	0.87207	1.0	16375	0	0.45168	0.033009	0.060252	0.859937	1335	2	0.45168
PI4KB	4	0.91764	0.91768	1.0	17245	0	0.51938	0.033019	0.060271	0.859937	1336	2	0.51938
EIF2S1	4	0.9281	0.92827	1.0	17453	0	0.67132	0.03304	0.060301	0.859937	1337	2	0.67132
NKX6-3	4	0.98205	0.98208	1.0	18517	0	0.58021	0.033051	0.060314	0.859937	1338	2	0.58021
TFCP2	4	0.24829	0.24808	1.0	4612	0	0.085648	0.033067	0.060338	0.859937	1339	1	0.085648
DCAF4	4	0.686	0.6859	1.0	12817	0	0.53682	0.033113	0.060418	0.859937	1340	2	0.53682
ENOX2	4	0.92777	0.92793	1.0	17444	0	0.43377	0.033166	0.060504	0.859937	1341	2	0.43377
CACNG5	4	0.8874	0.88734	1.0	16678	0	0.36412	0.033169	0.060509	0.859937	1342	1	0.36412
NDEL1	4	0.59508	0.59479	1.0	11080	0	0.53692	0.033208	0.060567	0.859937	1343	2	0.53692
CAPS	4	0.022371	0.040874	0.926146	837	2	-0.23678	0.03322	0.060587	0.859937	1344	1	-0.23678
TPM4	4	0.9802	0.98029	1.0	18474	0	0.46831	0.033239	0.060611	0.859937	1345	2	0.46831
STPG2	4	0.84179	0.84165	1.0	15779	0	0.18557	0.033271	0.060673	0.859937	1346	1	0.18557
CLDN6	4	0.073926	0.085302	0.993248	1640	1	0.28183	0.033292	0.060713	0.859937	1347	2	0.28183
RSAD1	4	0.43756	0.43731	1.0	8081	0	0.27067	0.033302	0.060735	0.859937	1348	2	0.27067
CLEC4E	4	0.54884	0.54831	1.0	10189	0	0.10552	0.033323	0.060765	0.859937	1349	1	0.10552
MEPCE	4	0.016392	0.030457	0.900041	640	1	0.72211	0.033355	0.060824	0.859937	1350	2	0.72211
LOC100129520	4	0.74173	0.74138	1.0	13862	0	-0.049971	0.033374	0.060859	0.859937	1351	1	-0.049971
BRPF1	4	0.98007	0.98015	1.0	18470	0	0.62302	0.033386	0.060877	0.859937	1352	2	0.62302
DVL2	4	0.68013	0.68002	1.0	12695	0	0.48599	0.033449	0.060976	0.859937	1353	2	0.48599
SDR16C5	4	0.098918	0.10701	1.0	2033	1	0.098514	0.033476	0.061018	0.859937	1354	1	0.098514
NAA38	4	0.9974	0.99739	1.0	18914	0	0.38953	0.033578	0.061186	0.859937	1355	1	0.38953
KLHL1	4	0.37878	0.37833	1.0	7004	0	0.46147	0.033597	0.061215	0.859937	1356	2	0.46147
NPAT	4	0.642	0.64188	1.0	11976	0	0.38285	0.033618	0.061249	0.859937	1357	2	0.38285
CADM2	4	0.36068	0.3603	1.0	6665	0	0.14661	0.033629	0.061264	0.859937	1358	1	0.14661
DGKI	4	0.42364	0.42339	1.0	7830	0	0.14616	0.03368	0.061343	0.859937	1359	1	0.14616
CXorf58	4	0.38594	0.38557	1.0	7135	0	0.29896	0.033713	0.06139	0.859937	1360	2	0.29896
RIPK4	4	0.7506	0.75035	1.0	14036	0	0.073793	0.033731	0.061424	0.859937	1361	1	0.073793
C12orf57	4	0.63739	0.63721	1.0	11882	0	0.084982	0.033783	0.061508	0.859937	1362	1	0.084982
CDH12	4	0.95607	0.95612	1.0	17999	0	0.51197	0.033797	0.061527	0.859937	1363	2	0.51197
CLDN22	4	0.94214	0.94222	1.0	17735	0	0.58096	0.033808	0.061543	0.859937	1364	2	0.58096
RUNDC3A	4	0.37271	0.3723	1.0	6882	0	0.64984	0.033818	0.061562	0.859937	1365	2	0.64984
ELAVL1	4	0.13799	0.14209	1.0	2676	1	-0.40896	0.033834	0.06159	0.859937	1366	1	-0.40896
SMIM3	4	0.17364	0.17518	1.0	3296	1	0.029121	0.033936	0.061764	0.859937	1367	1	0.029121
ORC5	4	0.29116	0.29072	1.0	5351	0	0.3947	0.033945	0.061778	0.859937	1368	2	0.3947
AP3M2	4	0.53456	0.53403	1.0	9940	0	0.42669	0.033956	0.06179	0.859937	1369	2	0.42669
EIF3A	4	0.38051	0.38004	1.0	7034	0	0.5214	0.033967	0.061807	0.859937	1370	2	0.5214
EIF4A1	4	0.54644	0.54592	1.0	10147	0	0.33943	0.033977	0.061826	0.859937	1371	2	0.33943
C1S	4	0.20932	0.20937	1.0	3913	1	0.0088158	0.033987	0.06184	0.859937	1372	1	0.0088158
CFC1	4	0.99841	0.99839	1.0	18956	0	0.64283	0.034073	0.061985	0.859937	1373	2	0.64283
RPL37A	4	0.26183	0.26154	1.0	4850	0	0.19727	0.034126	0.062071	0.859937	1374	2	0.19727
ARFIP1	4	0.93815	0.93822	1.0	17661	0	0.15516	0.03414	0.062101	0.859937	1375	1	0.15516
ZBTB8OS	4	0.99423	0.99427	1.0	18809	0	0.73677	0.034168	0.06215	0.859937	1376	2	0.73677
HINT3	4	0.75879	0.75853	1.0	14184	0	0.31263	0.034179	0.062165	0.859937	1377	2	0.31263
CRYGS	4	0.28048	0.28017	1.0	5174	0	-0.28346	0.034191	0.062182	0.859937	1378	1	-0.28346
ATP5E	4	0.38776	0.38739	1.0	7165	0	0.6788	0.0342	0.062193	0.859937	1379	2	0.6788
RAET1G	4	0.85779	0.85766	1.0	16086	0	0.4246	0.034232	0.062251	0.859937	1380	2	0.4246
ENPEP	4	0.38047	0.38	1.0	7033	0	0.44878	0.034242	0.062263	0.859937	1381	1	0.44878
G3BP1	4	0.9918	0.99182	1.0	18750	0	0.55045	0.034253	0.06228	0.859937	1382	2	0.55045
PTGES3L-AARSD1	4	0.77315	0.77289	1.0	14463	0	0.31905	0.034264	0.062292	0.859937	1383	2	0.31905
OR4X1	4	0.98588	0.98585	1.0	18611	0	0.38892	0.034294	0.062333	0.859937	1384	1	0.38892
RBM33	4	0.48767	0.48742	1.0	9057	0	0.5064	0.034306	0.062351	0.859937	1385	2	0.5064
MAGEA4	4	0.88477	0.88471	1.0	16623	0	0.24419	0.034345	0.062423	0.859937	1386	1	0.24419
SIPA1	4	0.51481	0.51444	1.0	9583	0	0.48284	0.034381	0.062481	0.859937	1387	2	0.48284
FAM222B	4	0.99083	0.99083	1.0	18729	0	0.61264	0.034391	0.062502	0.859937	1388	2	0.61264
DCAF12	4	0.74808	0.74778	1.0	13982	0	0.24861	0.034447	0.062581	0.859937	1389	1	0.24861
CD7	4	0.11074	0.11752	1.0	2220	1	-0.074939	0.034498	0.062661	0.859937	1390	1	-0.074939
ESRRB	4	0.7826	0.78244	1.0	14646	0	0.3823	0.034519	0.062691	0.859937	1391	2	0.3823
C20orf24	4	0.70159	0.70132	1.0	13110	0	0.078973	0.034549	0.062738	0.859937	1392	1	0.078973
CAMLG	4	0.99576	0.99575	1.0	18866	0	0.53757	0.034562	0.062761	0.859937	1393	2	0.53757
ASH2L	4	0.93331	0.93341	1.0	17546	0	0.62955	0.034573	0.062778	0.859937	1394	2	0.62955
SLC35E4	4	0.26998	0.26964	1.0	4995	0	-0.12742	0.0346	0.062816	0.859937	1395	1	-0.12742
UVRAG	4	0.86645	0.86633	1.0	16272	0	0.1847	0.034651	0.062899	0.859937	1396	1	0.1847
GPS2	4	0.54287	0.54237	1.0	10085	0	0.61635	0.03469	0.062961	0.859937	1397	2	0.61635
MYBPC1	4	0.89749	0.89741	1.0	16866	0	0.44645	0.034702	0.062984	0.859937	1398	1	0.44645
DNAJC9	4	0.042086	0.0581	0.964447	1149	1	0.15294	0.034743	0.063055	0.859937	1399	2	0.15294
PARP2	4	0.9439	0.944	1.0	17772	0	0.097612	0.034753	0.063073	0.859937	1400	1	0.097612
SEC13	4	0.96078	0.9608	1.0	18081	0	0.46831	0.034765	0.063088	0.859937	1401	2	0.46831
RNASE13	4	0.97754	0.97774	1.0	18421	0	0.63145	0.034786	0.063127	0.859937	1402	2	0.63145
CH25H	4	0.15914	0.16163	1.0	3035	1	0.38056	0.034797	0.063152	0.859937	1403	2	0.38056
BAG3	4	0.19418	0.19473	1.0	3645	1	0.46677	0.034804	0.063166	0.859937	1404	1	0.46677
SGSM3	4	0.2534	0.25321	1.0	4707	0	-0.038254	0.034958	0.063408	0.862268	1405	1	-0.038254
WTIP	4	0.17405	0.17558	1.0	3303	1	0.60323	0.03499	0.063455	0.862268	1406	2	0.60323
NTF4	4	0.84181	0.84166	1.0	15780	0	0.62868	0.035011	0.06349	0.862268	1407	2	0.62868
ZSWIM5	4	0.19355	0.19413	1.0	3635	1	-0.034009	0.03506	0.063583	0.862268	1408	1	-0.034009
PPP2R3B	4	0.84872	0.84859	1.0	15913	0	0.57319	0.035086	0.063618	0.862268	1409	2	0.57319
SLC9A9	4	0.48742	0.48717	1.0	9053	0	-0.033592	0.035111	0.063658	0.862268	1410	1	-0.033592
SEC23A	4	0.76356	0.76327	1.0	14273	0	0.52936	0.035162	0.063745	0.862268	1411	2	0.52936
STRA6	4	0.508	0.5077	1.0	9458	0	0.08206	0.035162	0.063745	0.862268	1412	1	0.08206
NEK7	4	0.14664	0.15002	1.0	2826	1	0.3129	0.035194	0.063806	0.862268	1413	2	0.3129
MAP6D1	4	0.079409	0.090054	0.996299	1722	1	0.020745	0.035213	0.063837	0.862268	1414	1	0.020745
LOC100129083	4	0.34084	0.34033	1.0	6286	0	0.56312	0.035248	0.063898	0.862268	1415	2	0.56312
TFDP3	4	0.095372	0.10398	1.0	1978	1	0.26053	0.035259	0.06391	0.862268	1416	2	0.26053
ABCA9	4	0.45994	0.4598	1.0	8511	0	-0.069624	0.035315	0.064018	0.862268	1417	1	-0.069624
ARHGAP11B	4	0.9246	0.92475	1.0	17376	0	0.63597	0.035323	0.064026	0.862268	1418	2	0.63597
NSMF	4	0.83172	0.83174	1.0	15594	0	0.46871	0.035334	0.06404	0.862268	1419	2	0.46871
IFNA1	4	0.13272	0.13723	1.0	2578	1	0.3656	0.035345	0.064059	0.862268	1420	2	0.3656
ZAK	4	0.031634	0.049364	0.944484	997	1	-0.054458	0.035366	0.064104	0.862268	1421	1	-0.054458
ZBTB46	4	0.73558	0.73519	1.0	13754	0	0.38566	0.035417	0.064183	0.862364	1422	1	0.38566
ZZZ3	4	0.42924	0.42899	1.0	7934	0	0.38524	0.035431	0.064201	0.862364	1423	2	0.38524
PLCL1	4	0.8722	0.87212	1.0	16376	0	0.15233	0.035519	0.064335	0.863262	1424	1	0.15233
MAN2B1	4	0.059435	0.072823	0.983655	1412	1	0.33847	0.03555	0.064395	0.863262	1425	2	0.33847
WEE1	4	0.32552	0.32503	1.0	5987	0	-0.33005	0.03557	0.064412	0.863262	1426	1	-0.33005
RNASEK	4	0.26321	0.26293	1.0	4873	0	0.42907	0.035604	0.064467	0.863262	1427	2	0.42907
LASP1	4	0.57078	0.57026	1.0	10615	0	0.37714	0.035621	0.064494	0.863262	1428	2	0.37714
ALPK1	4	0.88727	0.88722	1.0	16675	0	0.16248	0.035672	0.064584	0.863856	1429	1	0.16248
BNC1	4	0.30507	0.3046	1.0	5610	0	0.55407	0.035723	0.064655	0.864176	1430	2	0.55407
IAH1	4	0.34936	0.34887	1.0	6447	0	-0.067528	0.035774	0.064737	0.864176	1431	1	-0.067528
AZIN1	4	0.99134	0.99136	1.0	18737	0	0.52981	0.035777	0.064743	0.864176	1432	2	0.52981
PTPN3	4	0.84676	0.84662	1.0	15878	0	0.12967	0.035825	0.064822	0.86463	1433	1	0.12967
SUFU	4	0.46146	0.46128	1.0	8541	0	0.066002	0.035876	0.064898	0.865035	1434	1	0.066002
SPRY1	4	0.94147	0.94155	1.0	17719	0	0.08634	0.035918	0.064968	0.865371	1435	2	0.08634
HGFAC	4	0.7153	0.71498	1.0	13385	0	-0.085236	0.035978	0.065054	0.865873	1436	1	-0.085236
FOXI1	4	0.38787	0.38749	1.0	7167	0	-0.061623	0.036029	0.06514	0.865873	1437	1	-0.061623
EIF2S3	4	0.0058346	0.011579	0.804363	269	1	0.61742	0.036048	0.065175	0.865873	1438	2	0.61742
ERN2	4	0.4559	0.45571	1.0	8435	0	-0.064759	0.03608	0.065231	0.865873	1439	1	-0.064759
NDUFB2	4	0.79895	0.79889	1.0	14962	0	0.49807	0.036081	0.065233	0.865873	1440	2	0.49807
ZNF227	4	0.9373	0.9374	1.0	17642	0	0.28576	0.036131	0.065301	0.866179	1441	1	0.28576
XYLT1	4	0.58562	0.58534	1.0	10904	0	0.24158	0.036182	0.065395	0.866813	1442	1	0.24158
ZNF746	4	0.96065	0.96067	1.0	18077	0	0.54271	0.036211	0.065445	0.866813	1443	2	0.54271
CSF2RA	4	0.75256	0.75238	1.0	14060	0	0.14933	0.036233	0.065485	0.866813	1444	1	0.14933
EIF3K	4	0.85291	0.85276	1.0	15993	0	0.50874	0.036277	0.065548	0.867049	1445	2	0.50874
PAK7	4	0.69816	0.69797	1.0	13047	0	-0.090965	0.036335	0.065641	0.867571	1446	1	-0.090965
SKIV2L2	4	0.0028551	0.0062204	0.7431	159	1	0.69719	0.036375	0.065704	0.867571	1447	2	0.69719
APOF	4	0.694	0.69385	1.0	12971	0	0.23871	0.036386	0.065724	0.867571	1448	1	0.23871
ITPRIPL1	4	0.85268	0.85254	1.0	15988	0	0.30113	0.036437	0.065814	0.868161	1449	1	0.30113
TBX1	4	0.007822	0.015117	0.852756	338	2	-0.22403	0.036488	0.065908	0.868798	1450	1	-0.22403
VASH2	4	0.92933	0.92946	1.0	17475	0	0.12561	0.036539	0.065993	0.868934	1451	1	0.12561
HOMER1	4	0.58108	0.58067	1.0	10819	0	0.37564	0.036572	0.066057	0.868934	1452	2	0.37564
N4BP2	4	0.038731	0.055315	0.961156	1099	1	-0.021536	0.03659	0.066085	0.868934	1453	1	-0.021536
MPV17	4	0.70626	0.70596	1.0	13207	0	0.36333	0.036736	0.066315	0.868934	1454	2	0.36333
RNF144B	4	0.33565	0.33516	1.0	6184	0	-0.38965	0.036743	0.06633	0.868934	1455	1	-0.38965
MEDAG	4	0.87015	0.87003	1.0	16331	0	0.47143	0.036747	0.066336	0.868934	1456	2	0.47143
ALS2CR11	4	0.80837	0.80824	1.0	15146	0	0.55762	0.036758	0.066358	0.868934	1457	2	0.55762
CAMK2N2	4	0.86371	0.86358	1.0	16215	0	0.067714	0.036794	0.066415	0.868934	1458	1	0.067714
TMPRSS11A	4	0.44445	0.44422	1.0	8218	0	0.31461	0.036878	0.066562	0.868934	1459	2	0.31461
VPS51	4	0.9865	0.98644	1.0	18620	0	0.47935	0.036896	0.066595	0.868934	1460	2	0.47935
PCP2	4	0.37134	0.37094	1.0	6855	0	0.49921	0.036911	0.066615	0.868934	1461	2	0.49921
NUDT10	4	0.95267	0.95273	1.0	17936	0	0.20119	0.036947	0.066672	0.868934	1462	1	0.20119
CTDNEP1	4	0.73736	0.73695	1.0	13783	0	0.32255	0.036988	0.066737	0.868934	1463	2	0.32255
CCDC155	4	0.24439	0.24416	1.0	4548	0	0.022635	0.036998	0.066756	0.868934	1464	1	0.022635
WASL	4	0.25036	0.25014	1.0	4651	0	0.6109	0.03701	0.066775	0.868934	1465	2	0.6109
GOLGA7B	4	0.68541	0.6853	1.0	12806	0	0.55948	0.037043	0.066825	0.868934	1466	2	0.55948
CASQ1	4	0.17532	0.17677	1.0	3322	1	-0.11953	0.037049	0.066833	0.868934	1467	1	-0.11953
SLC4A4	4	0.99416	0.9942	1.0	18805	0	0.57309	0.037087	0.066898	0.868934	1468	2	0.57309
MRO	4	0.10863	0.11563	1.0	2184	1	-0.41488	0.0371	0.066919	0.868934	1469	1	-0.41488
ZNF556	4	0.65928	0.65915	1.0	12306	0	0.46334	0.03712	0.066951	0.868934	1470	2	0.46334
THSD4	4	0.16029	0.16265	1.0	3056	1	0.018859	0.037151	0.067005	0.868934	1471	1	0.018859
MED1	4	0.71335	0.713	1.0	13350	0	0.50568	0.037164	0.067028	0.868934	1472	2	0.50568
NOTCH2NL	4	0.28994	0.28952	1.0	5331	0	0.010811	0.037186	0.067059	0.868934	1473	2	0.010811
LOC728485	4	0.77333	0.77306	1.0	14467	0	0.21801	0.037202	0.067088	0.868934	1474	1	0.21801
TBC1D10B	4	0.83063	0.83064	1.0	15572	0	0.58955	0.037252	0.06718	0.868934	1475	2	0.58955
PDCL2	4	0.28633	0.28592	1.0	5279	0	-0.17973	0.037253	0.067181	0.868934	1476	1	-0.17973
EFHB	4	0.94721	0.94727	1.0	17831	0	0.39537	0.037297	0.067249	0.868934	1477	2	0.39537
PNMA5	4	0.79699	0.79689	1.0	14917	0	0.24023	0.037304	0.067256	0.868934	1478	1	0.24023
ACOXL	4	0.33731	0.33683	1.0	6216	0	0.54032	0.037308	0.06726	0.868934	1479	2	0.54032
NRARP	4	0.68981	0.68964	1.0	12894	0	0.26418	0.037355	0.067342	0.868934	1480	1	0.26418
GSG2	4	0.97244	0.97258	1.0	18309	0	0.65556	0.037396	0.0674	0.868934	1481	2	0.65556
MYBPC3	4	0.86596	0.86586	1.0	16263	0	0.43374	0.037406	0.067417	0.868934	1482	1	0.43374
POGK	4	0.10569	0.11303	1.0	2137	1	0.28428	0.037407	0.067418	0.868934	1483	2	0.28428
KDM3A	4	0.57086	0.57035	1.0	10616	0	0.0040295	0.037457	0.067494	0.869329	1484	1	0.0040295
LRP10	4	0.30347	0.303	1.0	5576	0	0.18522	0.037529	0.067614	0.869812	1485	2	0.18522
COQ6	4	0.5504	0.54989	1.0	10217	0	-0.16939	0.037559	0.067665	0.869812	1486	1	-0.16939
DPP8	4	0.53771	0.53719	1.0	9998	0	0.49025	0.037562	0.067668	0.869812	1487	2	0.49025
WNT5B	4	0.7441	0.74378	1.0	13902	0	-0.048839	0.037661	0.067815	0.870732	1488	1	-0.048839
TTC19	4	0.95291	0.95297	1.0	17944	0	0.48408	0.037672	0.067831	0.870732	1489	2	0.48408
TASP1	4	0.4691	0.46888	1.0	8699	0	0.53403	0.037783	0.068003	0.872237	1490	2	0.53403
SNRPA	4	0.37805	0.37761	1.0	6989	0	0.46408	0.037828	0.06808	0.872237	1491	2	0.46408
C21orf59	4	0.94829	0.94834	1.0	17856	0	0.50185	0.037861	0.068139	0.872237	1492	2	0.50185
SGTB	4	0.66732	0.6672	1.0	12453	0	0.0019913	0.037865	0.068145	0.872237	1493	1	0.0019913
ARC	4	0.57873	0.5783	1.0	10772	0	0.035766	0.037916	0.068221	0.872237	1494	1	0.035766
TCL1B	4	0.96297	0.96299	1.0	18118	0	0.56141	0.037917	0.068222	0.872237	1495	2	0.56141
CCDC12	4	0.63145	0.63129	1.0	11762	0	0.51605	0.038061	0.068442	0.873141	1496	2	0.51605
SEMA4D	4	0.43336	0.43311	1.0	8009	0	-0.12371	0.038069	0.068448	0.873141	1497	1	-0.12371
PF4V1	4	0.1378	0.14193	1.0	2675	1	0.22781	0.038072	0.068455	0.873141	1498	2	0.22781
CASC5	4	0.97356	0.97371	1.0	18338	0	0.4969	0.038172	0.068621	0.873141	1499	2	0.4969
GOSR2	4	0.58994	0.58966	1.0	10988	0	0.28439	0.038195	0.068653	0.873141	1500	2	0.28439
BMP5	4	0.81178	0.81169	1.0	15208	0	0.077955	0.038221	0.068695	0.873141	1501	1	0.077955
POLR3D	4	0.77224	0.772	1.0	14447	0	0.44137	0.03825	0.068737	0.873141	1502	2	0.44137
BTF3	4	0.52695	0.52655	1.0	9802	0	0.55808	0.038262	0.068754	0.873141	1503	2	0.55808
CDC34	4	0.49311	0.49285	1.0	9157	0	-0.12154	0.038272	0.068767	0.873141	1504	1	-0.12154
ATAD2	4	0.64483	0.64467	1.0	12023	0	0.51923	0.038284	0.068787	0.873141	1505	2	0.51923
PEX12	4	0.28433	0.28394	1.0	5241	0	0.60075	0.038295	0.068805	0.873141	1506	2	0.60075
ZYG11B	4	0.18098	0.18213	1.0	3415	1	0.32985	0.038323	0.068847	0.873141	1507	1	0.32985
OR5W2	4	0.99519	0.99519	1.0	18842	0	0.49869	0.038373	0.068932	0.873141	1508	2	0.49869
STK4	4	0.37311	0.3727	1.0	6891	0	0.12458	0.038374	0.068932	0.873141	1509	1	0.12458
ZNF121	4	0.41779	0.41758	1.0	7725	0	0.061715	0.038425	0.069025	0.873743	1510	1	0.061715
B2M	4	0.58236	0.58199	1.0	10839	0	-0.2253	0.038476	0.069105	0.87413	1511	1	-0.2253
TPTE2	4	0.37544	0.37496	1.0	6939	0	-0.116	0.038527	0.069191	0.87413	1512	1	-0.116
VN1R2	4	0.41859	0.41835	1.0	7742	0	0.44586	0.03853	0.069193	0.87413	1513	2	0.44586
SLC30A8	4	0.94088	0.94095	1.0	17706	0	0.36522	0.038578	0.069272	0.874554	1514	1	0.36522
SEPT7	4	0.95236	0.95241	1.0	17930	0	0.45712	0.038675	0.069436	0.874662	1515	2	0.45712
ZSWIM1	4	0.97334	0.97349	1.0	18330	0	0.27262	0.03868	0.069446	0.874662	1516	1	0.27262
STUB1	4	0.069512	0.081522	0.987293	1578	1	0.17587	0.03872	0.069508	0.874662	1517	2	0.17587
LOC100130451	4	0.53959	0.53911	1.0	10032	0	-0.14837	0.038782	0.069616	0.874662	1518	1	-0.14837
MESP2	4	0.84053	0.84038	1.0	15746	0	0.40379	0.038799	0.069643	0.874662	1519	2	0.40379
LCORL	4	0.71364	0.71328	1.0	13356	0	0.3747	0.038832	0.069693	0.874662	1520	2	0.3747
KHDC1L	4	0.17994	0.18112	1.0	3399	1	0.059151	0.038832	0.069693	0.874662	1521	1	0.059151
RPS15A	4	0.9837	0.98369	1.0	18558	0	0.60571	0.038855	0.069732	0.874662	1522	2	0.60571
TP53	4	0.66493	0.66474	1.0	12403	0	0.54467	0.038877	0.069763	0.874662	1523	2	0.54467
KRT15	4	0.78172	0.78153	1.0	14627	0	0.55873	0.038888	0.069784	0.874662	1524	2	0.55873
NUDT12	4	0.97018	0.97023	1.0	18255	0	0.45444	0.038967	0.069907	0.874662	1525	2	0.45444
NOD2	4	0.85353	0.85341	1.0	16007	0	0.12533	0.038985	0.069938	0.874662	1526	1	0.12533
KMT2B	4	0.99039	0.99038	1.0	18719	0	0.58593	0.03899	0.069945	0.874662	1527	2	0.58593
ZNF763	4	0.83551	0.83545	1.0	15666	0	0.32028	0.039035	0.070012	0.874662	1528	2	0.32028
GNAI1	4	0.44912	0.44888	1.0	8305	0	-0.18253	0.039036	0.070013	0.874662	1529	1	-0.18253
SLC4A9	4	0.098336	0.1065	1.0	2022	1	0.27581	0.039091	0.070112	0.8747	1530	2	0.27581
TCF7L2	4	0.87603	0.876	1.0	16456	0	0.13181	0.039138	0.07018	0.8747	1531	1	0.13181
MDN1	4	0.024447	0.043419	0.930732	888	1	0.259	0.039181	0.070245	0.8747	1532	2	0.259
KRTAP10-9	4	0.53665	0.53615	1.0	9978	0	0.077101	0.039189	0.070253	0.8747	1533	1	0.077101
MAP3K6	4	0.35828	0.35782	1.0	6618	0	-0.10317	0.03924	0.070339	0.8747	1534	1	-0.10317
NRIP2	4	0.015303	0.028482	0.900041	599	1	0.27549	0.039249	0.070352	0.8747	1535	2	0.27549
NKAP	4	0.67075	0.67064	1.0	12517	0	0.63408	0.039271	0.070392	0.8747	1536	2	0.63408
KRTAP9-4	4	0.37636	0.37587	1.0	6955	0	0.60199	0.039328	0.07049	0.8747	1537	2	0.60199
SEMA4B	4	0.71644	0.71611	1.0	13408	0	0.44744	0.039341	0.07052	0.8747	1538	2	0.44744
USP30	4	0.56339	0.56289	1.0	10473	0	-0.13642	0.039392	0.070594	0.8747	1539	1	-0.13642
THUMPD1	4	0.98585	0.98581	1.0	18609	0	0.43533	0.039443	0.070675	0.8747	1540	1	0.43533
BRIX1	4	0.60851	0.60819	1.0	11332	0	0.27354	0.039463	0.070714	0.8747	1541	2	0.27354
YKT6	4	0.087613	0.097109	0.997416	1860	1	0.47744	0.039475	0.070736	0.8747	1542	2	0.47744
NDST1	4	0.0090679	0.017395	0.859836	376	1	0.32523	0.039494	0.070769	0.8747	1543	1	0.32523
ANKRD18B	4	0.056928	0.070703	0.980568	1377	1	0.43647	0.039596	0.07094	0.8747	1544	1	0.43647
KRT222	4	0.96746	0.9675	1.0	18204	0	0.4282	0.039678	0.071079	0.8747	1545	2	0.4282
PLK1	4	0.87349	0.87342	1.0	16403	0	0.68675	0.03969	0.071097	0.8747	1546	2	0.68675
KCNH4	4	0.70418	0.70388	1.0	13160	0	0.058524	0.039698	0.071111	0.8747	1547	1	0.058524
RPAP1	4	0.99562	0.99561	1.0	18858	0	0.6521	0.039724	0.071162	0.8747	1548	2	0.6521
ZDHHC15	4	0.53002	0.52957	1.0	9857	0	0.038956	0.039748	0.071197	0.8747	1549	1	0.038956
PSMB2	4	0.363	0.36264	1.0	6702	0	0.36173	0.03978	0.07125	0.8747	1550	2	0.36173
PJA2	4	0.56874	0.56824	1.0	10573	0	0.26008	0.039792	0.071271	0.8747	1551	2	0.26008
ARG2	4	0.22525	0.22511	1.0	4198	1	-0.23541	0.039799	0.071283	0.8747	1552	1	-0.23541
BBX	4	0.82645	0.82641	1.0	15505	0	0.5031	0.039814	0.071305	0.8747	1553	2	0.5031
COA1	4	0.76294	0.76267	1.0	14257	0	0.61728	0.039837	0.071346	0.8747	1554	2	0.61728
CNN3	4	0.56849	0.56798	1.0	10566	0	-0.080669	0.03985	0.071368	0.8747	1555	1	-0.080669
ANKS1A	4	0.29995	0.29949	1.0	5514	0	0.25366	0.039871	0.071405	0.8747	1556	2	0.25366
ARL9	4	0.58779	0.58751	1.0	10944	0	0.031873	0.039901	0.07145	0.8747	1557	1	0.031873
C8orf58	4	0.85235	0.85218	1.0	15979	0	0.24332	0.039952	0.071539	0.8747	1558	1	0.24332
FAM53B	4	0.14473	0.14828	1.0	2792	1	0.13962	0.040003	0.071616	0.8747	1559	1	0.13962
FLNC	4	0.16827	0.17013	1.0	3203	1	0.1371	0.040054	0.07169	0.8747	1560	1	0.1371
SLBP	4	0.83861	0.83848	1.0	15711	0	0.36657	0.040064	0.071713	0.8747	1561	2	0.36657
NUDCD3	4	0.97842	0.97857	1.0	18441	0	0.52268	0.040144	0.071835	0.8747	1562	2	0.52268
ZNF189	4	0.94235	0.94243	1.0	17742	0	0.45238	0.040155	0.07185	0.8747	1563	2	0.45238
S1PR1	4	0.014969	0.027914	0.898682	592	2	-0.36654	0.040206	0.071925	0.8747	1564	1	-0.36654
RNF34	4	0.12833	0.1333	1.0	2496	1	-0.15329	0.040308	0.072073	0.8747	1565	1	-0.15329
VAMP2	4	0.10646	0.11372	1.0	2148	1	0.45329	0.040315	0.072084	0.8747	1566	2	0.45329
LDLRAD1	4	0.88644	0.88638	1.0	16661	0	0.19678	0.040359	0.072149	0.8747	1567	1	0.19678
VPS37C	4	0.98147	0.98148	1.0	18505	0	0.56035	0.040395	0.072218	0.8747	1568	2	0.56035
SLC9A8	4	0.90027	0.90023	1.0	16931	0	0.31004	0.04041	0.072239	0.8747	1569	1	0.31004
ZBTB12	4	0.57705	0.57661	1.0	10746	0	0.35897	0.040418	0.072253	0.8747	1570	2	0.35897
ZNF609	4	0.96198	0.96199	1.0	18098	0	0.56616	0.040486	0.072372	0.8747	1571	2	0.56616
NPRL3	4	0.9695	0.96956	1.0	18245	0	0.50083	0.040509	0.072416	0.8747	1572	2	0.50083
C10orf32	4	0.91555	0.9156	1.0	17213	0	0.020223	0.040511	0.072418	0.8747	1573	1	0.020223
TMEM79	4	0.99085	0.99084	1.0	18730	0	0.64623	0.040521	0.072432	0.8747	1574	2	0.64623
GOLGA8K	4	0.96642	0.96646	1.0	18181	0	0.60035	0.040589	0.072535	0.8747	1575	2	0.60035
ICAM4	4	0.98444	0.98442	1.0	18576	0	0.19091	0.040613	0.072577	0.8747	1576	1	0.19091
FOXD4L1	4	0.77522	0.77494	1.0	14501	0	0.34751	0.040646	0.072627	0.8747	1577	2	0.34751
OR1D5	4	0.21494	0.21491	1.0	4010	1	0.17624	0.040669	0.072661	0.8747	1578	2	0.17624
PANK2	4	0.49062	0.49035	1.0	9105	0	0.23763	0.040715	0.072721	0.8747	1579	1	0.23763
TMEM105	4	0.81205	0.81196	1.0	15214	0	0.40952	0.040715	0.072722	0.8747	1580	2	0.40952
TM2D2	4	0.87994	0.87993	1.0	16534	0	0.48816	0.040727	0.072741	0.8747	1581	2	0.48816
OVOL3	4	0.96114	0.96113	1.0	18086	0	0.41125	0.040738	0.072757	0.8747	1582	2	0.41125
PAGE3	4	0.59808	0.59778	1.0	11137	0	0.26132	0.040765	0.072805	0.8747	1583	1	0.26132
GAK	4	0.99973	0.99974	1.0	19034	0	0.60883	0.040772	0.072813	0.8747	1584	2	0.60883
PSMC6	4	0.030712	0.048615	0.942836	983	1	0.40106	0.040807	0.072859	0.8747	1585	2	0.40106
C10orf91	4	0.84988	0.84974	1.0	15932	0	-0.064703	0.040816	0.072873	0.8747	1586	1	-0.064703
PIKFYVE	4	0.85618	0.85607	1.0	16055	0	0.58465	0.040887	0.072988	0.8747	1587	2	0.58465
EMILIN2	4	0.91797	0.91799	1.0	17252	0	0.49133	0.040918	0.073041	0.8747	1588	1	0.49133
FNTA	4	0.53848	0.53797	1.0	10015	0	0.4617	0.040956	0.073101	0.8747	1589	2	0.4617
ALG9	4	0.96924	0.96928	1.0	18242	0	0.55408	0.040968	0.073125	0.8747	1590	2	0.55408
DLGAP2	4	0.6593	0.65917	1.0	12307	0	0.1729	0.040969	0.073127	0.8747	1591	1	0.1729
FNDC3B	4	0.39294	0.39264	1.0	7260	0	-0.020117	0.04102	0.073211	0.8747	1592	1	-0.020117
ACO1	4	0.82773	0.8277	1.0	15528	0	0.59629	0.04106	0.07326	0.8747	1593	2	0.59629
TMEM183A	4	0.50732	0.50701	1.0	9442	0	0.31143	0.04107	0.073282	0.8747	1594	1	0.31143
ATG10	4	0.97555	0.97573	1.0	18371	0	0.55098	0.041071	0.073283	0.8747	1595	2	0.55098
DNAJB5	4	0.76422	0.76392	1.0	14284	0	0.53154	0.041083	0.073306	0.8747	1596	2	0.53154
COG1	4	0.99353	0.99356	1.0	18788	0	0.58079	0.041094	0.073329	0.8747	1597	2	0.58079
ESPNL	4	0.9068	0.90678	1.0	17052	0	0.15588	0.041121	0.073364	0.8747	1598	1	0.15588
SNRPD2	4	0.35184	0.35132	1.0	6493	0	0.56399	0.041152	0.073407	0.8747	1599	2	0.56399
NABP2	4	0.18504	0.18602	1.0	3488	1	0.33786	0.041163	0.073428	0.8747	1600	2	0.33786
NPL	4	0.063136	0.075968	0.984881	1473	1	-0.14846	0.041172	0.073439	0.8747	1601	1	-0.14846
ZBTB17	4	0.97625	0.97645	1.0	18385	0	0.47699	0.041209	0.073499	0.8747	1602	2	0.47699
PDCD5	4	0.74936	0.74905	1.0	14009	0	0.29252	0.041223	0.073523	0.8747	1603	1	0.29252
UNC13D	4	0.97119	0.9713	1.0	18274	0	0.40469	0.041232	0.073541	0.8747	1604	2	0.40469
AK9	4	0.48343	0.48325	1.0	8972	0	-0.23652	0.041274	0.073628	0.8747	1605	1	-0.23652
ADAMTSL5	4	0.77784	0.77755	1.0	14559	0	0.4376	0.041359	0.07377	0.8747	1606	2	0.4376
MYPN	4	0.9926	0.99263	1.0	18764	0	0.48497	0.041371	0.073786	0.8747	1607	2	0.48497
HSPA4	4	0.89331	0.89323	1.0	16774	0	0.31853	0.041426	0.073874	0.8747	1608	1	0.31853
CENPM	4	0.067623	0.079904	0.985549	1548	1	0.46344	0.04144	0.073897	0.8747	1609	2	0.46344
GOT1L1	4	0.76079	0.76053	1.0	14222	0	0.58491	0.041451	0.073911	0.8747	1610	2	0.58491
WWTR1	4	0.55644	0.55587	1.0	10342	0	0.5415	0.041463	0.073931	0.8747	1611	2	0.5415
MRGPRX3	4	0.41797	0.41775	1.0	7728	0	0.15412	0.041477	0.073959	0.8747	1612	1	0.15412
LRRC8B	4	0.92974	0.92986	1.0	17479	0	0.421	0.041509	0.074016	0.8747	1613	2	0.421
C17orf74	4	0.90171	0.9017	1.0	16954	0	0.66924	0.041521	0.074028	0.8747	1614	2	0.66924
SLC44A4	4	0.52187	0.52151	1.0	9715	0	-0.1986	0.041528	0.074038	0.8747	1615	1	-0.1986
PDLIM7	4	0.69679	0.69658	1.0	13022	0	0.4846	0.041532	0.074043	0.8747	1616	2	0.4846
ADAMTS6	4	0.80123	0.80116	1.0	15008	0	0.35304	0.041629	0.074206	0.8747	1617	1	0.35304
DAPK2	4	0.94006	0.94016	1.0	17696	0	0.67285	0.041659	0.07425	0.8747	1618	2	0.67285
GLOD5	4	0.89221	0.89214	1.0	16758	0	0.16344	0.04168	0.074279	0.8747	1619	1	0.16344
SGCA	4	0.98429	0.98428	1.0	18571	0	0.47356	0.041683	0.074279	0.8747	1620	2	0.47356
RRP1B	4	0.99324	0.99327	1.0	18781	0	0.53402	0.041694	0.074296	0.8747	1621	2	0.53402
PIH1D1	4	0.44858	0.44833	1.0	8296	0	0.30483	0.041731	0.07436	0.8747	1622	1	0.30483
C16orf59	4	0.82256	0.8225	1.0	15427	0	0.41106	0.041752	0.074393	0.8747	1623	2	0.41106
ST3GAL3	4	0.87714	0.8771	1.0	16477	0	0.4923	0.041782	0.074436	0.8747	1624	2	0.4923
RRP1	4	0.53471	0.53419	1.0	9943	0	0.67293	0.04181	0.074477	0.8747	1625	2	0.67293
UST	4	0.79355	0.79346	1.0	14854	0	0.069457	0.041832	0.074508	0.8747	1626	1	0.069457
SPCS2	4	0.44096	0.44075	1.0	8150	0	0.52658	0.041845	0.074524	0.8747	1627	2	0.52658
H2AFB2	4	0.9728	0.97295	1.0	18319	0	0.16661	0.041883	0.074594	0.8747	1628	1	0.16661
IDO2	4	0.61557	0.61532	1.0	11471	0	0.48314	0.041926	0.07466	0.8747	1629	2	0.48314
GPRIN3	4	0.76761	0.76737	1.0	14358	0	0.1134	0.041934	0.07468	0.8747	1630	1	0.1134
CTC1	4	0.8867	0.88663	1.0	16664	0	0.55249	0.041937	0.074684	0.8747	1631	2	0.55249
ZSCAN16	4	0.9605	0.96053	1.0	18076	0	0.24866	0.041985	0.074763	0.875062	1632	1	0.24866
LRRIQ1	4	0.35201	0.35149	1.0	6496	0	-0.20607	0.042036	0.074829	0.875062	1633	1	-0.20607
HLA-DRB5	4	0.81412	0.81405	1.0	15262	0	0.19098	0.042086	0.07491	0.875062	1634	1	0.19098
VCP	4	0.38551	0.38514	1.0	7129	0	0.42494	0.042088	0.074913	0.875062	1635	2	0.42494
CD274	4	0.42298	0.42275	1.0	7817	0	0.48559	0.042135	0.074985	0.875062	1636	2	0.48559
TMEM53	4	0.19123	0.19191	1.0	3591	1	0.11548	0.042137	0.07499	0.875062	1637	1	0.11548
EFS	4	0.68565	0.68554	1.0	12810	0	0.42344	0.042188	0.075069	0.875242	1638	1	0.42344
EXO1	4	0.015382	0.02862	0.900041	601	2	-0.30258	0.042239	0.07514	0.875242	1639	1	-0.30258
DNAJC7	4	0.11687	0.12298	1.0	2316	1	0.39801	0.04224	0.075142	0.875242	1640	2	0.39801
GRIN2A	4	0.96472	0.96476	1.0	18149	0	0.28847	0.04229	0.075219	0.875255	1641	1	0.28847
RPL36	4	0.9996	0.9996	1.0	19021	0	0.71992	0.042298	0.075235	0.875255	1642	2	0.71992
ANXA7	4	0.21104	0.21109	1.0	3944	1	-0.22158	0.042391	0.075376	0.875991	1643	1	-0.22158
GSPT1	4	0.64625	0.64612	1.0	12049	0	0.41525	0.042403	0.07539	0.875991	1644	2	0.41525
ZNF124	4	0.82944	0.82939	1.0	15551	0	-0.068781	0.042442	0.075459	0.876061	1645	1	-0.068781
DFNB59	4	0.47096	0.47076	1.0	8736	0	0.3752	0.042484	0.075524	0.876061	1646	2	0.3752
CAPN2	4	0.73046	0.73017	1.0	13664	0	0.33175	0.042519	0.075582	0.876061	1647	2	0.33175
KRTAP22-1	4	0.67691	0.67682	1.0	12627	0	0.42923	0.042543	0.075625	0.876061	1648	2	0.42923
TICAM2	4	0.97898	0.97912	1.0	18455	0	0.41574	0.042543	0.075625	0.876061	1649	1	0.41574
SRSF3	4	0.24247	0.24229	1.0	4514	0	0.18924	0.042594	0.075716	0.876579	1650	2	0.18924
NMD3	4	0.8857	0.88565	1.0	16648	0	0.57728	0.04266	0.075817	0.877218	1651	2	0.57728
KRTAP29-1	4	0.78546	0.78532	1.0	14703	0	0.010803	0.042696	0.075892	0.877318	1652	1	0.010803
SHANK3	4	0.99329	0.99332	1.0	18782	0	0.53563	0.042718	0.075928	0.877318	1653	2	0.53563
PPP5C	4	0.05195	0.066457	0.977288	1298	1	-0.060073	0.042746	0.075964	0.877318	1654	1	-0.060073
STEAP3	4	0.87537	0.87534	1.0	16449	0	0.34288	0.042788	0.076033	0.877318	1655	2	0.34288
GAR1	4	0.60874	0.60844	1.0	11336	0	0.63904	0.042823	0.076089	0.877318	1656	2	0.63904
TNFRSF21	4	0.20725	0.20737	1.0	3876	1	0.5377	0.042848	0.076132	0.877318	1657	2	0.5377
ERVFRD-1	4	0.77706	0.77676	1.0	14542	0	0.35954	0.042859	0.076147	0.877318	1658	2	0.35954
TMED7	3	0.98857	0.9887	1.0	18675	0	0.35272	0.042893	0.069969	0.874662	1659	1	0.35272
CYLC2	4	0.73018	0.72989	1.0	13656	0	0.29407	0.042949	0.076293	0.878228	1660	1	0.29407
GABRR3	4	0.91336	0.91337	1.0	17161	0	0.39546	0.042987	0.076355	0.878228	1661	2	0.39546
INHA	4	0.89775	0.89767	1.0	16874	0	0.25738	0.043	0.076375	0.878228	1662	1	0.25738
CD320	4	0.54968	0.54917	1.0	10203	0	-0.26776	0.043051	0.076453	0.878228	1663	1	-0.26776
CNTF	4	0.94965	0.9497	1.0	17884	0	0.27555	0.043102	0.076535	0.878228	1664	1	0.27555
MARS	4	0.18805	0.18884	1.0	3536	1	0.14741	0.043105	0.076537	0.878228	1665	2	0.14741
BDH2	4	0.97487	0.97503	1.0	18357	0	0.35459	0.043152	0.076611	0.878228	1666	1	0.35459
TNS4	4	0.88414	0.88409	1.0	16615	0	0.50006	0.043164	0.076632	0.878228	1667	2	0.50006
HGD	4	0.57623	0.57579	1.0	10727	0	0.33419	0.043187	0.076667	0.878228	1668	2	0.33419
SCRG1	4	0.41629	0.41606	1.0	7702	0	0.15534	0.043203	0.07669	0.878228	1669	2	0.15534
SLC12A3	4	0.12862	0.13354	1.0	2502	1	0.035013	0.043246	0.076765	0.878228	1670	2	0.035013
OVOL2	4	0.98068	0.98073	1.0	18487	0	0.43094	0.043254	0.076777	0.878228	1671	1	0.43094
C8orf82	4	0.90772	0.90772	1.0	17066	0	0.46635	0.043355	0.07694	0.878535	1672	1	0.46635
MAK16	4	0.32039	0.31993	1.0	5893	0	0.085896	0.043406	0.077018	0.878535	1673	1	0.085896
OSBPL2	4	0.1876	0.18841	1.0	3529	1	-0.1794	0.043457	0.077094	0.878535	1674	1	-0.1794
EMC1	4	0.98274	0.98276	1.0	18533	0	0.46915	0.043469	0.077124	0.878535	1675	2	0.46915
ZFP82	4	0.31642	0.31603	1.0	5826	0	0.16664	0.043528	0.07721	0.878535	1676	2	0.16664
ZKSCAN3	4	0.84519	0.84501	1.0	15852	0	0.088325	0.043558	0.077264	0.878535	1677	1	0.088325
IL20	4	0.87371	0.87365	1.0	16408	0	0.48864	0.043564	0.077273	0.878535	1678	2	0.48864
YIPF2	4	0.95644	0.95646	1.0	18004	0	0.60408	0.043611	0.077351	0.878535	1679	2	0.60408
CSF3	4	0.71882	0.71856	1.0	13457	0	0.35337	0.04366	0.077436	0.878535	1680	1	0.35337
WDR12	4	0.031225	0.049044	0.943946	991	1	0.37765	0.04367	0.077456	0.878535	1681	2	0.37765
TNFRSF10D	4	0.19667	0.19711	1.0	3689	1	0.4272	0.043694	0.077489	0.878535	1682	2	0.4272
KRT17	4	0.8072	0.80712	1.0	15123	0	0.63088	0.043705	0.077505	0.878535	1683	2	0.63088
DIS3L2	4	0.61192	0.61167	1.0	11403	0	0.00089401	0.04371	0.077511	0.878535	1684	1	0.00089401
IFNA4	4	0.048974	0.063835	0.971444	1255	1	-0.041044	0.043761	0.077602	0.878535	1685	1	-0.041044
EIF6	4	0.5299	0.52947	1.0	9855	0	0.49846	0.0438	0.077669	0.878535	1686	2	0.49846
ESRRA	4	0.3907	0.3904	1.0	7214	0	0.49816	0.043847	0.077746	0.878535	1687	2	0.49816
IFI27	4	0.56701	0.5665	1.0	10536	0	0.35908	0.043913	0.077851	0.878535	1688	2	0.35908
KIAA0232	4	0.96977	0.96982	1.0	18248	0	0.45498	0.043918	0.077858	0.878535	1689	2	0.45498
GLTSCR1	4	0.15577	0.15851	1.0	2972	1	-0.15484	0.043964	0.077927	0.878535	1690	1	-0.15484
KCNA1	4	0.0035352	0.0074641	0.765685	186	1	0.53692	0.043977	0.077952	0.878535	1691	2	0.53692
CD8B	4	0.97744	0.97764	1.0	18418	0	0.6493	0.044025	0.078029	0.878535	1692	2	0.6493
PFDN2	4	0.47894	0.47878	1.0	8884	0	0.50109	0.044037	0.078049	0.878535	1693	2	0.50109
OGFOD2	4	0.32055	0.32011	1.0	5896	0	0.15252	0.044116	0.078168	0.878535	1694	1	0.15252
GOLPH3	4	0.18971	0.19045	1.0	3566	1	0.47084	0.044203	0.078295	0.878535	1695	2	0.47084
RAB5C	4	0.81446	0.81436	1.0	15273	0	0.48329	0.044215	0.078317	0.878535	1696	2	0.48329
ERLIN2	4	0.30687	0.30635	1.0	5645	0	0.47649	0.044217	0.078323	0.878535	1697	1	0.47649
NANOS2	4	0.37889	0.37845	1.0	7007	0	-0.13772	0.044268	0.0784	0.878535	1698	1	-0.13772
C17orf96	4	0.98465	0.98464	1.0	18582	0	0.50403	0.044274	0.078408	0.878535	1699	2	0.50403
RBM22	4	0.96803	0.96809	1.0	18211	0	0.59034	0.044286	0.078427	0.878535	1700	2	0.59034
KIAA0907	4	0.86618	0.86606	1.0	16268	0	0.53522	0.044298	0.078449	0.878535	1701	2	0.53522
LPAR1	4	0.6878	0.68764	1.0	12858	0	0.52984	0.04431	0.07847	0.878535	1702	2	0.52984
TNNC2	4	0.55005	0.54953	1.0	10212	0	0.1785	0.044319	0.07848	0.878535	1703	1	0.1785
AP1G1	4	0.95453	0.95455	1.0	17968	0	0.40808	0.044345	0.078519	0.878535	1704	2	0.40808
ISG20L2	4	0.82363	0.82359	1.0	15450	0	0.41161	0.044369	0.078564	0.878535	1705	2	0.41161
SCD5	4	0.79946	0.79938	1.0	14972	0	0.10762	0.044369	0.078564	0.878535	1706	1	0.10762
APMAP	4	0.85749	0.85736	1.0	16082	0	0.12643	0.04442	0.078631	0.878535	1707	1	0.12643
TAAR2	4	0.10526	0.11266	1.0	2130	1	-0.18483	0.044471	0.078711	0.878535	1708	1	-0.18483
NENF	4	0.86889	0.86878	1.0	16308	0	0.27909	0.044521	0.078788	0.878535	1709	1	0.27909
MTERF2	4	0.14379	0.1474	1.0	2777	1	0.065329	0.044572	0.078864	0.878535	1710	1	0.065329
RHOQ	4	0.06593	0.078397	0.985549	1516	1	0.12073	0.044643	0.078969	0.878535	1711	2	0.12073
WISP3	4	0.2956	0.29509	1.0	5433	0	0.36614	0.044674	0.07901	0.878535	1712	1	0.36614
NRDE2	4	0.34582	0.34531	1.0	6382	0	0.27277	0.044714	0.079084	0.878535	1713	2	0.27277
STAC	4	0.11036	0.11717	1.0	2214	1	-0.047245	0.044724	0.079103	0.878535	1714	1	-0.047245
KRT79	4	0.74944	0.74913	1.0	14011	0	0.27227	0.044775	0.079181	0.878535	1715	1	0.27227
RPL36AL	4	0.78106	0.78088	1.0	14617	0	0.32104	0.044822	0.079251	0.878535	1716	2	0.32104
HIST1H2BO	4	0.58133	0.5809	1.0	10824	0	-0.012032	0.044826	0.079256	0.878535	1717	1	-0.012032
ARL17A	4	0.998	0.99799	1.0	18942	0	0.56138	0.044846	0.079284	0.878535	1718	2	0.56138
RHOT2	4	0.9284	0.92857	1.0	17459	0	0.53861	0.04487	0.079326	0.878535	1719	2	0.53861
SCN3A	4	0.2684	0.26807	1.0	4969	0	-0.056091	0.044876	0.079335	0.878535	1720	1	-0.056091
RCL1	4	0.39156	0.39126	1.0	7232	0	0.58029	0.044905	0.07938	0.878535	1721	2	0.58029
C6orf48	4	0.97894	0.97907	1.0	18454	0	0.34292	0.044927	0.079414	0.878535	1722	1	0.34292
MAP4K4	4	0.90342	0.90344	1.0	16988	0	0.40805	0.044977	0.079484	0.878535	1723	2	0.40805
CCDC80	4	0.81295	0.81288	1.0	15233	0	0.34649	0.045028	0.079561	0.878535	1724	1	0.34649
NIP7	4	0.97887	0.979	1.0	18453	0	0.48486	0.045049	0.07959	0.878535	1725	2	0.48486
UCP3	4	0.039698	0.056129	0.963058	1113	1	0.29208	0.045061	0.079611	0.878535	1726	2	0.29208
FAM157A	4	0.53621	0.53572	1.0	9970	0	-0.031643	0.045079	0.079638	0.878535	1727	1	-0.031643
GRN	4	0.46769	0.46745	1.0	8671	0	0.34228	0.045097	0.079661	0.878535	1728	2	0.34228
DOCK6	4	0.19876	0.19911	1.0	3722	1	-0.13748	0.04513	0.079712	0.878535	1729	1	-0.13748
FAM103A1	4	0.99934	0.99936	1.0	19004	0	0.62795	0.045145	0.079731	0.878535	1730	2	0.62795
GNG2	4	0.74681	0.74648	1.0	13956	0	0.38641	0.045205	0.079827	0.878535	1731	2	0.38641
CEP72	4	0.93255	0.93265	1.0	17535	0	0.093015	0.045231	0.079862	0.878535	1732	1	0.093015
KIF3A	4	0.13239	0.13694	1.0	2573	1	0.52296	0.045252	0.079903	0.878535	1733	2	0.52296
PMPCA	4	0.036947	0.053827	0.954412	1077	1	0.48878	0.045276	0.079939	0.878535	1734	2	0.48878
GPR45	4	0.9977	0.99771	1.0	18928	0	0.46992	0.045281	0.079945	0.878535	1735	1	0.46992
DCAF10	4	0.38489	0.38452	1.0	7114	0	0.0025813	0.045332	0.080029	0.878535	1736	1	0.0025813
ASNS	4	0.99437	0.99439	1.0	18816	0	0.52102	0.045372	0.080092	0.878535	1737	2	0.52102
SNTA1	4	0.86285	0.86272	1.0	16199	0	0.33715	0.045383	0.080111	0.878535	1738	1	0.33715
DIEXF	4	0.99513	0.99513	1.0	18839	0	0.64652	0.045384	0.080113	0.878535	1739	2	0.64652
SURF4	4	0.99975	0.99976	1.0	19038	0	0.61495	0.045408	0.080157	0.878535	1740	2	0.61495
TNFRSF1A	4	0.69639	0.69618	1.0	13012	0	0.13188	0.045433	0.080204	0.878535	1741	1	0.13188
TBX4	4	0.93028	0.93041	1.0	17489	0	0.55268	0.045456	0.080255	0.878535	1742	2	0.55268
LGALS9	4	0.52865	0.5282	1.0	9830	0	0.44185	0.045468	0.080278	0.878535	1743	2	0.44185
TREX2	4	0.058082	0.07168	0.983271	1392	1	-0.33927	0.045484	0.0803	0.878535	1744	1	-0.33927
NUP88	4	0.072192	0.083823	0.992804	1613	1	0.60163	0.045529	0.08036	0.878535	1745	2	0.60163
HMGN3	4	0.91109	0.91106	1.0	17125	0	0.16751	0.045535	0.080372	0.878535	1746	1	0.16751
PKMYT1	4	0.70195	0.70169	1.0	13116	0	0.63163	0.045553	0.080396	0.878535	1747	2	0.63163
PROSC	4	0.89631	0.89627	1.0	16839	0	0.42105	0.045565	0.080415	0.878535	1748	2	0.42105
FAM98A	4	0.13818	0.14228	1.0	2680	1	0.18396	0.045585	0.080447	0.878535	1749	1	0.18396
NATD1	4	0.99252	0.99254	1.0	18763	0	0.52654	0.045589	0.080452	0.878535	1750	2	0.52654
CRLS1	4	0.91381	0.91381	1.0	17169	0	0.19389	0.045636	0.080532	0.878535	1751	1	0.19389
ROS1	4	0.28367	0.28334	1.0	5229	0	0.21982	0.045661	0.080573	0.878535	1752	2	0.21982
ASCC1	4	0.37834	0.37788	1.0	6996	0	0.29225	0.045697	0.080623	0.878535	1753	2	0.29225
FASTK	4	0.43415	0.43393	1.0	8024	0	0.14111	0.045737	0.080685	0.878535	1754	1	0.14111
AMZ1	4	0.95171	0.95176	1.0	17916	0	0.50266	0.045757	0.080724	0.878535	1755	2	0.50266
PPP1R9B	4	0.39452	0.39423	1.0	7294	0	0.036612	0.045788	0.080772	0.878535	1756	1	0.036612
ACKR3	4	0.99954	0.99954	1.0	19015	0	0.59756	0.045854	0.080887	0.878535	1757	2	0.59756
MBD2	4	0.59369	0.59338	1.0	11060	0	0.082526	0.045889	0.080942	0.878535	1758	1	0.082526
ZNF280B	4	0.63008	0.62993	1.0	11733	0	0.21056	0.04589	0.080944	0.878535	1759	2	0.21056
PRMT7	4	0.99176	0.99178	1.0	18749	0	0.56082	0.04594	0.081027	0.878535	1760	1	0.56082
ADGRE1	4	0.96184	0.96186	1.0	18097	0	0.56323	0.045962	0.081064	0.878535	1761	2	0.56323
APOC3	4	0.53997	0.53949	1.0	10039	0	-0.10439	0.04599	0.081118	0.878535	1762	1	-0.10439
POM121L2	4	0.6422	0.64207	1.0	11983	0	0.32183	0.045998	0.081128	0.878535	1763	2	0.32183
RCAN1	4	0.16447	0.16657	1.0	3135	1	0.25602	0.046041	0.081194	0.878535	1764	1	0.25602
FAM26D	4	0.22638	0.22621	1.0	4216	1	-0.19339	0.046092	0.081282	0.878535	1765	1	-0.19339
SCYL2	4	0.27839	0.27805	1.0	5144	0	0.081165	0.046142	0.081363	0.878535	1766	1	0.081165
EFNB2	4	0.0022793	0.0051766	0.717892	135	1	0.15915	0.046193	0.081432	0.878535	1767	1	0.15915
RNF212	4	0.98456	0.98455	1.0	18579	0	0.5322	0.046228	0.081488	0.878535	1768	2	0.5322
NBPF11	4	0.30283	0.30237	1.0	5563	0	-0.43254	0.046244	0.081515	0.878535	1769	1	-0.43254
TCAP	4	0.9433	0.9434	1.0	17762	0	0.36724	0.046264	0.081542	0.878535	1770	2	0.36724
ZNF684	4	0.51584	0.51547	1.0	9601	0	-0.092172	0.046294	0.081598	0.878535	1771	1	-0.092172
IFNA7	4	0.97827	0.97843	1.0	18436	0	0.41001	0.046301	0.081609	0.878535	1772	2	0.41001
ZMYND15	4	0.71993	0.71969	1.0	13476	0	0.30049	0.046337	0.081663	0.878535	1773	2	0.30049
MRPL13	4	0.34058	0.34006	1.0	6280	0	0.019522	0.046345	0.081673	0.878535	1774	1	0.019522
SLC38A5	4	0.51049	0.51012	1.0	9502	0	0.062047	0.046395	0.081752	0.878535	1775	1	0.062047
OR51B2	4	0.5607	0.56015	1.0	10420	0	0.40578	0.046458	0.081848	0.878535	1776	2	0.40578
ATP1B1	4	0.85241	0.85226	1.0	15981	0	0.0086488	0.046497	0.081906	0.878535	1777	1	0.0086488
C3orf17	4	0.38587	0.38549	1.0	7134	0	0.07007	0.046547	0.081983	0.878535	1778	1	0.07007
CDR2L	4	0.80714	0.80706	1.0	15122	0	0.3825	0.046555	0.081994	0.878535	1779	2	0.3825
HEATR4	4	0.74128	0.74091	1.0	13854	0	0.32005	0.046598	0.082062	0.878535	1780	1	0.32005
CFAP43	4	0.86025	0.86006	1.0	16143	0	0.18111	0.046648	0.082136	0.878535	1781	1	0.18111
TROAP	4	0.61337	0.61312	1.0	11433	0	0.1212	0.046699	0.082215	0.878535	1782	1	0.1212
PLCXD1	4	0.27015	0.26982	1.0	4999	0	0.16421	0.046701	0.082216	0.878535	1783	2	0.16421
RAB5B	4	0.19907	0.1994	1.0	3729	1	0.19684	0.046725	0.082257	0.878535	1784	2	0.19684
SRSF11	4	0.66386	0.66365	1.0	12390	0	0.62631	0.046737	0.082274	0.878535	1785	2	0.62631
ASF1B	4	0.15258	0.1555	1.0	2923	1	0.020254	0.04675	0.082293	0.878535	1786	1	0.020254
CELSR3	4	0.81372	0.81367	1.0	15255	0	0.34619	0.046786	0.082363	0.878535	1787	2	0.34619
PIR	4	0.49572	0.49541	1.0	9215	0	0.2057	0.0468	0.082381	0.878535	1788	1	0.2057
GPR32	4	0.585	0.58469	1.0	10891	0	0.010233	0.046851	0.082463	0.878535	1789	1	0.010233
OR4C6	4	0.71654	0.71622	1.0	13410	0	0.065698	0.046901	0.08254	0.878535	1790	1	0.065698
GOLGA6B	4	0.43957	0.43932	1.0	8119	0	0.38422	0.046944	0.082613	0.878535	1791	2	0.38422
TBC1D30	4	0.98494	0.98493	1.0	18589	0	0.36365	0.046952	0.082625	0.878535	1792	1	0.36365
HIATL1	4	0.99891	0.9989	1.0	18974	0	0.57056	0.046993	0.082683	0.878535	1793	2	0.57056
ARL3	4	0.99621	0.99622	1.0	18880	0	0.54903	0.047002	0.082702	0.878535	1794	1	0.54903
CYCS	4	0.39008	0.38976	1.0	7204	0	0.19874	0.047017	0.082727	0.878535	1795	2	0.19874
DSC3	4	0.048367	0.06334	0.971178	1244	1	0.012662	0.047053	0.082775	0.878535	1796	1	0.012662
SF3B3	4	0.39131	0.39101	1.0	7226	0	0.30817	0.047066	0.082801	0.878535	1797	2	0.30817
HLA-DQA1	4	0.72628	0.72607	1.0	13584	0	0.44382	0.047102	0.082869	0.878535	1798	2	0.44382
SLC4A8	4	0.92724	0.9274	1.0	17431	0	0.092206	0.047104	0.082871	0.878535	1799	1	0.092206
SLAIN1	4	0.3854	0.38503	1.0	7126	0	0.25841	0.047151	0.082943	0.878535	1800	2	0.25841
ASAP2	4	0.34875	0.34823	1.0	6437	0	0.2064	0.047154	0.082948	0.878535	1801	1	0.2064
BNIP2	4	0.83729	0.8372	1.0	15695	0	0.35332	0.047176	0.08298	0.878535	1802	2	0.35332
ATRN	4	0.82329	0.82326	1.0	15442	0	0.25264	0.047205	0.083023	0.878535	1803	1	0.25264
ZNF69	4	0.57507	0.57459	1.0	10706	0	0.20661	0.047212	0.083033	0.878535	1804	2	0.20661
PCGF5	4	0.83088	0.83089	1.0	15579	0	0.19028	0.047255	0.083109	0.878535	1805	1	0.19028
OR5AU1	4	0.7926	0.79249	1.0	14835	0	0.50771	0.047285	0.083159	0.878535	1806	2	0.50771
MS4A1	4	0.80872	0.8086	1.0	15151	0	0.10679	0.047306	0.083186	0.878535	1807	1	0.10679
GSTM5	4	0.96471	0.96474	1.0	18148	0	0.42008	0.04731	0.083194	0.878535	1808	2	0.42008
TTC31	4	0.0094798	0.018139	0.859836	397	2	-0.023738	0.047359	0.083267	0.878535	1809	2	-0.023738
UTP11L	4	0.67799	0.67787	1.0	12653	0	0.33981	0.047371	0.083285	0.878535	1810	2	0.33981
ACADL	4	0.83049	0.83051	1.0	15569	0	0.17494	0.047407	0.083352	0.878755	1811	1	0.17494
CWH43	4	0.81529	0.81521	1.0	15291	0	0.42778	0.047508	0.083513	0.879968	1812	1	0.42778
CCDC166	4	0.89184	0.89178	1.0	16748	0	0.45741	0.047559	0.083592	0.880318	1813	1	0.45741
NFATC2IP	4	0.98641	0.98636	1.0	18619	0	0.51338	0.047653	0.083754	0.880826	1814	2	0.51338
CRYZL1	4	0.94466	0.94472	1.0	17785	0	0.33733	0.04766	0.083773	0.880826	1815	1	0.33733
CDT1	4	0.98595	0.98592	1.0	18612	0	0.5331	0.047665	0.083778	0.880826	1816	2	0.5331
NDE1	4	0.33819	0.33769	1.0	6235	0	0.18634	0.04771	0.083857	0.881164	1817	1	0.18634
TARS2	4	0.36225	0.36186	1.0	6689	0	-0.052622	0.047761	0.083931	0.881457	1818	1	-0.052622
PBXIP1	4	0.59839	0.59813	1.0	11144	0	0.58019	0.047861	0.084077	0.882	1819	2	0.58019
IFNG	4	0.88866	0.88861	1.0	16698	0	0.0049367	0.047862	0.084081	0.882	1820	1	0.0049367
TANGO2	4	0.69654	0.69631	1.0	13016	0	0.49558	0.04791	0.084163	0.882	1821	2	0.49558
GNG4	4	0.35628	0.35582	1.0	6581	0	0.21945	0.047913	0.084167	0.882	1822	1	0.21945
SEC61B	4	0.32329	0.32277	1.0	5950	0	0.57039	0.047947	0.084216	0.882032	1823	2	0.57039
ADGRE2	4	0.76342	0.76313	1.0	14270	0	0.44479	0.047996	0.084306	0.882492	1824	2	0.44479
INPP5D	4	0.82027	0.82021	1.0	15383	0	0.48291	0.048082	0.084438	0.882506	1825	2	0.48291
LLGL1	4	0.99316	0.99319	1.0	18779	0	0.53972	0.048095	0.084455	0.882506	1826	2	0.53972
SEC24D	4	0.84919	0.84904	1.0	15920	0	0.031707	0.048115	0.084484	0.882506	1827	1	0.031707
STBD1	4	0.17732	0.17863	1.0	3359	1	0.24417	0.048144	0.084542	0.882506	1828	2	0.24417
SLC1A7	4	0.15794	0.16052	1.0	3012	1	-0.21304	0.048216	0.084648	0.882506	1829	1	-0.21304
CGB2	4	0.59441	0.5941	1.0	11070	0	0.55319	0.04823	0.084676	0.882506	1830	2	0.55319
MCTS1	4	0.90672	0.9067	1.0	17049	0	0.33993	0.048242	0.084694	0.882506	1831	2	0.33993
PMCH	4	0.68302	0.68292	1.0	12750	0	0.12715	0.048266	0.084727	0.882506	1832	1	0.12715
H2AFY	4	0.64856	0.64844	1.0	12097	0	0.63158	0.048292	0.084765	0.882506	1833	2	0.63158
MMP28	4	0.94831	0.94836	1.0	17858	0	0.56816	0.048316	0.084808	0.882506	1834	2	0.56816
PLEK2	4	0.93427	0.93437	1.0	17567	0	0.38827	0.048378	0.084912	0.882506	1835	2	0.38827
BMP1	4	0.97048	0.97054	1.0	18260	0	0.4912	0.048415	0.084956	0.882506	1836	2	0.4912
ANGEL1	4	0.9561	0.95614	1.0	18000	0	0.15345	0.048418	0.084965	0.882506	1837	1	0.15345
TUBA1B	4	0.29569	0.29518	1.0	5435	0	0.34698	0.048452	0.085011	0.882506	1838	2	0.34698
ADAM11	4	0.80616	0.80607	1.0	15099	0	0.45736	0.048514	0.085111	0.882506	1839	2	0.45736
PCSK4	4	0.60679	0.60649	1.0	11298	0	0.2924	0.048519	0.085116	0.882506	1840	1	0.2924
GUCY2F	4	0.34761	0.34708	1.0	6416	0	0.027142	0.04857	0.085189	0.882506	1841	1	0.027142
MED10	4	0.99463	0.99465	1.0	18825	0	0.45581	0.0486	0.085232	0.882506	1842	2	0.45581
PROK1	4	0.37034	0.36993	1.0	6836	0	0.23675	0.048612	0.085258	0.882506	1843	2	0.23675
RNF31	4	0.69976	0.69956	1.0	13077	0	0.35932	0.048671	0.08535	0.882506	1844	1	0.35932
LDB1	4	0.99784	0.99784	1.0	18932	0	0.5481	0.048699	0.085388	0.882506	1845	2	0.5481
FAM109A	4	0.36509	0.36469	1.0	6738	0	-0.089223	0.048721	0.085424	0.882506	1846	1	-0.089223
FERMT2	4	0.42638	0.4261	1.0	7880	0	0.35427	0.048748	0.085472	0.882506	1847	2	0.35427
BTN2A2	4	0.75158	0.75137	1.0	14052	0	0.033587	0.048772	0.085507	0.882506	1848	1	0.033587
HSPA8	4	0.90004	0.89999	1.0	16924	0	0.55634	0.048773	0.085508	0.882506	1849	2	0.55634
PSMG4	4	0.76061	0.76034	1.0	14216	0	0.50715	0.048872	0.085664	0.882633	1850	2	0.50715
TMUB1	4	0.54664	0.54611	1.0	10150	0	0.25905	0.048873	0.085664	0.882633	1851	1	0.25905
WDR45	4	0.95025	0.95032	1.0	17892	0	0.12805	0.048974	0.085814	0.882633	1852	1	0.12805
PPIH	4	0.16644	0.16843	1.0	3169	1	0.35513	0.049009	0.08587	0.882633	1853	2	0.35513
SAP30	4	0.99072	0.99071	1.0	18726	0	0.32136	0.049075	0.08597	0.882633	1854	1	0.32136
ERBB2	4	0.96672	0.96677	1.0	18188	0	0.44587	0.049083	0.085988	0.882633	1855	2	0.44587
NOXO1	4	0.95657	0.95657	1.0	18008	0	0.58214	0.04912	0.086063	0.882633	1856	2	0.58214
IGLL5	4	0.49701	0.49668	1.0	9244	0	0.13788	0.049176	0.086153	0.882633	1857	1	0.13788
SUB1	4	0.99846	0.99843	1.0	18958	0	0.60831	0.049207	0.086205	0.882633	1858	2	0.60831
PIRT	4	0.0176	0.032569	0.908353	682	2	-0.38333	0.049226	0.086239	0.882633	1859	1	-0.38333
GMPS	4	0.97682	0.97701	1.0	18403	0	0.50651	0.049257	0.086288	0.882633	1860	2	0.50651
RIMKLA	4	0.80532	0.80521	1.0	15076	0	0.12013	0.049277	0.086322	0.882633	1861	1	0.12013
LAPTM5	4	0.93482	0.93492	1.0	17582	0	0.42775	0.049294	0.086347	0.882633	1862	2	0.42775
POGLUT1	4	0.0023791	0.0053652	0.72218	142	2	-0.15537	0.049306	0.086371	0.882633	1863	2	-0.15537
NFYB	4	0.94424	0.94432	1.0	17777	0	0.42925	0.049327	0.086406	0.882633	1864	2	0.42925
TCTEX1D4	4	0.14085	0.14473	1.0	2725	1	0.37475	0.049344	0.086438	0.882633	1865	2	0.37475
BRAP	4	0.25647	0.25629	1.0	4763	0	0.43255	0.049356	0.08646	0.882633	1866	2	0.43255
GKN1	4	0.91663	0.91669	1.0	17225	0	0.15734	0.049378	0.086492	0.882633	1867	1	0.15734
NCK2	4	0.82103	0.82097	1.0	15396	0	0.019885	0.049479	0.08666	0.882633	1868	1	0.019885
DNAJC8	4	0.5927	0.59241	1.0	11036	0	0.34116	0.049506	0.086709	0.882633	1869	2	0.34116
GADD45GIP1	4	0.57766	0.57723	1.0	10753	0	0.2726	0.049518	0.086732	0.882633	1870	2	0.2726
TMEM184A	4	0.34776	0.34722	1.0	6418	0	0.15165	0.049529	0.086743	0.882633	1871	1	0.15165
NAP1L3	4	0.67738	0.67725	1.0	12637	0	-0.074152	0.04958	0.086827	0.882633	1872	1	-0.074152
MAFK	4	0.41485	0.41461	1.0	7671	0	0.013743	0.04963	0.086905	0.882633	1873	1	0.013743
NKTR	4	0.92747	0.92762	1.0	17439	0	0.4168	0.049681	0.086981	0.882633	1874	1	0.4168
TMEM11	4	0.27486	0.27451	1.0	5077	0	-0.093627	0.049731	0.087067	0.882633	1875	1	-0.093627
NR1D1	4	0.57791	0.57748	1.0	10756	0	0.23022	0.049742	0.087087	0.882633	1876	2	0.23022
TMLHE	4	0.33515	0.33466	1.0	6172	0	0.22836	0.04978	0.087146	0.882633	1877	2	0.22836
ZNF518B	4	0.87465	0.87459	1.0	16432	0	0.28281	0.049782	0.08715	0.882633	1878	1	0.28281
SLC10A3	4	0.035825	0.052866	0.951747	1059	1	-0.13611	0.049832	0.087239	0.882633	1879	1	-0.13611
C20orf27	4	0.96016	0.96019	1.0	18068	0	0.29582	0.049933	0.087403	0.882633	1880	1	0.29582
ZNF275	4	0.97279	0.97294	1.0	18318	0	0.44739	0.04998	0.087475	0.882633	1881	2	0.44739
CLPP	4	0.0096938	0.018523	0.859836	411	2	-0.38017	0.049983	0.08748	0.882633	1882	1	-0.38017
TRAF3IP3	4	0.65297	0.65277	1.0	12185	0	0.01411	0.050034	0.087555	0.882633	1883	1	0.01411
OR9K2	4	0.014085	0.02628	0.897233	556	1	0.054684	0.050084	0.087633	0.882633	1884	1	0.054684
CNNM3	4	0.17714	0.17845	1.0	3355	1	0.15889	0.050117	0.087682	0.882633	1885	2	0.15889
TNS3	4	0.92711	0.92728	1.0	17426	0	0.44773	0.050135	0.087704	0.882633	1886	2	0.44773
SEC24C	4	0.42479	0.42455	1.0	7849	0	0.35775	0.050167	0.087758	0.882633	1887	2	0.35775
HNRNPCL4	4	0.60003	0.59974	1.0	11167	0	0.10293	0.050185	0.087782	0.882633	1888	1	0.10293
CR2	4	0.4377	0.43744	1.0	8085	0	0.14873	0.050193	0.087792	0.882633	1889	2	0.14873
MAEA	4	0.72043	0.72023	1.0	13483	0	0.32435	0.05023	0.087859	0.882633	1890	2	0.32435
SLC30A7	4	0.6046	0.60432	1.0	11258	0	0.072907	0.050236	0.087868	0.882633	1891	1	0.072907
ADSL	4	0.061637	0.074683	0.983831	1449	1	0.23083	0.050255	0.087893	0.882633	1892	2	0.23083
PTCHD2	4	0.99343	0.99346	1.0	18784	0	0.5458	0.050268	0.087916	0.882633	1893	2	0.5458
TEX2	4	0.84303	0.84287	1.0	15803	0	0.34262	0.050318	0.088003	0.882633	1894	2	0.34262
SMAD2	4	0.8786	0.87855	1.0	16511	0	0.28019	0.050337	0.088029	0.882633	1895	1	0.28019
CGB5	4	0.55929	0.55872	1.0	10393	0	0.30019	0.050355	0.088065	0.882633	1896	2	0.30019
OFD1	4	0.83711	0.83703	1.0	15692	0	0.10024	0.050387	0.088121	0.882633	1897	1	0.10024
ZNF527	4	0.73477	0.73438	1.0	13740	0	0.38839	0.050431	0.088191	0.882633	1898	2	0.38839
DUSP23	4	0.15531	0.15806	1.0	2964	1	0.20493	0.050437	0.0882	0.882633	1899	1	0.20493
SARS2	4	0.91942	0.91949	1.0	17274	0	0.58795	0.050456	0.088234	0.882633	1900	2	0.58795
MRPS7	4	0.25588	0.2557	1.0	4751	0	0.085581	0.050488	0.088278	0.882633	1901	1	0.085581
GOLGA6A	4	0.097754	0.10601	1.0	2013	1	0.31674	0.050506	0.088313	0.882633	1902	2	0.31674
DISC1	4	0.91765	0.91769	1.0	17246	0	0.15	0.050538	0.088366	0.882633	1903	1	0.15
GNA14	4	0.83632	0.83627	1.0	15681	0	0.46625	0.050589	0.08845	0.882633	1904	1	0.46625
MAG	4	0.94204	0.94213	1.0	17730	0	0.64411	0.050607	0.088479	0.882633	1905	2	0.64411
SMARCD2	4	0.075312	0.086491	0.996046	1657	1	0.46977	0.050644	0.088551	0.882633	1906	2	0.46977
SCLY	4	0.91789	0.91792	1.0	17249	0	0.19808	0.05069	0.088622	0.882633	1907	1	0.19808
NDUFA8	4	0.87148	0.8714	1.0	16359	0	0.33007	0.05074	0.088711	0.882633	1908	1	0.33007
ASAP1	4	0.020087	0.036939	0.916542	767	2	0.017531	0.050745	0.088717	0.882633	1909	2	0.017531
TSLP	4	0.18405	0.18506	1.0	3470	1	0.42119	0.050757	0.088737	0.882633	1910	2	0.42119
ERCC2	4	0.81163	0.81154	1.0	15205	0	0.61953	0.05077	0.088756	0.882633	1911	2	0.61953
EFCAB1	4	0.4552	0.45499	1.0	8422	0	0.37289	0.050795	0.088808	0.882633	1912	2	0.37289
SCN8A	4	0.67727	0.67714	1.0	12634	0	0.25459	0.050841	0.088881	0.882633	1913	1	0.25459
THNSL2	4	0.71821	0.71792	1.0	13442	0	0.29234	0.050942	0.08903	0.882633	1914	1	0.29234
HMGA1	4	0.15642	0.15912	1.0	2982	1	0.56013	0.050959	0.089052	0.882633	1915	2	0.56013
KLF7	4	0.61017	0.60988	1.0	11368	0	-0.19668	0.050992	0.089101	0.882633	1916	1	-0.19668
CLC	4	0.97678	0.97698	1.0	18401	0	0.51137	0.051009	0.089133	0.882633	1917	2	0.51137
TSKU	4	0.31468	0.31432	1.0	5794	0	0.27464	0.051035	0.08918	0.882633	1918	2	0.27464
ACTL7B	4	0.72496	0.72475	1.0	13558	0	0.3913	0.051043	0.089189	0.882633	1919	1	0.3913
KANK1	4	0.5559	0.55535	1.0	10330	0	0.18711	0.05106	0.089217	0.882633	1920	2	0.18711
CDK9	4	0.012501	0.023475	0.897233	492	1	0.62167	0.051085	0.089267	0.882633	1921	2	0.62167
ZNF79	4	0.72225	0.72202	1.0	13515	0	0.09453	0.051093	0.089275	0.882633	1922	1	0.09453
LRRC57	4	0.9991	0.9991	1.0	18989	0	0.54419	0.051136	0.089342	0.882633	1923	2	0.54419
NXPH2	4	0.75942	0.75915	1.0	14193	0	-0.009943	0.051194	0.089436	0.882633	1924	1	-0.009943
SPATA31A1	4	0.068071	0.080287	0.985549	1557	1	0.45256	0.051237	0.089498	0.882633	1925	2	0.45256
SEC14L6	4	0.97017	0.97023	1.0	18254	0	0.47283	0.051262	0.089538	0.882633	1926	2	0.47283
GALNT18	4	0.55954	0.55897	1.0	10397	0	-0.023899	0.051295	0.089585	0.882633	1927	1	-0.023899
C10orf10	4	0.87444	0.87439	1.0	16426	0	0.39216	0.051325	0.089634	0.882633	1928	2	0.39216
LY6E	4	0.98358	0.98356	1.0	18556	0	0.27483	0.051345	0.089673	0.882633	1929	1	0.27483
CXXC5	4	0.71294	0.71258	1.0	13341	0	0.42802	0.05135	0.089682	0.882633	1930	2	0.42802
CLPB	4	0.28233	0.28202	1.0	5202	0	0.05779	0.051363	0.089703	0.882633	1931	2	0.05779
DPY19L3	4	0.23495	0.23478	1.0	4373	1	0.41499	0.051388	0.089748	0.882633	1932	2	0.41499
SNX25	4	0.98048	0.98055	1.0	18483	0	0.27896	0.051396	0.089756	0.882633	1933	1	0.27896
PSMB7	4	0.99766	0.99766	1.0	18927	0	0.56818	0.051414	0.089786	0.882633	1934	2	0.56818
PLCB4	4	0.15341	0.1563	1.0	2938	1	-0.15953	0.051446	0.089835	0.882633	1935	1	-0.15953
CLP1	4	0.13324	0.13768	1.0	2587	1	0.11415	0.051528	0.089962	0.882633	1936	2	0.11415
PTDSS2	4	0.27481	0.27447	1.0	5076	0	-0.017769	0.051547	0.089986	0.882633	1937	1	-0.017769
GJB3	4	0.6783	0.67819	1.0	12660	0	0.29753	0.051553	0.089992	0.882633	1938	2	0.29753
MAF1	4	0.86153	0.86137	1.0	16177	0	0.37524	0.051578	0.090035	0.882633	1939	2	0.37524
C1orf189	4	0.49763	0.49733	1.0	9255	0	-0.021695	0.051597	0.090059	0.882633	1940	1	-0.021695
MORF4L1	4	0.96587	0.96591	1.0	18168	0	0.51093	0.051604	0.090069	0.882633	1941	2	0.51093
ITGB3BP	4	0.97216	0.9723	1.0	18301	0	0.12762	0.051648	0.090136	0.882633	1942	1	0.12762
GAB1	4	0.9595	0.95953	1.0	18061	0	0.46571	0.051698	0.09023	0.882633	1943	2	0.46571
ATP1A1	4	0.015977	0.029716	0.900041	626	1	0.17203	0.051705	0.090236	0.882633	1944	2	0.17203
HNRNPA1	4	0.98745	0.98743	1.0	18645	0	0.45727	0.051743	0.0903	0.882633	1945	2	0.45727
CPO	4	0.70051	0.70027	1.0	13092	0	0.033818	0.051748	0.090307	0.882633	1946	1	0.033818
TMEM89	4	0.36543	0.36503	1.0	6745	0	0.27928	0.051781	0.090357	0.882633	1947	2	0.27928
HOXC5	4	0.5728	0.57228	1.0	10655	0	0.60566	0.051794	0.090373	0.882633	1948	2	0.60566
SFN	4	0.99293	0.99296	1.0	18772	0	0.45659	0.051799	0.09038	0.882633	1949	1	0.45659
BHLHE40	4	0.6692	0.66909	1.0	12489	0	0.39596	0.051807	0.090397	0.882633	1950	2	0.39596
CSK	4	0.9515	0.95155	1.0	17912	0	0.4787	0.051845	0.090451	0.882633	1951	2	0.4787
AMFR	4	0.70559	0.7053	1.0	13194	0	0.11039	0.051849	0.090456	0.882633	1952	1	0.11039
JUN	4	0.59356	0.59325	1.0	11057	0	0.36693	0.05187	0.090492	0.882633	1953	2	0.36693
CTDSPL	4	0.96684	0.96688	1.0	18192	0	0.41224	0.051883	0.090513	0.882633	1954	2	0.41224
ARPC4	4	0.9994	0.99941	1.0	19008	0	0.61429	0.051934	0.090584	0.882633	1955	2	0.61429
FSD1L	4	0.67601	0.67589	1.0	12608	0	-0.032971	0.05195	0.09061	0.882633	1956	1	-0.032971
RBM14-RBM4	4	0.99874	0.99872	1.0	18967	0	0.56046	0.051959	0.090625	0.882633	1957	2	0.56046
APOA1	4	0.020029	0.036829	0.916542	766	2	-0.071115	0.052	0.090697	0.882633	1958	1	-0.071115
NPM2	4	0.097608	0.1059	1.0	2010	1	0.43085	0.052061	0.0908	0.882633	1959	2	0.43085
WNT8B	4	0.075707	0.086873	0.996046	1663	1	0.06142	0.052101	0.090864	0.882633	1960	1	0.06142
KRTAP20-1	4	0.89588	0.89582	1.0	16828	0	0.16532	0.052152	0.090948	0.882633	1961	1	0.16532
S100A6	4	0.48541	0.48522	1.0	9009	0	0.016734	0.052202	0.091036	0.882633	1962	1	0.016734
PTP4A3	4	0.96659	0.96664	1.0	18184	0	0.28162	0.052252	0.091121	0.882633	1963	1	0.28162
SLC6A17	4	0.37111	0.37072	1.0	6851	0	-0.12113	0.052303	0.091222	0.882633	1964	1	-0.12113
KCND1	4	0.01354	0.025311	0.897233	536	1	0.31577	0.052341	0.091282	0.882633	1965	2	0.31577
C6orf7	4	0.8824	0.88235	1.0	16576	0	0.20612	0.052353	0.091301	0.882633	1966	1	0.20612
HERPUD1	4	0.64798	0.64784	1.0	12082	0	-0.1051	0.052403	0.091383	0.882633	1967	1	-0.1051
KRT25	4	0.92121	0.92134	1.0	17311	0	0.54144	0.052443	0.091443	0.882633	1968	2	0.54144
IFIT1B	4	0.44838	0.44812	1.0	8294	0	-0.073873	0.052454	0.091458	0.882633	1969	1	-0.073873
POLR2F	4	0.16093	0.16326	1.0	3068	1	0.63757	0.052519	0.091568	0.882633	1970	2	0.63757
SUDS3	4	0.98828	0.98828	1.0	18662	0	0.58527	0.052545	0.091606	0.882633	1971	2	0.58527
AAMP	4	0.99878	0.99876	1.0	18970	0	0.51466	0.052554	0.091621	0.882633	1972	1	0.51466
ACSBG1	4	0.66767	0.66753	1.0	12458	0	0.54617	0.052583	0.091666	0.882633	1973	2	0.54617
COX6B1	4	0.15872	0.16125	1.0	3026	1	0.43892	0.052609	0.091708	0.882633	1974	2	0.43892
NTRK3	4	0.64457	0.6444	1.0	12020	0	0.31761	0.052647	0.091765	0.882633	1975	2	0.31761
FMOD	4	0.81274	0.81267	1.0	15227	0	0.41745	0.052706	0.091854	0.882633	1976	1	0.41745
SRD5A1	4	0.6518	0.65164	1.0	12161	0	0.14221	0.052756	0.091932	0.882633	1977	1	0.14221
POMZP3	4	0.95443	0.95446	1.0	17967	0	0.50566	0.052801	0.092013	0.882633	1978	2	0.50566
NAT8	4	0.379	0.37856	1.0	7009	0	-0.072799	0.052806	0.09202	0.882633	1979	1	-0.072799
LENG1	4	0.038476	0.055096	0.960725	1095	1	0.50875	0.052813	0.092034	0.882633	1980	2	0.50875
TMEM255B	4	0.99345	0.99348	1.0	18785	0	0.47778	0.052852	0.09209	0.882633	1981	2	0.47778
GNG11	4	0.91279	0.91277	1.0	17153	0	0.25663	0.052857	0.092094	0.882633	1982	1	0.25663
CEP295	4	0.52662	0.52624	1.0	9797	0	0.31513	0.05289	0.092147	0.882633	1983	2	0.31513
UFD1L	4	0.12743	0.13245	1.0	2483	1	0.13544	0.052907	0.092177	0.882633	1984	1	0.13544
GUK1	4	0.083494	0.093599	0.996299	1793	1	-0.17483	0.052916	0.092193	0.882633	1985	2	-0.17483
KCNH1	4	0.24426	0.24403	1.0	4545	0	0.11555	0.052957	0.092257	0.882633	1986	1	0.11555
RNF217	4	0.2981	0.29768	1.0	5478	0	0.0018757	0.053008	0.092341	0.882633	1987	1	0.0018757
F7	4	0.1996	0.19993	1.0	3738	1	0.0005519	0.053058	0.092424	0.882633	1988	1	0.0005519
HSF1	4	0.98042	0.98049	1.0	18481	0	0.2729	0.053108	0.092495	0.882633	1989	1	0.2729
CCR6	4	0.59845	0.59817	1.0	11145	0	0.097623	0.053159	0.092567	0.882633	1990	1	0.097623
KRT6A	4	0.6607	0.66056	1.0	12332	0	0.35816	0.053172	0.092589	0.882633	1991	2	0.35816
FOXL1	4	0.083248	0.093376	0.996299	1789	1	0.19038	0.053185	0.092605	0.882633	1992	2	0.19038
COLEC12	4	0.60271	0.60244	1.0	11224	0	0.056042	0.053209	0.09264	0.882633	1993	1	0.056042
FBP1	4	0.7665	0.76623	1.0	14332	0	0.42232	0.053236	0.092693	0.882633	1994	2	0.42232
ART5	4	0.52323	0.52287	1.0	9741	0	0.10684	0.053259	0.092731	0.882633	1995	1	0.10684
PRR23B	4	0.29164	0.29119	1.0	5362	0	-0.089152	0.05331	0.092805	0.882633	1996	1	-0.089152
SPECC1	4	0.73916	0.73876	1.0	13814	0	0.07711	0.05336	0.092895	0.882633	1997	1	0.07711
DHFRL1	4	0.84725	0.8471	1.0	15884	0	0.31139	0.05341	0.092978	0.882633	1998	1	0.31139
HNRNPM	4	0.7114	0.71107	1.0	13311	0	0.59235	0.053416	0.092987	0.882633	1999	2	0.59235
[truncated: 17,115 more rows]
