# Supplementary material for: d-cysteine impairs tumour growth by inhibiting cysteine desulfurase NFS1
Source: Nat Metab. 2025 Aug 12;7(8):1646–62. doi: 10.1038/s42255-025-01339-1 (PMC12373508; doi:10.1038/s42255-025-01339-1)
Supplement: Supplementary file 5 — Supplementary Table 2. [file 42255_2025_1339_MOESM5_ESM.xlsx]

## Sheet: new.DCys_vs_ctrl.gene_summary
id	num	neg|score	neg|p-value	neg|fdr	neg|rank	neg|goodsgrna	neg|lfc	pos|score	pos|p-value	pos|fdr	pos|rank	pos|goodsgrna	pos|lfc
CTSW	4	1.9534e-06	6.475e-06	0.123762	1	2	-1.1017	0.87424	0.87419	0.999987	16255	0	-1.1017
GPI	4	6.0127e-06	2.3051e-05	0.150165	2	4	-1.4215	0.99999	0.99999	0.999987	19114	0	-1.4215
SLC16A1	4	6.1368e-06	2.3569e-05	0.150165	3	4	-1.1645	0.99999	0.99998	0.999987	19113	0	-1.1645
OR1L6	4	2.9943e-05	0.00011733	0.224257	10	3	-1.0863	0.91527	0.91533	0.999987	17165	0	-1.0863
ATP5A1	4	2.0113e-05	8.1584e-05	0.224257	4	4	-0.99549	0.99998	0.99998	0.999987	19112	0	-0.99549
POU2F1	4	2.088e-05	8.521e-05	0.224257	5	4	-0.7296	0.99998	0.99998	0.999987	19111	0	-0.7296
MFN1	4	2.6147e-05	0.00010386	0.224257	6	4	-0.7367	0.99997	0.99997	0.999987	19110	0	-0.7367
UBA6	4	2.6244e-05	0.00010489	0.224257	7	4	-0.72295	0.96655	0.9666	0.999987	18259	0	-0.72295
BCL2L1	4	2.8437e-05	0.00011266	0.224257	8	4	-1.1351	0.98224	0.98226	0.999987	18623	0	-1.1351
GLRX5	4	2.8671e-05	0.00011318	0.224257	9	4	-1.0612	0.99997	0.99997	0.999987	19109	0	-1.0612
THAP10	4	3.9754e-05	0.00015307	0.260091	11	2	-0.67933	0.13998	0.1398	0.999987	2374	0	-0.67933
HLCS	4	4.5968e-05	0.0001769	0.260091	12	4	-0.84995	0.99995	0.99995	0.999987	19108	0	-0.84995
PISD	4	4.6043e-05	0.0001769	0.260091	13	3	-0.97353	0.506	0.50565	0.999987	8840	0	-0.97353
POLR3G	4	5.1633e-05	0.00020383	0.278289	14	4	-0.79922	0.99995	0.99994	0.999987	19107	0	-0.79922
HADHA	4	5.9269e-05	0.0002375	0.285582	15	3	-1.0097	0.92533	0.92548	0.999987	17387	0	-1.0097
TPI1	4	5.9976e-05	0.00023906	0.285582	16	4	-1.0215	0.99892	0.9989	0.999987	19074	0	-1.0215
CXCR2	4	7.873e-05	0.00031598	0.355271	17	2	-0.26972	0.64872	0.64859	0.999987	11579	0	-0.26972
ZBTB20	4	8.9555e-05	0.00035405	0.364513	18	4	-0.73496	0.99991	0.99991	0.999987	19106	0	-0.73496
KHDRBS1	4	9.1311e-05	0.00036234	0.364513	19	4	-1.097	0.99519	0.99519	0.999987	18974	0	-1.097
IDI2	4	0.00010261	0.00040792	0.389851	20	3	-0.87461	0.85032	0.85018	0.999987	15765	0	-0.87461
G6PD	4	0.00011784	0.00046283	0.394023	21	4	-0.66058	0.99988	0.99989	0.999987	19105	0	-0.66058
IL11	4	0.00012329	0.00048666	0.394023	22	3	-0.86982	0.52125	0.52091	0.999987	9116	0	-0.86982
ABCA2	4	0.00012722	0.00050323	0.394023	23	3	-1.2644	0.90469	0.90466	0.999987	16935	0	-1.2644
C14orf2	4	0.00013026	0.00051515	0.394023	24	4	-0.90054	0.99987	0.99988	0.999987	19104	0	-0.90054
TCF7L1	4	0.00013121	0.00052033	0.394023	25	2	0.048614	0.30462	0.30414	0.999987	5200	0	0.048614
SLC25A20	4	0.00014014	0.00055607	0.394023	26	4	-0.83762	0.99267	0.9927	0.999987	18896	0	-0.83762
CCDC92	4	0.00014033	0.00055659	0.394023	27	4	-0.61769	0.99986	0.99986	0.999987	19103	0	-0.61769
COA6	4	0.00015748	0.00061927	0.408791	28	4	-0.95727	0.99984	0.99985	0.999987	19102	0	-0.95727
WTAP	4	0.00016764	0.00065138	0.408791	29	4	-0.64303	0.99983	0.99984	0.999987	19101	0	-0.64303
NAT1	4	0.00017345	0.00067158	0.408791	30	4	-0.98892	0.97357	0.97372	0.999987	18411	0	-0.98892
SCAPER	4	0.00017706	0.00068401	0.408791	31	4	-1.0043	0.95513	0.95515	0.999987	17985	0	-1.0043
IFNA14	4	0.0001837	0.00070163	0.408791	32	1	0.074506	0.82441	0.82438	0.999987	15214	0	0.074506
UBOX5	4	0.00018598	0.00070577	0.408791	33	4	-0.74166	0.99981	0.99982	0.999987	19100	0	-0.74166
PPM1D	4	0.00023617	0.00088552	0.453342	34	2	0.3135	0.16311	0.1629	0.999987	2758	0	0.3135
TKT	4	0.00024215	0.00090624	0.453342	35	4	-0.60452	0.99976	0.99976	0.999987	19099	0	-0.60452
MRPL15	4	0.00024291	0.00090831	0.453342	36	4	-0.74329	0.99976	0.99976	0.999987	19098	0	-0.74329
ACTBL2	4	0.00024894	0.00092696	0.453342	37	4	-0.94305	0.99309	0.99311	0.999987	18908	0	-0.94305
COL10A1	4	0.00025072	0.00093524	0.453342	38	4	-0.49485	0.99975	0.99975	0.999987	19097	0	-0.49485
RHBDL1	4	0.00025348	0.00094871	0.453342	39	4	-0.78322	0.99008	0.99005	0.999987	18837	0	-0.78322
FTSJ2	3	0.00028751	0.00084667	0.453342	41	2	-0.78735	0.67492	0.67489	0.999987	12113	0	-0.78735
CYP4F22	4	0.00027735	0.0010306	0.476485	40	4	-0.94487	0.99898	0.99897	0.999987	19078	0	-0.94487
LEMD1	4	0.00028865	0.0010694	0.476485	42	4	-0.57975	0.96083	0.96084	0.999987	18127	0	-0.57975
MTERF4	4	0.00029339	0.0010886	0.476485	43	4	-1.0096	0.96214	0.96215	0.999987	18155	0	-1.0096
GHITM	4	0.00029595	0.0010969	0.476485	44	4	-0.55408	0.9997	0.99971	0.999987	19096	0	-0.55408
CRACR2B	4	0.00031684	0.001173	0.487453	45	4	-0.9081	0.94185	0.94194	0.999987	17726	0	-0.9081
ZDHHC5	4	0.00033058	0.0012217	0.487453	46	2	-0.63674	0.71704	0.71675	0.999987	12958	0	-0.63674
PADI1	4	0.00033698	0.0012398	0.487453	47	4	-0.90947	0.99404	0.99408	0.999987	18941	0	-0.90947
APPL2	4	0.00034113	0.0012559	0.487453	48	2	-0.12133	0.18613	0.18594	0.999987	3132	0	-0.12133
FYN	4	0.00036625	0.0013496	0.487453	49	4	-0.67357	0.99963	0.99963	0.999987	19095	0	-0.67357
TJP1	4	0.00037971	0.0013994	0.487453	50	2	-0.57552	0.42629	0.42602	0.999987	7398	0	-0.57552
TOMM7	4	0.00038551	0.0014149	0.487453	51	4	-0.73986	0.99807	0.99807	0.999987	19054	0	-0.73986
CDH19	4	0.0003894	0.0014289	0.487453	52	3	-0.93771	0.85061	0.85047	0.999987	15773	0	-0.93771
ATP6V1B2	4	0.0003936	0.0014465	0.487453	53	1	1.6166	0.0012272	0.0023805	0.378079	120	2	1.6166
LRRC6	4	0.00039425	0.0014501	0.487453	54	4	-0.43849	0.99961	0.99961	0.999987	19094	0	-0.43849
REV1	4	0.00039512	0.0014517	0.487453	55	4	-0.97795	0.9651	0.96515	0.999987	18225	0	-0.97795
P2RY10	4	0.0003961	0.0014543	0.487453	56	4	-0.86278	0.96326	0.96329	0.999987	18179	0	-0.86278
HTR1A	4	0.00040388	0.0014791	0.487453	57	3	-0.74008	0.92058	0.92069	0.999987	17288	0	-0.74008
OCM	4	0.00040396	0.0014791	0.487453	58	4	-0.88839	0.9996	0.99959	0.999987	19093	0	-0.88839
MRPS25	4	0.00041329	0.001518	0.490718	59	4	-0.87095	0.99265	0.99267	0.999987	18895	0	-0.87095
HIST1H4A	4	0.0004261	0.0015574	0.490718	60	4	-0.67928	0.98918	0.98917	0.999987	18807	0	-0.67928
PDE12	4	0.00043322	0.0015817	0.490718	61	3	-0.858	0.79929	0.79921	0.999987	14681	0	-0.858
C3orf22	4	0.00044339	0.0016231	0.490718	62	4	-0.30974	0.99956	0.99956	0.999987	19092	0	-0.30974
KLK14	4	0.00045563	0.0016791	0.490718	63	3	-0.92649	0.53912	0.53864	0.999987	9450	0	-0.92649
NBEAL2	4	0.00047231	0.0017407	0.490718	64	1	0.15541	0.8237	0.82365	0.999987	15197	0	0.15541
C8orf33	4	0.00047231	0.0017407	0.490718	65	3	-0.77953	0.7421	0.74175	0.999987	13468	0	-0.77953
PFDN5	4	0.00047689	0.0017537	0.490718	66	3	-0.80935	0.77605	0.77578	0.999987	14184	0	-0.80935
COL6A3	4	0.00049016	0.0017998	0.490718	67	3	-0.73778	0.89386	0.89378	0.999987	16688	0	-0.73778
RPUSD4	4	0.00049227	0.0018075	0.490718	68	4	-0.8201	0.95015	0.95022	0.999987	17887	0	-0.8201
SEMA6B	4	0.00049509	0.0018184	0.490718	69	2	-0.42864	0.39798	0.39772	0.999987	6862	0	-0.42864
MMADHC	4	0.00049927	0.0018345	0.490718	70	3	-0.80809	0.84366	0.8435	0.999987	15638	0	-0.80809
LRRC1	4	0.00049984	0.0018355	0.490718	71	4	-0.81725	0.99255	0.99257	0.999987	18891	0	-0.81725
SOD2	4	0.00050361	0.0018485	0.490718	72	4	-1.0103	0.9659	0.96595	0.999987	18249	0	-1.0103
TWISTNB	4	0.00053985	0.001979	0.511573	73	3	-0.80816	0.15532	0.15514	0.999987	2629	0	-0.80816
RNASE11	4	0.00054133	0.0019806	0.511573	74	4	-0.74692	0.959	0.95902	0.999987	18075	0	-0.74692
OXER1	4	0.00055101	0.0020158	0.513729	75	2	-0.10158	0.29754	0.29706	0.999987	5076	0	-0.10158
TPX2	4	0.00056069	0.0020572	0.517392	76	3	-0.68427	0.43852	0.43826	0.999987	7609	0	-0.68427
CHST2	4	0.00059066	0.0021619	0.519399	77	4	-0.54065	0.99941	0.99942	0.999987	19091	0	-0.54065
B9D2	4	0.00059145	0.0021655	0.519399	78	4	-0.37997	0.99941	0.99942	0.999987	19090	0	-0.37997
FCRL6	4	0.00059797	0.0021878	0.519399	79	3	-0.92285	0.17267	0.17246	0.999987	2925	0	-0.92285
PSTK	4	0.00061449	0.0022494	0.519399	80	3	-0.64772	0.024571	0.027304	0.831029	628	1	-0.64772
JKAMP	4	0.00061591	0.0022546	0.519399	81	4	-0.59145	0.99938	0.9994	0.999987	19089	0	-0.59145
NKX2-1	4	0.00062971	0.0022996	0.519399	82	3	-0.54524	0.8886	0.88856	0.999987	16574	0	-0.54524
RIPPLY2	4	0.00062971	0.0022996	0.519399	83	3	-0.2959	0.089595	0.089546	0.999987	1562	1	-0.2959
GPC1	4	0.00063774	0.0023297	0.519399	84	4	-0.40988	0.99936	0.99937	0.999987	19088	0	-0.40988
KMT2C	4	0.00064033	0.0023369	0.519399	85	3	-0.74302	0.10041	0.1002	0.999987	1724	1	-0.74302
CNOT6	4	0.00064038	0.0023369	0.519399	86	4	-0.64079	0.99936	0.99937	0.999987	19087	0	-0.64079
ARMC8	4	0.00065762	0.0023975	0.526744	87	4	-0.66485	0.98457	0.98456	0.999987	18689	0	-0.66485
TEX264	4	0.00067895	0.0024773	0.538085	88	3	-0.65005	0.92489	0.92503	0.999987	17375	0	-0.65005
SNRPC	4	0.00070004	0.0025524	0.539072	89	4	-0.8476	0.9993	0.99931	0.999987	19086	0	-0.8476
MSL1	4	0.0007084	0.0025877	0.539072	90	2	-0.15815	0.30823	0.30775	0.999987	5261	0	-0.15815
FDXR	4	0.0007128	0.0026084	0.539072	91	3	-1.0042	0.32533	0.32483	0.999987	5554	0	-1.0042
WNT11	4	0.00071425	0.002613	0.539072	92	3	-0.75608	0.9124	0.91239	0.999987	17108	0	-0.75608
PMVK	4	0.00071887	0.0026229	0.539072	93	3	-1.0195	0.80261	0.80251	0.999987	14751	0	-1.0195
ROMO1	4	0.00076086	0.002771	0.563461	94	4	-0.31641	0.93962	0.93974	0.999987	17693	0	-0.31641
COX4I1	4	0.00078129	0.0028404	0.566574	95	4	-0.8395	0.99922	0.99922	0.999987	19085	0	-0.8395
PLEKHA4	4	0.00078335	0.0028456	0.566574	96	3	-0.90504	0.55801	0.55746	0.999987	9808	0	-0.90504
RBM15	4	0.00079538	0.0028871	0.568607	97	3	-0.82878	0.82173	0.82167	0.999987	15157	0	-0.82878
HIST2H3C	4	0.00081331	0.0029446	0.568607	98	2	0.028913	0.69111	0.69095	0.999987	12419	0	0.028913
FAM210A	4	0.00081375	0.0029451	0.568607	99	3	-0.57337	0.4508	0.45052	0.999987	7826	0	-0.57337
RHOXF2	4	0.00082843	0.0029974	0.572921	100	4	-0.48952	0.99917	0.99917	0.999987	19084	0	-0.48952
TOMM6	4	0.00084608	0.0030658	0.579302	101	3	-0.82015	0.86125	0.86106	0.999987	15996	0	-0.82015
ADRA1D	4	0.00086577	0.0031398	0.579302	102	3	-0.27101	0.56654	0.56604	0.999987	9971	0	-0.27101
BAP1	4	0.00086738	0.0031476	0.579302	103	4	-0.71265	0.94478	0.94483	0.999987	17782	0	-0.71265
UGT2A3	4	0.00087439	0.0031735	0.579302	104	4	-0.8882	0.98197	0.98199	0.999987	18614	0	-0.8882
VANGL1	4	0.00087634	0.0031823	0.579302	105	4	-0.637	0.99912	0.99912	0.999987	19083	0	-0.637
SLC25A32	4	0.00089548	0.003246	0.581348	106	4	-0.49695	0.9991	0.9991	0.999987	19082	0	-0.49695
ABHD10	4	0.0009256	0.0033517	0.581348	107	4	-0.93379	0.99049	0.99048	0.999987	18845	0	-0.93379
CLUH	4	0.00094105	0.0034035	0.581348	108	4	-0.75909	0.99478	0.99479	0.999987	18965	0	-0.75909
UTF1	4	0.00094445	0.0034139	0.581348	109	2	-0.29018	0.73576	0.73535	0.999987	13352	0	-0.29018
PRDX1	4	0.00094445	0.0034139	0.581348	110	2	-0.37545	0.78496	0.78481	0.999987	14391	0	-0.37545
HADHB	4	0.00094702	0.0034232	0.581348	111	4	-0.85639	0.96613	0.9662	0.999987	18254	0	-0.85639
STAG2	4	0.00095077	0.0034403	0.581348	112	2	-0.43721	0.65083	0.65069	0.999987	11621	0	-0.43721
FBXL6	4	0.00096138	0.0034791	0.581348	113	3	-0.72328	0.66224	0.66204	0.999987	11842	0	-0.72328
FCRL3	4	0.000973	0.0035175	0.581348	114	4	-0.68875	0.99903	0.99902	0.999987	19081	0	-0.68875
ARSE	4	0.00098112	0.0035397	0.581348	115	4	-0.61672	0.99902	0.99902	0.999987	19080	0	-0.61672
SLC38A2	4	0.00099013	0.0035786	0.581348	116	2	-0.39551	0.14283	0.14259	0.999987	2425	0	-0.39551
FOXM1	4	0.00099311	0.0035884	0.581348	117	4	-0.74356	0.99111	0.99112	0.999987	18859	0	-0.74356
TSEN15	4	0.0009934	0.0035889	0.581348	118	4	-0.79247	0.99901	0.999	0.999987	19079	0	-0.79247
CCDC169	4	0.0010038	0.0036283	0.582786	119	4	-0.49103	0.98608	0.98607	0.999987	18721	0	-0.49103
LIPG	4	0.0010231	0.0036936	0.584363	120	3	-0.15596	0.8816	0.88156	0.999987	16422	0	-0.15596
ARFGAP2	4	0.001024	0.0036993	0.584363	121	4	-0.59962	0.99898	0.99897	0.999987	19077	0	-0.59962
THAP9	4	0.0010411	0.0037635	0.589636	122	4	-0.56794	0.99896	0.99895	0.999987	19076	0	-0.56794
KRT84	4	0.0010537	0.0038189	0.593456	123	3	-0.83649	0.37879	0.37834	0.999987	6488	0	-0.83649
B3GAT1	4	0.0010683	0.0038707	0.596317	124	4	-0.28586	0.99893	0.99892	0.999987	19075	0	-0.28586
GATA1	4	0.0010756	0.0038997	0.596317	125	4	-0.62249	0.99127	0.99129	0.999987	18863	0	-0.62249
SCAI	4	0.0011182	0.004051	0.601839	126	4	-0.77153	0.96186	0.96189	0.999987	18149	0	-0.77153
TFAM	4	0.0011235	0.004066	0.601839	127	4	-0.94781	0.99396	0.99401	0.999987	18937	0	-0.94781
SETD8	4	0.001128	0.0040784	0.601839	128	2	-0.074674	0.26401	0.26372	0.999987	4470	0	-0.074674
HNRNPUL2	4	0.0011307	0.0040873	0.601839	129	4	-0.78325	0.99887	0.99885	0.999987	19073	0	-0.78325
PIGR	4	0.0011405	0.0041256	0.601839	130	3	-0.71543	0.89115	0.8911	0.999987	16620	0	-0.71543
KDM6A	4	0.0011417	0.0041308	0.601839	131	4	-0.53775	0.99886	0.99884	0.999987	19072	0	-0.53775
ARMCX4	4	0.0011555	0.004181	0.601839	132	3	-0.82861	0.78322	0.78306	0.999987	14348	0	-0.82861
AKAP7	4	0.0011578	0.0041877	0.601839	133	4	-0.35855	0.99884	0.99882	0.999987	19071	0	-0.35855
ELAVL1	4	0.0011813	0.0042665	0.605684	134	4	-0.7907	0.95859	0.95861	0.999987	18063	0	-0.7907
CHCHD1	4	0.0011846	0.0042779	0.605684	135	4	-0.7735	0.96743	0.96747	0.999987	18287	0	-0.7735
CLPX	4	0.0012087	0.0043665	0.612163	136	4	-0.77609	0.99879	0.99877	0.999987	19070	0	-0.77609
QRSL1	4	0.0012164	0.0043877	0.612163	137	4	-0.87117	0.99562	0.99561	0.999987	18983	0	-0.87117
FAM193A	4	0.001251	0.0045053	0.618989	138	4	-0.49406	0.98503	0.98502	0.999987	18701	0	-0.49406
OR11H1	4	0.0012591	0.0045338	0.618989	139	4	-0.43919	0.98448	0.98447	0.999987	18686	0	-0.43919
CXCL6	4	0.0012591	0.0045338	0.618989	140	4	-0.21933	0.99769	0.9977	0.999987	19041	0	-0.21933
SYT6	4	0.0012808	0.0046084	0.62471	141	3	-0.53143	0.75783	0.75762	0.999987	13802	0	-0.53143
AICDA	3	0.0016441	0.0046508	0.626028	164	3	-0.52238	0.99836	0.9984	0.999987	19063	0	-0.52238
CPT1B	4	0.001316	0.0047244	0.629641	142	4	-0.79144	0.97622	0.97642	0.999987	18473	0	-0.79144
EFNA5	4	0.0013217	0.0047436	0.629641	143	3	-0.65006	0.81012	0.81004	0.999987	14905	0	-0.65006
KCNE2	4	0.0013378	0.0047995	0.632673	144	2	0.011031	0.2834	0.28307	0.999987	4813	0	0.011031
TTC9B	4	0.0013902	0.0049751	0.650401	145	2	-0.22387	0.26964	0.26928	0.999987	4575	0	-0.22387
C19orf25	4	0.0013971	0.005002	0.650401	146	4	-0.58733	0.9986	0.99857	0.999987	19069	0	-0.58733
OR2T29	4	0.0014426	0.00516	0.657533	147	3	-0.26818	0.44355	0.44333	0.999987	7698	0	-0.26818
SPATA31D4	4	0.0014533	0.0051911	0.657533	148	4	-0.32514	0.99855	0.99852	0.999987	19068	0	-0.32514
OXSM	4	0.0014564	0.0052015	0.657533	149	4	-0.67567	0.99854	0.99851	0.999987	19067	0	-0.67567
MEMO1	4	0.0014578	0.0052072	0.657533	150	2	-0.35956	0.18873	0.18851	0.999987	3176	0	-0.35956
IRF8	4	0.0014649	0.0052325	0.657533	151	4	-0.54743	0.98877	0.98876	0.999987	18797	0	-0.54743
TRMT61B	4	0.0014785	0.0052771	0.657533	152	4	-0.97263	0.99739	0.99738	0.999987	19027	0	-0.97263
LOC158434	4	0.0014951	0.0053315	0.657533	153	3	-0.49451	0.4043	0.40406	0.999987	6985	0	-0.49451
PPDPF	4	0.0015025	0.0053605	0.657533	154	4	-0.5647	0.9874	0.98737	0.999987	18748	0	-0.5647
ADAMTS7	4	0.0015119	0.0053993	0.657533	155	3	-0.88422	0.84594	0.84579	0.999987	15683	0	-0.88422
NDUFAF4	4	0.0015127	0.0054009	0.657533	156	3	-0.75218	0.78711	0.78697	0.999987	14434	0	-0.75218
CD37	4	0.0015283	0.0054605	0.660578	157	3	-0.65587	0.89327	0.89319	0.999987	16674	0	-0.65587
AGAP9	4	0.0015475	0.0055195	0.663522	158	2	-0.2477	0.13674	0.13649	0.999987	2324	0	-0.2477
MEST	4	0.001577	0.0056252	0.671116	159	4	-0.24944	0.99842	0.9984	0.999987	19066	0	-0.24944
FAM179B	4	0.0016325	0.0058386	0.671116	160	4	-0.29673	0.99837	0.99835	0.999987	19065	0	-0.29673
PARP9	4	0.0016371	0.0058526	0.671116	161	4	-0.67845	0.99653	0.99657	0.999987	19008	0	-0.67845
GSR	4	0.0016371	0.0058526	0.671116	162	4	-0.83587	0.98801	0.98802	0.999987	18771	0	-0.83587
CLK1	4	0.0016409	0.0058635	0.671116	163	4	-0.46803	0.99836	0.99834	0.999987	19064	0	-0.46803
ACTN3	4	0.0016482	0.0058852	0.671116	165	4	-0.6807	0.99835	0.99833	0.999987	19062	0	-0.6807
WDR46	4	0.0016523	0.0058987	0.671116	166	2	-0.12286	0.28323	0.28292	0.999987	4810	0	-0.12286
PTK6	4	0.0016523	0.0058987	0.671116	167	3	-0.65745	0.080165	0.080346	0.999987	1403	1	-0.65745
RDH11	4	0.0016523	0.0058987	0.671116	168	4	-0.50663	0.95152	0.95158	0.999987	17918	0	-0.50663
CCDC175	4	0.0016658	0.0059417	0.672008	169	4	-0.49207	0.99833	0.99832	0.999987	19061	0	-0.49207
NLRP13	4	0.0017	0.0060644	0.676824	170	2	-0.39846	0.64041	0.64027	0.999987	11405	0	-0.39846
NACAD	4	0.0017169	0.0061188	0.676824	171	3	-0.7479	0.92757	0.92773	0.999987	17444	0	-0.7479
CLDN14	4	0.0017169	0.0061188	0.676824	172	3	-0.8584	0.64829	0.64817	0.999987	11570	0	-0.8584
PTBP3	4	0.0017257	0.0061577	0.676824	173	4	-0.48574	0.99827	0.99826	0.999987	19060	0	-0.48574
PLEKHG5	4	0.0017266	0.0061613	0.676824	174	4	-0.66405	0.99827	0.99826	0.999987	19059	0	-0.66405
TMEM110	4	0.0017572	0.0062618	0.683932	175	2	-0.086903	0.87183	0.87177	0.999987	16200	0	-0.086903
B3GNT9	4	0.0017821	0.0063509	0.685546	176	4	-0.59169	0.99822	0.99821	0.999987	19058	0	-0.59169
CENPW	4	0.0018096	0.0064302	0.685546	177	3	-0.24501	0.48186	0.48167	0.999987	8400	0	-0.24501
DCN	4	0.0018156	0.0064472	0.685546	178	4	-0.67816	0.99818	0.99818	0.999987	19057	0	-0.67816
CPEB4	4	0.0018454	0.0065736	0.685546	179	4	-0.67724	0.97558	0.97576	0.999987	18460	0	-0.67724
RASGRF2	4	0.0018616	0.0066244	0.685546	180	4	-0.64231	0.99528	0.99528	0.999987	18975	0	-0.64231
MYH7B	4	0.001862	0.006627	0.685546	181	3	-0.43304	0.30781	0.3073	0.999987	5255	0	-0.43304
IGFBP6	4	0.0018662	0.0066425	0.685546	182	4	-0.83793	0.97677	0.97698	0.999987	18489	0	-0.83793
MYO18B	4	0.0018672	0.0066477	0.685546	183	4	-0.86122	0.99813	0.99812	0.999987	19056	0	-0.86122
ZNF808	4	0.0018711	0.0066601	0.685546	184	3	-0.6237	0.83813	0.83801	0.999987	15512	0	-0.6237
HSPB1	4	0.0018747	0.0066721	0.685546	185	4	-0.60219	0.99813	0.99812	0.999987	19055	0	-0.60219
CETP	4	0.0018808	0.0066917	0.685546	186	3	-0.73019	0.83281	0.83278	0.999987	15412	0	-0.73019
MRPS6	4	0.0018943	0.0067523	0.685546	187	4	-0.86818	0.95866	0.95867	0.999987	18066	0	-0.86818
KDELR1	4	0.0019144	0.0068275	0.685546	188	3	-0.36991	0.77019	0.76995	0.999987	14065	0	-0.36991
TMEM160	4	0.0019396	0.0069114	0.685546	189	3	-0.9019	0.89305	0.89296	0.999987	16667	0	-0.9019
CDYL	4	0.0019403	0.0069119	0.685546	190	4	-0.69341	0.96553	0.96557	0.999987	18237	0	-0.69341
RPL34	4	0.0019465	0.0069326	0.685546	191	2	-0.35981	0.17753	0.17729	0.999987	3000	0	-0.35981
BOK	4	0.001952	0.0069544	0.685546	192	4	-0.57707	0.99684	0.99688	0.999987	19018	0	-0.57707
MSL2	4	0.0019604	0.0069808	0.685546	193	4	-0.59878	0.98278	0.9828	0.999987	18638	0	-0.59878
SEMA4A	4	0.0019668	0.0070067	0.685546	194	4	-0.5608	0.96809	0.96815	0.999987	18300	0	-0.5608
KIAA1324	4	0.0019809	0.007058	0.685546	195	4	-0.38727	0.99802	0.99801	0.999987	19053	0	-0.38727
ZNF687	4	0.0019859	0.0070771	0.685546	196	3	-0.64524	0.75342	0.75322	0.999987	13705	0	-0.64524
CDH5	4	0.001994	0.0071072	0.685546	197	4	-0.42347	0.99801	0.998	0.999987	19052	0	-0.42347
IBSP	4	0.0020182	0.0072009	0.685546	198	4	-0.40342	0.97581	0.97599	0.999987	18462	0	-0.40342
TTC31	4	0.0020193	0.0072035	0.685546	199	2	0.39467	0.13156	0.1313	0.999987	2239	0	0.39467
PAX1	4	0.0020212	0.0072071	0.685546	200	4	-0.37388	0.99798	0.99798	0.999987	19051	0	-0.37388
TAGAP	4	0.0020233	0.0072165	0.685546	201	3	-0.70766	0.9138	0.9138	0.999987	17134	0	-0.70766
TCTEX1D2	4	0.0020309	0.007245	0.685546	202	4	-0.58483	0.99797	0.99797	0.999987	19050	0	-0.58483
P2RX1	4	0.0020717	0.0073993	0.692517	203	2	0.15272	0.05808	0.058966	0.999987	1091	1	0.15272
PCDHGA8	4	0.0020809	0.0074263	0.692517	204	4	-0.38798	0.99792	0.99792	0.999987	19049	0	-0.38798
MECR	4	0.0020844	0.0074377	0.692517	205	4	-0.65852	0.97036	0.97043	0.999987	18349	0	-0.65852
WNT3A	4	0.0020907	0.0074636	0.692517	206	4	-0.57902	0.9833	0.98331	0.999987	18660	0	-0.57902
MAX	4	0.0021073	0.0075262	0.693612	207	2	-0.52828	0.76713	0.7669	0.999987	13998	0	-0.52828
TMEM238	4	0.0021241	0.007591	0.693612	208	4	-0.51852	0.95741	0.95741	0.999987	18031	0	-0.51852
VIP	4	0.0021291	0.0076138	0.693612	209	3	-0.72475	0.67144	0.67133	0.999987	12048	0	-0.72475
KIF7	4	0.0021336	0.0076205	0.693612	210	3	-0.72208	0.38811	0.38775	0.999987	6665	0	-0.72208
USP17L20	4	0.0021765	0.0077806	0.701425	211	3	-0.60822	0.43852	0.43826	0.999987	7610	0	-0.60822
EIF4A3	4	0.0021886	0.0078272	0.701425	212	2	0.088572	0.0020944	0.0040344	0.447104	172	2	0.088572
GSTT2B	4	0.0021983	0.007864	0.701425	213	4	-0.28413	0.9978	0.9978	0.999987	19048	0	-0.28413
VN1R4	4	0.0022248	0.007965	0.701425	214	4	-0.36156	0.99778	0.99778	0.999987	19047	0	-0.36156
TCERG1	4	0.0022313	0.007994	0.701425	215	4	-0.73899	0.97605	0.97625	0.999987	18467	0	-0.73899
ZMYM6	4	0.0022353	0.0080085	0.701425	216	4	-0.73325	0.95285	0.95291	0.999987	17941	0	-0.73325
GIPC3	4	0.002247	0.0080458	0.701425	217	4	-0.64888	0.96905	0.96909	0.999987	18327	0	-0.64888
PIEZO1	4	0.0022559	0.0080789	0.701425	218	4	-0.38428	0.99774	0.99775	0.999987	19046	0	-0.38428
GNB4	4	0.0022592	0.0080883	0.701425	219	4	-0.37797	0.99774	0.99775	0.999987	19045	0	-0.37797
SIRT6	4	0.0022602	0.0080929	0.701425	220	4	-0.60769	0.99774	0.99775	0.999987	19044	0	-0.60769
KLF14	4	0.0022646	0.00811	0.701425	221	4	-0.45151	0.99774	0.99774	0.999987	19043	0	-0.45151
ZFP3	4	0.0022804	0.0081634	0.702859	222	4	-0.36763	0.99772	0.99772	0.999987	19042	0	-0.36763
SMPDL3A	4	0.0023396	0.0083706	0.711563	223	4	-0.28225	0.99766	0.99765	0.999987	19040	0	-0.28225
OTOP1	4	0.0023671	0.0084638	0.711563	224	4	-0.29474	0.99763	0.99763	0.999987	19039	0	-0.29474
MRPS36	4	0.002377	0.0084964	0.711563	225	3	-0.77523	0.37567	0.37519	0.999987	6424	0	-0.77523
SALL2	4	0.0023861	0.0085317	0.711563	226	3	-0.62274	0.82393	0.8239	0.999987	15200	0	-0.62274
RFPL4A	4	0.0024031	0.0085824	0.711563	227	4	-0.49827	0.9976	0.99759	0.999987	19038	0	-0.49827
KCNH2	4	0.0024199	0.0086415	0.711563	228	3	-0.67635	0.28016	0.27984	0.999987	4754	0	-0.67635
MLH3	4	0.0024366	0.0087042	0.711563	229	4	-0.46957	0.99756	0.99755	0.999987	19037	0	-0.46957
MCRS1	4	0.0024385	0.0087093	0.711563	230	3	-0.295	0.34706	0.34652	0.999987	5943	0	-0.295
CFAP44	4	0.0024418	0.0087192	0.711563	231	4	-0.47352	0.99756	0.99755	0.999987	19036	0	-0.47352
PTEN	4	0.00246	0.008785	0.711563	232	4	-0.54471	0.99754	0.99753	0.999987	19035	0	-0.54471
AURKAIP1	4	0.0024631	0.0087901	0.711563	233	4	-0.82652	0.96725	0.96728	0.999987	18281	0	-0.82652
PPP1R15A	4	0.0024724	0.0088212	0.711563	234	4	-0.82087	0.9918	0.99182	0.999987	18876	0	-0.82087
PHF20	4	0.0024866	0.0088725	0.711563	235	3	-0.62509	0.56391	0.56343	0.999987	9925	0	-0.62509
FAM127B	4	0.0024908	0.0088891	0.711563	236	4	-0.40091	0.98196	0.98199	0.999987	18613	0	-0.40091
TMED9	4	0.0024976	0.0089088	0.711563	237	4	-0.59991	0.9549	0.95492	0.999987	17980	0	-0.59991
DOK6	4	0.0025052	0.0089274	0.711563	238	4	-0.42126	0.99749	0.99748	0.999987	19034	0	-0.42126
TMEM221	4	0.0025143	0.0089559	0.711563	239	4	-0.39422	0.99749	0.99747	0.999987	19033	0	-0.39422
DDIT3	4	0.0025359	0.009031	0.711563	240	4	-0.52173	0.99746	0.99745	0.999987	19032	0	-0.52173
RASSF2	4	0.0025432	0.0090523	0.711563	241	1	0.37464	0.38044	0.37997	0.999987	6519	0	0.37464
GEMIN6	4	0.0025594	0.0091077	0.711563	242	4	-0.86466	0.99744	0.99743	0.999987	19031	0	-0.86466
ARID1A	4	0.0025615	0.0091129	0.711563	243	4	-0.41928	0.99744	0.99743	0.999987	19030	0	-0.41928
MBD4	4	0.0025627	0.009116	0.711563	244	4	-0.31263	0.99744	0.99743	0.999987	19029	0	-0.31263
IL2	4	0.0025697	0.0091356	0.711563	245	3	-0.59432	0.64966	0.64952	0.999987	11596	0	-0.59432
COX17	4	0.002578	0.0091579	0.711563	246	3	-0.68952	0.30839	0.30791	0.999987	5264	0	-0.68952
CPSF6	4	0.0025956	0.0092247	0.712931	247	4	-0.3214	0.96712	0.96716	0.999987	18277	0	-0.3214
SLC39A3	4	0.0026015	0.0092501	0.712931	248	4	-0.38481	0.9974	0.99739	0.999987	19028	0	-0.38481
MPC1	4	0.0026207	0.0093159	0.713637	249	3	-0.46215	0.90742	0.90742	0.999987	17000	0	-0.46215
SPATA21	4	0.0026459	0.0093946	0.713637	250	3	-0.65488	0.68553	0.68541	0.999987	12315	0	-0.65488
MRPL46	4	0.002648	0.0094024	0.713637	251	1	0.14744	0.74762	0.74731	0.999987	13587	0	0.14744
SLC25A18	4	0.0026499	0.0094086	0.713637	252	3	-0.72056	0.90781	0.90781	0.999987	17009	0	-0.72056
ACTN1	4	0.0027004	0.0095682	0.722285	253	3	-0.12546	0.75743	0.75723	0.999987	13794	0	-0.12546
RBMXL1	4	0.0027083	0.0095982	0.722285	254	4	-0.42563	0.99729	0.99728	0.999987	19026	0	-0.42563
MTG1	4	0.0027272	0.0096578	0.723759	255	4	-0.71309	0.99545	0.99545	0.999987	18980	0	-0.71309
LPL	4	0.0027354	0.0096935	0.723759	256	4	-0.6956	0.99359	0.99362	0.999987	18926	0	-0.6956
PRODH2	4	0.0027772	0.0098422	0.730979	257	4	-0.50145	0.99722	0.99722	0.999987	19025	0	-0.50145
CCNE1	4	0.0027832	0.0098676	0.730979	258	4	-0.3778	0.99722	0.99722	0.999987	19024	0	-0.3778
CDC42SE1	4	0.0027994	0.0099204	0.730979	259	2	-0.4515	0.79307	0.79296	0.999987	14565	0	-0.4515
USF2	4	0.0028051	0.0099432	0.730979	260	2	-0.2435	0.1397	0.13952	0.999987	2371	0	-0.2435
SEMG1	4	0.0028283	0.010025	0.731596	261	4	-0.21814	0.99717	0.99717	0.999987	19023	0	-0.21814
WDR27	4	0.0028294	0.010028	0.731596	262	4	-0.62645	0.96814	0.96821	0.999987	18303	0	-0.62645
PSMC6	4	0.0028575	0.010126	0.73593	263	1	0.52045	0.18968	0.18946	0.999987	3192	0	0.52045
SYNGR3	4	0.0029033	0.010277	0.740434	264	4	-0.82851	0.99455	0.99457	0.999987	18955	0	-0.82851
LBP	4	0.0029099	0.010304	0.740434	265	3	-0.29504	0.49739	0.49706	0.999987	8681	0	-0.29504
LUZP1	4	0.0029103	0.010304	0.740434	266	4	-0.37599	0.99709	0.99711	0.999987	19022	0	-0.37599
OR2T33	4	0.0029465	0.010438	0.745604	267	3	-0.43645	0.59127	0.59099	0.999987	10443	0	-0.43645
SLC35B2	4	0.0029623	0.010489	0.745604	268	1	0.33147	0.50223	0.50194	0.999987	8773	0	0.33147
HNF4G	4	0.0029698	0.010514	0.745604	269	4	-0.59749	0.9881	0.9881	0.999987	18774	0	-0.59749
RNF24	4	0.0030068	0.010648	0.745604	270	3	-0.61823	0.25222	0.252	0.999987	4258	0	-0.61823
SLC1A5	4	0.0030068	0.010648	0.745604	271	4	-0.63551	0.98835	0.98835	0.999987	18784	0	-0.63551
PRKRIR	4	0.0030146	0.010668	0.745604	272	3	-0.2978	0.29385	0.29334	0.999987	5012	0	-0.2978
ASB3	4	0.0030627	0.010818	0.745604	273	2	-0.39011	0.19638	0.19612	0.999987	3308	0	-0.39011
OR10A4	4	0.003067	0.010833	0.745604	274	3	-0.225	0.43533	0.43511	0.999987	7554	0	-0.225
SNX27	4	0.0030834	0.010892	0.745604	275	4	-0.72401	0.97543	0.9756	0.999987	18457	0	-0.72401
CNOT3	4	0.0031112	0.010991	0.745604	276	2	-0.24313	0.038075	0.03996	0.912529	837	1	-0.24313
LRRC30	4	0.0031113	0.010991	0.745604	277	4	-0.36065	0.99689	0.99691	0.999987	19021	0	-0.36065
KLF7	4	0.003113	0.010997	0.745604	278	4	-0.41559	0.99689	0.99691	0.999987	19020	0	-0.41559
FAM101A	4	0.0031194	0.011018	0.745604	279	2	0.079216	0.50522	0.50486	0.999987	8825	0	0.079216
METTL4	4	0.0031268	0.011047	0.745604	280	3	-0.54607	0.76658	0.76633	0.999987	13989	0	-0.54607
IFT122	4	0.0031411	0.011101	0.745604	281	4	-0.72855	0.99686	0.99689	0.999987	19019	0	-0.72855
RAD54L	4	0.0031733	0.011226	0.745604	282	4	-0.7067	0.99244	0.99246	0.999987	18888	0	-0.7067
CAND1	4	0.00318	0.011249	0.745604	283	4	-0.44848	0.99682	0.99685	0.999987	19017	0	-0.44848
KRTAP12-2	4	0.0031846	0.011267	0.745604	284	3	-0.44313	0.89371	0.89363	0.999987	16684	0	-0.44313
RB1	4	0.0031853	0.01127	0.745604	285	4	-0.23531	0.99681	0.99685	0.999987	19016	0	-0.23531
MYOM1	4	0.0031986	0.011313	0.745604	286	2	-0.20421	0.65385	0.65366	0.999987	11676	0	-0.20421
SPICE1	4	0.0032074	0.01134	0.745604	287	4	-0.73333	0.97699	0.97719	0.999987	18496	0	-0.73333
NKRF	4	0.0032177	0.011372	0.745604	288	4	-0.72251	0.99601	0.996	0.999987	18994	0	-0.72251
FOXRED1	4	0.0032241	0.011394	0.745604	289	4	-0.7407	0.98358	0.98356	0.999987	18668	0	-0.7407
OR9Q1	4	0.0032377	0.011437	0.745604	290	4	-0.59723	0.99676	0.9968	0.999987	19015	0	-0.59723
PAXIP1	4	0.003241	0.011449	0.745604	291	4	-0.54968	0.95915	0.95917	0.999987	18081	0	-0.54968
MKRN1	4	0.0032469	0.011478	0.745604	292	4	-0.39542	0.99675	0.99678	0.999987	19014	0	-0.39542
DARS2	4	0.0032612	0.011533	0.745604	293	4	-0.47587	0.99674	0.99677	0.999987	19013	0	-0.47587
C4orf22	4	0.0032695	0.011563	0.745604	294	4	-0.30071	0.99673	0.99676	0.999987	19012	0	-0.30071
C8orf76	4	0.0032765	0.011587	0.745604	295	3	-0.37678	0.27453	0.27419	0.999987	4659	0	-0.37678
SERPINB5	4	0.003281	0.011598	0.745604	296	4	-0.37495	0.99672	0.99675	0.999987	19011	0	-0.37495
VSIG8	4	0.0032909	0.011628	0.745604	297	3	-0.51059	0.45786	0.45767	0.999987	7950	0	-0.51059
PPTC7	4	0.0032918	0.011631	0.745604	298	4	-0.92651	0.99671	0.99674	0.999987	19010	0	-0.92651
FEZF1	4	0.0033019	0.011663	0.745604	299	3	-0.66523	0.8531	0.85297	0.999987	15821	0	-0.66523
CRIP3	4	0.0033159	0.011707	0.745891	300	3	-0.56659	0.38381	0.3834	0.999987	6579	0	-0.56659
METTL20	4	0.0033509	0.011825	0.748885	301	3	-0.55852	0.88347	0.88343	0.999987	16462	0	-0.55852
NUAK1	4	0.0033532	0.011832	0.748885	302	4	-0.18635	0.99665	0.99668	0.999987	19009	0	-0.18635
ELF2	4	0.0033807	0.011922	0.750647	303	4	-0.65079	0.99394	0.99398	0.999987	18936	0	-0.65079
SELO	4	0.0034025	0.011996	0.750647	304	4	-0.71776	0.96615	0.96621	0.999987	18255	0	-0.71776
HIST1H2AB	4	0.003407	0.012017	0.750647	305	3	-0.78329	0.88023	0.8802	0.999987	16391	0	-0.78329
PFKL	4	0.0034074	0.012017	0.750647	306	3	-0.12493	0.2022	0.20188	0.999987	3414	0	-0.12493
DNMT3A	4	0.0034461	0.012145	0.75265	307	4	-0.45896	0.97469	0.97483	0.999987	18440	0	-0.45896
RNF207	4	0.0034542	0.012172	0.75265	308	4	-0.53423	0.97177	0.97189	0.999987	18380	0	-0.53423
CLPP	4	0.0034617	0.012205	0.75265	309	4	-0.71615	0.98553	0.98551	0.999987	18707	0	-0.71615
HES3	4	0.003471	0.012238	0.75265	310	4	-0.65884	0.99653	0.99656	0.999987	19007	0	-0.65884
CYSTM1	4	0.0034821	0.012278	0.75265	311	3	-0.36243	0.81255	0.81248	0.999987	14961	0	-0.36243
PROX1	4	0.0034859	0.012286	0.75265	312	2	-0.38625	0.12697	0.12672	0.999987	2167	0	-0.38625
MCHR1	4	0.0035033	0.012347	0.754009	313	4	-0.32331	0.9965	0.99653	0.999987	19006	0	-0.32331
RABGGTA	4	0.0035673	0.012551	0.764032	314	4	-0.93265	0.99643	0.99646	0.999987	19005	0	-0.93265
LRPPRC	4	0.0035906	0.012627	0.766227	315	3	-0.37838	0.23433	0.23417	0.999987	3958	0	-0.37838
SPATA4	4	0.0036229	0.012743	0.770789	316	4	-0.67333	0.93905	0.93913	0.999987	17683	0	-0.67333
ZNF710	4	0.0036429	0.012818	0.772855	317	2	0.016137	0.30488	0.3044	0.999987	5204	0	0.016137
SERPIND1	4	0.0036722	0.012913	0.776185	318	4	-0.34655	0.99633	0.99635	0.999987	19004	0	-0.34655
MAST3	4	0.0036981	0.013006	0.778295	319	4	-0.58923	0.9963	0.99632	0.999987	19003	0	-0.58923
CCDC58	4	0.0037063	0.01303	0.778295	320	4	-0.60004	0.96294	0.96297	0.999987	18176	0	-0.60004
C1orf43	4	0.003729	0.013104	0.779279	321	3	-0.65514	0.46574	0.46552	0.999987	8095	0	-0.65514
ZNF844	4	0.0037709	0.013243	0.779279	322	3	-0.43336	0.92043	0.92055	0.999987	17284	0	-0.43336
SMC3	4	0.0037738	0.013257	0.779279	323	3	-0.37229	0.71755	0.71729	0.999987	12967	0	-0.37229
HIST3H3	4	0.0037738	0.013257	0.779279	324	4	-0.45581	0.95931	0.95934	0.999987	18083	0	-0.45581
TLR6	4	0.0038084	0.013358	0.779279	325	4	-0.23166	0.99619	0.9962	0.999987	19002	0	-0.23166
TAS2R7	4	0.0038338	0.01345	0.779279	326	4	-0.41296	0.99617	0.99617	0.999987	19000	0	-0.41296
RNF146	4	0.0038338	0.01345	0.779279	327	4	-0.34594	0.99617	0.99617	0.999987	18999	0	-0.34594
NINL	4	0.0038338	0.01345	0.779279	328	4	-0.5224	0.99617	0.99617	0.999987	19001	0	-0.5224
GPR75-ASB3	4	0.0038483	0.013497	0.779279	329	4	-0.47522	0.99615	0.99616	0.999987	18998	0	-0.47522
PPT2	4	0.0038523	0.013509	0.779279	330	3	-0.23341	0.56625	0.56573	0.999987	9965	0	-0.23341
FGGY	4	0.0038581	0.013524	0.779279	331	4	-0.35553	0.99614	0.99615	0.999987	18997	0	-0.35553
UNG	4	0.0038744	0.013573	0.779279	332	4	-0.71865	0.97217	0.97231	0.999987	18387	0	-0.71865
SETD1B	4	0.0038756	0.013576	0.779279	333	4	-0.32803	0.99612	0.99613	0.999987	18996	0	-0.32803
C3orf20	4	0.0038976	0.013647	0.779474	334	4	-0.35952	0.9961	0.9961	0.999987	18995	0	-0.35952
TOMM40	4	0.0039016	0.013661	0.779474	335	3	-0.6505	0.69002	0.68985	0.999987	12400	0	-0.6505
WDR38	4	0.003957	0.013842	0.783448	336	2	0.041204	0.61167	0.6114	0.999987	10845	0	0.041204
ATP6V1B1	4	0.0039658	0.013878	0.783448	337	4	-0.57933	0.96741	0.96745	0.999987	18286	0	-0.57933
C15orf52	4	0.004005	0.014022	0.783448	338	4	-0.76671	0.95046	0.95051	0.999987	17895	0	-0.76671
KIAA2018	4	0.0040069	0.014029	0.783448	339	4	-0.59982	0.99599	0.99598	0.999987	18993	0	-0.59982
MBD3L4	4	0.0040093	0.014041	0.783448	340	3	-0.60823	0.80422	0.80413	0.999987	14779	0	-0.60823
C1S	4	0.0040109	0.014047	0.783448	341	2	-0.39904	0.33039	0.32991	0.999987	5646	0	-0.39904
TSGA10	4	0.0040194	0.014078	0.783448	342	4	-0.5265	0.99598	0.99597	0.999987	18992	0	-0.5265
LARGE	4	0.0040396	0.014139	0.783448	343	4	-0.29926	0.99596	0.99595	0.999987	18991	0	-0.29926
PRAMEF8	4	0.0040417	0.014149	0.783448	344	4	-0.51762	0.99596	0.99595	0.999987	18990	0	-0.51762
KL	4	0.0040424	0.014152	0.783448	345	4	-0.6659	0.96304	0.96308	0.999987	18177	0	-0.6659
RNASE7	4	0.0040616	0.014218	0.783448	346	4	-0.38974	0.99343	0.99347	0.999987	18920	0	-0.38974
DEFB116	4	0.0040632	0.014223	0.783448	347	4	-0.21064	0.99594	0.99592	0.999987	18989	0	-0.21064
SCN10A	4	0.0041111	0.014381	0.788292	348	4	-0.54821	0.99589	0.99587	0.999987	18988	0	-0.54821
ATP1B1	4	0.0041149	0.014393	0.788292	349	4	-0.26356	0.99589	0.99587	0.999987	18987	0	-0.26356
DCT	4	0.0041513	0.014517	0.792801	350	3	-0.47212	0.56647	0.56597	0.999987	9969	0	-0.47212
VCPKMT	4	0.0041663	0.014563	0.793052	351	1	0.13014	0.37583	0.37536	0.999987	6427	0	0.13014
TMEM236	4	0.0041835	0.014619	0.793404	352	2	-0.48934	0.70539	0.70509	0.999987	12713	0	-0.48934
OR9G1	4	0.0042065	0.014704	0.793404	353	4	-0.40505	0.99477	0.99478	0.999987	18964	0	-0.40505
TCEB2	4	0.0042186	0.01474	0.793404	354	1	0.49856	0.1098	0.1096	0.999987	1880	0	0.49856
SUGT1	4	0.0042459	0.01483	0.793404	355	3	-0.63913	0.089252	0.089224	0.999987	1557	1	-0.63913
ATP7A	4	0.0042499	0.01484	0.793404	356	3	-0.56333	0.38669	0.38633	0.999987	6633	0	-0.56333
FAM193B	4	0.0042762	0.01493	0.793404	357	4	-0.65777	0.99262	0.99265	0.999987	18894	0	-0.65777
LGSN	4	0.0043084	0.015036	0.793404	358	4	-0.37808	0.99569	0.99568	0.999987	18986	0	-0.37808
MRPS35	4	0.0043189	0.015068	0.793404	359	3	-0.55472	0.45184	0.45158	0.999987	7845	0	-0.55472
MCUR1	4	0.0043232	0.015081	0.793404	360	3	-0.61036	0.45487	0.45464	0.999987	7898	0	-0.61036
GPD2	4	0.0043252	0.015088	0.793404	361	4	-0.43273	0.99567	0.99566	0.999987	18985	0	-0.43273
GDNF-AS1	4	0.0043352	0.015127	0.793404	362	4	-0.60546	0.99555	0.99554	0.999987	18982	0	-0.60546
GLI4	4	0.0043429	0.015152	0.793404	363	4	-0.39748	0.99566	0.99564	0.999987	18984	0	-0.39748
AEN	4	0.0043678	0.01523	0.793404	364	3	-0.48413	0.21545	0.21524	0.999987	3650	0	-0.48413
FBXL15	4	0.0043755	0.015253	0.793404	365	2	-0.17463	0.39629	0.39603	0.999987	6824	0	-0.17463
WI2-2373I1.2	4	0.004376	0.015254	0.793404	366	3	-0.67542	0.71216	0.71181	0.999987	12860	0	-0.67542
ACADM	4	0.0043829	0.015272	0.793404	367	3	-0.65101	0.84113	0.84098	0.999987	15578	0	-0.65101
TELO2	4	0.0043852	0.015281	0.793404	368	4	-0.63699	0.95	0.95005	0.999987	17884	0	-0.63699
FFAR4	4	0.0044066	0.015342	0.793404	369	3	-0.73473	0.19431	0.19407	0.999987	3271	0	-0.73473
REST	4	0.004413	0.015358	0.793404	370	3	-0.73088	0.37338	0.37296	0.999987	6383	0	-0.73088
CTPS1	4	0.004448	0.015476	0.794489	371	4	-0.62199	0.98887	0.98885	0.999987	18800	0	-0.62199
LOX	4	0.004479	0.015582	0.794489	372	2	-0.39075	0.73462	0.73425	0.999987	13328	0	-0.39075
APOBEC2	4	0.0044802	0.015587	0.794489	373	1	0.13544	0.58053	0.58011	0.999987	10235	0	0.13544
DNAH3	4	0.0044852	0.015609	0.794489	374	2	-0.46634	0.27122	0.27092	0.999987	4607	0	-0.46634
LDHB	4	0.0044915	0.015627	0.794489	375	3	-0.49004	0.745	0.74464	0.999987	13528	0	-0.49004
MRPL17	4	0.0044922	0.015629	0.794489	376	4	-0.5399	0.99551	0.9955	0.999987	18981	0	-0.5399
ICAM5	4	0.0045289	0.015762	0.796642	377	2	-0.11983	0.023489	0.026316	0.824582	610	1	-0.11983
OR8J3	4	0.0045325	0.015772	0.796642	378	2	0.049858	0.71408	0.71371	0.999987	12893	0	0.049858
TLR4	4	0.004559	0.015856	0.796642	379	4	-0.65667	0.99404	0.99409	0.999987	18942	0	-0.65667
RIOK2	4	0.0045743	0.015904	0.796642	380	4	-0.69258	0.99543	0.99542	0.999987	18979	0	-0.69258
RPS2	4	0.0045874	0.015955	0.796642	381	2	-0.088076	0.10674	0.10654	0.999987	1832	1	-0.088076
AGFG2	4	0.0045896	0.015961	0.796642	382	4	-0.1918	0.99541	0.99541	0.999987	18978	0	-0.1918
GLRA4	4	0.0045899	0.015963	0.796642	383	3	-0.49959	0.17918	0.17896	0.999987	3024	0	-0.49959
ADAMTSL3	4	0.0046109	0.016029	0.797868	384	4	-0.20303	0.94484	0.94488	0.999987	17783	0	-0.20303
SMIM10L1	4	0.0046547	0.016171	0.800787	385	3	-0.54261	0.22668	0.22645	0.999987	3834	0	-0.54261
CUTC	4	0.0046552	0.016172	0.800787	386	4	-0.37535	0.99534	0.99534	0.999987	18977	0	-0.37535
CAPS	4	0.0046894	0.016286	0.801287	387	2	0.012061	0.89442	0.89437	0.999987	16707	0	0.012061
RBM5	4	0.0046993	0.016328	0.801287	388	4	-0.36142	0.9953	0.9953	0.999987	18976	0	-0.36142
SLC2A11	4	0.0047033	0.01634	0.801287	389	3	-0.59154	0.31632	0.31593	0.999987	5397	0	-0.59154
TAS2R41	4	0.004714	0.016378	0.801287	390	3	-0.75664	0.39748	0.3972	0.999987	6850	0	-0.75664
MICAL1	4	0.0047309	0.016441	0.801287	391	2	-0.35979	0.78546	0.78531	0.999987	14403	0	-0.35979
USP53	4	0.0047352	0.016453	0.801287	392	3	-0.42546	0.32229	0.32179	0.999987	5497	0	-0.42546
SIK1	4	0.0047417	0.016475	0.801287	393	3	-0.57023	0.73784	0.73742	0.999987	13388	0	-0.57023
RINT1	4	0.0047564	0.016526	0.801741	394	3	-0.81271	0.70167	0.7014	0.999987	12640	0	-0.81271
RPAP3	4	0.0047842	0.016634	0.802358	395	4	-0.73208	0.99039	0.99038	0.999987	18841	0	-0.73208
IMPG2	4	0.0047906	0.016656	0.802358	396	3	-0.65495	0.48913	0.48887	0.999987	8522	0	-0.65495
SDHA	4	0.004794	0.01667	0.802358	397	3	-0.23824	0.78916	0.78904	0.999987	14477	0	-0.23824
PTPRS	4	0.0048385	0.016803	0.802358	398	3	-0.56028	0.92726	0.92743	0.999987	17437	0	-0.56028
GIPC1	4	0.0048463	0.016832	0.802358	399	3	-0.2283	0.81914	0.81908	0.999987	15096	0	-0.2283
FBXO25	4	0.0048748	0.01693	0.802358	400	4	-0.5396	0.99006	0.99003	0.999987	18836	0	-0.5396
CT83	4	0.0048748	0.01693	0.802358	401	3	-0.63945	0.43026	0.42999	0.999987	7460	0	-0.63945
MTMR2	4	0.004892	0.016982	0.802358	402	4	-0.35032	0.99511	0.99512	0.999987	18973	0	-0.35032
MAP6D1	4	0.0048986	0.01701	0.802358	403	3	-0.25035	0.80148	0.8014	0.999987	14731	0	-0.25035
AGPAT9	4	0.0049417	0.017145	0.802358	404	4	-0.5904	0.99506	0.99507	0.999987	18972	0	-0.5904
BHMT2	4	0.0049437	0.017153	0.802358	405	3	-0.50654	0.68364	0.68354	0.999987	12279	0	-0.50654
DACH2	4	0.0049525	0.01718	0.802358	406	4	-0.26791	0.99505	0.99506	0.999987	18971	0	-0.26791
OAF	4	0.0049554	0.017187	0.802358	407	4	-0.28464	0.99504	0.99505	0.999987	18970	0	-0.28464
DSC3	4	0.0049677	0.017227	0.802358	408	4	-0.28741	0.99137	0.9914	0.999987	18866	0	-0.28741
STX5	4	0.0049857	0.017289	0.802358	409	4	-0.67034	0.9717	0.97181	0.999987	18377	0	-0.67034
GUCA1C	4	0.0049894	0.017302	0.802358	410	4	-0.73541	0.9799	0.97999	0.999987	18556	0	-0.73541
ADAM30	4	0.0050032	0.017336	0.802358	411	2	-0.15605	0.69658	0.69635	0.999987	12539	0	-0.15605
TMEM30A	4	0.0050037	0.017338	0.802358	412	4	-0.81635	0.96678	0.96683	0.999987	18267	0	-0.81635
SPATA9	4	0.0050259	0.017416	0.802358	413	4	-0.3756	0.99497	0.99498	0.999987	18969	0	-0.3756
CCDC34	4	0.0050555	0.017519	0.802358	414	3	-0.034069	0.29973	0.29926	0.999987	5117	0	-0.034069
TALDO1	4	0.0050638	0.017543	0.802358	415	3	-0.72391	0.89614	0.89609	0.999987	16742	0	-0.72391
CDHR3	4	0.0050696	0.01757	0.802358	416	4	-0.40841	0.99493	0.99494	0.999987	18968	0	-0.40841
FOXR1	4	0.0050716	0.017576	0.802358	417	4	-0.19977	0.99493	0.99494	0.999987	18967	0	-0.19977
TMEM189-UBE2V1	4	0.0050773	0.017594	0.802358	418	4	-0.51437	0.99257	0.9926	0.999987	18892	0	-0.51437
GTPBP10	4	0.0050991	0.017667	0.802358	419	4	-0.59537	0.96111	0.96111	0.999987	18135	0	-0.59537
MRGPRX4	4	0.0051211	0.01774	0.802358	420	3	-0.43123	0.81891	0.81885	0.999987	15092	0	-0.43123
ETAA1	4	0.0051432	0.017793	0.802358	421	4	-0.70702	0.96265	0.96267	0.999987	18165	0	-0.70702
KCNJ4	4	0.00516	0.017847	0.802358	422	3	-0.16756	0.73587	0.73545	0.999987	13353	0	-0.16756
ELAVL4	4	0.0051959	0.017975	0.802358	423	4	-0.52536	0.9948	0.99481	0.999987	18966	0	-0.52536
EME2	4	0.0052123	0.018033	0.802358	424	2	0.020554	0.41859	0.41834	0.999987	7233	0	0.020554
POLDIP3	4	0.0052229	0.018069	0.802358	425	3	-0.60711	0.53081	0.53033	0.999987	9289	0	-0.60711
IFI44	4	0.0052305	0.018095	0.802358	426	4	-0.53884	0.99477	0.99478	0.999987	18963	0	-0.53884
SBNO2	4	0.0052366	0.018118	0.802358	427	2	-0.38515	0.82927	0.82921	0.999987	15331	0	-0.38515
ANG	4	0.0052382	0.018121	0.802358	428	4	-0.33641	0.99476	0.99478	0.999987	18962	0	-0.33641
C1orf228	4	0.0052442	0.018143	0.802358	429	4	-0.72822	0.944	0.9441	0.999987	17768	0	-0.72822
PSPC1	4	0.0052478	0.018159	0.802358	430	3	-0.69553	0.022457	0.025325	0.816281	593	1	-0.69553
DDB2	4	0.0052769	0.018248	0.802358	431	2	-0.45406	0.88279	0.88275	0.999987	16451	0	-0.45406
MTFR1	4	0.0053048	0.018345	0.802358	432	4	-0.62295	0.96586	0.9659	0.999987	18246	0	-0.62295
TIFA	4	0.0053055	0.018347	0.802358	433	4	-0.19016	0.99469	0.99472	0.999987	18961	0	-0.19016
PPP1R12C	4	0.0053083	0.018358	0.802358	434	3	-0.58415	0.73446	0.73408	0.999987	13325	0	-0.58415
TRABD2B	4	0.0053437	0.018469	0.802358	435	4	-0.33447	0.99466	0.99467	0.999987	18960	0	-0.33447
GPR18	4	0.0053669	0.01854	0.802358	436	3	-0.71582	0.63135	0.63119	0.999987	11216	0	-0.71582
H2AFX	4	0.0053692	0.018547	0.802358	437	3	-0.11801	0.92728	0.92745	0.999987	17438	0	-0.11801
ARMC5	4	0.0053766	0.01857	0.802358	438	4	-0.80976	0.98875	0.98874	0.999987	18796	0	-0.80976
KCNMB4	4	0.0053937	0.018623	0.802358	439	4	-0.39606	0.99461	0.99463	0.999987	18959	0	-0.39606
PNMA1	4	0.0054005	0.018648	0.802358	440	4	-0.2856	0.9946	0.99462	0.999987	18958	0	-0.2856
DBH	4	0.0054031	0.01866	0.802358	441	2	-0.38513	0.85728	0.85715	0.999987	15915	0	-0.38513
LRWD1	4	0.0054031	0.01866	0.802358	442	4	-0.18301	0.9946	0.99462	0.999987	18957	0	-0.18301
LLPH	4	0.0054214	0.018724	0.802358	443	2	-0.075448	0.59533	0.59505	0.999987	10522	0	-0.075448
MINOS1-NBL1	4	0.0054346	0.01878	0.802358	444	4	-0.27107	0.99457	0.99459	0.999987	18956	0	-0.27107
HDHD3	4	0.005453	0.018839	0.802358	445	3	-0.77088	0.86639	0.86626	0.999987	16102	0	-0.77088
CXorf49B	4	0.0054737	0.018902	0.802358	446	1	0.43126	0.20027	0.20001	0.999987	3379	0	0.43126
NDUFB11	4	0.0055009	0.019	0.802358	447	4	-0.6638	0.95444	0.95447	0.999987	17973	0	-0.6638
CD163L1	4	0.0055064	0.019021	0.802358	448	4	-0.52125	0.99449	0.99452	0.999987	18954	0	-0.52125
HMGCL	4	0.0055255	0.019078	0.802358	449	4	-0.28028	0.99447	0.9945	0.999987	18953	0	-0.28028
PTRH1	4	0.005526	0.019079	0.802358	450	2	-0.3217	0.8264	0.82635	0.999987	15251	0	-0.3217
PRSS46	4	0.0055345	0.019107	0.802358	451	4	-0.32708	0.99447	0.99449	0.999987	18952	0	-0.32708
GPR157	4	0.0055399	0.019125	0.802358	452	4	-0.4059	0.98798	0.98799	0.999987	18770	0	-0.4059
MT1X	4	0.0055444	0.019139	0.802358	453	2	-0.27817	0.40106	0.40087	0.999987	6924	0	-0.27817
BCAS1	4	0.0055534	0.019164	0.802358	454	3	-0.71698	0.78106	0.78087	0.999987	14290	0	-0.71698
KLK4	4	0.0055548	0.019167	0.802358	455	4	-0.30973	0.99445	0.99447	0.999987	18951	0	-0.30973
RNF150	4	0.0055719	0.019216	0.802358	456	4	-0.26967	0.99443	0.99445	0.999987	18950	0	-0.26967
KIAA0319L	4	0.0055783	0.019239	0.802358	457	2	-0.32778	0.69966	0.69946	0.999987	12601	0	-0.32778
RORA	4	0.0055858	0.019268	0.802358	458	4	-0.52133	0.95223	0.95229	0.999987	17933	0	-0.52133
CACNA1A	3	0.006482	0.017679	0.802358	517	2	-0.64482	0.45825	0.45835	0.999987	7956	0	-0.64482
GOLGA7	4	0.0056089	0.019342	0.803691	459	3	-0.42917	0.53507	0.53455	0.999987	9372	0	-0.42917
HSFY1	4	0.0056445	0.019462	0.80525	460	4	-0.34055	0.99436	0.99438	0.999987	18949	0	-0.34055
LIAS	4	0.0056736	0.019556	0.80525	461	3	-0.52234	0.77633	0.77608	0.999987	14190	0	-0.52234
NR2E3	4	0.0056828	0.019582	0.80525	462	1	0.37833	0.31976	0.31933	0.999987	5451	0	0.37833
AMMECR1	4	0.0057201	0.019707	0.80525	463	2	-0.37635	0.76312	0.76284	0.999987	13908	0	-0.37635
ARL6IP1	4	0.0057351	0.01976	0.80525	464	1	0.0076763	0.32995	0.32949	0.999987	5640	0	0.0076763
YIPF4	4	0.0057368	0.019764	0.80525	465	3	-0.45208	0.74992	0.74964	0.999987	13636	0	-0.45208
PDCL2	4	0.0057419	0.019778	0.80525	466	4	-0.1734	0.99426	0.99429	0.999987	18948	0	-0.1734
VGLL2	4	0.0057458	0.019789	0.80525	467	4	-0.68811	0.99058	0.99057	0.999987	18848	0	-0.68811
ISLR	4	0.0057528	0.01981	0.80525	468	3	-0.51591	0.58885	0.58854	0.999987	10394	0	-0.51591
NDUFA6	4	0.0057852	0.019905	0.80525	469	4	-0.77145	0.99421	0.99425	0.999987	18947	0	-0.77145
CLDN5	4	0.0057873	0.019914	0.80525	470	3	-0.29535	0.63168	0.63152	0.999987	11226	0	-0.29535
COL8A1	4	0.0057886	0.019919	0.80525	471	4	-0.44214	0.99421	0.99425	0.999987	18946	0	-0.44214
KAZN	4	0.0058084	0.019981	0.80525	472	4	-0.23857	0.99419	0.99423	0.999987	18945	0	-0.23857
AKAP5	4	0.0058348	0.020068	0.80525	473	3	-0.57246	0.73659	0.73616	0.999987	13369	0	-0.57246
ADCYAP1	4	0.0058396	0.020085	0.80525	474	3	-0.67275	0.58199	0.5816	0.999987	10264	0	-0.67275
SKIV2L2	4	0.0058918	0.020265	0.80525	475	1	0.6934	0.13182	0.13155	0.999987	2244	0	0.6934
WNT8B	4	0.0058942	0.020273	0.80525	476	3	-0.38455	0.91729	0.91734	0.999987	17214	0	-0.38455
TCF24	4	0.0059079	0.020323	0.80525	477	3	-0.65268	0.92278	0.92292	0.999987	17336	0	-0.65268
CHPF	4	0.0059084	0.020324	0.80525	478	4	-0.32563	0.99409	0.99413	0.999987	18944	0	-0.32563
SMAD3	4	0.0059221	0.020368	0.80525	479	3	-0.66707	0.41993	0.41963	0.999987	7267	0	-0.66707
SSU72	4	0.0059292	0.020393	0.80525	480	3	-0.67936	0.18006	0.17984	0.999987	3040	0	-0.67936
ZNF174	4	0.0059411	0.020443	0.80525	481	3	-0.49748	0.75298	0.75278	0.999987	13696	0	-0.49748
C1orf234	4	0.0059422	0.020449	0.80525	482	4	-0.76349	0.9567	0.95671	0.999987	18024	0	-0.76349
ANGPT2	4	0.0059466	0.020462	0.80525	483	4	-0.40481	0.99405	0.9941	0.999987	18943	0	-0.40481
RASSF6	4	0.0059663	0.02052	0.80525	484	4	-0.31782	0.99403	0.99408	0.999987	18939	0	-0.31782
CBLN4	4	0.0059663	0.02052	0.80525	485	4	-0.51664	0.99403	0.99408	0.999987	18940	0	-0.51664
C11orf71	4	0.0059713	0.020541	0.80525	486	4	-0.32318	0.99403	0.99408	0.999987	18938	0	-0.32318
RASGEF1C	4	0.0059963	0.020637	0.80525	487	4	-0.23109	0.96002	0.96005	0.999987	18098	0	-0.23109
HNRNPCL3	4	0.0060124	0.020697	0.80525	488	4	-0.5437	0.94977	0.94982	0.999987	17878	0	-0.5437
SGCE	4	0.0060172	0.02071	0.80525	489	3	-0.49325	0.93409	0.93418	0.999987	17575	0	-0.49325
HNF4A	4	0.0060363	0.02078	0.80525	490	4	-0.57446	0.95327	0.95332	0.999987	17950	0	-0.57446
TBP	4	0.0060486	0.020819	0.80525	491	3	-0.14007	0.027864	0.030363	0.85978	675	1	-0.14007
SLC27A4	4	0.0060632	0.02087	0.80525	492	4	-0.58203	0.99394	0.99398	0.999987	18935	0	-0.58203
FAM175A	4	0.0060952	0.020963	0.80525	493	4	-0.32486	0.9939	0.99394	0.999987	18934	0	-0.32486
METTL24	4	0.0061008	0.020985	0.80525	494	3	-0.30242	0.42698	0.42671	0.999987	7407	0	-0.30242
AJUBA	4	0.006117	0.021029	0.80525	495	4	-0.33394	0.99388	0.99392	0.999987	18933	0	-0.33394
LBX2	4	0.0061228	0.021043	0.80525	496	3	-0.53782	0.71842	0.71814	0.999987	12988	0	-0.53782
TOR1AIP1	4	0.006125	0.021052	0.80525	497	2	-0.49378	0.82263	0.82258	0.999987	15173	0	-0.49378
PNKP	4	0.0061531	0.021148	0.80525	498	3	-0.42455	0.58701	0.5867	0.999987	10362	0	-0.42455
CERS2	4	0.0061789	0.021234	0.80525	499	3	-0.79695	0.2601	0.25986	0.999987	4396	0	-0.79695
TMEM54	4	0.0062576	0.021487	0.80525	500	2	0.05633	0.031353	0.033621	0.882139	728	1	0.05633
HES4	4	0.0063062	0.021631	0.80525	501	4	-0.43821	0.99369	0.99373	0.999987	18932	0	-0.43821
PRR7	4	0.0063098	0.021643	0.80525	502	3	-0.30126	0.85005	0.84992	0.999987	15761	0	-0.30126
TPRA1	4	0.0063109	0.021648	0.80525	503	4	-0.41262	0.99369	0.99372	0.999987	18931	0	-0.41262
SYT4	4	0.006311	0.021648	0.80525	504	4	-0.53807	0.98592	0.9859	0.999987	18719	0	-0.53807
CORO1C	4	0.0063165	0.02166	0.80525	505	2	-0.36709	0.63396	0.6338	0.999987	11279	0	-0.36709
MKKS	4	0.006329	0.021703	0.80525	506	4	-0.48691	0.95376	0.95379	0.999987	17960	0	-0.48691
BOD1L1	4	0.0063451	0.021757	0.80525	507	4	-0.39972	0.99365	0.99368	0.999987	18930	0	-0.39972
SMIM4	4	0.006362	0.021813	0.80525	508	3	-0.37721	0.726	0.7258	0.999987	13155	0	-0.37721
RTP5	4	0.0063703	0.021844	0.80525	509	4	-0.72209	0.95334	0.9534	0.999987	17951	0	-0.72209
DGKB	4	0.0063794	0.021874	0.80525	510	4	-0.39863	0.99362	0.99365	0.999987	18929	0	-0.39863
COQ7	4	0.0063859	0.021894	0.80525	511	4	-0.41753	0.99361	0.99365	0.999987	18928	0	-0.41753
ZIC2	4	0.0063973	0.021928	0.80525	512	3	-0.52933	0.91196	0.91194	0.999987	17094	0	-0.52933
NME6	4	0.0064007	0.021939	0.80525	513	4	-0.52981	0.9936	0.99363	0.999987	18927	0	-0.52981
NDUFA11	4	0.0064135	0.02198	0.80525	514	4	-0.82156	0.94091	0.94099	0.999987	17711	0	-0.82156
SSTR2	4	0.0064638	0.022141	0.80525	515	4	-0.56815	0.99347	0.9935	0.999987	18921	0	-0.56815
ADGRL1	4	0.0064675	0.022149	0.80525	516	4	-0.3754	0.99353	0.99356	0.999987	18925	0	-0.3754
DNAH5	4	0.0064836	0.022199	0.80525	518	3	-0.4898	0.044153	0.045658	0.950554	918	1	-0.4898
IGLON5	4	0.0064926	0.022231	0.80525	519	4	-0.60666	0.96992	0.96997	0.999987	18342	0	-0.60666
KPNA6	4	0.0064926	0.022231	0.80525	520	2	-0.16259	0.84488	0.84472	0.999987	15661	0	-0.16259
GAPVD1	4	0.0064987	0.022251	0.80525	521	4	-0.29417	0.9935	0.99354	0.999987	18924	0	-0.29417
KIRREL3	4	0.0065083	0.02228	0.80525	522	4	-0.14047	0.99349	0.99353	0.999987	18923	0	-0.14047
APOL4	4	0.0065232	0.022333	0.80525	523	3	-0.49429	0.64593	0.64579	0.999987	11516	0	-0.49429
IL17F	4	0.0065312	0.022353	0.80525	524	4	-0.51719	0.99347	0.9935	0.999987	18922	0	-0.51719
PNLIP	4	0.0065331	0.022359	0.80525	525	2	-0.38471	0.32294	0.32244	0.999987	5508	0	-0.38471
ZNFX1	4	0.006553	0.022427	0.80525	526	3	-0.56354	0.021734	0.024641	0.807882	583	1	-0.56354
TGFBR2	4	0.0065629	0.02246	0.80525	527	3	-0.59939	0.82911	0.82905	0.999987	15328	0	-0.59939
FRG1	4	0.006571	0.022485	0.80525	528	2	0.15986	0.094915	0.094849	0.999987	1642	1	0.15986
WNK2	4	0.0065764	0.022503	0.80525	529	3	-0.39158	0.74821	0.74791	0.999987	13603	0	-0.39158
PEF1	4	0.0065893	0.022541	0.80525	530	4	-0.10695	0.99341	0.99345	0.999987	18919	0	-0.10695
ZNF845	4	0.0065966	0.022565	0.80525	531	4	-0.47126	0.9934	0.99344	0.999987	18918	0	-0.47126
LIPT1	4	0.0066203	0.022643	0.80525	532	4	-0.42395	0.99338	0.99342	0.999987	18917	0	-0.42395
MEOX2	4	0.0066232	0.022653	0.80525	533	2	0.1851	0.49209	0.49184	0.999987	8581	0	0.1851
DSP	4	0.0066612	0.022784	0.80525	534	4	-0.20345	0.99334	0.99337	0.999987	18916	0	-0.20345
COQ3	4	0.0066754	0.022828	0.80525	535	4	-0.45833	0.94239	0.94248	0.999987	17737	0	-0.45833
COX7B2	4	0.0066983	0.02291	0.80525	536	3	-0.51119	0.93126	0.93143	0.999987	17517	0	-0.51119
SLC35D2	4	0.006723	0.022995	0.80525	537	4	-0.51453	0.94474	0.94479	0.999987	17781	0	-0.51453
FHOD1	4	0.0067277	0.023017	0.80525	538	4	-0.60017	0.95844	0.95847	0.999987	18057	0	-0.60017
ISCU	4	0.0067609	0.023127	0.80525	539	4	-0.48332	0.99324	0.99326	0.999987	18915	0	-0.48332
ABCB4	4	0.0067825	0.023193	0.80525	540	4	-0.56278	0.99322	0.99324	0.999987	18914	0	-0.56278
FAM96B	4	0.0067961	0.023234	0.80525	541	2	-0.14153	0.14424	0.14401	0.999987	2450	0	-0.14153
CSNK1G2	4	0.006803	0.023255	0.80525	542	4	-0.46729	0.9932	0.99323	0.999987	18913	0	-0.46729
ATF7IP	4	0.0068079	0.023272	0.80525	543	3	-0.4163	0.036213	0.038193	0.90678	804	1	-0.4163
TLL2	4	0.0068317	0.023334	0.80525	544	4	-0.28305	0.99317	0.9932	0.999987	18912	0	-0.28305
RPS12	4	0.0068321	0.023335	0.80525	545	2	-0.0024015	0.19918	0.19891	0.999987	3362	0	-0.0024015
MYOM3	4	0.0068321	0.023335	0.80525	546	3	-0.31969	0.33245	0.33197	0.999987	5687	0	-0.31969
AREL1	4	0.0068366	0.023351	0.80525	547	3	-0.48423	0.90705	0.90704	0.999987	16993	0	-0.48423
TIGAR	4	0.0068366	0.023351	0.80525	548	3	-0.56762	0.36015	0.35976	0.999987	6162	0	-0.56762
IGF1	4	0.0068701	0.023454	0.80525	549	3	-0.53255	0.78582	0.7857	0.999987	14413	0	-0.53255
DENND1B	4	0.0068723	0.023462	0.80525	550	4	-0.33174	0.99313	0.99315	0.999987	18911	0	-0.33174
UQCC2	4	0.0068827	0.023495	0.80525	551	3	-0.5082	0.87107	0.87099	0.999987	16186	0	-0.5082
GINM1	4	0.0068843	0.0235	0.80525	552	3	-0.033247	0.21098	0.21074	0.999987	3574	0	-0.033247
OR2Z1	4	0.0068899	0.023516	0.80525	553	4	-0.1565	0.99311	0.99313	0.999987	18910	0	-0.1565
ARHGAP5	4	0.0069093	0.023571	0.80525	554	4	-0.41952	0.99309	0.99311	0.999987	18909	0	-0.41952
KIF15	4	0.0069365	0.023662	0.80525	555	4	-0.30934	0.97165	0.97176	0.999987	18375	0	-0.30934
HLA-C	4	0.0069623	0.023742	0.80525	556	4	-0.8156	0.99304	0.99306	0.999987	18907	0	-0.8156
MON1B	4	0.0069661	0.023758	0.80525	557	4	-0.44154	0.99303	0.99305	0.999987	18906	0	-0.44154
PTN	4	0.0069804	0.023805	0.80525	558	3	-0.40146	0.84019	0.84005	0.999987	15559	0	-0.40146
SMG5	4	0.0069887	0.023834	0.80525	559	1	0.41804	0.10065	0.10042	0.999987	1730	1	0.41804
SLC24A1	4	0.0069972	0.023872	0.80525	560	3	-0.56011	0.73392	0.73356	0.999987	13312	0	-0.56011
ZDHHC19	4	0.0070189	0.023936	0.80525	561	3	-0.47836	0.86283	0.8627	0.999987	16030	0	-0.47836
S1PR1	4	0.0070221	0.023945	0.80525	562	4	-0.68049	0.97583	0.976	0.999987	18463	0	-0.68049
NDRG1	4	0.0070229	0.023947	0.80525	563	3	-0.5694	0.76081	0.76055	0.999987	13864	0	-0.5694
UBE3A	4	0.007041	0.024005	0.80525	564	2	-0.10995	0.81255	0.81248	0.999987	14960	0	-0.10995
BTN3A1	4	0.0070449	0.024017	0.80525	565	4	-0.19314	0.99296	0.99298	0.999987	18905	0	-0.19314
OMD	4	0.0070747	0.024122	0.80525	566	4	-0.44575	0.98253	0.98255	0.999987	18628	0	-0.44575
ATP6V0E2	4	0.0070855	0.024154	0.80525	567	4	-0.80877	0.98074	0.98078	0.999987	18580	0	-0.80877
CNOT2	4	0.0070919	0.024179	0.80525	568	3	-0.62872	0.54145	0.54097	0.999987	9504	0	-0.62872
CELF1	4	0.0070932	0.024182	0.80525	569	3	-0.32257	0.90964	0.90963	0.999987	17048	0	-0.32257
KLK11	4	0.007095	0.024192	0.80525	570	3	-0.59389	0.92616	0.92632	0.999987	17410	0	-0.59389
CHD6	4	0.0070987	0.024204	0.80525	571	4	-0.5932	0.9929	0.99292	0.999987	18904	0	-0.5932
HAAO	4	0.0071232	0.024292	0.80525	572	4	-0.75538	0.97747	0.97767	0.999987	18503	0	-0.75538
RNF214	4	0.007145	0.024361	0.80525	573	4	-0.18843	0.99285	0.99288	0.999987	18903	0	-0.18843
DAAM2	4	0.0071519	0.024387	0.80525	574	2	-0.32175	0.91878	0.91882	0.999987	17240	0	-0.32175
ABCB10	4	0.0071674	0.024436	0.80525	575	3	-0.43872	0.88488	0.88481	0.999987	16497	0	-0.43872
CFLAR	4	0.0071687	0.02444	0.80525	576	3	-0.70686	0.79423	0.79417	0.999987	14587	0	-0.70686
CNTN3	4	0.0071785	0.024476	0.80525	577	4	-0.53942	0.98149	0.9815	0.999987	18597	0	-0.53942
ANKRD61	4	0.0072078	0.024561	0.80525	578	4	-0.28767	0.99279	0.99282	0.999987	18902	0	-0.28767
SH2B3	4	0.0072234	0.024604	0.80525	579	4	-0.37317	0.99278	0.9928	0.999987	18901	0	-0.37317
PRR23B	4	0.0072234	0.024604	0.80525	580	4	-0.24201	0.99278	0.9928	0.999987	18900	0	-0.24201
C16orf74	4	0.0072266	0.024613	0.80525	581	4	-0.15063	0.99277	0.9928	0.999987	18899	0	-0.15063
ATP8B2	4	0.0072312	0.024625	0.80525	582	4	-0.59646	0.99277	0.99279	0.999987	18898	0	-0.59646
PRKRA	4	0.007237	0.024648	0.80525	583	4	-0.42064	0.99276	0.99279	0.999987	18897	0	-0.42064
PARP12	4	0.0072498	0.024686	0.80525	584	4	-0.64098	0.98261	0.98263	0.999987	18631	0	-0.64098
DNAJB1	4	0.0072689	0.024744	0.80525	585	3	-0.76556	0.91249	0.91247	0.999987	17110	0	-0.76556
GM2A	4	0.0072924	0.024827	0.80525	586	4	-0.6825	0.96199	0.962	0.999987	18152	0	-0.6825
C19orf80	4	0.007303	0.024858	0.80525	587	3	-0.54772	0.93525	0.93535	0.999987	17601	0	-0.54772
SMCP	4	0.0073051	0.024866	0.80525	588	4	-0.46781	0.93834	0.9384	0.999987	17666	0	-0.46781
AKNA	4	0.0073212	0.024916	0.80525	589	3	-0.56549	0.28094	0.28064	0.999987	4766	0	-0.56549
TAF6	4	0.0073281	0.02494	0.80525	590	1	0.82509	0.0024307	0.0046819	0.460244	194	2	0.82509
COPS2	4	0.0073281	0.02494	0.80525	591	1	0.45531	0.11503	0.1148	0.999987	1964	0	0.45531
KCNA10	3	0.0086425	0.023301	0.80525	670	3	-0.70058	0.98214	0.9823	0.999987	18622	0	-0.70058
ZDHHC21	4	0.0073547	0.025017	0.806363	592	4	-0.43347	0.95491	0.95494	0.999987	17981	0	-0.43347
CAMSAP1	4	0.0073779	0.025084	0.807172	593	3	-0.55347	0.67309	0.67298	0.999987	12076	0	-0.55347
ST6GALNAC4	4	0.0073913	0.025128	0.80723	594	4	-0.51636	0.99261	0.99264	0.999987	18893	0	-0.51636
PPIAL4E	4	0.0074064	0.025174	0.807338	595	1	0.48306	0.091428	0.091375	0.999987	1592	1	0.48306
BPI	4	0.0074266	0.02524	0.808108	596	3	-0.6563	0.62139	0.62117	0.999987	11026	0	-0.6563
FRMD6	4	0.0074586	0.025341	0.808556	597	2	-0.075914	0.49008	0.48978	0.999987	8543	0	-0.075914
C14orf142	4	0.0074636	0.025359	0.808556	598	4	-0.39798	0.99254	0.99256	0.999987	18890	0	-0.39798
LENG9	4	0.00747	0.025381	0.808556	599	3	-0.68	0.32541	0.3249	0.999987	5555	0	-0.68
UQCRFS1	4	0.0075108	0.025518	0.810973	600	3	-0.30327	0.74156	0.74121	0.999987	13453	0	-0.30327
IFIT2	4	0.0075533	0.025641	0.810973	601	4	-0.31751	0.99245	0.99246	0.999987	18889	0	-0.31751
PDHX	4	0.0075534	0.025641	0.810973	602	4	-0.62429	0.98294	0.98296	0.999987	18646	0	-0.62429
SPACA3	4	0.007563	0.025669	0.810973	603	2	-0.24363	0.45924	0.4591	0.999987	7974	0	-0.24363
MANSC1	3	0.0095138	0.025546	0.810973	728	3	-0.43429	0.99049	0.99061	0.999987	18846	0	-0.43429
MR1	4	0.0075933	0.025769	0.812537	604	4	-0.6135	0.97836	0.97851	0.999987	18529	0	-0.6135
CNEP1R1	4	0.0076179	0.025833	0.812537	605	4	-0.50387	0.95905	0.95908	0.999987	18078	0	-0.50387
STUB1	4	0.007636	0.025884	0.812537	606	2	0.17408	0.16671	0.1665	0.999987	2824	0	0.17408
ZBTB48	4	0.0076405	0.0259	0.812537	607	3	-0.50502	0.81639	0.81632	0.999987	15041	0	-0.50502
SNURF	4	0.0076615	0.02596	0.812537	608	4	-0.26411	0.99234	0.99236	0.999987	18887	0	-0.26411
TIMM23	4	0.0076673	0.025974	0.812537	609	3	-0.51139	0.53108	0.5306	0.999987	9292	0	-0.51139
TPRG1L	4	0.0076892	0.026034	0.813086	610	3	-0.61772	0.76027	0.75999	0.999987	13852	0	-0.61772
TCFL5	4	0.0077167	0.02612	0.814457	611	4	-0.47929	0.99228	0.9923	0.999987	18886	0	-0.47929
DNAJC15	4	0.0077336	0.026178	0.814921	612	3	-0.56865	0.56022	0.55969	0.999987	9851	0	-0.56865
POPDC3	4	0.0078239	0.026474	0.81867	613	2	0.15976	0.24202	0.24183	0.999987	4093	0	0.15976
INPP1	4	0.0078467	0.026547	0.81867	614	4	-0.56612	0.99215	0.99217	0.999987	18885	0	-0.56612
TRIM72	4	0.0078469	0.026549	0.81867	615	4	-0.77083	0.97895	0.97909	0.999987	18537	0	-0.77083
GATA4	4	0.0078515	0.026566	0.81867	616	3	-0.51501	0.74694	0.74661	0.999987	13574	0	-0.51501
ZNF780B	4	0.0078564	0.026579	0.81867	617	4	-0.31697	0.99214	0.99217	0.999987	18884	0	-0.31697
NUCKS1	4	0.0078595	0.026588	0.81867	618	3	-0.40879	0.013915	0.01729	0.741009	445	1	-0.40879
MRPL13	4	0.0078722	0.026626	0.81867	619	3	-0.65196	0.011211	0.014792	0.705057	401	1	-0.65196
SAAL1	4	0.0078761	0.026641	0.81867	620	3	-0.2247	0.40548	0.40521	0.999987	7008	0	-0.2247
IL7	4	0.0079161	0.026773	0.819412	621	4	-0.23868	0.99208	0.9921	0.999987	18883	0	-0.23868
LOC100287036	4	0.0079276	0.026804	0.819412	622	3	-0.34393	0.67043	0.67031	0.999987	12023	0	-0.34393
SULT1A4	4	0.0079282	0.026806	0.819412	623	3	-0.14249	0.39932	0.39911	0.999987	6888	0	-0.14249
HNRNPCL2	4	0.0079426	0.026838	0.819412	624	4	-0.32572	0.99206	0.99208	0.999987	18882	0	-0.32572
RAD51B	4	0.0079768	0.026953	0.819412	625	4	-0.56738	0.99202	0.99204	0.999987	18881	0	-0.56738
HS6ST3	4	0.0079796	0.026962	0.819412	626	4	-0.12421	0.99202	0.99204	0.999987	18880	0	-0.12421
MTIF3	4	0.0079891	0.02699	0.819412	627	3	-0.67576	0.93451	0.93462	0.999987	17582	0	-0.67576
PTPN21	4	0.0080326	0.027133	0.819412	628	1	0.33499	0.37977	0.37932	0.999987	6502	0	0.33499
MDH2	4	0.008038	0.02715	0.819412	629	4	-0.44428	0.9435	0.94361	0.999987	17758	0	-0.44428
NCOA1	4	0.0080676	0.027246	0.819412	630	4	-0.58814	0.99193	0.99195	0.999987	18879	0	-0.58814
TRIM2	4	0.0080684	0.027251	0.819412	631	3	-0.56848	0.93136	0.93152	0.999987	17520	0	-0.56848
SLC4A11	4	0.0080817	0.027296	0.819412	632	4	-0.30874	0.99192	0.99194	0.999987	18878	0	-0.30874
C6orf118	4	0.0080837	0.027304	0.819412	633	3	-0.51866	0.78503	0.78488	0.999987	14392	0	-0.51866
NPIPA8	4	0.0080848	0.027306	0.819412	634	3	-0.24533	0.30735	0.30683	0.999987	5248	0	-0.24533
FAM25C	4	0.0080857	0.027308	0.819412	635	2	-0.38309	0.099072	0.098906	0.999987	1705	1	-0.38309
MRPL16	4	0.0081369	0.027465	0.819901	636	2	-0.19266	0.26572	0.26542	0.999987	4496	0	-0.19266
MTA3	4	0.0081434	0.02749	0.819901	637	3	-0.52729	0.75868	0.75842	0.999987	13814	0	-0.52729
PCP2	4	0.0081572	0.02753	0.819901	638	2	-0.28987	0.388	0.38762	0.999987	6662	0	-0.28987
NFYB	4	0.0081627	0.027547	0.819901	639	2	-0.26798	0.38313	0.3827	0.999987	6566	0	-0.26798
BNIP1	4	0.0081738	0.027585	0.819901	640	2	-0.36862	0.59884	0.59856	0.999987	10583	0	-0.36862
TCEAL6	4	0.0081877	0.027623	0.819901	641	4	-0.33614	0.99181	0.99183	0.999987	18877	0	-0.33614
FRMPD2	4	0.0082227	0.02773	0.819901	642	4	-0.71064	0.97145	0.97157	0.999987	18371	0	-0.71064
KRTAP13-4	4	0.0082452	0.027808	0.819901	643	4	-0.67471	0.97021	0.97027	0.999987	18346	0	-0.67471
TTF2	4	0.0082485	0.027821	0.819901	644	4	-0.49491	0.99175	0.99177	0.999987	18875	0	-0.49491
ZNF100	4	0.0082673	0.027882	0.819901	645	2	0.06074	0.23971	0.23951	0.999987	4056	0	0.06074
RPN2	4	0.0082673	0.027882	0.819901	646	2	0.02372	0.14647	0.14624	0.999987	2486	0	0.02372
RPL27	4	0.0082673	0.027882	0.819901	647	3	-0.54831	0.081619	0.081808	0.999987	1424	1	-0.54831
RPL17-C18orf32	4	0.0082673	0.027882	0.819901	648	1	0.6706	0.084717	0.084804	0.999987	1479	1	0.6706
ACTR8	4	0.0082932	0.027962	0.820999	649	4	-0.31855	0.99171	0.99173	0.999987	18874	0	-0.31855
FXYD6-FXYD2	4	0.0083764	0.028227	0.824272	650	2	-0.35665	0.47889	0.47872	0.999987	8344	0	-0.35665
TLL1	4	0.0083851	0.028249	0.824272	651	4	-0.19181	0.99161	0.99165	0.999987	18873	0	-0.19181
ZNF146	4	0.0083873	0.028256	0.824272	652	4	-0.15773	0.99161	0.99165	0.999987	18872	0	-0.15773
FBXO22	4	0.0083977	0.028288	0.824272	653	4	-0.44344	0.9462	0.94623	0.999987	17797	0	-0.44344
ATP13A1	4	0.0084172	0.028346	0.824272	654	4	-0.73976	0.99158	0.99162	0.999987	18871	0	-0.73976
ZNF75A	4	0.0084407	0.028427	0.824272	655	3	-0.62817	0.75976	0.75949	0.999987	13840	0	-0.62817
SUCNR1	4	0.0084499	0.028462	0.824272	656	3	-0.18897	0.82445	0.82441	0.999987	15215	0	-0.18897
PENK	4	0.0084618	0.028501	0.824272	657	4	-0.14414	0.99154	0.99157	0.999987	18870	0	-0.14414
TTLL4	4	0.0084618	0.028501	0.824272	658	3	-0.38344	0.52807	0.52763	0.999987	9241	0	-0.38344
RNF4	4	0.0084632	0.028505	0.824272	659	4	-0.25539	0.99154	0.99157	0.999987	18869	0	-0.25539
LAMB3	4	0.0084757	0.028548	0.824272	660	4	-0.1522	0.99152	0.99155	0.999987	18868	0	-0.1522
POLR1A	4	0.008502	0.028632	0.824276	661	4	-0.54322	0.94303	0.94314	0.999987	17746	0	-0.54322
RIBC2	4	0.0085137	0.028663	0.824276	662	3	-0.48156	0.52134	0.52098	0.999987	9118	0	-0.48156
DCLRE1C	4	0.0085419	0.028757	0.824276	663	3	-0.68775	0.88633	0.88628	0.999987	16524	0	-0.68775
MAP7	4	0.0085647	0.028833	0.824276	664	4	-0.59533	0.9762	0.9764	0.999987	18472	0	-0.59533
DSG3	4	0.0085781	0.028883	0.824276	665	3	-0.57143	0.51177	0.5114	0.999987	8950	0	-0.57143
TARP	4	0.008581	0.028892	0.824276	666	4	-0.3215	0.99142	0.99145	0.999987	18867	0	-0.3215
CDK5R2	4	0.0085814	0.028893	0.824276	667	3	-0.37916	0.77234	0.77211	0.999987	14103	0	-0.37916
DMRTB1	4	0.0086063	0.028976	0.824276	668	3	-0.30029	0.90048	0.90045	0.999987	16853	0	-0.30029
ARHGAP42	4	0.0086209	0.029022	0.824276	669	4	-0.44312	0.9567	0.95671	0.999987	18025	0	-0.44312
TMEM205	4	0.0086436	0.029102	0.824276	671	3	-0.99186	0.086386	0.086407	0.999987	1511	1	-0.99186
RAB17	4	0.0086549	0.029143	0.824276	672	4	-0.51156	0.94803	0.94809	0.999987	17838	0	-0.51156
GALR1	4	0.0086691	0.029202	0.824276	673	4	-0.63111	0.97662	0.97681	0.999987	18484	0	-0.63111
IFNA4	4	0.0086734	0.029214	0.824276	674	4	-0.52326	0.98375	0.98375	0.999987	18674	0	-0.52326
TRIM50	4	0.0086828	0.02924	0.824276	675	4	-0.34974	0.99132	0.99134	0.999987	18865	0	-0.34974
HBQ1	4	0.0086947	0.02928	0.824276	676	3	-0.52633	0.41377	0.41352	0.999987	7155	0	-0.52633
NMT2	4	0.0086955	0.029283	0.824276	677	3	-0.68834	0.85569	0.85556	0.999987	15879	0	-0.68834
GJA8	4	0.0087106	0.029334	0.824276	678	4	-0.49195	0.96373	0.96378	0.999987	18191	0	-0.49195
CFC1B	4	0.0087202	0.029363	0.824276	679	4	-0.64219	0.99128	0.9913	0.999987	18864	0	-0.64219
HINT1	4	0.0087225	0.029368	0.824276	680	4	-0.56255	0.98586	0.98583	0.999987	18717	0	-0.56255
VKORC1L1	4	0.0087628	0.029497	0.826696	681	1	0.25861	0.29473	0.29424	0.999987	5028	0	0.25861
KCNK15	4	0.0087833	0.029574	0.827567	682	4	-0.40334	0.99122	0.99124	0.999987	18862	0	-0.40334
DKKL1	4	0.0088149	0.029676	0.827567	683	2	-0.19525	0.87405	0.874	0.999987	16250	0	-0.19525
ARL8B	4	0.0088263	0.029712	0.827567	684	4	-0.57189	0.99117	0.99118	0.999987	18861	0	-0.57189
PEX14	4	0.0088558	0.029795	0.827567	685	4	-0.18631	0.99114	0.99116	0.999987	18860	0	-0.18631
MED13	4	0.0088602	0.029807	0.827567	686	3	-0.5578	0.65336	0.65316	0.999987	11665	0	-0.5578
CNGA4	4	0.0088671	0.029833	0.827567	687	3	-0.14988	0.646	0.64586	0.999987	11518	0	-0.14988
RILP	4	0.0089004	0.029934	0.827567	688	3	-0.68191	0.83913	0.83901	0.999987	15537	0	-0.68191
TMPRSS11B	4	0.0089234	0.030007	0.827567	689	4	-0.3148	0.99108	0.99109	0.999987	18858	0	-0.3148
OR5V1	4	0.008931	0.03003	0.827567	690	4	-0.24635	0.99107	0.99108	0.999987	18857	0	-0.24635
DNASE1L3	4	0.0089349	0.030047	0.827567	691	3	-0.61592	0.77292	0.77266	0.999987	14115	0	-0.61592
FAM109A	4	0.0089356	0.030048	0.827567	692	4	-0.34541	0.99106	0.99107	0.999987	18856	0	-0.34541
YWHAZ	3	0.011119	0.02967	0.827567	828	1	-0.24396	0.40159	0.40171	0.999987	6931	0	-0.24396
NEU2	4	0.0089521	0.030106	0.827986	693	3	-0.40257	0.86182	0.86167	0.999987	16010	0	-0.40257
MAGEB18	4	0.0089746	0.030181	0.828324	694	4	-0.13962	0.99103	0.99103	0.999987	18855	0	-0.13962
HSD11B2	4	0.0089815	0.030205	0.828324	695	4	-0.3019	0.99102	0.99102	0.999987	18854	0	-0.3019
MTFMT	4	0.0089974	0.030255	0.828432	696	3	-0.24352	0.90313	0.90314	0.999987	16906	0	-0.24352
TKTL1	4	0.0090121	0.030296	0.828432	697	4	-0.33225	0.99099	0.99099	0.999987	18853	0	-0.33225
SLC22A4	4	0.0090421	0.0304	0.830092	698	4	-0.51452	0.99096	0.99096	0.999987	18852	0	-0.51452
MTX2	4	0.0091371	0.0307	0.834223	699	4	-0.3676	0.9559	0.95594	0.999987	17998	0	-0.3676
TCAIM	4	0.0091548	0.030749	0.834223	700	4	-0.39077	0.96226	0.96229	0.999987	18160	0	-0.39077
RTN4IP1	4	0.0091607	0.030771	0.834223	701	3	-0.67418	0.85712	0.85699	0.999987	15913	0	-0.67418
TMEM74B	4	0.0091612	0.030774	0.834223	702	4	-0.64041	0.97729	0.97749	0.999987	18499	0	-0.64041
IFT43	4	0.0091799	0.03084	0.834223	703	4	-0.49785	0.95705	0.95706	0.999987	18027	0	-0.49785
MAST2	4	0.0091891	0.030864	0.834223	704	3	-0.33747	0.57051	0.57	0.999987	10042	0	-0.33747
ADGRG4	4	0.009232	0.031018	0.834223	705	2	-0.1292	0.75264	0.75244	0.999987	13692	0	-0.1292
PSMB9	4	0.0092352	0.031028	0.834223	706	4	-0.29355	0.99076	0.99076	0.999987	18851	0	-0.29355
STT3B	4	0.0092658	0.031115	0.834223	707	3	-0.67083	0.23875	0.23855	0.999987	4035	0	-0.67083
CLEC19A	4	0.0092822	0.031169	0.834223	708	4	-0.32694	0.99072	0.99072	0.999987	18850	0	-0.32694
SECISBP2	4	0.0092841	0.031175	0.834223	709	4	-0.18032	0.95105	0.9511	0.999987	17903	0	-0.18032
PELI1	4	0.0092874	0.031191	0.834223	710	3	-0.64817	0.92247	0.92262	0.999987	17327	0	-0.64817
PDPN	4	0.0092951	0.031214	0.834223	711	3	-0.40002	0.92501	0.92515	0.999987	17378	0	-0.40002
GTF2E1	4	0.0093362	0.031331	0.834223	712	2	0.10336	0.1982	0.19792	0.999987	3342	0	0.10336
NCLN	4	0.00934	0.031345	0.834223	713	4	-0.47054	0.94448	0.94455	0.999987	17777	0	-0.47054
NMU	4	0.009349	0.031374	0.834223	714	3	-0.47227	0.49579	0.49548	0.999987	8648	0	-0.47227
FADS3	4	0.0093554	0.031402	0.834223	715	4	-0.63103	0.97299	0.97314	0.999987	18399	0	-0.63103
CALM3	4	0.0093715	0.03146	0.834223	716	2	-0.15729	0.17737	0.17714	0.999987	2998	0	-0.15729
TMC8	4	0.0093736	0.031468	0.834223	717	4	-0.63634	0.99063	0.99062	0.999987	18849	0	-0.63634
C3orf67	4	0.009376	0.031476	0.834223	718	3	-0.50784	0.42273	0.42249	0.999987	7326	0	-0.50784
CCR9	4	0.009376	0.031476	0.834223	719	3	-0.60401	0.47503	0.47486	0.999987	8267	0	-0.60401
RNF13	4	0.0094009	0.03155	0.834223	720	3	-0.61997	0.26628	0.26598	0.999987	4505	0	-0.61997
CNIH1	4	0.0094203	0.031606	0.834223	721	4	-0.33693	0.99058	0.99057	0.999987	18847	0	-0.33693
STOML1	4	0.0094364	0.031655	0.834223	722	3	-0.45047	0.69748	0.69728	0.999987	12564	0	-0.45047
GEMIN2	4	0.0094405	0.031668	0.834223	723	3	-0.23684	0.39307	0.39277	0.999987	6760	0	-0.23684
C1QL3	4	0.0094522	0.031715	0.834223	724	3	-0.47985	0.82756	0.82752	0.999987	15285	0	-0.47985
SLC1A4	4	0.0094574	0.03173	0.834223	725	3	-0.50745	0.83515	0.83512	0.999987	15455	0	-0.50745
ADAD2	4	0.0094846	0.031812	0.834449	726	3	-0.62303	0.65119	0.65104	0.999987	11626	0	-0.62303
ZNF318	4	0.0094926	0.031841	0.834449	727	2	-0.13395	0.19106	0.19085	0.999987	3219	0	-0.13395
SPPL2B	4	0.0095183	0.031919	0.834449	729	4	-0.47055	0.99048	0.99047	0.999987	18844	0	-0.47055
PRY2	4	0.0095207	0.031925	0.834449	730	4	-0.2973	0.99048	0.99047	0.999987	18843	0	-0.2973
PUS1	4	0.0095303	0.031957	0.834449	731	4	-0.29878	0.99047	0.99046	0.999987	18842	0	-0.29878
RPRM	4	0.0095447	0.032002	0.834486	732	4	-0.58042	0.95142	0.95148	0.999987	17915	0	-0.58042
ZHX3	4	0.0095968	0.032173	0.835329	733	2	-0.028911	0.20496	0.20465	0.999987	3464	0	-0.028911
ADO	4	0.0096114	0.032215	0.835329	734	4	-0.44204	0.99039	0.99038	0.999987	18840	0	-0.44204
ASTE1	4	0.0096173	0.032235	0.835329	735	3	-0.59391	0.92318	0.92335	0.999987	17344	0	-0.59391
ZSWIM5	4	0.0096332	0.032283	0.835329	736	4	-0.30601	0.99037	0.99036	0.999987	18839	0	-0.30601
DEFB131	4	0.0096372	0.032301	0.835329	737	3	-0.37407	0.90034	0.9003	0.999987	16846	0	-0.37407
CDKN2C	4	0.0096425	0.032317	0.835329	738	3	-0.42596	0.78503	0.78488	0.999987	14393	0	-0.42596
MMP8	4	0.0096489	0.03234	0.835329	739	2	-0.033279	0.59118	0.59089	0.999987	10441	0	-0.033279
KRT7	3	0.014434	0.037921	0.835429	1057	3	-0.42495	0.98557	0.98569	0.999987	18709	0	-0.42495
RPL23	3	0.015138	0.039671	0.835429	1102	1	-0.12501	0.16714	0.16659	0.999987	2832	0	-0.12501
ATP2C1	4	0.0096858	0.032458	0.835429	740	4	-0.49926	0.97537	0.97555	0.999987	18455	0	-0.49926
POU3F1	4	0.009701	0.03251	0.835429	741	4	-0.18816	0.94211	0.94219	0.999987	17730	0	-0.18816
ALG11	4	0.0097531	0.032677	0.835429	742	3	-0.50156	0.66472	0.66452	0.999987	11897	0	-0.50156
CCDC158	4	0.0097742	0.032741	0.835429	743	4	-0.36711	0.98903	0.98902	0.999987	18804	0	-0.36711
STAC	4	0.0097801	0.032756	0.835429	744	4	-0.32408	0.99022	0.9902	0.999987	18838	0	-0.32408
MOCS3	4	0.0097914	0.032796	0.835429	745	4	-0.7007	0.98286	0.98289	0.999987	18643	0	-0.7007
ACTL9	4	0.0098052	0.032833	0.835429	746	4	-0.4603	0.96059	0.96062	0.999987	18115	0	-0.4603
GTF3A	4	0.0098086	0.032847	0.835429	747	4	-0.77023	0.94065	0.94073	0.999987	17705	0	-0.77023
ABCC10	4	0.0098573	0.032987	0.835429	748	2	0.17487	0.39216	0.39186	0.999987	6743	0	0.17487
GGCX	4	0.0098933	0.0331	0.835429	749	2	-0.32211	0.62693	0.62675	0.999987	11137	0	-0.32211
FOXL1	4	0.0099446	0.033264	0.835429	750	2	-0.28258	0.21414	0.21391	0.999987	3628	0	-0.28258
PIKFYVE	4	0.0099615	0.033313	0.835429	751	2	0.28783	0.073938	0.074306	0.999987	1307	1	0.28783
GLB1	4	0.0099819	0.033377	0.835429	752	3	-0.43019	0.87571	0.87567	0.999987	16289	0	-0.43019
LRRC75B	4	0.0099833	0.03338	0.835429	753	4	-0.55551	0.99002	0.98998	0.999987	18835	0	-0.55551
CNST	4	0.010014	0.033474	0.835429	754	3	-0.001296	0.7387	0.7383	0.999987	13406	0	-0.001296
DNAJB2	4	0.01006	0.033619	0.835429	755	4	-0.42191	0.98994	0.9899	0.999987	18834	0	-0.42191
ATR	4	0.010066	0.033644	0.835429	756	2	-0.022033	0.56519	0.5647	0.999987	9941	0	-0.022033
CNBP	4	0.01009	0.033707	0.835429	757	3	-0.46888	0.46601	0.46578	0.999987	8103	0	-0.46888
SUGP1	4	0.01009	0.033709	0.835429	758	4	-0.68382	0.93926	0.93935	0.999987	17689	0	-0.68382
NGEF	4	0.010096	0.033728	0.835429	759	4	-0.32131	0.9899	0.98987	0.999987	18833	0	-0.32131
SYT16	4	0.010103	0.033747	0.835429	760	3	-0.41793	0.38394	0.38353	0.999987	6582	0	-0.41793
RPRD2	4	0.010116	0.03379	0.835429	761	4	-0.43413	0.98988	0.98985	0.999987	18832	0	-0.43413
SLC2A10	4	0.010117	0.033798	0.835429	762	4	-0.36657	0.98988	0.98984	0.999987	18831	0	-0.36657
TTLL12	4	0.010118	0.033801	0.835429	763	4	-0.35959	0.95871	0.95873	0.999987	18068	0	-0.35959
TLDC2	4	0.010141	0.033864	0.835429	764	4	-0.28552	0.98986	0.98982	0.999987	18830	0	-0.28552
ABHD11	4	0.010158	0.033914	0.835429	765	3	-0.40333	0.66281	0.66258	0.999987	11859	0	-0.40333
ROR2	4	0.01017	0.033957	0.835429	766	3	-0.152	0.79034	0.79021	0.999987	14504	0	-0.152
CT47A12	4	0.010179	0.033987	0.835429	767	4	-0.70275	0.98982	0.98979	0.999987	18829	0	-0.70275
CELF4	4	0.010252	0.034217	0.835429	768	4	-0.48536	0.98975	0.98971	0.999987	18828	0	-0.48536
FGD1	4	0.010257	0.034237	0.835429	769	4	-0.36105	0.98974	0.98971	0.999987	18827	0	-0.36105
MRTO4	4	0.010274	0.03429	0.835429	770	1	0.27509	0.24763	0.24745	0.999987	4182	0	0.27509
MAVS	4	0.010274	0.03429	0.835429	771	2	-0.084616	0.72958	0.72928	0.999987	13218	0	-0.084616
VARS2	4	0.010283	0.034318	0.835429	772	3	-0.58512	0.29459	0.2941	0.999987	5025	0	-0.58512
NPPB	4	0.010297	0.034369	0.835429	773	4	-0.42772	0.95358	0.95361	0.999987	17956	0	-0.42772
TNIP2	4	0.010297	0.034369	0.835429	774	4	-0.5072	0.97587	0.97605	0.999987	18464	0	-0.5072
DOCK9	4	0.010329	0.034481	0.835429	775	3	-0.46324	0.90842	0.90842	0.999987	17020	0	-0.46324
ITCH	4	0.010359	0.034585	0.835429	776	3	-0.35098	0.80073	0.80063	0.999987	14713	0	-0.35098
KDELR3	4	0.010378	0.034641	0.835429	777	3	-0.3092	0.8975	0.89742	0.999987	16782	0	-0.3092
TXNRD3	4	0.010388	0.03468	0.835429	778	3	-0.4327	0.48511	0.48494	0.999987	8453	0	-0.4327
PTF1A	4	0.0104	0.034727	0.835429	779	4	-0.66513	0.94414	0.94423	0.999987	17774	0	-0.66513
HMG20A	4	0.010417	0.034785	0.835429	780	4	-0.37141	0.98958	0.98955	0.999987	18826	0	-0.37141
ZCCHC24	4	0.010418	0.034788	0.835429	781	4	-0.42549	0.98595	0.98592	0.999987	18720	0	-0.42549
PARL	4	0.010431	0.034823	0.835429	782	4	-0.33659	0.98957	0.98954	0.999987	18825	0	-0.33659
NDUFAF6	4	0.010439	0.034847	0.835429	783	4	-0.30313	0.98956	0.98953	0.999987	18824	0	-0.30313
NYX	4	0.010443	0.034856	0.835429	784	4	-0.13169	0.98956	0.98953	0.999987	18823	0	-0.13169
EDC4	4	0.010444	0.03486	0.835429	785	4	-0.27031	0.98956	0.98952	0.999987	18822	0	-0.27031
IL2RG	4	0.010446	0.034864	0.835429	786	4	-0.30351	0.98955	0.98952	0.999987	18821	0	-0.30351
NCAPH2	4	0.010456	0.034902	0.835429	787	3	-0.62286	0.082628	0.082762	0.999987	1444	1	-0.62286
HAUS3	4	0.010456	0.034903	0.835429	788	2	0.07851	0.26119	0.26092	0.999987	4420	0	0.07851
SAMD11	4	0.010456	0.034904	0.835429	789	4	-0.28173	0.98954	0.98951	0.999987	18820	0	-0.28173
PROM2	4	0.010468	0.034943	0.835429	790	4	-0.43208	0.98953	0.9895	0.999987	18819	0	-0.43208
IL36B	4	0.010494	0.035024	0.835429	791	3	-0.26791	0.87215	0.87207	0.999987	16209	0	-0.26791
CYP4A11	4	0.010505	0.035059	0.835429	792	4	-0.30882	0.9895	0.98947	0.999987	18818	0	-0.30882
ZC3H12A	4	0.010514	0.035088	0.835429	793	3	-0.54572	0.63355	0.63339	0.999987	11270	0	-0.54572
NR3C1	4	0.010533	0.03516	0.835429	794	4	-0.4946	0.98947	0.98944	0.999987	18817	0	-0.4946
RAC1	4	0.010534	0.035163	0.835429	795	2	-0.31509	0.44599	0.44578	0.999987	7740	0	-0.31509
PER3	4	0.010546	0.035195	0.835429	796	4	-0.27316	0.98945	0.98943	0.999987	18816	0	-0.27316
OR1B1	4	0.010551	0.035208	0.835429	797	3	-0.4943	0.52134	0.52098	0.999987	9119	0	-0.4943
CFAP46	4	0.010552	0.035209	0.835429	798	4	-0.48747	0.98945	0.98942	0.999987	18815	0	-0.48747
CDIPT	4	0.010587	0.035313	0.835429	799	2	-0.16157	0.52271	0.52234	0.999987	9141	0	-0.16157
A2M	4	0.010609	0.035377	0.835429	800	4	-0.39782	0.98939	0.98938	0.999987	18814	0	-0.39782
VEZT	4	0.010623	0.035427	0.835429	801	3	-0.74886	0.75499	0.7548	0.999987	13731	0	-0.74886
DENND5B	4	0.010652	0.035513	0.835429	802	2	-0.14124	0.70559	0.7053	0.999987	12722	0	-0.14124
IMPA1	4	0.010699	0.035643	0.835429	803	4	-0.30482	0.9893	0.98929	0.999987	18813	0	-0.30482
GGTLC2	4	0.010743	0.035781	0.835429	804	2	-0.025492	0.61073	0.61043	0.999987	10828	0	-0.025492
TMEM14E	4	0.010763	0.035838	0.835429	805	4	-0.33058	0.98924	0.98922	0.999987	18812	0	-0.33058
MAB21L1	4	0.010769	0.035857	0.835429	806	4	-0.25789	0.98923	0.98922	0.999987	18811	0	-0.25789
RHOU	4	0.010785	0.035911	0.835429	807	4	-0.24414	0.98922	0.9892	0.999987	18810	0	-0.24414
WDR35	4	0.010795	0.03595	0.835429	808	2	-0.19448	0.54312	0.54262	0.999987	9533	0	-0.19448
GIMAP7	4	0.0108	0.035968	0.835429	809	4	-0.15803	0.9892	0.98918	0.999987	18809	0	-0.15803
ESAM	4	0.010809	0.035998	0.835429	810	4	-0.18636	0.98919	0.98917	0.999987	18808	0	-0.18636
RNF11	4	0.010833	0.036061	0.835429	811	4	-0.28826	0.98917	0.98915	0.999987	18806	0	-0.28826
LYRM4	4	0.010873	0.036188	0.835429	812	3	-0.3988	0.20633	0.20607	0.999987	3487	0	-0.3988
FAT4	4	0.010873	0.036188	0.835429	813	3	-0.257	0.68389	0.6838	0.999987	12283	0	-0.257
HIPK1	4	0.010906	0.036292	0.835429	814	4	-0.46177	0.98909	0.98908	0.999987	18805	0	-0.46177
DEF6	4	0.010929	0.036355	0.835429	815	3	-0.52397	0.54868	0.54815	0.999987	9643	0	-0.52397
CHMP4A	4	0.010951	0.036412	0.835429	816	2	-0.029958	0.39303	0.39273	0.999987	6759	0	-0.029958
TSACC	4	0.010951	0.036413	0.835429	817	4	-0.72132	0.96691	0.96696	0.999987	18273	0	-0.72132
TRIP12	4	0.010961	0.036439	0.835429	818	2	-0.23369	0.62212	0.62189	0.999987	11045	0	-0.23369
CHRNA1	4	0.010967	0.036459	0.835429	819	3	-0.52358	0.84591	0.84576	0.999987	15681	0	-0.52358
SPRR2E	4	0.010986	0.03652	0.835429	820	2	-0.3131	0.54018	0.53972	0.999987	9474	0	-0.3131
PPP1R32	4	0.011003	0.036569	0.835429	821	3	-0.1167	0.1334	0.13309	0.999987	2273	0	-0.1167
SLC16A9	4	0.011041	0.036693	0.835429	822	3	-0.42294	0.37817	0.37771	0.999987	6473	0	-0.42294
MARS2	4	0.011046	0.036706	0.835429	823	3	-0.678	0.92965	0.92977	0.999987	17481	0	-0.678
AZU1	4	0.011049	0.036713	0.835429	824	4	-0.47319	0.98895	0.98894	0.999987	18803	0	-0.47319
OR6P1	4	0.011079	0.036807	0.835429	825	4	-0.46905	0.98892	0.9889	0.999987	18802	0	-0.46905
TEX22	4	0.011081	0.036812	0.835429	826	4	-0.39046	0.95483	0.95485	0.999987	17976	0	-0.39046
ERCC6L	4	0.011107	0.036897	0.835429	827	3	-0.44493	0.61377	0.61353	0.999987	10883	0	-0.44493
SLC25A41	4	0.01112	0.036943	0.835429	829	4	-0.46024	0.96328	0.96331	0.999987	18180	0	-0.46024
PTPN13	4	0.011128	0.036968	0.835429	830	4	-0.66566	0.98887	0.98885	0.999987	18801	0	-0.66566
DGCR14	4	0.011159	0.037064	0.835429	831	2	0.049873	0.35067	0.35018	0.999987	6004	0	0.049873
FKBP6	4	0.011189	0.037153	0.835429	832	3	-0.54814	0.61104	0.61075	0.999987	10835	0	-0.54814
AIF1	4	0.011207	0.037203	0.835429	833	4	-0.27545	0.98879	0.98878	0.999987	18799	0	-0.27545
PANX1	4	0.011228	0.037265	0.835429	834	4	-0.28837	0.98877	0.98876	0.999987	18798	0	-0.28837
CXorf21	4	0.011237	0.037298	0.835429	835	3	-0.37959	0.28918	0.28878	0.999987	4921	0	-0.37959
MOBP	4	0.011237	0.037298	0.835429	836	2	0.08308	0.12255	0.12232	0.999987	2089	0	0.08308
DTNB	4	0.011248	0.037333	0.835429	837	4	-0.67058	0.97645	0.97663	0.999987	18480	0	-0.67058
PPL	4	0.011266	0.037391	0.835429	838	3	-0.73847	0.33755	0.33708	0.999987	5772	0	-0.73847
C6orf203	4	0.011267	0.037392	0.835429	839	4	-0.4521	0.98873	0.98873	0.999987	18795	0	-0.4521
MB21D2	4	0.011285	0.037453	0.835429	840	4	-0.4242	0.98872	0.98871	0.999987	18794	0	-0.4242
LACTBL1	4	0.011312	0.037541	0.835429	841	2	-0.13492	0.71818	0.71789	0.999987	12982	0	-0.13492
FZD10	4	0.011315	0.037549	0.835429	842	3	-0.45667	0.15164	0.15139	0.999987	2567	0	-0.45667
DEGS1	4	0.011334	0.03761	0.835429	843	3	-0.44544	0.76184	0.76159	0.999987	13882	0	-0.44544
SSTR3	4	0.011341	0.037632	0.835429	844	3	-0.59021	0.6656	0.66547	0.999987	11915	0	-0.59021
TRIM67	4	0.011363	0.037702	0.835429	845	3	-0.48593	0.51954	0.51918	0.999987	9086	0	-0.48593
GCNT3	4	0.011382	0.037769	0.835429	846	3	-0.5578	0.63065	0.6305	0.999987	11203	0	-0.5578
ASAH2B	4	0.011382	0.037769	0.835429	847	4	-0.5525	0.98039	0.98045	0.999987	18569	0	-0.5525
SLC16A7	4	0.011405	0.037844	0.835429	848	4	-0.41701	0.98859	0.9886	0.999987	18793	0	-0.41701
IL5RA	4	0.011419	0.037884	0.835429	849	3	-0.16526	0.85043	0.8503	0.999987	15769	0	-0.16526
NRBF2	4	0.011436	0.037942	0.835429	850	3	-0.35905	0.68127	0.68117	0.999987	12236	0	-0.35905
SLC17A4	4	0.011443	0.037963	0.835429	851	3	-0.34463	0.87795	0.87791	0.999987	16339	0	-0.34463
ZNF33A	4	0.011453	0.037993	0.835429	852	4	-0.30481	0.98855	0.98855	0.999987	18792	0	-0.30481
LRRTM3	4	0.011471	0.038039	0.835429	853	4	-0.42187	0.98853	0.98853	0.999987	18791	0	-0.42187
GPR183	4	0.011477	0.038056	0.835429	854	4	-0.20389	0.98852	0.98852	0.999987	18790	0	-0.20389
MORN4	4	0.011482	0.038069	0.835429	855	4	-0.32786	0.98852	0.98852	0.999987	18789	0	-0.32786
ELAC1	4	0.011492	0.038094	0.835429	856	3	-0.5782	0.45401	0.45374	0.999987	7884	0	-0.5782
WNT5B	4	0.011508	0.03814	0.835429	857	4	-0.26991	0.98849	0.9885	0.999987	18788	0	-0.26991
WDR92	4	0.011518	0.038172	0.835429	858	4	-0.42124	0.95145	0.95151	0.999987	17916	0	-0.42124
MAPKAPK2	4	0.011518	0.038172	0.835429	859	3	-0.24177	0.55226	0.55172	0.999987	9712	0	-0.24177
FAR2	4	0.011519	0.038175	0.835429	860	4	-0.45789	0.98848	0.98848	0.999987	18787	0	-0.45789
LSM3	4	0.011523	0.03819	0.835429	861	2	-0.045358	0.10348	0.10327	0.999987	1780	1	-0.045358
NTNG1	4	0.011551	0.038286	0.835429	862	3	-0.36197	0.89166	0.89161	0.999987	16634	0	-0.36197
PLN	4	0.011553	0.038291	0.835429	863	3	-0.25752	0.88092	0.88088	0.999987	16408	0	-0.25752
HIPK2	4	0.011556	0.0383	0.835429	864	3	-0.41043	0.36231	0.36192	0.999987	6193	0	-0.41043
ADAMTS14	4	0.01158	0.038374	0.835429	865	2	-0.44939	0.42244	0.42219	0.999987	7322	0	-0.44939
HAGH	4	0.01159	0.038407	0.835429	866	3	-0.58503	0.71936	0.71911	0.999987	13009	0	-0.58503
XPC	4	0.011593	0.038421	0.835429	867	4	-0.35781	0.98841	0.9884	0.999987	18786	0	-0.35781
FAM167A	4	0.011603	0.038445	0.835429	868	2	-0.21386	0.64603	0.64589	0.999987	11519	0	-0.21386
ZNF121	4	0.011606	0.038453	0.835429	869	4	-0.32866	0.98839	0.98839	0.999987	18785	0	-0.32866
PKDCC	4	0.011615	0.038478	0.835429	870	4	-0.59455	0.95012	0.95019	0.999987	17886	0	-0.59455
SOX4	4	0.011628	0.038517	0.835429	871	2	-0.28486	0.6023	0.60201	0.999987	10645	0	-0.28486
THOC3	4	0.011629	0.038521	0.835429	872	3	-0.44695	0.09089	0.090834	0.999987	1582	1	-0.44695
UFSP2	4	0.011638	0.038548	0.835429	873	3	-0.47682	0.88717	0.88713	0.999987	16542	0	-0.47682
KIR2DL1	4	0.011661	0.038619	0.835429	874	3	-0.56018	0.40698	0.40673	0.999987	7032	0	-0.56018
TBC1D10A	4	0.011675	0.03866	0.835429	875	4	-0.33244	0.98832	0.98832	0.999987	18783	0	-0.33244
OCEL1	4	0.01168	0.038673	0.835429	876	3	-0.61604	0.13927	0.13909	0.999987	2362	0	-0.61604
GRAMD1C	4	0.011686	0.038696	0.835429	877	4	-0.58576	0.96916	0.96919	0.999987	18329	0	-0.58576
NAMPT	4	0.011701	0.038747	0.835429	878	4	-0.5696	0.97091	0.97099	0.999987	18357	0	-0.5696
NELL2	4	0.011704	0.038754	0.835429	879	4	-0.59241	0.95117	0.95122	0.999987	17904	0	-0.59241
OPRD1	4	0.011732	0.038845	0.835429	880	3	-0.11774	0.80699	0.80692	0.999987	14842	0	-0.11774
TBC1D19	4	0.011752	0.038907	0.835429	881	3	-0.41889	0.86986	0.86973	0.999987	16167	0	-0.41889
SNX16	4	0.011754	0.038914	0.835429	882	4	-0.18895	0.98825	0.98824	0.999987	18782	0	-0.18895
MRPS16	4	0.011757	0.038925	0.835429	883	4	-0.4366	0.98824	0.98824	0.999987	18781	0	-0.4366
ZNF674	4	0.011774	0.038985	0.835429	884	4	-0.42719	0.98823	0.98822	0.999987	18780	0	-0.42719
FAM13B	4	0.011774	0.038985	0.835429	885	4	-0.32602	0.98823	0.98822	0.999987	18779	0	-0.32602
LVRN	4	0.011784	0.03901	0.835429	886	2	-0.13648	0.89458	0.89453	0.999987	16709	0	-0.13648
OR4A16	4	0.011785	0.039015	0.835429	887	4	-0.10715	0.98822	0.98821	0.999987	18778	0	-0.10715
GFOD1	4	0.011803	0.039063	0.835429	888	4	-0.33182	0.9882	0.98819	0.999987	18777	0	-0.33182
PTH	4	0.011817	0.039107	0.835429	889	3	-0.35209	0.32564	0.32516	0.999987	5558	0	-0.35209
CPLX2	4	0.011833	0.039157	0.835429	890	4	-0.18793	0.98817	0.98816	0.999987	18776	0	-0.18793
BPY2B	4	0.011862	0.039243	0.835429	891	4	-0.4103	0.98645	0.9864	0.999987	18726	0	-0.4103
SLC30A6	4	0.011879	0.03929	0.835429	892	4	-0.37477	0.98263	0.98267	0.999987	18633	0	-0.37477
AMER3	4	0.011888	0.039315	0.835429	893	4	-0.53754	0.98811	0.98811	0.999987	18775	0	-0.53754
ZNF761	4	0.011889	0.039318	0.835429	894	3	-0.35934	0.42707	0.4268	0.999987	7409	0	-0.35934
SEPHS2	4	0.011902	0.039363	0.835429	895	4	-0.2229	0.9881	0.9881	0.999987	18773	0	-0.2229
SLC30A5	4	0.01194	0.039478	0.835429	896	2	-0.02537	0.41186	0.41163	0.999987	7117	0	-0.02537
GTDC1	4	0.011967	0.039564	0.835429	897	4	-0.54446	0.98803	0.98804	0.999987	18772	0	-0.54446
GPRC5A	4	0.011987	0.039626	0.835429	898	3	-0.52168	0.59972	0.59945	0.999987	10597	0	-0.52168
SPIN1	4	0.011987	0.039626	0.835429	899	3	-0.45302	0.89404	0.89397	0.999987	16694	0	-0.45302
ZDHHC17	4	0.011992	0.039646	0.835429	900	1	0.17408	0.4307	0.43042	0.999987	7470	0	0.17408
PPP1R12B	4	0.012025	0.039743	0.835429	901	4	-0.43682	0.98798	0.98798	0.999987	18769	0	-0.43682
NOVA1	4	0.012044	0.039798	0.835429	902	2	-0.0076225	0.16348	0.16325	0.999987	2765	0	-0.0076225
CD63	4	0.012054	0.039833	0.835429	903	4	-0.2049	0.98795	0.98795	0.999987	18768	0	-0.2049
TBC1D28	4	0.012096	0.039969	0.835429	904	2	-0.035709	0.57311	0.5726	0.999987	10089	0	-0.035709
CHI3L2	4	0.012099	0.039981	0.835429	905	4	-0.25869	0.9879	0.9879	0.999987	18767	0	-0.25869
MGST2	4	0.012109	0.040006	0.835429	906	3	-0.51655	0.93132	0.93148	0.999987	17518	0	-0.51655
ACTL8	4	0.012118	0.040028	0.835429	907	4	-0.17178	0.98788	0.98788	0.999987	18766	0	-0.17178
SMYD4	4	0.012148	0.040121	0.835429	908	4	-0.34708	0.93751	0.93761	0.999987	17649	0	-0.34708
C1orf111	4	0.012167	0.040182	0.835429	909	4	-0.20176	0.98783	0.98783	0.999987	18765	0	-0.20176
DEFB129	4	0.01218	0.040228	0.835429	910	4	-0.24008	0.98782	0.98781	0.999987	18764	0	-0.24008
CCDC9	4	0.012195	0.040278	0.835429	911	2	-0.13921	0.26998	0.26964	0.999987	4583	0	-0.13921
C4BPA	4	0.012202	0.0403	0.835429	912	4	-0.22426	0.9878	0.98779	0.999987	18763	0	-0.22426
MARVELD3	4	0.012209	0.040321	0.835429	913	3	-0.77653	0.8266	0.82656	0.999987	15258	0	-0.77653
RPP25L	4	0.012233	0.040395	0.835429	914	4	-0.18803	0.98777	0.98775	0.999987	18762	0	-0.18803
ZDBF2	4	0.012238	0.040414	0.835429	915	4	-0.54968	0.96287	0.96289	0.999987	18174	0	-0.54968
PI4KA	4	0.012245	0.040438	0.835429	916	3	-0.60079	0.44392	0.44371	0.999987	7705	0	-0.60079
CABS1	4	0.012249	0.040452	0.835429	917	4	-0.30318	0.98775	0.98774	0.999987	18761	0	-0.30318
SLC38A10	4	0.012252	0.040457	0.835429	918	2	0.10913	0.67797	0.67786	0.999987	12176	0	0.10913
GDI2	4	0.012269	0.040511	0.835429	919	2	-0.32445	0.62687	0.62669	0.999987	11135	0	-0.32445
CCDC70	4	0.012269	0.040511	0.835429	920	4	-0.33779	0.98745	0.98742	0.999987	18751	0	-0.33779
CACNA2D3	4	0.012277	0.040539	0.835429	921	4	-0.33014	0.98772	0.98771	0.999987	18760	0	-0.33014
ATP5O	4	0.01228	0.040547	0.835429	922	4	-0.62685	0.95617	0.95621	0.999987	18007	0	-0.62685
TSNAX	4	0.012302	0.040615	0.835429	923	4	-0.39156	0.9877	0.98768	0.999987	18759	0	-0.39156
TMEM191C	4	0.012336	0.040727	0.835429	924	3	-0.39006	0.77285	0.77259	0.999987	14113	0	-0.39006
VPS4B	4	0.012344	0.040747	0.835429	925	4	-0.3886	0.98766	0.98764	0.999987	18758	0	-0.3886
ABCB1	4	0.012356	0.040785	0.835429	926	1	0.21293	0.44939	0.44916	0.999987	7804	0	0.21293
TSC22D4	4	0.012361	0.040799	0.835429	927	4	-0.28959	0.98764	0.98762	0.999987	18757	0	-0.28959
VAX1	4	0.012365	0.04081	0.835429	928	4	-0.44135	0.98764	0.98761	0.999987	18756	0	-0.44135
PPP2R1B	4	0.012365	0.040812	0.835429	929	4	-0.31591	0.98568	0.98565	0.999987	18713	0	-0.31591
ATL1	4	0.012377	0.040847	0.835429	930	4	-0.33173	0.98762	0.9876	0.999987	18755	0	-0.33173
SLC38A7	4	0.012408	0.04094	0.835429	931	3	-0.14276	0.77351	0.77324	0.999987	14130	0	-0.14276
AGR3	4	0.01242	0.040974	0.835429	932	4	-0.25878	0.98758	0.98755	0.999987	18754	0	-0.25878
GRB10	4	0.012442	0.041051	0.835429	933	3	-0.50485	0.89065	0.8906	0.999987	16614	0	-0.50485
MAPK3	4	0.01246	0.0411	0.835429	934	3	-0.071283	0.91864	0.91868	0.999987	17236	0	-0.071283
CD226	3	0.012469	0.032991	0.835429	935	3	-0.39486	0.98753	0.98767	0.999987	18753	0	-0.39486
BEST3	4	0.012512	0.041255	0.835429	936	2	0.090821	0.54581	0.5453	0.999987	9589	0	0.090821
FLT3	4	0.012532	0.041311	0.835429	937	3	-0.27798	0.91411	0.91412	0.999987	17142	0	-0.27798
LY9	4	0.012549	0.041359	0.835429	938	4	-0.32641	0.98745	0.98743	0.999987	18752	0	-0.32641
CDY2B	4	0.012551	0.041365	0.835429	939	3	-0.56083	0.93062	0.93075	0.999987	17502	0	-0.56083
TSN	4	0.012565	0.041403	0.835429	940	4	-0.086044	0.98744	0.98741	0.999987	18750	0	-0.086044
BCO1	4	0.012566	0.041408	0.835429	941	4	-0.14225	0.98743	0.98741	0.999987	18749	0	-0.14225
IFIT1B	4	0.01259	0.041487	0.835429	942	3	-0.20603	0.013032	0.016461	0.72833	431	1	-0.20603
SFXN2	3	0.012603	0.033325	0.835429	943	1	-0.13437	0.13907	0.13857	0.999987	2360	0	-0.13437
TRIM24	4	0.012618	0.041587	0.835429	944	3	-0.44476	0.023901	0.026681	0.825219	618	1	-0.44476
MAN2A1	4	0.012628	0.04161	0.835429	945	4	-0.19254	0.98737	0.98734	0.999987	18747	0	-0.19254
HDHD1	4	0.012638	0.041633	0.835429	946	4	-0.21697	0.98736	0.98733	0.999987	18746	0	-0.21697
AHSA1	4	0.012649	0.041672	0.835429	947	4	-0.27702	0.98735	0.98731	0.999987	18745	0	-0.27702
CUTA	4	0.01266	0.041703	0.835429	948	3	-0.70842	0.017494	0.020696	0.78644	503	1	-0.70842
CTNNB1	4	0.012668	0.041727	0.835429	949	2	0.033042	0.79239	0.79229	0.999987	14547	0	0.033042
GOLGA8B	4	0.012672	0.041741	0.835429	950	2	-0.29045	0.12834	0.12813	0.999987	2189	0	-0.29045
CCAR1	4	0.012675	0.04175	0.835429	951	4	-0.30639	0.98732	0.98728	0.999987	18744	0	-0.30639
CTSO	4	0.012697	0.041821	0.835429	952	4	-0.25676	0.9873	0.98726	0.999987	18743	0	-0.25676
SCUBE3	4	0.012703	0.041837	0.835429	953	4	-0.39958	0.9873	0.98725	0.999987	18742	0	-0.39958
FBXO33	4	0.012716	0.041876	0.835429	954	4	-0.49843	0.98728	0.98724	0.999987	18741	0	-0.49843
UCKL1	4	0.012731	0.041918	0.835429	955	3	-0.39202	0.23905	0.23886	0.999987	4042	0	-0.39202
EPHA3	4	0.012735	0.041925	0.835429	956	4	-0.64375	0.98727	0.98721	0.999987	18740	0	-0.64375
LOC100129520	4	0.01274	0.041943	0.835429	957	3	-0.49484	0.0066754	0.010589	0.620862	326	1	-0.49484
TTC16	4	0.012757	0.042004	0.835429	958	2	-0.13195	0.52437	0.52404	0.999987	9173	0	-0.13195
AQP10	4	0.012772	0.042057	0.835429	959	1	0.27535	0.66518	0.66503	0.999987	11905	0	0.27535
PARP1	4	0.012793	0.042115	0.835429	960	4	-0.4289	0.98721	0.98716	0.999987	18739	0	-0.4289
KRT8	4	0.0128	0.04214	0.835429	961	4	-0.54483	0.9872	0.98715	0.999987	18738	0	-0.54483
CD5L	4	0.01281	0.042169	0.835429	962	4	-0.33132	0.98587	0.98584	0.999987	18718	0	-0.33132
IL21	4	0.012824	0.0422	0.835429	963	3	-0.31712	0.44905	0.44881	0.999987	7796	0	-0.31712
TFAP2E	4	0.01283	0.042222	0.835429	964	4	-0.21157	0.98717	0.98713	0.999987	18737	0	-0.21157
EPM2A	4	0.012861	0.042312	0.836347	965	4	-0.60398	0.98714	0.98709	0.999987	18736	0	-0.60398
MEN1	4	0.012876	0.042359	0.836424	966	2	-0.11952	0.47663	0.47644	0.999987	8302	0	-0.11952
CDS2	4	0.012928	0.042525	0.837572	967	3	-0.29684	0.19909	0.19882	0.999987	3361	0	-0.29684
SLC25A19	4	0.012943	0.042571	0.837572	968	4	-0.26054	0.98706	0.98701	0.999987	18735	0	-0.26054
ZC3H12C	4	0.012979	0.042682	0.837572	969	3	-0.40752	0.53616	0.53568	0.999987	9396	0	-0.40752
YIPF6	4	0.012985	0.042701	0.837572	970	3	-0.33107	0.86403	0.8639	0.999987	16056	0	-0.33107
TTC36	4	0.013006	0.04277	0.837572	971	3	-0.54174	0.6635	0.66328	0.999987	11871	0	-0.54174
LMNTD2	4	0.013032	0.042843	0.837572	972	3	-0.16276	0.47346	0.47329	0.999987	8238	0	-0.16276
CDKAL1	4	0.013037	0.042856	0.837572	973	4	-0.43721	0.95294	0.953	0.999987	17944	0	-0.43721
MSANTD4	4	0.013045	0.04288	0.837572	974	3	-0.54255	0.73275	0.73244	0.999987	13291	0	-0.54255
VWA8	4	0.013045	0.04288	0.837572	975	3	-0.56868	0.93267	0.93277	0.999987	17542	0	-0.56868
SULF1	4	0.013069	0.042941	0.837572	976	3	-0.51921	0.79498	0.79489	0.999987	14600	0	-0.51921
ATP2B2	4	0.013072	0.042952	0.837572	977	3	-0.466	0.80478	0.8047	0.999987	14788	0	-0.466
SCO2	4	0.013075	0.042959	0.837572	978	3	-0.56173	0.35627	0.35581	0.999987	6093	0	-0.56173
BLK	4	0.013084	0.042987	0.837572	979	2	0.0099172	0.64571	0.64557	0.999987	11513	0	0.0099172
DEFB106A	4	0.013098	0.043031	0.837576	980	3	-0.53394	0.81096	0.81086	0.999987	14929	0	-0.53394
FZD7	4	0.013136	0.043139	0.838299	981	2	-0.2694	0.7481	0.74779	0.999987	13600	0	-0.2694
SPINK6	4	0.01314	0.043156	0.838299	982	4	-0.31158	0.98686	0.9868	0.999987	18734	0	-0.31158
MS4A1	4	0.013187	0.04329	0.839181	983	1	0.33012	0.007563	0.011401	0.642849	339	1	0.33012
TMEM192	4	0.013222	0.043397	0.839181	984	4	-0.27738	0.98678	0.98671	0.999987	18733	0	-0.27738
NETO2	4	0.013239	0.043458	0.839181	985	1	0.30764	0.3247	0.3242	0.999987	5540	0	0.30764
BTBD3	4	0.013263	0.043534	0.839181	986	4	-0.42929	0.98674	0.98667	0.999987	18732	0	-0.42929
POC5	4	0.013291	0.043621	0.839181	987	3	-0.17115	0.69103	0.69087	0.999987	12416	0	-0.17115
ERVV-1	4	0.013303	0.043652	0.839181	988	2	-0.09519	0.39785	0.39759	0.999987	6859	0	-0.09519
AKR1B1	4	0.013309	0.043676	0.839181	989	4	-0.30941	0.98669	0.98662	0.999987	18731	0	-0.30941
GPD1L	4	0.01331	0.043679	0.839181	990	3	-0.46213	0.86473	0.86461	0.999987	16072	0	-0.46213
TAGLN2	4	0.013314	0.043687	0.839181	991	4	-0.60776	0.96436	0.96442	0.999987	18210	0	-0.60776
SPATA6	4	0.01332	0.043703	0.839181	992	4	-0.24877	0.98668	0.98661	0.999987	18730	0	-0.24877
GOLGA5	4	0.013333	0.043738	0.839181	993	3	-0.4782	0.78442	0.78427	0.999987	14373	0	-0.4782
EPOR	4	0.013353	0.0438	0.839181	994	4	-0.5127	0.98665	0.98658	0.999987	18729	0	-0.5127
ZNF561	4	0.013393	0.043922	0.839181	995	4	-0.57265	0.98661	0.98654	0.999987	18728	0	-0.57265
NEK1	4	0.013393	0.043923	0.839181	996	3	-0.45354	0.79101	0.7909	0.999987	14519	0	-0.45354
TAMM41	4	0.013395	0.043929	0.839181	997	4	-0.061942	0.9409	0.94097	0.999987	17710	0	-0.061942
PURA	4	0.013398	0.043939	0.839181	998	4	-0.51193	0.9866	0.98653	0.999987	18727	0	-0.51193
ZNF384	4	0.013401	0.043948	0.839181	999	4	-0.45186	0.97026	0.97033	0.999987	18347	0	-0.45186
PCDHGB3	4	0.013425	0.044019	0.839692	1000	4	-0.28576	0.98559	0.98557	0.999987	18712	0	-0.28576
SEMA3C	4	0.013447	0.044082	0.840069	1001	3	-0.28814	0.27942	0.2791	0.999987	4743	0	-0.28814
ABHD1	4	0.013476	0.044165	0.840545	1002	3	-0.53933	0.39444	0.39416	0.999987	6787	0	-0.53933
MRPS5	4	0.013484	0.044195	0.840545	1003	3	-0.40264	0.78891	0.78881	0.999987	14471	0	-0.40264
EIF2S3	4	0.013499	0.044246	0.840674	1004	2	0.24028	0.09815	0.097983	0.999987	1690	1	0.24028
SRSF7	4	0.013551	0.044409	0.841452	1005	1	0.3088	0.038457	0.040327	0.916536	841	1	0.3088
NDUFS6	4	0.013554	0.044419	0.841452	1006	2	-0.34661	0.57971	0.57929	0.999987	10218	0	-0.34661
KIAA1586	4	0.013554	0.044419	0.841452	1007	2	-0.43573	0.28746	0.28704	0.999987	4891	0	-0.43573
SLC35G4	4	0.013603	0.044579	0.842125	1008	2	-0.17124	0.73127	0.73095	0.999987	13251	0	-0.17124
NR2C2	4	0.013612	0.044606	0.842125	1009	4	-0.34311	0.98639	0.98634	0.999987	18725	0	-0.34311
SAP30BP	4	0.013628	0.044646	0.842125	1010	3	-0.70223	0.60391	0.60362	0.999987	10682	0	-0.70223
CCDC62	4	0.013653	0.044722	0.842125	1011	4	-0.19982	0.98635	0.9863	0.999987	18724	0	-0.19982
MUL1	4	0.013655	0.044728	0.842125	1012	3	-0.28848	0.64426	0.6441	0.999987	11489	0	-0.28848
SMC5	4	0.013666	0.044763	0.842125	1013	3	-0.69855	0.4707	0.4705	0.999987	8181	0	-0.69855
TAAR2	4	0.013666	0.044763	0.842125	1014	3	-0.52074	0.37753	0.37709	0.999987	6458	0	-0.52074
C15orf62	4	0.013694	0.044852	0.842962	1015	2	-0.11968	0.51333	0.51293	0.999987	8977	0	-0.11968
FGF9	4	0.013707	0.044898	0.842999	1016	3	-0.33343	0.51654	0.51618	0.999987	9029	0	-0.33343
SLC35B4	4	0.013744	0.045007	0.843225	1017	4	-0.35119	0.98626	0.98622	0.999987	18723	0	-0.35119
GAPDH	4	0.013754	0.045041	0.843225	1018	2	-0.2704	0.20249	0.20218	0.999987	3418	0	-0.2704
RAI1	4	0.013779	0.045112	0.843225	1019	4	-0.56493	0.97414	0.97429	0.999987	18427	0	-0.56493
ATRX	4	0.013785	0.04513	0.843225	1020	3	-0.37653	0.75608	0.75589	0.999987	13760	0	-0.37653
ZNF793	4	0.013785	0.04513	0.843225	1021	1	0.23334	0.35708	0.35662	0.999987	6108	0	0.23334
C3orf36	4	0.013857	0.045365	0.844009	1022	3	-0.5335	0.93609	0.93616	0.999987	17619	0	-0.5335
PAX7	4	0.013863	0.045382	0.844009	1023	2	-0.127	0.53077	0.53029	0.999987	9288	0	-0.127
ZNF454	4	0.013887	0.045455	0.844009	1024	3	-0.44292	0.66028	0.66012	0.999987	11802	0	-0.44292
F2	4	0.013903	0.045502	0.844009	1025	3	-0.49463	0.37095	0.37058	0.999987	6343	0	-0.49463
C1orf186	4	0.01391	0.04552	0.844009	1026	4	-0.49563	0.98609	0.98608	0.999987	18722	0	-0.49563
GTPBP2	4	0.01391	0.045521	0.844009	1027	3	-0.37471	0.79985	0.79977	0.999987	14695	0	-0.37471
ZNF460	4	0.013915	0.045539	0.844009	1028	4	-0.39056	0.94557	0.94559	0.999987	17789	0	-0.39056
DAZ2	4	0.013931	0.045595	0.844009	1029	3	-0.52862	0.29548	0.29497	0.999987	5039	0	-0.52862
CMSS1	4	0.013945	0.045624	0.844009	1030	4	-0.50538	0.96528	0.96533	0.999987	18228	0	-0.50538
DOLK	4	0.013959	0.045678	0.844009	1031	3	-0.59702	0.66997	0.66984	0.999987	12013	0	-0.59702
SCGB1D1	4	0.013967	0.045702	0.844009	1032	3	-0.050028	0.91407	0.91409	0.999987	17141	0	-0.050028
C16orf82	3	0.017513	0.045525	0.844009	1249	1	-0.2328	0.0358	0.036462	0.892235	798	1	-0.2328
OR8G2	4	0.014019	0.045866	0.846105	1033	3	-0.22093	0.74268	0.74234	0.999987	13483	0	-0.22093
CFAP61	4	0.014034	0.045904	0.846105	1034	2	-0.23567	0.62674	0.62655	0.999987	11131	0	-0.23567
SREBF2	4	0.014093	0.046103	0.84787	1035	4	-0.52849	0.9697	0.96975	0.999987	18336	0	-0.52849
CCNH	4	0.014123	0.046194	0.84787	1036	2	0.1854	0.24389	0.24368	0.999987	4118	0	0.1854
NEURL2	4	0.014174	0.046353	0.84787	1037	1	0.28621	0.53067	0.5302	0.999987	9286	0	0.28621
A1CF	4	0.01419	0.046398	0.84787	1038	4	-0.33086	0.9635	0.96353	0.999987	18184	0	-0.33086
LONRF1	4	0.01419	0.046401	0.84787	1039	4	-0.50428	0.98581	0.98577	0.999987	18716	0	-0.50428
TRMT12	4	0.014192	0.046405	0.84787	1040	4	-0.37165	0.98581	0.98577	0.999987	18715	0	-0.37165
PIRT	4	0.014198	0.046423	0.84787	1041	3	-0.51059	0.011628	0.015165	0.710432	408	1	-0.51059
HIST1H2AK	4	0.014205	0.046444	0.84787	1042	2	-0.17882	0.47294	0.47275	0.999987	8225	0	-0.17882
EFNA3	4	0.014212	0.046464	0.84787	1043	3	-0.60896	0.78582	0.7857	0.999987	14414	0	-0.60896
CNBD2	4	0.014248	0.046589	0.84787	1044	3	-0.46918	0.15654	0.15639	0.999987	2648	0	-0.46918
MTOR	4	0.014269	0.046655	0.84787	1045	2	-0.4537	0.073839	0.074218	0.999987	1306	1	-0.4537
HSH2D	4	0.014273	0.046666	0.84787	1046	4	-0.43046	0.98573	0.98569	0.999987	18714	0	-0.43046
CD47	4	0.014274	0.046666	0.84787	1047	4	-0.28093	0.98174	0.98176	0.999987	18607	0	-0.28093
FUT5	4	0.014278	0.046677	0.84787	1048	2	-0.16793	0.29486	0.29435	0.999987	5030	0	-0.16793
GPR173	4	0.014289	0.04671	0.84787	1049	3	-0.38195	0.63892	0.63877	0.999987	11373	0	-0.38195
DPYD	3	0.017943	0.046595	0.84787	1272	3	-0.46625	0.98206	0.98222	0.999987	18618	0	-0.46625
COLGALT2	4	0.014305	0.046762	0.848014	1050	2	-0.15942	0.029405	0.031786	0.86913	698	1	-0.15942
IFNA17	4	0.014324	0.046823	0.848308	1051	3	-0.42844	0.83268	0.83265	0.999987	15408	0	-0.42844
GBP3	4	0.014384	0.047008	0.849087	1052	2	-0.25911	0.85341	0.85329	0.999987	15826	0	-0.25911
RPS10	4	0.014408	0.047088	0.849087	1053	3	-0.12408	0.089937	0.089883	0.999987	1568	1	-0.12408
GYS2	4	0.014418	0.047117	0.849087	1054	4	-0.23433	0.98558	0.98556	0.999987	18711	0	-0.23433
SHF	4	0.014431	0.047152	0.849087	1055	4	-0.4856	0.9836	0.98358	0.999987	18670	0	-0.4856
PKIG	4	0.014433	0.04716	0.849087	1056	4	-0.2631	0.98557	0.98555	0.999987	18710	0	-0.2631
TNF	4	0.014434	0.047163	0.849087	1058	4	-0.40883	0.95817	0.95818	0.999987	18045	0	-0.40883
ALKBH8	4	0.014451	0.047218	0.849087	1059	4	-0.15934	0.98555	0.98553	0.999987	18708	0	-0.15934
SNX13	4	0.014453	0.047221	0.849087	1060	3	-0.28804	0.90063	0.9006	0.999987	16858	0	-0.28804
NDUFB9	4	0.01448	0.04731	0.849519	1061	3	-0.57897	0.93509	0.93519	0.999987	17595	0	-0.57897
WDHD1	4	0.014486	0.047334	0.849519	1062	3	-0.59024	0.81845	0.81839	0.999987	15082	0	-0.59024
ITM2A	4	0.014521	0.047433	0.850505	1063	3	-0.45427	0.66281	0.66258	0.999987	11854	0	-0.45427
ISG20	4	0.014538	0.047491	0.850747	1064	1	0.15614	0.65881	0.65868	0.999987	11772	0	0.15614
RNF168	4	0.01459	0.047633	0.851952	1065	1	0.20052	0.59433	0.59402	0.999987	10505	0	0.20052
BTC	4	0.014606	0.047679	0.851952	1066	3	-0.54053	0.032532	0.034726	0.883831	751	1	-0.54053
SSTR4	4	0.014611	0.047692	0.851952	1067	4	-0.70375	0.97087	0.97095	0.999987	18354	0	-0.70375
ACAT1	4	0.014642	0.047797	0.853034	1068	2	-0.039296	0.82485	0.8248	0.999987	15222	0	-0.039296
C11orf31	4	0.014696	0.047963	0.853543	1069	3	-0.77856	0.079154	0.079348	0.999987	1387	1	-0.77856
MRFAP1	4	0.01472	0.048033	0.853543	1070	2	-0.3125	0.63946	0.63932	0.999987	11383	0	-0.3125
TIMP2	4	0.01472	0.048033	0.853543	1071	4	-0.0804	0.95205	0.95211	0.999987	17930	0	-0.0804
SLC25A25	4	0.014731	0.048064	0.853543	1072	3	-0.55888	0.18727	0.18706	0.999987	3155	0	-0.55888
ZNF570	4	0.014733	0.048073	0.853543	1073	4	-0.35594	0.98527	0.98526	0.999987	18706	0	-0.35594
GJD2	4	0.014767	0.04818	0.853543	1074	4	-0.42759	0.95929	0.95931	0.999987	18082	0	-0.42759
PRLHR	4	0.014779	0.048213	0.853543	1075	3	-0.56897	0.57414	0.57362	0.999987	10111	0	-0.56897
CCR8	4	0.014782	0.048222	0.853543	1076	4	-0.23564	0.98522	0.98521	0.999987	18705	0	-0.23564
PPM1J	4	0.014784	0.048228	0.853543	1077	4	-0.11075	0.98522	0.98521	0.999987	18704	0	-0.11075
MRPS18C	4	0.014812	0.048329	0.853669	1078	4	-0.61013	0.98519	0.98518	0.999987	18703	0	-0.61013
KRTAP13-3	4	0.014833	0.048394	0.853669	1079	3	-0.28633	0.21585	0.21563	0.999987	3658	0	-0.28633
MBD5	4	0.014849	0.048448	0.853669	1080	3	-0.13745	0.87889	0.87887	0.999987	16358	0	-0.13745
OXT	4	0.014887	0.04858	0.853669	1081	3	-0.32874	0.08744	0.087412	0.999987	1525	1	-0.32874
TMEM234	4	0.014901	0.04863	0.853669	1082	2	0.032557	0.77509	0.77481	0.999987	14162	0	0.032557
PCDH11Y	4	0.014915	0.048666	0.853669	1083	3	-0.35084	0.82539	0.82532	0.999987	15236	0	-0.35084
GAGE2A	4	0.014939	0.048742	0.853669	1084	4	-0.31912	0.98506	0.98504	0.999987	18702	0	-0.31912
TUB	4	0.014953	0.048782	0.853669	1085	3	-0.32223	0.74878	0.74845	0.999987	13615	0	-0.32223
C16orf58	4	0.014972	0.048843	0.853669	1086	3	-0.60271	0.82798	0.82793	0.999987	15300	0	-0.60271
CDH20	4	0.014973	0.048845	0.853669	1087	4	-0.34949	0.98503	0.98501	0.999987	18700	0	-0.34949
NRAS	4	0.014988	0.048899	0.853669	1088	4	-0.50346	0.98501	0.985	0.999987	18699	0	-0.50346
PJA1	4	0.014988	0.048899	0.853669	1089	4	-0.61278	0.98501	0.985	0.999987	18698	0	-0.61278
MSANTD2	4	0.014991	0.048911	0.853669	1090	4	-0.5624	0.956	0.95604	0.999987	18002	0	-0.5624
GCH1	4	0.015005	0.048955	0.853669	1091	3	-0.14459	0.67572	0.67562	0.999987	12130	0	-0.14459
PLEC	4	0.015019	0.048997	0.853669	1092	4	-0.39206	0.98498	0.98497	0.999987	18697	0	-0.39206
PNPLA5	4	0.015022	0.049007	0.853669	1093	4	-0.21397	0.98498	0.98496	0.999987	18696	0	-0.21397
SYNGAP1	4	0.015057	0.049114	0.853669	1094	3	-0.24647	0.86543	0.86533	0.999987	16084	0	-0.24647
SMAD9	4	0.015068	0.049151	0.853669	1095	3	-0.43611	0.5826	0.58223	0.999987	10276	0	-0.43611
CPXM2	4	0.015082	0.049188	0.853669	1096	3	-0.38801	0.79183	0.79172	0.999987	14535	0	-0.38801
SEP15	4	0.015089	0.049208	0.853669	1097	4	-0.3713	0.98491	0.9849	0.999987	18695	0	-0.3713
ALDH1B1	4	0.015108	0.049265	0.853669	1098	3	-0.59213	0.15765	0.15749	0.999987	2666	0	-0.59213
NSMCE2	4	0.015109	0.049268	0.853669	1099	2	-0.026199	0.43065	0.43037	0.999987	7468	0	-0.026199
CXCL5	4	0.015115	0.049287	0.853669	1100	2	-0.33638	0.66577	0.66564	0.999987	11918	0	-0.33638
CMPK2	4	0.01512	0.049307	0.853669	1101	4	-0.52405	0.97077	0.97085	0.999987	18352	0	-0.52405
RASSF8	4	0.015161	0.049424	0.854799	1103	3	-0.37593	0.83832	0.83821	0.999987	15517	0	-0.37593
C2orf47	4	0.015177	0.049465	0.854799	1104	4	-0.43665	0.98482	0.98482	0.999987	18694	0	-0.43665
RASGRP4	4	0.015193	0.049506	0.854799	1105	3	-0.552	0.83177	0.83178	0.999987	15394	0	-0.552
SEPT3	4	0.015232	0.049613	0.855868	1106	4	-0.3623	0.98477	0.98477	0.999987	18693	0	-0.3623
TSHR	4	0.015265	0.049703	0.856387	1107	3	-0.24462	0.93516	0.93526	0.999987	17597	0	-0.24462
DMAP1	4	0.015273	0.049733	0.856387	1108	4	-0.34756	0.98473	0.98472	0.999987	18692	0	-0.34756
POLD4	4	0.015316	0.04988	0.856987	1109	2	-0.07455	0.5577	0.55718	0.999987	9802	0	-0.07455
LGR4	4	0.01532	0.049891	0.856987	1110	4	-0.29166	0.98468	0.98467	0.999987	18691	0	-0.29166
ARL10	4	0.015325	0.049902	0.856987	1111	2	-0.30786	0.57888	0.57846	0.999987	10205	0	-0.30786
UFC1	4	0.015368	0.050028	0.858114	1112	3	-0.25437	0.7614	0.76113	0.999987	13874	0	-0.25437
RGS7	4	0.015379	0.050057	0.858114	1113	4	-0.20537	0.98462	0.98461	0.999987	18690	0	-0.20537
OR52E4	4	0.015414	0.050164	0.858705	1114	2	-0.2169	0.79015	0.79002	0.999987	14500	0	-0.2169
C17orf59	4	0.01542	0.050182	0.858705	1115	2	0.24937	0.12203	0.12182	0.999987	2079	0	0.24937
APH1A	4	0.015444	0.050266	0.859371	1116	2	-0.36806	0.35435	0.35387	0.999987	6057	0	-0.36806
COLEC11	4	0.015507	0.050457	0.860134	1117	4	-0.23161	0.98449	0.98448	0.999987	18688	0	-0.23161
REG4	4	0.015511	0.050472	0.860134	1118	4	-0.26694	0.98449	0.98448	0.999987	18687	0	-0.26694
ELOVL7	4	0.015524	0.050509	0.860134	1119	4	-0.55943	0.97443	0.97459	0.999987	18436	0	-0.55943
ANKRD12	4	0.015539	0.050558	0.860134	1120	3	-0.39703	0.7804	0.78016	0.999987	14280	0	-0.39703
PIK3C2G	4	0.015563	0.050637	0.860134	1121	3	-0.50303	0.72354	0.72334	0.999987	13097	0	-0.50303
SMIM3	4	0.015571	0.050656	0.860134	1122	2	-0.058007	0.0039046	0.0074765	0.55139	259	1	-0.058007
WDFY2	4	0.015576	0.050668	0.860134	1123	2	-0.1119	0.31831	0.3179	0.999987	5430	0	-0.1119
RAPH1	4	0.01558	0.050677	0.860134	1124	4	-0.35598	0.98442	0.98441	0.999987	18685	0	-0.35598
ADRA2A	4	0.015589	0.050715	0.860134	1125	4	-0.30452	0.98441	0.9844	0.999987	18684	0	-0.30452
UGT2B11	4	0.015606	0.050767	0.860249	1126	4	-0.32187	0.98439	0.98438	0.999987	18683	0	-0.32187
CSN1S1	4	0.015628	0.050841	0.860379	1127	3	-0.46457	0.3025	0.30201	0.999987	5166	0	-0.46457
FXYD2	4	0.015643	0.050899	0.860379	1128	4	-0.10484	0.98436	0.98435	0.999987	18682	0	-0.10484
MTMR9	4	0.015654	0.050935	0.860379	1129	3	-0.46997	0.69542	0.69521	0.999987	12514	0	-0.46997
HTR1E	4	0.015678	0.051007	0.860379	1130	4	-0.18185	0.98432	0.98431	0.999987	18681	0	-0.18185
DGKQ	4	0.015695	0.051057	0.860379	1131	4	-0.57694	0.94188	0.94196	0.999987	17727	0	-0.57694
GPR62	4	0.015706	0.051089	0.860379	1132	3	-0.48102	0.41626	0.41604	0.999987	7199	0	-0.48102
RETN	4	0.015706	0.05109	0.860379	1133	4	-0.43102	0.98429	0.98428	0.999987	18680	0	-0.43102
MRPL53	4	0.015748	0.05122	0.860614	1134	4	-0.40455	0.98425	0.98424	0.999987	18679	0	-0.40455
ACAD8	4	0.01576	0.051264	0.860614	1135	4	-0.32229	0.97721	0.97741	0.999987	18498	0	-0.32229
PHF3	4	0.015774	0.051314	0.860614	1136	4	-0.61069	0.96888	0.96894	0.999987	18324	0	-0.61069
SRP72	4	0.015783	0.051345	0.860614	1137	2	-0.079321	0.87469	0.87463	0.999987	16266	0	-0.079321
MOGAT1	4	0.015791	0.051369	0.860614	1138	3	-0.50556	0.77292	0.77266	0.999987	14114	0	-0.50556
PYURF	4	0.015798	0.051385	0.860614	1139	3	-0.46155	0.8532	0.85308	0.999987	15824	0	-0.46155
ZMAT1	4	0.015825	0.051458	0.860614	1140	2	-0.30478	0.70555	0.70526	0.999987	12720	0	-0.30478
CEP83	4	0.015835	0.051493	0.860614	1141	2	-0.13163	0.2344	0.23423	0.999987	3959	0	-0.13163
PITRM1	4	0.015863	0.051593	0.860614	1142	4	-0.44331	0.98414	0.98412	0.999987	18678	0	-0.44331
ZNF641	4	0.015864	0.051596	0.860614	1143	3	-0.57368	0.90085	0.90081	0.999987	16866	0	-0.57368
OBSCN	4	0.015896	0.0517	0.860614	1144	3	-0.62	0.4046	0.40436	0.999987	6990	0	-0.62
HIST1H3G	4	0.015983	0.051965	0.860614	1145	3	-0.40284	0.82709	0.82704	0.999987	15274	0	-0.40284
N6AMT1	4	0.015995	0.051998	0.860614	1146	4	-0.67925	0.97746	0.97766	0.999987	18502	0	-0.67925
PRDM8	4	0.016006	0.052027	0.860614	1147	3	-0.3896	0.41243	0.4122	0.999987	7130	0	-0.3896
CDK15	4	0.016016	0.052064	0.860614	1148	4	-0.2681	0.98398	0.98397	0.999987	18677	0	-0.2681
CEP76	4	0.016057	0.052192	0.860614	1149	3	-0.59585	0.86422	0.86409	0.999987	16058	0	-0.59585
PCCB	4	0.016061	0.052202	0.860614	1150	4	-0.31876	0.98394	0.98393	0.999987	18676	0	-0.31876
TCOF1	4	0.016069	0.052221	0.860614	1151	1	0.38672	0.24744	0.24723	0.999987	4177	0	0.38672
CLEC18A	4	0.016069	0.052221	0.860614	1152	1	0.046222	0.32388	0.32338	0.999987	5526	0	0.046222
SYN1	4	0.016074	0.052233	0.860614	1153	2	-0.24638	0.54533	0.54481	0.999987	9576	0	-0.24638
TRAM2	4	0.016084	0.052277	0.860614	1154	4	-0.45064	0.96057	0.9606	0.999987	18114	0	-0.45064
COL13A1	4	0.016097	0.052309	0.860614	1155	4	-0.36851	0.9839	0.98389	0.999987	18675	0	-0.36851
COX5B	4	0.016099	0.052316	0.860614	1156	3	-0.68645	0.31509	0.31473	0.999987	5378	0	-0.68645
RIC8A	4	0.016146	0.052438	0.860614	1157	3	-0.22591	0.88321	0.88317	0.999987	16459	0	-0.22591
DNAJC3	4	0.016159	0.052476	0.860614	1158	3	-0.61379	0.91107	0.91104	0.999987	17082	0	-0.61379
POLD3	4	0.016198	0.052585	0.860614	1159	3	-0.41398	0.83641	0.83636	0.999987	15481	0	-0.41398
DLG1	4	0.01625	0.052746	0.860614	1160	4	-0.28442	0.94105	0.94113	0.999987	17716	0	-0.28442
VRK1	4	0.016251	0.052748	0.860614	1161	4	-0.22876	0.98375	0.98375	0.999987	18673	0	-0.22876
DNAJC12	4	0.016252	0.052751	0.860614	1162	3	-0.42553	0.49485	0.49453	0.999987	8630	0	-0.42553
ADORA2A	4	0.016265	0.052798	0.860614	1163	4	-0.45196	0.98373	0.98373	0.999987	18672	0	-0.45196
HSD11B1	4	0.016271	0.052815	0.860614	1164	4	-0.1955	0.98373	0.98372	0.999987	18671	0	-0.1955
OR6C65	4	0.016297	0.052904	0.860614	1165	3	-0.31319	0.58964	0.58934	0.999987	10409	0	-0.31319
OR8B4	4	0.016302	0.052916	0.860614	1166	3	-0.085331	0.86157	0.86141	0.999987	16006	0	-0.085331
ELOVL1	4	0.016307	0.052928	0.860614	1167	4	-0.59614	0.96968	0.96974	0.999987	18335	0	-0.59614
GMFG	4	0.016313	0.052943	0.860614	1168	3	-0.58812	0.19453	0.19428	0.999987	3276	0	-0.58812
CDK2AP2	4	0.016325	0.052973	0.860614	1169	2	0.039649	0.23826	0.23806	0.999987	4027	0	0.039649
C10orf10	4	0.016354	0.053057	0.860614	1170	1	0.62506	0.025034	0.027757	0.835511	635	1	0.62506
NHSL2	4	0.016367	0.053099	0.860614	1171	2	-0.43809	0.89144	0.89139	0.999987	16627	0	-0.43809
PEG10	4	0.016389	0.053161	0.860614	1172	3	-0.37188	0.92377	0.92393	0.999987	17351	0	-0.37188
HS3ST3A1	4	0.016406	0.053214	0.860614	1173	2	-0.093329	0.48014	0.47998	0.999987	8368	0	-0.093329
NUP214	4	0.016409	0.053224	0.860614	1174	4	-0.50983	0.98359	0.98357	0.999987	18669	0	-0.50983
RWDD1	4	0.016416	0.053242	0.860614	1175	2	-0.26921	0.92251	0.92265	0.999987	17329	0	-0.26921
ATP5J2	4	0.016418	0.05325	0.860614	1176	3	-0.56664	0.70197	0.70172	0.999987	12646	0	-0.56664
EPO	4	0.016431	0.053286	0.860614	1177	4	-0.29665	0.98357	0.98355	0.999987	18667	0	-0.29665
NEXN	4	0.016443	0.053324	0.860614	1178	4	-0.35258	0.98356	0.98354	0.999987	18666	0	-0.35258
ADH5	4	0.016509	0.053512	0.860614	1179	3	-0.19223	0.86251	0.8624	0.999987	16025	0	-0.19223
C5orf34	4	0.016515	0.053536	0.860614	1180	4	-0.44116	0.98348	0.98347	0.999987	18665	0	-0.44116
CXorf65	4	0.016547	0.053641	0.860614	1181	3	-0.46645	0.49689	0.49657	0.999987	8670	0	-0.46645
APEX2	4	0.016571	0.053709	0.860614	1182	4	-0.11629	0.98343	0.98342	0.999987	18664	0	-0.11629
PGLS	4	0.016587	0.053757	0.860614	1183	4	-0.64801	0.95863	0.95865	0.999987	18065	0	-0.64801
HHATL	4	0.016623	0.053868	0.860614	1184	2	-0.27647	0.65715	0.65702	0.999987	11739	0	-0.27647
SLC36A4	4	0.016642	0.053925	0.860614	1185	4	-0.44513	0.96082	0.96084	0.999987	18126	0	-0.44513
SOX17	4	0.016649	0.053944	0.860614	1186	3	-0.42415	0.8008	0.8007	0.999987	14715	0	-0.42415
DBP	4	0.016665	0.053992	0.860614	1187	3	-0.53569	0.56927	0.56874	0.999987	10021	0	-0.53569
PGD	4	0.016679	0.054031	0.860614	1188	4	-0.37969	0.98332	0.98332	0.999987	18663	0	-0.37969
OR8H3	4	0.016689	0.054053	0.860614	1189	4	-0.41076	0.98331	0.98332	0.999987	18662	0	-0.41076
TSPY1	4	0.016689	0.054053	0.860614	1190	4	-0.42569	0.98331	0.98332	0.999987	18661	0	-0.42569
TFAP2D	4	0.0167	0.054085	0.860614	1191	4	-0.09157	0.9833	0.98331	0.999987	18659	0	-0.09157
SDC1	4	0.016708	0.054113	0.860614	1192	4	-0.35174	0.97306	0.9732	0.999987	18403	0	-0.35174
PDHA2	4	0.016708	0.054114	0.860614	1193	4	-0.23358	0.98329	0.9833	0.999987	18658	0	-0.23358
RUNX1	4	0.016729	0.054172	0.860614	1194	4	-0.15201	0.98327	0.98328	0.999987	18657	0	-0.15201
IRAK3	4	0.016739	0.054202	0.860614	1195	4	-0.080196	0.98326	0.98327	0.999987	18656	0	-0.080196
TRIM64B	4	0.016742	0.05421	0.860614	1196	3	-0.35735	0.37229	0.37188	0.999987	6365	0	-0.35735
FCGR2A	4	0.01682	0.054431	0.860614	1197	4	-0.2647	0.98318	0.98318	0.999987	18655	0	-0.2647
S100P	4	0.01682	0.054432	0.860614	1198	4	-0.11926	0.97789	0.97807	0.999987	18519	0	-0.11926
NTRK1	4	0.016832	0.054469	0.860614	1199	4	-0.35083	0.98317	0.98317	0.999987	18654	0	-0.35083
KRTAP21-3	4	0.016837	0.054486	0.860614	1200	4	-0.050419	0.98316	0.98317	0.999987	18653	0	-0.050419
STX6	4	0.016854	0.054525	0.860614	1201	3	-0.40738	0.66542	0.66529	0.999987	11909	0	-0.40738
CCDC167	4	0.016872	0.054578	0.860614	1202	1	0.07389	0.67005	0.66992	0.999987	12014	0	0.07389
SLC39A5	4	0.016911	0.054689	0.860614	1203	4	-0.24269	0.98309	0.9831	0.999987	18652	0	-0.24269
INTU	4	0.016924	0.054729	0.860614	1204	2	-0.21999	0.61523	0.61498	0.999987	10908	0	-0.21999
NFASC	4	0.016924	0.054729	0.860614	1205	4	-0.27071	0.98308	0.98308	0.999987	18651	0	-0.27071
IL19	4	0.016932	0.054755	0.860614	1206	2	-0.40718	0.68373	0.68364	0.999987	12281	0	-0.40718
SNCAIP	4	0.016948	0.054805	0.860614	1207	4	-0.50587	0.98305	0.98306	0.999987	18650	0	-0.50587
NUBPL	4	0.016949	0.054809	0.860614	1208	4	-0.49274	0.95598	0.95603	0.999987	18001	0	-0.49274
HCN2	4	0.016967	0.054863	0.860614	1209	3	-0.55627	0.7901	0.78997	0.999987	14498	0	-0.55627
ZNF212	4	0.016967	0.054863	0.860614	1210	3	-0.45134	0.70717	0.7069	0.999987	12749	0	-0.45134
LCLAT1	4	0.016976	0.054889	0.860614	1211	2	-0.11539	0.73851	0.7381	0.999987	13403	0	-0.11539
FHOD3	4	0.016996	0.054948	0.860614	1212	3	-0.50318	0.5769	0.57646	0.999987	10167	0	-0.50318
PLEKHB2	4	0.01702	0.055029	0.860614	1213	4	-0.15119	0.98298	0.98299	0.999987	18649	0	-0.15119
SSBP4	4	0.017027	0.055052	0.860614	1214	2	-0.36292	0.35635	0.35589	0.999987	6095	0	-0.36292
PRSS35	4	0.017033	0.055065	0.860614	1215	4	-0.4884	0.98297	0.98298	0.999987	18648	0	-0.4884
NFKBIL1	4	0.017056	0.05514	0.860614	1216	4	-0.28086	0.98294	0.98296	0.999987	18647	0	-0.28086
GRXCR2	4	0.017066	0.055164	0.860614	1217	3	-0.48626	0.34351	0.34301	0.999987	5879	0	-0.48626
BTG3	4	0.017079	0.055205	0.860614	1218	3	-0.377	0.73736	0.73695	0.999987	13378	0	-0.377
KHK	4	0.017079	0.055205	0.860614	1219	2	-0.0097257	0.235	0.23483	0.999987	3969	0	-0.0097257
CTAG2	4	0.017097	0.055254	0.860614	1220	4	-0.33529	0.9829	0.98293	0.999987	18645	0	-0.33529
OR2AP1	4	0.017106	0.055286	0.860614	1221	4	-0.25338	0.98289	0.98292	0.999987	18644	0	-0.25338
CSPP1	4	0.01712	0.055333	0.860614	1222	3	-0.49817	0.91333	0.91334	0.999987	17124	0	-0.49817
LOC113230	4	0.017149	0.05541	0.860614	1223	3	-0.52524	0.90696	0.90695	0.999987	16989	0	-0.52524
TF	4	0.017158	0.05544	0.860614	1224	4	-0.41962	0.98284	0.98286	0.999987	18642	0	-0.41962
SNX14	4	0.017163	0.055452	0.860614	1225	4	-0.36814	0.98284	0.98286	0.999987	18641	0	-0.36814
ACSM5	4	0.017183	0.055517	0.860614	1226	2	0.030582	0.76582	0.76552	0.999987	13970	0	0.030582
LELP1	4	0.017183	0.055517	0.860614	1227	4	-0.26082	0.98282	0.98284	0.999987	18640	0	-0.26082
UGGT1	4	0.017196	0.055555	0.860614	1228	3	-0.54601	0.71408	0.71371	0.999987	12892	0	-0.54601
BOLA1	4	0.017198	0.055561	0.860614	1229	4	-0.25909	0.9828	0.98283	0.999987	18639	0	-0.25909
H2AFY2	4	0.017221	0.055625	0.860614	1230	4	-0.6799	0.97779	0.97798	0.999987	18514	0	-0.6799
PTCH1	4	0.017235	0.055664	0.860614	1231	3	-0.15029	0.9169	0.91695	0.999987	17205	0	-0.15029
ANGEL1	4	0.017243	0.055701	0.860614	1232	2	-0.2897	0.38556	0.38519	0.999987	6609	0	-0.2897
PDCD1LG2	4	0.017253	0.055728	0.860614	1233	4	-0.18652	0.98275	0.98277	0.999987	18637	0	-0.18652
ZEB1	4	0.017259	0.055746	0.860614	1234	3	-0.60478	0.37655	0.37608	0.999987	6438	0	-0.60478
KRT80	4	0.017265	0.055767	0.860614	1235	4	-0.38744	0.98273	0.98276	0.999987	18636	0	-0.38744
CYP2C9	4	0.017292	0.055845	0.860614	1236	4	-0.21238	0.98271	0.98273	0.999987	18635	0	-0.21238
APBB2	4	0.017309	0.055905	0.860614	1237	4	-0.46428	0.98269	0.98272	0.999987	18634	0	-0.46428
PHACTR1	4	0.017338	0.055998	0.860614	1238	2	-0.38377	0.52734	0.52692	0.999987	9231	0	-0.38377
HNRNPH1	4	0.017353	0.056037	0.860614	1239	2	-0.32545	0.91207	0.91206	0.999987	17098	0	-0.32545
GTSF1L	4	0.017382	0.056107	0.860614	1240	4	-0.48242	0.98262	0.98265	0.999987	18632	0	-0.48242
ZNF546	4	0.01739	0.056129	0.860614	1241	4	-0.56971	0.97696	0.97715	0.999987	18494	0	-0.56971
OR51I2	4	0.017412	0.056196	0.860614	1242	4	-0.31475	0.98259	0.98261	0.999987	18630	0	-0.31475
STARD4	4	0.017416	0.056211	0.860614	1243	3	-0.45818	0.67637	0.67626	0.999987	12146	0	-0.45818
MGC50722	4	0.017424	0.056233	0.860614	1244	3	-0.65216	0.92141	0.92153	0.999987	17304	0	-0.65216
FOXN3	4	0.017435	0.056266	0.860614	1245	3	-0.32973	0.043036	0.044611	0.943794	903	1	-0.32973
ITPRIPL2	4	0.017442	0.05628	0.860614	1246	4	-0.35089	0.97131	0.97142	0.999987	18364	0	-0.35089
SRGAP2	4	0.017442	0.056282	0.860614	1247	4	-0.35419	0.98256	0.98258	0.999987	18629	0	-0.35419
ERMAP	3	0.021766	0.055931	0.860614	1510	3	-0.59817	0.90669	0.90678	0.999987	16981	0	-0.59817
POLR1C	4	0.017494	0.056425	0.86211	1248	1	0.32606	0.32488	0.32438	0.999987	5545	0	0.32606
GTSCR1	4	0.017546	0.056574	0.862444	1250	3	-0.24254	0.7277	0.72745	0.999987	13190	0	-0.24254
PPA1	4	0.017546	0.056574	0.862444	1251	3	-0.38711	0.79126	0.79115	0.999987	14524	0	-0.38711
H6PD	4	0.017569	0.056654	0.862444	1252	3	-0.65053	0.91619	0.91624	0.999987	17189	0	-0.65053
SMIM22	4	0.017581	0.056685	0.862444	1253	2	-0.13501	0.33551	0.33502	0.999987	5735	0	-0.13501
GOLGA4	4	0.017597	0.05673	0.862444	1254	3	-0.22717	0.89941	0.89938	0.999987	16823	0	-0.22717
LOC101927322	4	0.017615	0.056775	0.862444	1255	4	-0.37456	0.98238	0.98241	0.999987	18627	0	-0.37456
NCSTN	4	0.017626	0.056802	0.862444	1256	4	-0.52571	0.98237	0.9824	0.999987	18626	0	-0.52571
HNRNPDL	4	0.017628	0.056807	0.862444	1257	4	-0.29169	0.98237	0.9824	0.999987	18625	0	-0.29169
OR3A2	4	0.017649	0.056864	0.862624	1258	2	-0.21983	0.88436	0.88431	0.999987	16484	0	-0.21983
RAB40C	4	0.017701	0.05702	0.863759	1259	4	-0.19612	0.98174	0.98176	0.999987	18606	0	-0.19612
SMARCE1	4	0.017711	0.057051	0.863759	1260	4	-0.21446	0.98229	0.9823	0.999987	18624	0	-0.21446
GPR162	4	0.017753	0.057172	0.863759	1261	3	-0.14549	0.87007	0.86994	0.999987	16171	0	-0.14549
ANAPC16	4	0.017787	0.05727	0.863759	1262	3	-0.39188	0.45026	0.45001	0.999987	7815	0	-0.39188
THAP6	4	0.017811	0.057337	0.863759	1263	3	-0.48615	0.44816	0.44791	0.999987	7780	0	-0.48615
GID8	4	0.017878	0.05751	0.863759	1264	2	-0.44485	0.87807	0.87803	0.999987	16341	0	-0.44485
NHEJ1	4	0.017883	0.057527	0.863759	1265	4	-0.35637	0.98212	0.98214	0.999987	18621	0	-0.35637
RETNLB	4	0.017918	0.057634	0.863759	1266	3	-0.45727	0.66122	0.66104	0.999987	11819	0	-0.45727
FAM133A	4	0.017919	0.057636	0.863759	1267	4	-0.27504	0.98208	0.98211	0.999987	18620	0	-0.27504
RAP2C	4	0.017919	0.057636	0.863759	1268	4	-0.47234	0.98208	0.98211	0.999987	18619	0	-0.47234
NEGR1	4	0.017924	0.057649	0.863759	1269	3	-0.33932	0.81983	0.81976	0.999987	15116	0	-0.33932
TAS2R13	4	0.017934	0.057675	0.863759	1270	2	-0.22728	0.65107	0.65092	0.999987	11624	0	-0.22728
CLPB	4	0.017934	0.057675	0.863759	1271	3	-0.38727	0.39925	0.39905	0.999987	6885	0	-0.38727
VCAM1	4	0.017944	0.057706	0.863759	1273	4	-0.46011	0.97953	0.97966	0.999987	18548	0	-0.46011
ARMC2	4	0.017962	0.057756	0.863759	1274	4	-0.10465	0.98204	0.98207	0.999987	18617	0	-0.10465
FAAH2	4	0.01797	0.057779	0.863759	1275	3	-0.41646	0.86186	0.86171	0.999987	16011	0	-0.41646
ANXA5	4	0.017971	0.057781	0.863759	1276	4	-0.38165	0.98203	0.98206	0.999987	18616	0	-0.38165
PDIA3	4	0.017979	0.057797	0.863759	1277	4	-0.28565	0.98202	0.98205	0.999987	18615	0	-0.28565
IGLL1	4	0.017979	0.057798	0.863759	1278	3	-0.2765	0.4772	0.47701	0.999987	8314	0	-0.2765
SNX19	4	0.018012	0.057896	0.864231	1279	3	-0.32835	0.84863	0.8485	0.999987	15728	0	-0.32835
TAP2	4	0.01803	0.057946	0.864231	1280	3	-0.40108	0.84571	0.84556	0.999987	15678	0	-0.40108
HIP1	4	0.018112	0.058185	0.864231	1281	3	-0.40599	0.7314	0.7311	0.999987	13258	0	-0.40599
METTL10	4	0.018115	0.058196	0.864231	1282	3	-0.39018	0.11878	0.11853	0.999987	2024	0	-0.39018
CREB3L4	4	0.018145	0.058284	0.864231	1283	4	-0.47568	0.96726	0.9673	0.999987	18283	0	-0.47568
LRRC16B	4	0.018153	0.058307	0.864231	1284	2	-0.19703	0.15089	0.15068	0.999987	2553	0	-0.19703
C15orf65	4	0.018155	0.058311	0.864231	1285	3	-0.56113	0.44366	0.44345	0.999987	7701	0	-0.56113
USP29	4	0.018162	0.058338	0.864231	1286	4	-0.28609	0.98184	0.98187	0.999987	18612	0	-0.28609
MBNL1	4	0.018167	0.058354	0.864231	1287	2	-0.11388	0.37166	0.37126	0.999987	6354	0	-0.11388
INPP5E	4	0.018169	0.058361	0.864231	1288	3	-0.51886	0.23048	0.23028	0.999987	3893	0	-0.51886
GPRASP1	4	0.018195	0.058427	0.864231	1289	4	-0.38419	0.98181	0.98183	0.999987	18611	0	-0.38419
LRRC24	4	0.018203	0.058445	0.864231	1290	4	-0.27072	0.9818	0.98182	0.999987	18610	0	-0.27072
PIGH	4	0.018209	0.058462	0.864231	1291	4	-0.28774	0.98179	0.98182	0.999987	18609	0	-0.28774
FGF23	3	0.022633	0.057977	0.864231	1557	3	-0.34071	0.97737	0.97753	0.999987	18500	0	-0.34071
DDX53	4	0.018248	0.058579	0.864275	1292	4	-0.33398	0.98175	0.98178	0.999987	18608	0	-0.33398
SLC31A1	4	0.018261	0.058619	0.864275	1293	2	-0.3078	0.82319	0.82317	0.999987	15187	0	-0.3078
PYCRL	4	0.018291	0.058708	0.864275	1294	4	-0.068547	0.98171	0.98173	0.999987	18605	0	-0.068547
PRDM6	4	0.018296	0.058723	0.864275	1295	4	-0.33354	0.9817	0.98172	0.999987	18604	0	-0.33354
PRKAB2	4	0.018297	0.058728	0.864275	1296	3	-0.61071	0.83744	0.83735	0.999987	15498	0	-0.61071
MDC1	4	0.018333	0.058836	0.864275	1297	3	-0.53969	0.78572	0.78559	0.999987	14410	0	-0.53969
EEPD1	4	0.018363	0.058931	0.864275	1298	3	-0.25216	0.76427	0.76398	0.999987	13933	0	-0.25216
ALOX5	4	0.018363	0.058931	0.864275	1299	4	-0.24557	0.98164	0.98166	0.999987	18603	0	-0.24557
CNTNAP4	4	0.01837	0.058951	0.864275	1300	4	-0.35882	0.98163	0.98165	0.999987	18602	0	-0.35882
ENO1	4	0.018394	0.059034	0.864275	1301	3	-0.64124	0.89152	0.89147	0.999987	16629	0	-0.64124
SUPT20HL2	4	0.018395	0.059035	0.864275	1302	4	-0.42614	0.98161	0.98162	0.999987	18601	0	-0.42614
SYNE3	4	0.01841	0.059093	0.864275	1303	4	-0.30848	0.98159	0.98161	0.999987	18600	0	-0.30848
DNAJC7	4	0.018426	0.059144	0.864275	1304	1	0.47995	0.19667	0.19641	0.999987	3313	0	0.47995
TXNDC5	4	0.018469	0.059273	0.864275	1305	4	-0.38769	0.98153	0.98154	0.999987	18599	0	-0.38769
COX6C	4	0.018478	0.059296	0.864275	1306	3	-0.51011	0.3023	0.30181	0.999987	5162	0	-0.51011
TRAP1	4	0.018487	0.059325	0.864275	1307	3	-0.56268	0.21999	0.21971	0.999987	3720	0	-0.56268
CKAP4	4	0.0185	0.059365	0.864275	1308	4	-0.1748	0.9815	0.98152	0.999987	18598	0	-0.1748
NAT2	4	0.018525	0.059436	0.864275	1309	3	-0.36027	0.88789	0.88783	0.999987	16557	0	-0.36027
SLC2A1	4	0.018529	0.059447	0.864275	1310	4	-0.39464	0.98147	0.98148	0.999987	18596	0	-0.39464
FKBP10	4	0.018529	0.059448	0.864275	1311	1	0.42878	0.13283	0.13254	0.999987	2263	0	0.42878
SYTL4	4	0.018539	0.059476	0.864275	1312	4	-0.16367	0.98146	0.98147	0.999987	18595	0	-0.16367
AGPAT5	4	0.018545	0.059493	0.864275	1313	3	-0.53008	0.88597	0.88592	0.999987	16518	0	-0.53008
CRISP2	4	0.018575	0.059582	0.864275	1314	4	-0.41554	0.98143	0.98144	0.999987	18594	0	-0.41554
OR2T5	4	0.018579	0.059591	0.864275	1315	3	-0.60776	0.91962	0.91971	0.999987	17256	0	-0.60776
UROS	4	0.018581	0.059596	0.864275	1316	2	0.070772	0.57187	0.57137	0.999987	10067	0	0.070772
SULT2A1	4	0.018624	0.059716	0.86505	1317	4	-0.14796	0.98138	0.9814	0.999987	18593	0	-0.14796
C16orf52	4	0.018633	0.05974	0.86505	1318	3	-0.18755	0.9287	0.92886	0.999987	17463	0	-0.18755
ANHX	4	0.018667	0.059844	0.865214	1319	4	-0.43014	0.98133	0.98135	0.999987	18591	0	-0.43014
QPRT	4	0.018667	0.059844	0.865214	1320	4	-0.52281	0.98133	0.98135	0.999987	18592	0	-0.52281
TUFM	4	0.018685	0.059887	0.865214	1321	2	0.080486	0.66945	0.66932	0.999987	12002	0	0.080486
GINS4	4	0.018766	0.060104	0.86538	1322	2	-0.19643	0.27192	0.27164	0.999987	4619	0	-0.19643
CFD	4	0.018774	0.060122	0.86538	1323	3	-0.40356	0.66262	0.66241	0.999987	11852	0	-0.40356
TRIM56	4	0.01878	0.060137	0.86538	1324	4	-0.34541	0.98122	0.98124	0.999987	18590	0	-0.34541
GPR180	4	0.018788	0.060155	0.86538	1325	3	-0.21064	0.9302	0.93033	0.999987	17498	0	-0.21064
FLG	4	0.018866	0.060372	0.86538	1326	4	-0.11267	0.98113	0.98115	0.999987	18589	0	-0.11267
FAM129A	4	0.018866	0.060372	0.86538	1327	2	-0.12231	0.027812	0.030312	0.859616	674	1	-0.12231
NUP107	4	0.018879	0.060411	0.86538	1328	4	-0.56967	0.98112	0.98114	0.999987	18588	0	-0.56967
GAL3ST4	4	0.01888	0.060418	0.86538	1329	3	-0.47181	0.82156	0.8215	0.999987	15153	0	-0.47181
OR4C15	4	0.018891	0.060451	0.86538	1330	4	-0.24142	0.98111	0.98112	0.999987	18587	0	-0.24142
TMEM33	4	0.018939	0.060584	0.86538	1331	4	-0.1478	0.98106	0.98108	0.999987	18586	0	-0.1478
BLVRB	4	0.018944	0.060609	0.86538	1332	3	-0.60195	0.35232	0.35182	0.999987	6026	0	-0.60195
DHCR24	4	0.018975	0.060691	0.86538	1333	4	-0.29504	0.98102	0.98105	0.999987	18585	0	-0.29504
NPIPA5	4	0.018986	0.060726	0.86538	1334	2	-0.1102	0.16198	0.16175	0.999987	2739	0	-0.1102
WIPI1	4	0.018995	0.060758	0.86538	1335	2	-0.1006	0.75089	0.75066	0.999987	13663	0	-0.1006
IFT46	4	0.019017	0.060823	0.86538	1336	3	-0.36904	0.45484	0.45461	0.999987	7897	0	-0.36904
SIRT1	4	0.019026	0.060853	0.86538	1337	4	-0.57573	0.98097	0.98101	0.999987	18584	0	-0.57573
ZBTB25	4	0.019039	0.060888	0.86538	1338	2	-0.07007	0.33133	0.33084	0.999987	5665	0	-0.07007
NUP62CL	4	0.019048	0.060916	0.86538	1339	4	-0.14514	0.98095	0.98099	0.999987	18583	0	-0.14514
DLAT	4	0.019065	0.06097	0.86538	1340	3	-0.35026	0.90551	0.90552	0.999987	16951	0	-0.35026
NDST1	4	0.019073	0.060994	0.86538	1341	1	0.43021	0.43376	0.43352	0.999987	7527	0	0.43021
TM7SF3	4	0.019073	0.060994	0.86538	1342	2	-0.044267	0.59591	0.59562	0.999987	10533	0	-0.044267
PKD1L2	4	0.019125	0.061139	0.86538	1343	3	-0.58401	0.40341	0.40325	0.999987	6969	0	-0.58401
FAM120C	4	0.019142	0.061182	0.86538	1344	4	-0.53758	0.96393	0.96398	0.999987	18199	0	-0.53758
RAD23A	4	0.019142	0.061185	0.86538	1345	4	-0.06475	0.98086	0.9809	0.999987	18582	0	-0.06475
FAM153A	4	0.01915	0.061206	0.86538	1346	1	0.18446	0.23418	0.23402	0.999987	3955	0	0.18446
PPP5C	4	0.019154	0.061218	0.86538	1347	4	-0.63774	0.95848	0.9585	0.999987	18058	0	-0.63774
KLC4	4	0.019179	0.061295	0.86538	1348	4	-0.17464	0.98082	0.98086	0.999987	18581	0	-0.17464
ATL3	4	0.019195	0.061333	0.86538	1349	2	-0.39519	0.50985	0.50952	0.999987	8909	0	-0.39519
EI24	4	0.01922	0.06141	0.86538	1350	2	-0.27576	0.52383	0.52348	0.999987	9161	0	-0.27576
C10orf2	4	0.019267	0.061555	0.86538	1351	4	-0.39982	0.98073	0.98078	0.999987	18579	0	-0.39982
ENOX1	4	0.019273	0.061575	0.86538	1352	2	-0.41812	0.85188	0.85172	0.999987	15800	0	-0.41812
OR2J2	4	0.01928	0.061598	0.86538	1353	3	-0.27885	0.38169	0.38126	0.999987	6537	0	-0.27885
TMEM253	4	0.019305	0.061679	0.86538	1354	2	-0.13166	0.25624	0.25606	0.999987	4330	0	-0.13166
PCDHGB5	4	0.019316	0.061724	0.86538	1355	3	-0.49759	0.93209	0.93221	0.999987	17533	0	-0.49759
GJC3	4	0.019322	0.061738	0.86538	1356	2	-0.32996	0.40032	0.40014	0.999987	6907	0	-0.32996
HECTD1	4	0.019359	0.061845	0.86538	1357	3	-0.4825	0.77633	0.77608	0.999987	14189	0	-0.4825
CACNA2D2	4	0.019362	0.061854	0.86538	1358	4	-0.4861	0.98064	0.98069	0.999987	18578	0	-0.4861
MYBL1	4	0.019363	0.061859	0.86538	1359	3	-0.61455	0.12331	0.12307	0.999987	2103	0	-0.61455
STX12	4	0.019374	0.061893	0.86538	1360	4	-0.22769	0.98063	0.98068	0.999987	18577	0	-0.22769
VPS29	4	0.019383	0.061914	0.86538	1361	2	0.13751	0.014746	0.018093	0.751819	460	1	0.13751
QRICH2	4	0.019408	0.061986	0.86538	1362	3	-0.43282	0.71044	0.7101	0.999987	12821	0	-0.43282
MIOX	4	0.019413	0.062002	0.86538	1363	4	-0.31347	0.98059	0.98065	0.999987	18576	0	-0.31347
CD72	4	0.019425	0.062032	0.86538	1364	4	-0.21406	0.98058	0.98063	0.999987	18575	0	-0.21406
C1QTNF8	4	0.019441	0.06208	0.86538	1365	4	-0.25506	0.98056	0.98062	0.999987	18574	0	-0.25506
UGT2B28	4	0.019486	0.062209	0.86538	1366	4	-0.49582	0.96674	0.96679	0.999987	18264	0	-0.49582
YWHAB	4	0.019486	0.062209	0.86538	1367	3	-0.60125	0.70613	0.70582	0.999987	12736	0	-0.60125
NOC4L	4	0.019512	0.062277	0.86538	1368	2	0.1812	0.3835	0.38309	0.999987	6574	0	0.1812
MS4A7	4	0.019525	0.062309	0.86538	1369	3	-0.46448	0.071607	0.072046	0.999987	1276	1	-0.46448
REP15	4	0.019525	0.062309	0.86538	1370	3	-0.62779	0.79038	0.79027	0.999987	14505	0	-0.62779
LYRM2	4	0.019534	0.062334	0.86538	1371	4	-0.27142	0.98047	0.98053	0.999987	18573	0	-0.27142
DAGLB	4	0.019548	0.062366	0.86538	1372	4	-0.061335	0.98045	0.98052	0.999987	18572	0	-0.061335
NSFL1C	4	0.019564	0.062406	0.86538	1373	2	-0.096347	0.34561	0.34509	0.999987	5918	0	-0.096347
ZNF667	4	0.019574	0.062436	0.86538	1374	4	-0.15251	0.98043	0.98049	0.999987	18571	0	-0.15251
MC4R	4	0.019578	0.062446	0.86538	1375	4	-0.5591	0.94967	0.94972	0.999987	17875	0	-0.5591
GOT2	4	0.019606	0.062521	0.86538	1376	4	-0.54576	0.98039	0.98046	0.999987	18570	0	-0.54576
CCKAR	4	0.01962	0.062566	0.86538	1377	2	-0.19219	0.019926	0.022974	0.796958	549	1	-0.19219
PTX4	4	0.019636	0.062613	0.86538	1378	3	-0.29036	0.85436	0.85422	0.999987	15847	0	-0.29036
PPP6R3	4	0.019667	0.062711	0.86538	1379	3	-0.44648	0.85043	0.8503	0.999987	15768	0	-0.44648
SLFN12	4	0.01967	0.062722	0.86538	1380	3	-0.30236	0.84538	0.8452	0.999987	15672	0	-0.30236
SPINK14	4	0.019695	0.062792	0.86538	1381	2	-0.2713	0.53793	0.53741	0.999987	9428	0	-0.2713
GAB3	4	0.019718	0.062866	0.86538	1382	3	-0.28541	0.48415	0.48398	0.999987	8432	0	-0.28541
ACVR2B	4	0.019719	0.062868	0.86538	1383	3	-0.20467	0.76792	0.76771	0.999987	14014	0	-0.20467
VWC2	4	0.019724	0.062887	0.86538	1384	4	-0.21067	0.98028	0.98036	0.999987	18568	0	-0.21067
LIMA1	4	0.019771	0.063022	0.86538	1385	2	-0.332	0.65837	0.65825	0.999987	11762	0	-0.332
PDE4D	4	0.019789	0.063084	0.86538	1386	4	-0.33244	0.98021	0.9803	0.999987	18567	0	-0.33244
TMED8	4	0.019806	0.063129	0.86538	1387	4	-0.11797	0.98019	0.98028	0.999987	18566	0	-0.11797
SLC26A4	4	0.019823	0.063184	0.86538	1388	2	-0.19902	0.64039	0.64024	0.999987	11404	0	-0.19902
FABP6	4	0.019829	0.063199	0.86538	1389	4	-0.42139	0.98017	0.98025	0.999987	18565	0	-0.42139
TMEM156	4	0.019832	0.063207	0.86538	1390	4	-0.30431	0.98017	0.98025	0.999987	18564	0	-0.30431
COL7A1	4	0.019871	0.063326	0.86538	1391	4	-0.51535	0.94563	0.94566	0.999987	17790	0	-0.51535
ISY1-RAB43	4	0.019874	0.063342	0.86538	1392	2	-0.054887	0.0093362	0.013047	0.67583	369	1	-0.054887
SMIM24	4	0.019881	0.063363	0.86538	1393	4	-0.35165	0.98012	0.98021	0.999987	18563	0	-0.35165
HUS1B	4	0.01989	0.063392	0.86538	1394	3	-0.42125	0.81039	0.81031	0.999987	14912	0	-0.42125
ZFAND2B	4	0.019892	0.063403	0.86538	1395	4	-0.17332	0.98011	0.98019	0.999987	18562	0	-0.17332
PDSS1	4	0.019906	0.063441	0.86538	1396	4	-0.35239	0.98009	0.98018	0.999987	18561	0	-0.35239
GOLPH3L	4	0.019922	0.063486	0.86538	1397	4	-0.081438	0.98008	0.98016	0.999987	18560	0	-0.081438
ENAM	4	0.019926	0.063498	0.86538	1398	3	-0.32436	0.81016	0.81007	0.999987	14908	0	-0.32436
CXXC4	4	0.019946	0.063563	0.86538	1399	4	-0.44827	0.98005	0.98014	0.999987	18559	0	-0.44827
DEFB121	4	0.019978	0.063654	0.86538	1400	3	-0.27689	0.87362	0.87355	0.999987	16240	0	-0.27689
KCTD20	4	0.020019	0.063757	0.86538	1401	4	-0.14026	0.97998	0.98006	0.999987	18558	0	-0.14026
LGALS3	4	0.020029	0.063793	0.86538	1402	2	-0.14545	0.77328	0.77301	0.999987	14123	0	-0.14545
TIMM8A	4	0.020041	0.063823	0.86538	1403	4	-0.43399	0.96046	0.96049	0.999987	18113	0	-0.43399
CYP4B1	4	0.020094	0.063974	0.86538	1404	4	-0.27315	0.97991	0.97999	0.999987	18557	0	-0.27315
POGLUT1	4	0.020108	0.06401	0.86538	1405	2	0.0010692	0.14157	0.14135	0.999987	2405	0	0.0010692
LPCAT2	4	0.020133	0.064083	0.86538	1406	3	-0.073388	0.86966	0.86954	0.999987	16162	0	-0.073388
POLR2H	4	0.020133	0.064083	0.86538	1407	3	-0.31114	0.62683	0.62664	0.999987	11134	0	-0.31114
TPD52L3	4	0.020173	0.064194	0.86538	1408	3	-0.48241	0.91161	0.91159	0.999987	17091	0	-0.48241
ADAMTS8	4	0.020173	0.064194	0.86538	1409	3	-0.41339	0.33863	0.33816	0.999987	5792	0	-0.41339
SLC1A7	4	0.020187	0.064231	0.86538	1410	3	-0.2729	0.010691	0.014294	0.695223	393	1	-0.2729
TIMP3	4	0.020196	0.064255	0.86538	1411	3	-0.288	0.92303	0.9232	0.999987	17339	0	-0.288
CA3	4	0.02023	0.064364	0.86538	1412	4	-0.22994	0.97977	0.97988	0.999987	18555	0	-0.22994
KCNS2	4	0.020236	0.064377	0.86538	1413	3	-0.27284	0.83007	0.83007	0.999987	15353	0	-0.27284
C11orf40	4	0.020245	0.0644	0.86538	1414	4	-0.10792	0.97976	0.97986	0.999987	18554	0	-0.10792
FAM47E-STBD1	4	0.020253	0.064422	0.86538	1415	4	-0.2852	0.97975	0.97986	0.999987	18553	0	-0.2852
PPIF	4	0.020254	0.064427	0.86538	1416	3	-0.54246	0.90116	0.90114	0.999987	16869	0	-0.54246
ZCCHC3	4	0.020271	0.064471	0.86538	1417	3	-0.59936	0.38313	0.3827	0.999987	6565	0	-0.59936
ETFA	4	0.02028	0.064493	0.86538	1418	4	-0.33894	0.97972	0.97983	0.999987	18552	0	-0.33894
CTTNBP2	4	0.020295	0.064551	0.86538	1419	4	-0.42347	0.9797	0.97982	0.999987	18551	0	-0.42347
STK11	4	0.020305	0.064577	0.86538	1420	4	-0.41209	0.95839	0.95841	0.999987	18053	0	-0.41209
ELMOD2	4	0.020322	0.06462	0.86538	1421	3	-0.37543	0.67207	0.67194	0.999987	12059	0	-0.37543
FGD6	4	0.020326	0.064631	0.86538	1422	3	-0.37193	0.80414	0.80406	0.999987	14777	0	-0.37193
MRGBP	4	0.02034	0.064676	0.86538	1423	3	-0.19973	0.49431	0.494	0.999987	8620	0	-0.19973
GPHB5	4	0.020342	0.06468	0.86538	1424	4	-0.62419	0.97966	0.97978	0.999987	18550	0	-0.62419
XCR1	4	0.020364	0.064749	0.86538	1425	3	-0.31726	0.23126	0.23105	0.999987	3905	0	-0.31726
ACSL6	4	0.020365	0.06475	0.86538	1426	4	-0.22609	0.97964	0.97976	0.999987	18549	0	-0.22609
NTN4	4	0.020417	0.064892	0.86538	1427	2	-0.13578	0.85761	0.85748	0.999987	15921	0	-0.13578
RUNX1T1	4	0.020417	0.064892	0.86538	1428	4	-0.25842	0.96155	0.96155	0.999987	18141	0	-0.25842
TGFBI	4	0.020446	0.064985	0.86538	1429	3	-0.38062	0.16662	0.16641	0.999987	2822	0	-0.38062
SLC25A11	4	0.02047	0.065055	0.86538	1430	4	-0.53917	0.96549	0.96553	0.999987	18235	0	-0.53917
GSG1	4	0.020478	0.06508	0.86538	1431	4	-0.4658	0.97952	0.97965	0.999987	18547	0	-0.4658
KERA	4	0.020484	0.065098	0.86538	1432	3	-0.41357	0.45876	0.45859	0.999987	7966	0	-0.41357
ITGAX	4	0.020492	0.065125	0.86538	1433	3	-0.31937	0.4427	0.44249	0.999987	7681	0	-0.31937
CYP27A1	4	0.020495	0.065131	0.86538	1434	3	-0.26875	0.90764	0.90763	0.999987	17005	0	-0.26875
CDX4	4	0.020535	0.065244	0.86538	1435	4	-0.15802	0.97947	0.97959	0.999987	18546	0	-0.15802
MTAP	4	0.020562	0.065322	0.86538	1436	3	-0.32315	0.24738	0.24716	0.999987	4176	0	-0.32315
SERAC1	4	0.02057	0.065342	0.86538	1437	4	-0.23947	0.97943	0.97955	0.999987	18545	0	-0.23947
ESYT1	4	0.020624	0.06551	0.86538	1438	2	-0.059785	0.66904	0.66893	0.999987	11993	0	-0.059785
CD151	4	0.020624	0.06551	0.86538	1439	2	0.048724	0.83141	0.83143	0.999987	15388	0	0.048724
ZNF346	4	0.020643	0.065555	0.86538	1440	3	-0.46485	0.69898	0.69876	0.999987	12591	0	-0.46485
TSPY3	4	0.020652	0.065573	0.86538	1441	3	-0.52825	0.40904	0.40874	0.999987	7067	0	-0.52825
CADM4	4	0.020653	0.06558	0.86538	1442	4	-0.18693	0.97935	0.97948	0.999987	18544	0	-0.18693
PARD6A	4	0.02066	0.065601	0.86538	1443	2	-0.29335	0.74726	0.74693	0.999987	13578	0	-0.29335
CENPC	4	0.020696	0.065706	0.86538	1444	3	-0.41278	0.22776	0.22755	0.999987	3849	0	-0.41278
CLMN	4	0.0207	0.06572	0.86538	1445	4	-0.087531	0.9793	0.97944	0.999987	18543	0	-0.087531
C8orf22	4	0.020701	0.065725	0.86538	1446	1	0.17022	0.16778	0.16757	0.999987	2842	0	0.17022
KANK2	4	0.020732	0.065798	0.86538	1447	3	-0.5913	0.74268	0.74234	0.999987	13484	0	-0.5913
KCNS1	4	0.020753	0.065867	0.86538	1448	2	0.069623	0.69765	0.69744	0.999987	12568	0	0.069623
GPR83	4	0.020754	0.06587	0.86538	1449	3	-0.34476	0.85866	0.85849	0.999987	15940	0	-0.34476
CWF19L2	4	0.020792	0.065979	0.86538	1450	3	-0.43234	0.41859	0.41834	0.999987	7234	0	-0.43234
MPPED2	4	0.020798	0.065998	0.86538	1451	4	-0.25511	0.9792	0.97934	0.999987	18542	0	-0.25511
NEUROD6	4	0.020804	0.066012	0.86538	1452	3	-0.2712	0.59729	0.59702	0.999987	10558	0	-0.2712
HSD17B12	4	0.020805	0.066013	0.86538	1453	3	-0.35133	0.28074	0.28044	0.999987	4763	0	-0.35133
CDK6	4	0.020856	0.066167	0.86538	1454	3	-0.60644	0.22581	0.22562	0.999987	3818	0	-0.60644
C19orf54	4	0.020862	0.066184	0.86538	1455	3	-0.68575	0.19767	0.1974	0.999987	3334	0	-0.68575
TEX30	4	0.02089	0.066261	0.86538	1456	3	-0.40273	0.92911	0.92925	0.999987	17471	0	-0.40273
CMBL	4	0.020907	0.066306	0.86538	1457	4	-0.25844	0.97909	0.97923	0.999987	18541	0	-0.25844
TAF9B	4	0.020926	0.06636	0.86538	1458	3	-0.28867	0.76437	0.76408	0.999987	13937	0	-0.28867
GTPBP3	4	0.020926	0.06636	0.86538	1459	3	-0.27217	0.75047	0.7502	0.999987	13650	0	-0.27217
PPM1M	4	0.020952	0.066442	0.86538	1460	4	-0.41562	0.97905	0.97918	0.999987	18540	0	-0.41562
ZSWIM2	4	0.020954	0.066448	0.86538	1461	3	-0.50313	0.17333	0.17311	0.999987	2936	0	-0.50313
ASB16	4	0.020954	0.066448	0.86538	1462	3	-0.54895	0.4748	0.47462	0.999987	8262	0	-0.54895
SLC5A1	4	0.02096	0.066462	0.86538	1463	2	-0.13704	0.83274	0.83271	0.999987	15409	0	-0.13704
TMEM125	4	0.020977	0.066508	0.86538	1464	3	-0.53649	0.91891	0.91895	0.999987	17242	0	-0.53649
PTPRN	4	0.020977	0.066508	0.86538	1465	3	-0.47854	0.92873	0.92889	0.999987	17464	0	-0.47854
FBN2	3	0.024137	0.061596	0.86538	1636	3	-0.5791	0.95429	0.95462	0.999987	17970	0	-0.5791
CDNF	3	0.026009	0.066015	0.86538	1748	1	-0.15578	0.29897	0.29871	0.999987	5102	0	-0.15578
KRTAP10-1	4	0.021014	0.066612	0.865744	1466	4	-0.2632	0.97899	0.97912	0.999987	18539	0	-0.2632
GFM1	4	0.02102	0.066627	0.865744	1467	4	-0.26369	0.97898	0.97912	0.999987	18538	0	-0.26369
STK26	4	0.021037	0.066673	0.865755	1468	3	-0.27593	0.68133	0.68122	0.999987	12237	0	-0.27593
PREX2	4	0.021061	0.066743	0.866074	1469	3	-0.32224	0.51021	0.50984	0.999987	8916	0	-0.32224
UQCRC1	4	0.021087	0.066815	0.866414	1470	4	-0.39949	0.94954	0.94959	0.999987	17872	0	-0.39949
ERMN	4	0.021115	0.066894	0.866505	1471	4	-0.36436	0.97809	0.97825	0.999987	18522	0	-0.36436
TLR9	4	0.021179	0.067097	0.866505	1472	4	-0.40834	0.96705	0.96709	0.999987	18276	0	-0.40834
ELMO1	4	0.021199	0.067151	0.866505	1473	4	-0.15705	0.9788	0.97894	0.999987	18536	0	-0.15705
UNC79	4	0.021205	0.06717	0.866505	1474	3	-0.34069	0.83561	0.83555	0.999987	15463	0	-0.34069
C20orf202	4	0.021218	0.067193	0.866505	1475	4	-0.21663	0.94695	0.94701	0.999987	17816	0	-0.21663
HDGFRP3	4	0.021218	0.067193	0.866505	1476	2	0.096669	0.54282	0.54232	0.999987	9525	0	0.096669
FAM124A	4	0.02122	0.067201	0.866505	1477	4	-0.54368	0.97061	0.97068	0.999987	18350	0	-0.54368
CEP126	4	0.021229	0.067229	0.866505	1478	3	-0.44942	0.74912	0.74882	0.999987	13620	0	-0.44942
TUBG2	4	0.021259	0.067313	0.866505	1479	3	-0.48823	0.93498	0.93509	0.999987	17593	0	-0.48823
MB	4	0.021267	0.067339	0.866505	1480	2	-0.13919	0.69793	0.69773	0.999987	12570	0	-0.13919
CDH1	4	0.021276	0.067369	0.866505	1481	3	-0.33735	0.87195	0.87188	0.999987	16205	0	-0.33735
SPDL1	4	0.021312	0.06746	0.866505	1482	4	-0.46756	0.97869	0.97883	0.999987	18535	0	-0.46756
GJB4	4	0.021342	0.067538	0.866505	1483	4	-0.26875	0.97866	0.97881	0.999987	18534	0	-0.26875
GPX8	4	0.021347	0.067549	0.866505	1484	2	-0.1129	0.46565	0.46542	0.999987	8092	0	-0.1129
C14orf169	4	0.021378	0.067635	0.866505	1485	3	-0.54761	0.87264	0.87256	0.999987	16221	0	-0.54761
SRRM2	4	0.021418	0.067748	0.866505	1486	3	-0.61086	0.46473	0.46448	0.999987	8074	0	-0.61086
CGA	4	0.02145	0.067842	0.866505	1487	3	-0.45298	0.44373	0.44351	0.999987	7702	0	-0.45298
COL24A1	4	0.021457	0.067861	0.866505	1488	2	-0.22106	0.58439	0.58407	0.999987	10311	0	-0.22106
CD70	4	0.021457	0.067861	0.866505	1489	4	-0.25596	0.97854	0.9787	0.999987	18533	0	-0.25596
UGT2B15	4	0.021474	0.067908	0.866505	1490	4	-0.23668	0.97853	0.97867	0.999987	18532	0	-0.23668
FAM168A	4	0.021476	0.06791	0.866505	1491	2	-0.17949	0.27953	0.27922	0.999987	4745	0	-0.17949
OR9A2	4	0.021491	0.067963	0.866505	1492	4	-0.5523	0.93759	0.93769	0.999987	17652	0	-0.5523
FAM127C	4	0.021509	0.068011	0.866505	1493	4	-0.57281	0.96275	0.96277	0.999987	18169	0	-0.57281
DNAI2	4	0.021526	0.068062	0.866505	1494	2	-0.36975	0.74741	0.74709	0.999987	13581	0	-0.36975
DIO1	4	0.021528	0.068065	0.866505	1495	2	0.086274	0.33456	0.33408	0.999987	5718	0	0.086274
PPA2	4	0.021528	0.068066	0.866505	1496	3	-0.54434	0.84296	0.84279	0.999987	15622	0	-0.54434
AMOT	4	0.021535	0.06809	0.866505	1497	3	-0.43625	0.93155	0.93168	0.999987	17527	0	-0.43625
PLA2G5	4	0.021535	0.068091	0.866505	1498	4	-0.47362	0.97847	0.97861	0.999987	18531	0	-0.47362
BPIFB6	4	0.021579	0.068209	0.867034	1499	2	-0.27395	0.020029	0.023067	0.797298	551	1	-0.27395
TMC7	4	0.02161	0.068292	0.867034	1500	4	-0.43274	0.97839	0.97854	0.999987	18530	0	-0.43274
YOD1	4	0.021613	0.068301	0.867034	1501	4	-0.50086	0.95782	0.95785	0.999987	18042	0	-0.50086
PPIP5K2	4	0.021624	0.068332	0.867034	1502	4	-0.52702	0.94318	0.94328	0.999987	17750	0	-0.52702
PATE1	4	0.021649	0.06841	0.867034	1503	4	-0.34089	0.97835	0.97851	0.999987	18528	0	-0.34089
PIWIL3	4	0.021656	0.068429	0.867034	1504	4	-0.38973	0.95509	0.95511	0.999987	17984	0	-0.38973
RWDD4	4	0.021681	0.068501	0.867034	1505	3	-0.62892	0.33361	0.33311	0.999987	5703	0	-0.62892
PAQR4	4	0.021686	0.068515	0.867034	1506	4	-0.2044	0.97831	0.97847	0.999987	18527	0	-0.2044
INO80E	4	0.021708	0.068586	0.867034	1507	3	-0.19799	0.82658	0.82654	0.999987	15257	0	-0.19799
ZDHHC18	4	0.021708	0.068586	0.867034	1508	2	-0.0059544	0.58741	0.5871	0.999987	10370	0	-0.0059544
IARS2	4	0.021751	0.068706	0.867642	1509	4	-0.5459	0.97825	0.97841	0.999987	18526	0	-0.5459
FPR3	4	0.021776	0.068778	0.867642	1511	4	-0.26057	0.97822	0.97839	0.999987	18525	0	-0.26057
NSG1	4	0.021786	0.068797	0.867642	1512	4	-0.32092	0.95754	0.95756	0.999987	18032	0	-0.32092
CNOT11	4	0.021797	0.068834	0.867642	1513	4	-0.31063	0.9782	0.97837	0.999987	18524	0	-0.31063
EPHX3	4	0.021806	0.068861	0.867642	1514	4	-0.25458	0.97819	0.97835	0.999987	18523	0	-0.25458
OR2L3	4	0.021856	0.068993	0.868734	1515	2	-0.31281	0.73299	0.73268	0.999987	13297	0	-0.31281
ENPP1	4	0.021889	0.069087	0.869341	1516	3	-0.30467	0.75392	0.75374	0.999987	13712	0	-0.30467
SAYSD1	4	0.021941	0.069235	0.870626	1517	2	0.12144	0.37607	0.37559	0.999987	6431	0	0.12144
CST2	4	0.021986	0.069364	0.870676	1518	3	-0.62124	0.40061	0.40043	0.999987	6913	0	-0.62124
RPS6KC1	4	0.022013	0.069442	0.870676	1519	2	-0.34216	0.40487	0.40462	0.999987	6997	0	-0.34216
PLEKHM3	4	0.022036	0.069505	0.870676	1520	4	-0.12814	0.97796	0.97814	0.999987	18521	0	-0.12814
CPVL	4	0.022055	0.069559	0.870676	1521	3	-0.39712	0.69144	0.69128	0.999987	12427	0	-0.39712
TLR1	4	0.022096	0.069673	0.870676	1522	1	0.22836	0.42371	0.42346	0.999987	7345	0	0.22836
RNF8	4	0.022099	0.069686	0.870676	1523	4	-0.49948	0.9779	0.97809	0.999987	18520	0	-0.49948
ATE1	4	0.022119	0.069742	0.870676	1524	4	-0.23065	0.97788	0.97807	0.999987	18518	0	-0.23065
ZFP62	4	0.022125	0.069763	0.870676	1525	4	-0.33989	0.97787	0.97806	0.999987	18517	0	-0.33989
TFCP2	4	0.022143	0.06981	0.870676	1526	4	-0.27901	0.97786	0.97804	0.999987	18516	0	-0.27901
CCDC141	4	0.022147	0.069824	0.870676	1527	3	-0.57681	0.93641	0.93647	0.999987	17625	0	-0.57681
HAVCR1	4	0.022163	0.069866	0.870676	1528	3	-0.32936	0.76621	0.76592	0.999987	13977	0	-0.32936
NPHP3	4	0.022176	0.069909	0.870676	1529	4	-0.40468	0.97782	0.97801	0.999987	18515	0	-0.40468
RGPD6	4	0.022199	0.069969	0.870676	1530	3	-0.21398	0.75071	0.75046	0.999987	13658	0	-0.21398
AMZ2	4	0.022223	0.070034	0.870676	1531	3	-0.43336	0.77532	0.77505	0.999987	14169	0	-0.43336
TBX3	4	0.022226	0.070041	0.870676	1532	4	-0.25761	0.97777	0.97797	0.999987	18513	0	-0.25761
BMP2K	4	0.022228	0.070044	0.870676	1533	3	-0.28429	0.87895	0.87892	0.999987	16359	0	-0.28429
FOXO4	4	0.022245	0.070097	0.870676	1534	4	-0.40542	0.95526	0.95529	0.999987	17987	0	-0.40542
OR5R1	4	0.02227	0.070171	0.870676	1535	4	-0.19893	0.97773	0.97792	0.999987	18512	0	-0.19893
TMEM53	4	0.022302	0.070258	0.870676	1536	2	-0.13999	0.0048463	0.0089026	0.580762	293	1	-0.13999
MAP3K7	4	0.022312	0.070288	0.870676	1537	4	-0.1175	0.97769	0.97787	0.999987	18511	0	-0.1175
GUCA1B	4	0.022319	0.070313	0.870676	1538	2	-0.11397	0.047953	0.049186	0.976255	963	1	-0.11397
TEKT2	4	0.022328	0.070339	0.870676	1539	3	-0.2613	0.78682	0.7867	0.999987	14429	0	-0.2613
STPG2	4	0.022338	0.070368	0.870676	1540	4	-0.25599	0.97766	0.97785	0.999987	18510	0	-0.25599
HMGN3	4	0.022339	0.070371	0.870676	1541	3	-0.20191	0.010378	0.014006	0.691777	387	1	-0.20191
SAMD14	4	0.022344	0.070388	0.870676	1542	4	-0.47708	0.97766	0.97785	0.999987	18509	0	-0.47708
SLC8A1	4	0.022358	0.070423	0.870676	1543	4	-0.22659	0.97764	0.97783	0.999987	18508	0	-0.22659
ZNF57	4	0.022393	0.07052	0.870755	1544	4	-0.082645	0.97761	0.9778	0.999987	18507	0	-0.082645
FAF1	4	0.022435	0.070631	0.870755	1545	4	-0.21914	0.97756	0.97777	0.999987	18506	0	-0.21914
TBC1D8	4	0.022457	0.070695	0.870755	1546	4	-0.16615	0.97754	0.97774	0.999987	18505	0	-0.16615
CHST12	4	0.022457	0.070695	0.870755	1547	3	-0.24695	0.89873	0.89865	0.999987	16808	0	-0.24695
C1orf21	4	0.02246	0.070701	0.870755	1548	3	-0.3182	0.64214	0.64202	0.999987	11440	0	-0.3182
HMGN2	4	0.022478	0.070753	0.870755	1549	2	-0.32163	0.85475	0.85462	0.999987	15856	0	-0.32163
OSGIN1	4	0.022509	0.070838	0.870755	1550	3	-0.52801	0.65511	0.65493	0.999987	11700	0	-0.52801
TRPC4AP	4	0.022509	0.070838	0.870755	1551	4	-0.37537	0.96075	0.96078	0.999987	18124	0	-0.37537
SYTL1	4	0.02251	0.070839	0.870755	1552	4	-0.2403	0.97749	0.97769	0.999987	18504	0	-0.2403
GATSL3	4	0.022531	0.070902	0.870966	1553	2	-0.13272	0.3067	0.30619	0.999987	5238	0	-0.13272
THAP7	4	0.02256	0.070982	0.871386	1554	2	-0.055436	0.82131	0.82124	0.999987	15146	0	-0.055436
SLC39A10	4	0.022612	0.071125	0.87216	1555	2	-1.2036e-05	0.45524	0.45502	0.999987	7905	0	-1.2036e-05
MGARP	4	0.022617	0.071136	0.87216	1556	4	-0.23674	0.97738	0.97759	0.999987	18501	0	-0.23674
MCCC1	4	0.022653	0.071243	0.872813	1558	3	-0.42037	0.92427	0.92443	0.999987	17361	0	-0.42037
ECHDC2	4	0.022668	0.071281	0.872813	1559	3	-0.36699	0.552	0.55147	0.999987	9706	0	-0.36699
USP19	4	0.022715	0.071413	0.873449	1560	2	-0.20506	0.8395	0.83941	0.999987	15548	0	-0.20506
PCYT1A	4	0.022743	0.071501	0.873449	1561	3	-0.44669	0.15456	0.15436	0.999987	2613	0	-0.44669
SH3GLB1	4	0.022766	0.071576	0.873449	1562	3	-0.26771	0.83086	0.83086	0.999987	15371	0	-0.26771
CD207	4	0.022774	0.071597	0.873449	1563	3	-0.2967	0.50338	0.50309	0.999987	8795	0	-0.2967
SWSAP1	4	0.022779	0.071607	0.873449	1564	4	-0.2718	0.96439	0.96443	0.999987	18211	0	-0.2718
OR52I1	4	0.022818	0.07172	0.873449	1565	2	0.035878	0.5537	0.55319	0.999987	9742	0	0.035878
SRSF12	4	0.022851	0.071795	0.873449	1566	4	-0.50605	0.9429	0.943	0.999987	17744	0	-0.50605
GCLM	4	0.02286	0.071823	0.873449	1567	3	-0.40069	0.021373	0.024304	0.806492	576	1	-0.40069
KREMEN2	4	0.02287	0.071852	0.873449	1568	1	0.32897	0.42624	0.42597	0.999987	7396	0	0.32897
TTL	4	0.022881	0.071877	0.873449	1569	2	-0.32094	0.4804	0.48023	0.999987	8373	0	-0.32094
UTP11L	4	0.022921	0.071988	0.873449	1570	1	0.58866	0.014278	0.017632	0.747261	451	1	0.58866
MUC17	4	0.022957	0.072083	0.873449	1571	3	-0.59213	0.78047	0.78023	0.999987	14282	0	-0.59213
RIMS1	4	0.022997	0.072214	0.873449	1572	4	-0.26188	0.977	0.9772	0.999987	18497	0	-0.26188
SIPA1L2	4	0.022999	0.072216	0.873449	1573	2	-0.085562	0.46206	0.46188	0.999987	8029	0	-0.085562
KIAA2022	4	0.023	0.072222	0.873449	1574	3	-0.35311	0.9343	0.9344	0.999987	17579	0	-0.35311
POLG2	4	0.023007	0.072238	0.873449	1575	3	-0.74817	0.33634	0.33587	0.999987	5748	0	-0.74817
ISCA1	4	0.023025	0.072286	0.873449	1576	4	-0.5916	0.97697	0.97718	0.999987	18495	0	-0.5916
MYH9	4	0.023028	0.072292	0.873449	1577	3	-0.35754	0.86456	0.86443	0.999987	16066	0	-0.35754
KCNF1	4	0.023032	0.072308	0.873449	1578	3	-0.5134	0.936	0.93607	0.999987	17617	0	-0.5134
ITGA9	4	0.023073	0.072424	0.873449	1579	4	-0.11709	0.97693	0.97712	0.999987	18493	0	-0.11709
DSCC1	4	0.023081	0.072443	0.873449	1580	3	-0.54528	0.81373	0.81367	0.999987	14989	0	-0.54528
TRIM35	4	0.023081	0.072443	0.873449	1581	3	-0.53039	0.92597	0.92613	0.999987	17404	0	-0.53039
CDC42EP5	4	0.023082	0.072447	0.873449	1582	4	-0.44914	0.97155	0.97168	0.999987	18372	0	-0.44914
AK7	4	0.023114	0.072536	0.873449	1583	4	-0.19014	0.97689	0.97708	0.999987	18492	0	-0.19014
ATAD1	4	0.023128	0.072578	0.873449	1584	2	-0.076283	0.27382	0.27351	0.999987	4648	0	-0.076283
SPESP1	4	0.023132	0.072594	0.873449	1585	4	-0.20802	0.97687	0.97707	0.999987	18491	0	-0.20802
PAPSS2	4	0.023146	0.072646	0.873449	1586	3	-0.41457	0.84717	0.84701	0.999987	15703	0	-0.41457
OTOGL	4	0.023171	0.072708	0.873449	1587	4	-0.46385	0.97609	0.97629	0.999987	18468	0	-0.46385
METTL18	4	0.023184	0.072742	0.873449	1588	4	-0.24438	0.97682	0.97701	0.999987	18490	0	-0.24438
ANKRD60	4	0.023185	0.072745	0.873449	1589	4	-0.59942	0.9736	0.97374	0.999987	18412	0	-0.59942
C1orf122	4	0.023205	0.072807	0.873449	1590	3	-0.25179	0.79352	0.79343	0.999987	14575	0	-0.25179
PGK1	4	0.023205	0.072807	0.873449	1591	3	-0.29357	0.93639	0.93644	0.999987	17624	0	-0.29357
HDX	4	0.02324	0.072903	0.873449	1592	4	-0.46052	0.97676	0.97697	0.999987	18488	0	-0.46052
CNGA1	4	0.02326	0.072955	0.873449	1593	2	-0.3621	0.60904	0.60876	0.999987	10793	0	-0.3621
PCP4L1	4	0.023274	0.072993	0.873449	1594	2	-0.35333	0.83084	0.83084	0.999987	15370	0	-0.35333
CDKL4	4	0.023287	0.073033	0.873449	1595	2	-0.23476	0.77524	0.77496	0.999987	14166	0	-0.23476
SPSB2	4	0.02332	0.073126	0.873449	1596	4	-0.21557	0.97668	0.97688	0.999987	18487	0	-0.21557
NRF1	4	0.023334	0.073171	0.873449	1597	1	0.31032	0.57365	0.57311	0.999987	10100	0	0.31032
INHBC	4	0.023351	0.073217	0.873449	1598	4	-0.48879	0.97665	0.97685	0.999987	18486	0	-0.48879
ZNF304	4	0.02337	0.073272	0.873449	1599	4	-0.3461	0.97663	0.97683	0.999987	18485	0	-0.3461
AKR7A2	4	0.023372	0.073278	0.873449	1600	2	-0.29403	0.349	0.3485	0.999987	5978	0	-0.29403
MGME1	4	0.023385	0.073313	0.873449	1601	3	-0.51039	0.71432	0.71398	0.999987	12898	0	-0.51039
ZNF213	4	0.023397	0.073342	0.873449	1602	4	-0.16234	0.9766	0.9768	0.999987	18483	0	-0.16234
FILIP1	4	0.023398	0.073343	0.873449	1603	3	-0.53345	0.52858	0.52814	0.999987	9249	0	-0.53345
ARHGEF19	4	0.023431	0.073427	0.873904	1604	4	-0.53989	0.96426	0.96432	0.999987	18207	0	-0.53989
ST3GAL1	4	0.023458	0.073503	0.87426	1605	4	-0.39458	0.96809	0.96815	0.999987	18301	0	-0.39458
PQLC3	4	0.023506	0.073649	0.875272	1606	3	-0.36915	0.27613	0.27578	0.999987	4684	0	-0.36915
RIIAD1	4	0.023516	0.07368	0.875272	1607	4	-0.40809	0.97648	0.97666	0.999987	18482	0	-0.40809
ATG16L2	4	0.02354	0.073753	0.875595	1608	4	-0.13939	0.97646	0.97664	0.999987	18481	0	-0.13939
GCLC	4	0.023581	0.073862	0.876198	1609	4	-0.13832	0.97642	0.97661	0.999987	18479	0	-0.13832
KIF3A	4	0.023592	0.073895	0.876198	1610	2	-0.035929	0.50783	0.50754	0.999987	8874	0	-0.035929
RSPO2	4	0.023658	0.074091	0.876714	1611	4	-0.33354	0.97634	0.97654	0.999987	18478	0	-0.33354
HSBP1	4	0.023668	0.074124	0.876714	1612	4	-0.41785	0.97633	0.97653	0.999987	18477	0	-0.41785
NEURL3	4	0.023692	0.074193	0.876714	1613	3	-0.38641	0.22793	0.22772	0.999987	3851	0	-0.38641
NYAP1	4	0.023695	0.074201	0.876714	1614	2	0.166	0.1905	0.19027	0.999987	3209	0	0.166
CNGA2	4	0.023695	0.074201	0.876714	1615	4	-0.6565	0.97631	0.9765	0.999987	18476	0	-0.6565
ZNF618	4	0.023722	0.074278	0.876714	1616	4	-0.47428	0.97628	0.97647	0.999987	18475	0	-0.47428
ZNF598	4	0.023728	0.074299	0.876714	1617	2	-0.13724	0.74451	0.74417	0.999987	13516	0	-0.13724
SHCBP1L	4	0.023746	0.074351	0.876714	1618	1	0.43637	0.38077	0.38032	0.999987	6525	0	0.43637
CDV3	4	0.023766	0.074409	0.876714	1619	4	-0.25892	0.97623	0.97643	0.999987	18474	0	-0.25892
ELOF1	4	0.023798	0.0745	0.876714	1620	3	-0.35425	0.89887	0.89881	0.999987	16810	0	-0.35425
MADCAM1	4	0.023841	0.074619	0.876714	1621	4	-0.33162	0.97616	0.97635	0.999987	18471	0	-0.33162
ZNF596	4	0.023849	0.074645	0.876714	1622	2	-0.14073	0.84373	0.84357	0.999987	15639	0	-0.14073
ZMAT2	4	0.023855	0.07466	0.876714	1623	3	-0.29004	0.21003	0.20977	0.999987	3554	0	-0.29004
TTLL11	4	0.023863	0.074681	0.876714	1624	4	-0.28908	0.97614	0.97633	0.999987	18470	0	-0.28908
SLC5A7	4	0.023874	0.074714	0.876714	1625	4	-0.36833	0.97613	0.97632	0.999987	18469	0	-0.36833
TSEN34	4	0.023901	0.07478	0.876714	1626	4	-0.41772	0.97488	0.97503	0.999987	18445	0	-0.41772
BACH2	4	0.023923	0.074839	0.876714	1627	3	-0.54342	0.4618	0.46161	0.999987	8024	0	-0.54342
CNTD2	4	0.023952	0.074934	0.876714	1628	3	-0.41743	0.43189	0.43159	0.999987	7493	0	-0.41743
LYRM1	4	0.02398	0.075021	0.876714	1629	3	-0.14993	0.63844	0.63826	0.999987	11361	0	-0.14993
LRRIQ3	4	0.023982	0.075023	0.876714	1630	2	-0.26126	0.88882	0.88876	0.999987	16578	0	-0.26126
UBXN2A	4	0.023985	0.075032	0.876714	1631	3	-0.31951	0.83597	0.83591	0.999987	15472	0	-0.31951
DOCK6	4	0.024012	0.075102	0.876714	1632	4	-0.33373	0.97599	0.97618	0.999987	18466	0	-0.33373
SUPT20HL1	4	0.024026	0.075136	0.876714	1633	4	-0.42984	0.97597	0.97617	0.999987	18465	0	-0.42984
TNKS1BP1	4	0.024106	0.075365	0.876714	1634	3	-0.67364	0.3552	0.35471	0.999987	6073	0	-0.67364
KBTBD11	4	0.024107	0.075367	0.876714	1635	2	-0.27141	0.78749	0.78735	0.999987	14440	0	-0.27141
C10orf67	4	0.024144	0.075473	0.876714	1637	3	-0.4693	0.90641	0.90641	0.999987	16974	0	-0.4693
AK9	4	0.024153	0.075499	0.876714	1638	3	-0.28123	0.7638	0.76351	0.999987	13920	0	-0.28123
PRR20D	4	0.024154	0.075503	0.876714	1639	3	-0.42522	0.70708	0.70681	0.999987	12748	0	-0.42522
ZNF444	4	0.024158	0.075508	0.876714	1640	3	-0.2518	0.77912	0.77884	0.999987	14247	0	-0.2518
ALPK3	4	0.024159	0.07551	0.876714	1641	3	-0.13482	0.77471	0.77444	0.999987	14155	0	-0.13482
IRAK1BP1	4	0.024164	0.075526	0.876714	1642	3	-0.3048	0.62885	0.62872	0.999987	11171	0	-0.3048
MEF2B	4	0.024167	0.075536	0.876714	1643	3	-0.39116	0.5268	0.52642	0.999987	9221	0	-0.39116
TRIM6-TRIM34	4	0.024182	0.075579	0.876714	1644	2	-0.20257	0.87095	0.87086	0.999987	16185	0	-0.20257
CYTH3	4	0.024205	0.07564	0.876714	1645	2	-0.019002	0.27552	0.27515	0.999987	4674	0	-0.019002
PHYHD1	4	0.024205	0.07564	0.876714	1646	4	-0.57265	0.96879	0.96886	0.999987	18321	0	-0.57265
C7orf55	4	0.024219	0.075686	0.876714	1647	3	-0.56424	0.26572	0.26542	0.999987	4495	0	-0.56424
DDAH1	4	0.024255	0.075793	0.876714	1648	2	-0.11816	0.25032	0.25011	0.999987	4223	0	-0.11816
COLCA1	4	0.024267	0.075829	0.876714	1649	4	-0.53898	0.97573	0.97591	0.999987	18461	0	-0.53898
PTH2	4	0.024287	0.075882	0.876714	1650	3	-0.4014	0.9314	0.93154	0.999987	17522	0	-0.4014
NR2F2	4	0.024287	0.075882	0.876714	1651	4	-0.31513	0.96042	0.96046	0.999987	18111	0	-0.31513
MTHFS	4	0.02431	0.075942	0.876714	1652	3	-0.57255	0.86945	0.86933	0.999987	16157	0	-0.57255
NCOR1	4	0.024328	0.075991	0.876714	1653	2	-0.31681	0.34287	0.34238	0.999987	5866	0	-0.31681
ARL15	4	0.024334	0.076002	0.876714	1654	4	-0.54148	0.97455	0.9747	0.999987	18438	0	-0.54148
RAP1A	4	0.024348	0.076041	0.876714	1655	3	-0.2297	0.54326	0.54277	0.999987	9536	0	-0.2297
RIT2	4	0.024364	0.076086	0.876714	1656	2	-0.29282	0.26019	0.25994	0.999987	4398	0	-0.29282
NDUFS7	4	0.024369	0.076103	0.876714	1657	3	-0.42892	0.051439	0.052577	0.999544	1005	1	-0.42892
FMO2	4	0.024388	0.076164	0.876714	1658	4	-0.46016	0.96546	0.9655	0.999987	18234	0	-0.46016
ZDHHC7	4	0.024392	0.076176	0.876714	1659	3	-0.42056	0.22716	0.22693	0.999987	3842	0	-0.42056
ARHGEF37	4	0.024416	0.076237	0.876714	1660	2	-0.166	0.51951	0.51915	0.999987	9085	0	-0.166
ARRDC3	4	0.024421	0.076246	0.876714	1661	3	-0.26142	0.82221	0.82214	0.999987	15166	0	-0.26142
GLT8D2	4	0.024432	0.076278	0.876714	1662	3	-0.53081	0.61996	0.61973	0.999987	11000	0	-0.53081
OR7G1	4	0.024463	0.076364	0.876987	1663	4	-0.40318	0.97554	0.97572	0.999987	18459	0	-0.40318
EXOC2	4	0.024493	0.076435	0.876987	1664	3	-0.42943	0.58217	0.58178	0.999987	10269	0	-0.42943
STXBP6	4	0.024519	0.076516	0.876987	1665	2	0.065348	0.60992	0.60964	0.999987	10807	0	0.065348
FAM69C	4	0.024527	0.076533	0.876987	1666	4	-0.38331	0.94692	0.94698	0.999987	17815	0	-0.38331
SYCE3	4	0.024536	0.076558	0.876987	1667	3	-0.42536	0.68182	0.68171	0.999987	12245	0	-0.42536
ACAD9	4	0.024561	0.076616	0.876987	1668	4	-0.35109	0.97544	0.97562	0.999987	18458	0	-0.35109
MS4A5	4	0.024575	0.076658	0.876987	1669	4	-0.19035	0.97542	0.9756	0.999987	18456	0	-0.19035
CELA3B	4	0.02458	0.076669	0.876987	1670	3	-0.38671	0.65591	0.65577	0.999987	11718	0	-0.38671
DPH2	4	0.024622	0.076798	0.877524	1671	2	0.10319	0.22143	0.22117	0.999987	3745	0	0.10319
LRP10	4	0.024635	0.076833	0.877524	1672	3	-0.44085	0.22056	0.22029	0.999987	3731	0	-0.44085
CALCOCO2	4	0.024658	0.076885	0.877524	1673	2	-0.25969	0.61346	0.61323	0.999987	10876	0	-0.25969
ZNF491	4	0.024671	0.076923	0.877524	1674	3	-0.26619	0.86485	0.86472	0.999987	16075	0	-0.26619
STK31	4	0.0247	0.077	0.877524	1675	4	-0.25015	0.94865	0.9487	0.999987	17852	0	-0.25015
C3orf30	4	0.024745	0.077116	0.877524	1676	3	-0.5595	0.91092	0.91089	0.999987	17077	0	-0.5595
PLA2G7	4	0.024745	0.077116	0.877524	1677	4	-0.55302	0.97162	0.97174	0.999987	18374	0	-0.55302
FSD2	4	0.024749	0.077129	0.877524	1678	4	-0.5744	0.97525	0.97543	0.999987	18454	0	-0.5744
PLGLB2	4	0.024758	0.077161	0.877524	1679	4	-0.40963	0.97524	0.97542	0.999987	18453	0	-0.40963
OPN5	4	0.024771	0.077194	0.877524	1680	3	-0.31651	0.72647	0.72626	0.999987	13167	0	-0.31651
MORN1	4	0.024777	0.077221	0.877524	1681	2	0.15385	0.40635	0.40607	0.999987	7021	0	0.15385
AP1S1	4	0.024795	0.077271	0.877579	1682	3	-0.57304	0.81874	0.81867	0.999987	15087	0	-0.57304
MRPL18	4	0.024832	0.07737	0.877719	1683	4	-0.36263	0.97517	0.97534	0.999987	18452	0	-0.36263
KRTAP21-2	4	0.024857	0.077443	0.877719	1684	4	-0.06989	0.97514	0.97531	0.999987	18451	0	-0.06989
ANKRD7	4	0.02486	0.077454	0.877719	1685	4	-0.43844	0.97514	0.97531	0.999987	18450	0	-0.43844
KCNC3	4	0.024929	0.077651	0.877719	1686	4	-0.3774	0.97507	0.97524	0.999987	18449	0	-0.3774
URI1	4	0.024931	0.077659	0.877719	1687	4	-0.39838	0.97302	0.97316	0.999987	18401	0	-0.39838
GOLIM4	4	0.024954	0.077727	0.877719	1688	4	-0.46492	0.94918	0.94922	0.999987	17863	0	-0.46492
ZMYM3	4	0.024993	0.077819	0.877719	1689	4	-0.31653	0.97501	0.97518	0.999987	18448	0	-0.31653
TMSB15A	4	0.025032	0.077929	0.877719	1690	4	-0.36991	0.95101	0.95105	0.999987	17901	0	-0.36991
GMEB2	4	0.025034	0.077935	0.877719	1691	1	0.094438	0.31424	0.31388	0.999987	5363	0	0.094438
YTHDC1	4	0.02504	0.077951	0.877719	1692	4	-0.47101	0.97496	0.97512	0.999987	18447	0	-0.47101
ZNF461	4	0.025046	0.077965	0.877719	1693	4	-0.16046	0.97495	0.97511	0.999987	18446	0	-0.16046
DEFB1	4	0.025073	0.078039	0.877719	1694	3	-0.52921	0.82637	0.82632	0.999987	15250	0	-0.52921
IKZF5	4	0.025092	0.078104	0.877719	1695	3	-0.37082	0.90524	0.90523	0.999987	16947	0	-0.37082
LRFN1	4	0.0251	0.078126	0.877719	1696	3	-0.16541	0.73441	0.73404	0.999987	13322	0	-0.16541
IRF1	4	0.02511	0.078153	0.877719	1697	3	-1.0074	0.8479	0.84774	0.999987	15717	0	-1.0074
KDELR2	4	0.025137	0.078223	0.877719	1698	2	0.0026122	0.54274	0.54223	0.999987	9524	0	0.0026122
METTL17	4	0.025157	0.078278	0.877719	1699	2	-0.19208	0.078488	0.078693	0.999987	1376	1	-0.19208
NDE1	4	0.025164	0.078295	0.877719	1700	4	-0.52405	0.97484	0.97499	0.999987	18444	0	-0.52405
MARC2	4	0.025175	0.078331	0.877719	1701	3	-0.3461	0.85346	0.85334	0.999987	15827	0	-0.3461
DSCAM	4	0.025189	0.078373	0.877719	1702	4	-0.14279	0.97481	0.97496	0.999987	18443	0	-0.14279
RBP7	4	0.025189	0.078375	0.877719	1703	3	-0.30957	0.1006	0.10039	0.999987	1729	1	-0.30957
ATP6AP1L	4	0.025189	0.078376	0.877719	1704	4	-0.26811	0.93915	0.93923	0.999987	17688	0	-0.26811
KMT2E	4	0.025213	0.078439	0.877719	1705	3	-0.35796	0.92083	0.92094	0.999987	17297	0	-0.35796
CLIC6	4	0.025235	0.078509	0.877719	1706	4	-0.22615	0.97476	0.97491	0.999987	18442	0	-0.22615
ST8SIA4	4	0.02524	0.078523	0.877719	1707	3	-0.37744	0.51796	0.5176	0.999987	9056	0	-0.37744
KLHL33	4	0.02524	0.078524	0.877719	1708	3	-0.14298	0.77937	0.77909	0.999987	14254	0	-0.14298
NPY4R	4	0.025242	0.078526	0.877719	1709	4	-0.35347	0.97476	0.9749	0.999987	18441	0	-0.35347
MAPK15	4	0.025259	0.078569	0.877719	1710	2	-0.091067	0.07121	0.07166	0.999987	1270	1	-0.091067
DTX3	4	0.025292	0.078663	0.878247	1711	3	-0.48178	0.47283	0.47263	0.999987	8221	0	-0.48178
FAM65A	4	0.025333	0.078786	0.878512	1712	3	-0.4476	0.75506	0.75487	0.999987	13733	0	-0.4476
BCL9L	4	0.025343	0.078814	0.878512	1713	2	-0.24468	0.018012	0.021176	0.789001	513	1	-0.24468
DEFB133	3	0.031542	0.078824	0.878512	2025	2	-0.54612	0.69964	0.69971	0.999987	12600	0	-0.54612
ANKRD50	4	0.025395	0.078957	0.879069	1714	2	-0.058807	0.25152	0.25131	0.999987	4245	0	-0.058807
GADD45G	4	0.025398	0.078966	0.879069	1715	3	-0.68696	0.8066	0.80652	0.999987	14836	0	-0.68696
PLOD1	4	0.025438	0.079068	0.879577	1716	4	-0.15149	0.97456	0.97471	0.999987	18439	0	-0.15149
WNT7A	4	0.025472	0.079162	0.879577	1717	3	-0.25567	0.86953	0.86941	0.999987	16159	0	-0.25567
CFAP99	4	0.025495	0.079227	0.879577	1718	3	-0.37842	0.85086	0.85071	0.999987	15779	0	-0.37842
TSPAN18	4	0.025529	0.079321	0.879577	1719	4	-0.32781	0.97447	0.97462	0.999987	18437	0	-0.32781
ATF3	4	0.025548	0.079372	0.879577	1720	3	-0.46135	0.91987	0.91998	0.999987	17263	0	-0.46135
PLEKHD1	4	0.025549	0.079375	0.879577	1721	1	0.35438	0.14692	0.14668	0.999987	2492	0	0.35438
BRPF3	4	0.025558	0.079393	0.879577	1722	3	-0.35712	0.86651	0.86638	0.999987	16105	0	-0.35712
NR2C1	4	0.025609	0.079542	0.879577	1723	4	-0.25453	0.97439	0.97454	0.999987	18435	0	-0.25453
ADAMTS19	4	0.025613	0.079548	0.879577	1724	3	-0.36777	0.87518	0.87513	0.999987	16278	0	-0.36777
MLF1	4	0.025627	0.079593	0.879577	1725	3	-0.3636	0.68339	0.68329	0.999987	12273	0	-0.3636
CLDN2	4	0.025637	0.079617	0.879577	1726	3	-0.45103	0.87474	0.87467	0.999987	16268	0	-0.45103
NEIL2	4	0.025653	0.079673	0.879577	1727	3	-0.58242	0.90891	0.9089	0.999987	17036	0	-0.58242
FAM181B	4	0.025662	0.079698	0.879577	1728	4	-0.4133	0.97434	0.97449	0.999987	18434	0	-0.4133
FAM208B	4	0.02567	0.079723	0.879577	1729	4	-0.19667	0.97433	0.97447	0.999987	18433	0	-0.19667
MYOF	4	0.02567	0.079723	0.879577	1730	4	-0.17493	0.97433	0.97447	0.999987	18432	0	-0.17493
PROZ	4	0.025704	0.079804	0.879577	1731	2	-0.17945	0.73247	0.73217	0.999987	13280	0	-0.17945
P2RX4	4	0.025712	0.079828	0.879577	1732	4	-0.24412	0.97429	0.97444	0.999987	18431	0	-0.24412
SLC25A46	4	0.025721	0.079856	0.879577	1733	3	-0.41402	0.86363	0.8635	0.999987	16048	0	-0.41402
FAM188A	4	0.025747	0.079918	0.879577	1734	4	-0.33263	0.97425	0.9744	0.999987	18430	0	-0.33263
ATG4A	4	0.025777	0.080001	0.879577	1735	3	-0.36697	0.88796	0.88791	0.999987	16559	0	-0.36697
SLIT3	4	0.025791	0.080044	0.879577	1736	3	-0.51037	0.70078	0.70053	0.999987	12622	0	-0.51037
MPC2	4	0.025807	0.080093	0.879577	1737	4	-0.2317	0.95841	0.95842	0.999987	18054	0	-0.2317
MAEL	4	0.025814	0.080118	0.879577	1738	3	-0.28688	0.91874	0.91878	0.999987	17239	0	-0.28688
COQ6	4	0.025838	0.08018	0.879577	1739	2	-0.35687	0.06733	0.067931	0.999987	1223	1	-0.35687
PDLIM5	4	0.025847	0.080206	0.879577	1740	4	-0.064653	0.97415	0.9743	0.999987	18429	0	-0.064653
USP30	4	0.025857	0.080231	0.879577	1741	4	-0.32739	0.97414	0.97429	0.999987	18428	0	-0.32739
IDH1	4	0.025867	0.080256	0.879577	1742	4	-0.11634	0.97413	0.97427	0.999987	18426	0	-0.11634
SHPK	4	0.025923	0.080406	0.879577	1743	4	-0.31024	0.97408	0.97421	0.999987	18425	0	-0.31024
KLRC4	4	0.025939	0.080446	0.879577	1744	4	-0.31396	0.97406	0.97419	0.999987	18424	0	-0.31396
ZNF521	4	0.025947	0.080467	0.879577	1745	4	-0.28677	0.97405	0.97419	0.999987	18423	0	-0.28677
NEDD4L	4	0.025987	0.080575	0.879577	1746	1	0.4409	0.45234	0.45207	0.999987	7854	0	0.4409
IRAK4	4	0.025987	0.080575	0.879577	1747	4	-0.33282	0.95371	0.95374	0.999987	17959	0	-0.33282
CLECL1	4	0.026017	0.080659	0.879577	1749	4	-0.31509	0.97398	0.97412	0.999987	18422	0	-0.31509
SRPK1	4	0.026056	0.080767	0.879577	1750	3	-0.29842	0.79007	0.78994	0.999987	14497	0	-0.29842
NCKAP1L	4	0.026064	0.080792	0.879577	1751	2	-0.025359	0.17963	0.17941	0.999987	3033	0	-0.025359
ETFDH	4	0.026071	0.080815	0.879577	1752	4	-0.44487	0.97393	0.97407	0.999987	18421	0	-0.44487
FLJ44635	4	0.026115	0.080948	0.879577	1753	3	-0.28077	0.90688	0.90686	0.999987	16985	0	-0.28077
OR4C11	4	0.026126	0.080974	0.879577	1754	4	-0.037475	0.97387	0.97401	0.999987	18420	0	-0.037475
COL23A1	4	0.026167	0.081096	0.879577	1755	2	0.17732	0.20583	0.20554	0.999987	3479	0	0.17732
ERVFRD-1	4	0.026171	0.081108	0.879577	1756	3	-0.45716	0.36334	0.36295	0.999987	6211	0	-0.45716
PLP2	4	0.026185	0.081149	0.879577	1757	4	-0.1979	0.97381	0.97395	0.999987	18419	0	-0.1979
PRDM10	4	0.026196	0.081181	0.879577	1758	3	-0.51575	0.6363	0.6361	0.999987	11317	0	-0.51575
ZNF215	4	0.026225	0.081269	0.879577	1759	4	-0.14509	0.97378	0.97391	0.999987	18418	0	-0.14509
NNMT	4	0.026225	0.081269	0.879577	1760	4	-0.15898	0.97378	0.97391	0.999987	18417	0	-0.15898
LHFPL3	4	0.026244	0.081327	0.879577	1761	1	0.40521	0.44017	0.43996	0.999987	7639	0	0.40521
PAX2	4	0.026244	0.081327	0.879577	1762	1	0.39564	0.38286	0.38244	0.999987	6562	0	0.39564
KCTD5	4	0.026294	0.081472	0.879577	1763	3	-0.48901	0.88897	0.88892	0.999987	16582	0	-0.48901
RAPSN	4	0.026316	0.081532	0.879577	1764	4	-0.14547	0.97368	0.97382	0.999987	18416	0	-0.14547
FAM43A	4	0.026321	0.081548	0.879577	1765	3	-0.34477	0.21825	0.218	0.999987	3692	0	-0.34477
SH3RF2	4	0.026324	0.081555	0.879577	1766	3	-0.36394	0.76419	0.76389	0.999987	13930	0	-0.36394
MIER3	4	0.026326	0.081562	0.879577	1767	4	-0.35094	0.97367	0.97381	0.999987	18415	0	-0.35094
PCDHB4	4	0.026347	0.081615	0.879577	1768	3	-0.8061	0.6463	0.64616	0.999987	11527	0	-0.8061
TECTB	4	0.026359	0.081646	0.879577	1769	4	-0.52382	0.96406	0.96411	0.999987	18202	0	-0.52382
ZNF709	4	0.026372	0.081686	0.879577	1770	4	-0.22576	0.97363	0.97377	0.999987	18414	0	-0.22576
PRND	4	0.026391	0.081734	0.879577	1771	4	-0.38246	0.97361	0.97375	0.999987	18413	0	-0.38246
LPAR6	4	0.026401	0.081757	0.879577	1772	3	-0.22089	0.80134	0.80125	0.999987	14726	0	-0.22089
MTF2	4	0.026414	0.081804	0.879577	1773	2	-0.21329	0.81721	0.81715	0.999987	15054	0	-0.21329
CNOT8	4	0.026424	0.081831	0.879577	1774	4	-0.1844	0.94395	0.94406	0.999987	17767	0	-0.1844
FGF6	4	0.026441	0.081864	0.879577	1775	4	-0.28566	0.97356	0.9737	0.999987	18410	0	-0.28566
IL1RAP	4	0.026476	0.081957	0.879577	1776	3	-0.22317	0.44417	0.44395	0.999987	7710	0	-0.22317
GOLGA8M	4	0.026485	0.081979	0.879577	1777	2	-0.32681	0.52713	0.52673	0.999987	9226	0	-0.32681
ANKRD62	4	0.026503	0.082017	0.879577	1778	4	-0.13266	0.9735	0.97364	0.999987	18409	0	-0.13266
E2F2	4	0.026518	0.082058	0.879577	1779	4	-0.19596	0.97348	0.97362	0.999987	18408	0	-0.19596
PTCH2	4	0.026527	0.08208	0.879577	1780	2	-0.033128	0.50192	0.50164	0.999987	8766	0	-0.033128
XRCC1	4	0.026556	0.082179	0.879577	1781	2	-0.25371	0.85939	0.85919	0.999987	15957	0	-0.25371
SPDYA	4	0.026575	0.082239	0.879577	1782	2	-0.39788	0.89599	0.89593	0.999987	16738	0	-0.39788
CTNNBIP1	4	0.026579	0.082253	0.879577	1783	4	-0.31472	0.97138	0.9715	0.999987	18370	0	-0.31472
RMND5B	4	0.026589	0.082276	0.879577	1784	3	-0.41019	0.69997	0.69976	0.999987	12604	0	-0.41019
SLC31A2	4	0.026631	0.082393	0.879577	1785	3	-0.48287	0.042249	0.043827	0.934953	887	1	-0.48287
EVX1	4	0.026681	0.082545	0.879577	1786	1	0.19419	0.19129	0.19109	0.999987	3223	0	0.19419
BOD1	4	0.026681	0.082545	0.879577	1787	2	0.021033	0.029045	0.031441	0.867194	692	1	0.021033
LMBRD1	4	0.026724	0.082677	0.879577	1788	4	-0.20331	0.97328	0.97343	0.999987	18406	0	-0.20331
KLRC4-KLRK1	4	0.026724	0.082677	0.879577	1789	4	-0.22165	0.97328	0.97343	0.999987	18407	0	-0.22165
STON1-GTF2A1L	4	0.026727	0.082688	0.879577	1790	3	-0.41312	0.84192	0.84178	0.999987	15598	0	-0.41312
CLIC4	4	0.026736	0.082713	0.879577	1791	3	-0.3978	0.79957	0.79949	0.999987	14687	0	-0.3978
ABRA	4	0.026747	0.082737	0.879577	1792	3	-0.31226	0.85176	0.85159	0.999987	15797	0	-0.31226
ZNF28	4	0.026768	0.082794	0.879577	1793	3	-0.3589	0.93006	0.93019	0.999987	17494	0	-0.3589
CCDC88C	4	0.026784	0.082841	0.879577	1794	2	-0.10035	0.17091	0.17069	0.999987	2898	0	-0.10035
ZNF419	4	0.02679	0.082859	0.879577	1795	4	-0.29311	0.97321	0.97336	0.999987	18405	0	-0.29311
MLLT4	4	0.026813	0.082927	0.879577	1796	2	-0.0055963	0.33175	0.33128	0.999987	5674	0	-0.0055963
SPG20	4	0.026823	0.082952	0.879577	1797	2	-0.35341	0.53404	0.53351	0.999987	9352	0	-0.35341
CALCB	4	0.026846	0.083004	0.879577	1798	3	-0.28062	0.72784	0.72759	0.999987	13195	0	-0.28062
HMP19	4	0.026849	0.083013	0.879577	1799	4	-0.11779	0.97315	0.97329	0.999987	18404	0	-0.11779
NDUFA13	4	0.026852	0.083015	0.879577	1800	3	-0.53028	0.63919	0.63904	0.999987	11377	0	-0.53028
TTC17	3	0.032197	0.080327	0.879577	2059	3	-0.37287	0.9678	0.96798	0.999987	18291	0	-0.37287
ANXA2R	3	0.033152	0.082474	0.879577	2116	3	-0.45133	0.96685	0.96706	0.999987	18269	0	-0.45133
PMF1	3	0.033301	0.082805	0.879577	2125	2	-0.53666	0.18676	0.1864	0.999987	3146	0	-0.53666
PLCXD1	4	0.026878	0.083092	0.879744	1801	3	-0.32963	0.22208	0.22182	0.999987	3756	0	-0.32963
RBMS2	4	0.026887	0.083123	0.879744	1802	3	-0.044482	0.88231	0.88226	0.999987	16438	0	-0.044482
SRD5A2	4	0.026908	0.083188	0.879771	1803	3	-0.32195	0.49294	0.49269	0.999987	8594	0	-0.32195
ERAL1	4	0.026964	0.083351	0.879771	1804	3	-0.38635	0.33167	0.33121	0.999987	5673	0	-0.38635
MAMSTR	4	0.026964	0.083351	0.879771	1805	2	-0.071729	0.61428	0.61407	0.999987	10893	0	-0.071729
TMEM232	4	0.026973	0.083368	0.879771	1806	4	-0.11887	0.97303	0.97317	0.999987	18402	0	-0.11887
GYPE	4	0.026978	0.083376	0.879771	1807	3	-0.25781	0.9156	0.91565	0.999987	17176	0	-0.25781
COX7A2L	4	0.026991	0.083408	0.879771	1808	4	-0.27585	0.97301	0.97316	0.999987	18400	0	-0.27585
OR10J1	4	0.027072	0.08363	0.879771	1809	3	-0.36416	0.56476	0.56428	0.999987	9931	0	-0.36416
ATM	4	0.027075	0.083639	0.879771	1810	4	-0.25978	0.97293	0.97307	0.999987	18398	0	-0.25978
IGSF9	4	0.027081	0.083658	0.879771	1811	3	-0.30785	0.88349	0.88345	0.999987	16463	0	-0.30785
UCN3	4	0.027118	0.083754	0.879771	1812	4	-0.28166	0.97288	0.97303	0.999987	18397	0	-0.28166
MIPEP	4	0.02712	0.083756	0.879771	1813	2	-0.3653	0.92427	0.92443	0.999987	17360	0	-0.3653
FAM63A	4	0.02712	0.083756	0.879771	1814	3	-0.35415	0.12303	0.12279	0.999987	2097	0	-0.35415
LILRB4	4	0.027147	0.083845	0.879771	1815	4	-0.40986	0.97285	0.973	0.999987	18396	0	-0.40986
OR13C2	4	0.027174	0.083933	0.879771	1816	3	-0.30157	0.23633	0.23614	0.999987	3991	0	-0.30157
MYO1C	4	0.027196	0.083996	0.879771	1817	1	0.34715	0.32464	0.32414	0.999987	5539	0	0.34715
ZMYM1	4	0.02723	0.0841	0.879771	1818	3	-0.4199	0.39317	0.39288	0.999987	6762	0	-0.4199
FAM187B	4	0.027244	0.084131	0.879771	1819	3	-0.59304	0.28623	0.28584	0.999987	4867	0	-0.59304
OR1M1	4	0.027247	0.084134	0.879771	1820	4	-0.18935	0.97275	0.9729	0.999987	18395	0	-0.18935
NR1I3	4	0.027247	0.084134	0.879771	1821	3	-0.26435	0.57215	0.57162	0.999987	10072	0	-0.26435
F2RL3	4	0.027259	0.084173	0.879771	1822	3	-0.46724	0.87918	0.87917	0.999987	16365	0	-0.46724
ARAP2	4	0.027283	0.084236	0.879771	1823	3	-0.3394	0.57865	0.57822	0.999987	10201	0	-0.3394
RPL27A	4	0.027284	0.084238	0.879771	1824	4	-0.62499	0.97272	0.97286	0.999987	18394	0	-0.62499
DMKN	4	0.027298	0.084282	0.879771	1825	3	-0.1561	0.81406	0.81398	0.999987	14995	0	-0.1561
LDLRAD2	4	0.027316	0.084324	0.879771	1826	3	-0.37218	0.57554	0.57508	0.999987	10137	0	-0.37218
TRAF1	4	0.027331	0.084371	0.879771	1827	2	-0.26953	0.79331	0.79321	0.999987	14569	0	-0.26953
ST3GAL4	4	0.02735	0.084415	0.879771	1828	3	-0.36238	0.23657	0.23639	0.999987	3995	0	-0.36238
DOCK10	3	0.033758	0.083832	0.879771	2149	2	-0.52836	0.78202	0.78215	0.999987	14313	0	-0.52836
HGC6.3	2	0.046925	0.083853	0.879771	2820	2	-0.53985	0.89546	0.89525	0.999987	16727	0	-0.53985
MRPS24	4	0.027398	0.084541	0.880613	1829	3	-0.36426	0.1766	0.17637	0.999987	2989	0	-0.36426
ALG1L2	4	0.027427	0.084622	0.880706	1830	3	-0.39655	0.097518	0.097392	0.999987	1680	1	-0.39655
ARHGEF33	4	0.027453	0.084687	0.880706	1831	2	-0.055707	0.47668	0.4765	0.999987	8303	0	-0.055707
TULP3	4	0.027453	0.084689	0.880706	1832	4	-0.22865	0.97255	0.9727	0.999987	18393	0	-0.22865
MET	4	0.027487	0.084795	0.880868	1833	4	-0.23549	0.97251	0.97265	0.999987	18392	0	-0.23549
TECPR2	4	0.027488	0.084796	0.880868	1834	3	-0.34638	0.86267	0.86255	0.999987	16027	0	-0.34638
SSX2	4	0.027518	0.084876	0.881212	1835	3	-0.25542	0.54627	0.54575	0.999987	9597	0	-0.25542
MCAT	4	0.027609	0.085134	0.882644	1836	4	-0.35866	0.97239	0.97254	0.999987	18391	0	-0.35866
SMARCD3	4	0.027622	0.085174	0.882644	1837	3	-0.4815	0.40106	0.40087	0.999987	6923	0	-0.4815
S100A2	4	0.027633	0.085208	0.882644	1838	3	-0.40812	0.44667	0.44647	0.999987	7754	0	-0.40812
BIVM-ERCC5	4	0.02764	0.085222	0.882644	1839	3	-0.37122	0.31539	0.31501	0.999987	5382	0	-0.37122
SLC26A6	4	0.02765	0.085244	0.882644	1840	4	-0.28659	0.97235	0.9725	0.999987	18390	0	-0.28659
ZNF138	4	0.027679	0.085337	0.883121	1841	2	-0.15526	0.091843	0.091774	0.999987	1598	1	-0.15526
UCP3	4	0.02771	0.085431	0.883623	1842	2	0.031337	0.28776	0.28735	0.999987	4896	0	0.031337
TIMM17A	4	0.027736	0.085507	0.883908	1843	4	-0.1667	0.97226	0.9724	0.999987	18389	0	-0.1667
CD4	4	0.027759	0.085581	0.883908	1844	4	-0.28537	0.97224	0.97238	0.999987	18388	0	-0.28537
PLSCR5	4	0.027765	0.085598	0.883908	1845	3	-0.31011	0.80365	0.80357	0.999987	14765	0	-0.31011
FRMD8	4	0.027812	0.08574	0.884847	1846	3	-0.3286	0.048256	0.049471	0.977498	967	1	-0.3286
FAM71C	4	0.027852	0.085842	0.884847	1847	4	-0.4569	0.97215	0.97229	0.999987	18386	0	-0.4569
TMEM63A	4	0.027863	0.085872	0.884847	1848	2	-0.2487	0.84912	0.84896	0.999987	15738	0	-0.2487
SLC35E1	4	0.027864	0.085874	0.884847	1849	2	0.027088	0.4322	0.43193	0.999987	7498	0	0.027088
SDK2	4	0.027885	0.085928	0.884925	1850	3	-0.34987	0.77691	0.77662	0.999987	14204	0	-0.34987
KIAA1024	4	0.027915	0.086008	0.885275	1851	3	-0.23275	0.42447	0.42421	0.999987	7361	0	-0.23275
MT1A	4	0.027936	0.086057	0.885299	1852	3	-0.53331	0.25192	0.25171	0.999987	4252	0	-0.53331
COL12A1	4	0.027967	0.086132	0.885413	1853	4	-0.48936	0.97126	0.97137	0.999987	18362	0	-0.48936
UTY	4	0.028018	0.086283	0.885413	1854	3	-0.3093	0.93673	0.93681	0.999987	17630	0	-0.3093
GRSF1	4	0.028044	0.086351	0.885413	1855	3	-0.47895	0.28033	0.28002	0.999987	4757	0	-0.47895
MRPS31	4	0.028048	0.086358	0.885413	1856	3	-0.47555	0.42998	0.42974	0.999987	7456	0	-0.47555
LYPD3	4	0.028074	0.086426	0.885413	1857	4	-0.10872	0.97193	0.97207	0.999987	18385	0	-0.10872
TMEM121	4	0.028082	0.086453	0.885413	1858	3	-0.66417	0.37245	0.37204	0.999987	6368	0	-0.66417
CHGA	4	0.028083	0.086461	0.885413	1859	4	-0.29558	0.97192	0.97206	0.999987	18384	0	-0.29558
PMPCA	4	0.028121	0.086567	0.885413	1860	2	0.17746	0.058181	0.059058	0.999987	1093	1	0.17746
CIDEC	4	0.028125	0.086575	0.885413	1861	4	-0.33318	0.97188	0.97202	0.999987	18383	0	-0.33318
TNKS	4	0.028148	0.086634	0.885413	1862	4	-0.41072	0.97185	0.97199	0.999987	18382	0	-0.41072
NPPC	4	0.028172	0.086698	0.885413	1863	4	-0.48427	0.96867	0.96874	0.999987	18317	0	-0.48427
PHLDA2	4	0.028174	0.086707	0.885413	1864	4	-0.40591	0.94206	0.94214	0.999987	17729	0	-0.40591
DCAF10	4	0.028206	0.086788	0.885413	1865	4	-0.25357	0.97179	0.97192	0.999987	18381	0	-0.25357
MGA	4	0.028244	0.086886	0.885413	1866	4	-0.47077	0.97176	0.97187	0.999987	18379	0	-0.47077
PSG5	4	0.028249	0.086905	0.885413	1867	3	-0.1876	0.44638	0.44618	0.999987	7749	0	-0.1876
ITPKC	4	0.028249	0.086905	0.885413	1868	1	0.24052	0.52458	0.52423	0.999987	9175	0	0.24052
PKD2	4	0.028265	0.08695	0.885413	1869	4	-0.49461	0.96074	0.96077	0.999987	18123	0	-0.49461
ZXDC	4	0.028267	0.086953	0.885413	1870	4	-0.20944	0.97173	0.97185	0.999987	18378	0	-0.20944
OR11L1	4	0.028297	0.087034	0.885413	1871	2	-0.23076	0.53831	0.53782	0.999987	9435	0	-0.23076
COL4A4	4	0.028304	0.087053	0.885413	1872	4	-0.5557	0.94263	0.94272	0.999987	17741	0	-0.5557
CHP1	4	0.028312	0.087073	0.885413	1873	3	-0.30192	0.70454	0.70425	0.999987	12701	0	-0.30192
ATP2B3	4	0.028326	0.087115	0.885413	1874	1	0.10181	0.35336	0.35288	0.999987	6044	0	0.10181
DCX	4	0.028336	0.087141	0.885413	1875	4	-0.14853	0.97166	0.97178	0.999987	18376	0	-0.14853
TBC1D31	4	0.028378	0.087261	0.885413	1876	2	-0.054515	0.14787	0.14764	0.999987	2510	0	-0.054515
MRGPRX2	4	0.02838	0.08727	0.885413	1877	3	-0.39864	0.83443	0.8344	0.999987	15439	0	-0.39864
MAP3K11	4	0.028424	0.087398	0.885413	1878	4	-0.3835	0.9565	0.95651	0.999987	18014	0	-0.3835
GPR171	4	0.028442	0.087446	0.885413	1879	4	-0.22589	0.97156	0.97169	0.999987	18373	0	-0.22589
LY6G6F	4	0.028454	0.087471	0.885413	1880	4	-0.52591	0.9629	0.96293	0.999987	18175	0	-0.52591
ITGAM	4	0.028468	0.087497	0.885413	1881	3	-0.45532	0.92306	0.92322	0.999987	17340	0	-0.45532
CARD9	4	0.028475	0.087515	0.885413	1882	3	-0.55489	0.5028	0.50251	0.999987	8784	0	-0.55489
PHACTR2	4	0.028483	0.087541	0.885413	1883	3	-0.36495	0.81243	0.81235	0.999987	14959	0	-0.36495
GSTA1	4	0.028488	0.08755	0.885413	1884	3	-0.36294	0.78106	0.78087	0.999987	14291	0	-0.36294
COPB1	4	0.028507	0.087607	0.885526	1885	3	-0.33614	0.27039	0.27006	0.999987	4590	0	-0.33614
PKD1L3	4	0.028537	0.087688	0.885722	1886	3	-0.30996	0.628	0.62785	0.999987	11153	0	-0.30996
IHH	4	0.028583	0.087819	0.885722	1887	3	-0.23982	0.86293	0.86282	0.999987	16034	0	-0.23982
REEP5	4	0.028634	0.087948	0.885722	1888	2	-0.21947	0.20337	0.20305	0.999987	3435	0	-0.21947
HIST1H3E	4	0.028664	0.088031	0.885722	1889	4	-0.33022	0.97134	0.97145	0.999987	18369	0	-0.33022
FITM2	4	0.028664	0.088031	0.885722	1890	4	-0.35466	0.97134	0.97145	0.999987	18366	0	-0.35466
PLEKHO2	4	0.028664	0.088031	0.885722	1891	4	-0.2709	0.97134	0.97145	0.999987	18368	0	-0.2709
CARHSP1	4	0.028664	0.088031	0.885722	1892	4	-0.17122	0.97134	0.97145	0.999987	18367	0	-0.17122
KCNE3	4	0.028664	0.088033	0.885722	1893	2	-0.25898	0.5754	0.57493	0.999987	10133	0	-0.25898
CORIN	4	0.028675	0.088066	0.885722	1894	3	-0.12641	0.84308	0.84292	0.999987	15623	0	-0.12641
CMTM4	4	0.028684	0.08809	0.885722	1895	4	-0.10622	0.97132	0.97142	0.999987	18365	0	-0.10622
PPP1CC	4	0.028724	0.088207	0.88611	1896	4	-0.12608	0.97128	0.97138	0.999987	18363	0	-0.12608
CHN2	4	0.028737	0.088237	0.88611	1897	2	0.14452	0.41193	0.4117	0.999987	7119	0	0.14452
COTL1	4	0.028746	0.088268	0.88611	1898	4	-0.1246	0.97125	0.97136	0.999987	18361	0	-0.1246
MCHR2	4	0.028788	0.088402	0.886986	1899	3	-0.19838	0.66478	0.66458	0.999987	11898	0	-0.19838
ZNF43	4	0.028829	0.088523	0.887374	1900	3	-0.26465	0.90691	0.9069	0.999987	16987	0	-0.26465
SULT1C3	4	0.028832	0.088533	0.887374	1901	4	-0.19902	0.97117	0.97128	0.999987	18360	0	-0.19902
RAD51D	4	0.028891	0.08869	0.888187	1902	1	0.4921	0.064887	0.065505	0.999987	1185	1	0.4921
METTL7A	4	0.028897	0.088707	0.888187	1903	4	-0.088943	0.9711	0.97121	0.999987	18359	0	-0.088943
POFUT2	4	0.02893	0.088806	0.888383	1904	3	-0.2935	0.58857	0.58827	0.999987	10387	0	-0.2935
UBE2E2	4	0.028936	0.088821	0.888383	1905	3	-0.53681	0.81881	0.81873	0.999987	15089	0	-0.53681
CDKN1B	4	0.028952	0.088866	0.888383	1906	4	-0.1546	0.97105	0.97115	0.999987	18358	0	-0.1546
THRAP3	4	0.02898	0.08894	0.888532	1907	3	-0.32109	0.14752	0.14729	0.999987	2503	0	-0.32109
LYST	4	0.028994	0.088982	0.888532	1908	3	-0.25153	0.017908	0.021072	0.788194	511	1	-0.25153
CNP	4	0.029009	0.089021	0.888532	1909	3	-0.37761	0.46853	0.46829	0.999987	8148	0	-0.37761
SDAD1	4	0.029045	0.089112	0.888897	1910	1	0.34473	0.0812	0.081379	0.999987	1419	1	0.34473
FEZ1	4	0.029059	0.08915	0.888897	1911	3	-0.30586	0.92916	0.9293	0.999987	17473	0	-0.30586
KRTAP24-1	4	0.029083	0.089225	0.889012	1912	3	-0.29615	0.43564	0.43542	0.999987	7558	0	-0.29615
CNNM2	4	0.029094	0.089255	0.889012	1913	4	-0.21178	0.97091	0.97099	0.999987	18356	0	-0.21178
TRMU	4	0.029116	0.089319	0.889189	1914	4	-0.10948	0.97088	0.97097	0.999987	18355	0	-0.10948
RASGRP1	4	0.029139	0.089385	0.889381	1915	4	-0.4247	0.97086	0.97094	0.999987	18353	0	-0.4247
ACADL	4	0.029158	0.089443	0.8895	1916	2	-0.10134	0.0095447	0.013243	0.678616	373	1	-0.10134
EBPL	4	0.029198	0.08955	0.889662	1917	3	-0.17421	0.31551	0.31512	0.999987	5385	0	-0.17421
ZBTB8A	4	0.029212	0.089595	0.889662	1918	3	-0.42202	0.4781	0.47791	0.999987	8329	0	-0.42202
IFNA5	4	0.029214	0.089599	0.889662	1919	3	-0.57379	0.2957	0.2952	0.999987	5043	0	-0.57379
COPS6	4	0.029251	0.089702	0.890223	1920	2	-0.0065169	0.41001	0.40975	0.999987	7083	0	-0.0065169
FUBP3	4	0.029282	0.089784	0.890248	1921	3	-0.49222	0.7169	0.71659	0.999987	12954	0	-0.49222
BHLHA15	4	0.029296	0.089825	0.890248	1922	4	-0.096936	0.9707	0.97078	0.999987	18351	0	-0.096936
PRRT2	4	0.029353	0.089984	0.890248	1923	2	0.060952	0.21344	0.21321	0.999987	3618	0	0.060952
CSF1R	4	0.029371	0.090034	0.890248	1924	3	-0.41057	0.57561	0.57515	0.999987	10141	0	-0.41057
TAF15	4	0.029371	0.090034	0.890248	1925	3	-0.63098	0.77226	0.77202	0.999987	14101	0	-0.63098
RSU1	4	0.029371	0.090034	0.890248	1926	3	-0.61768	0.89073	0.89068	0.999987	16616	0	-0.61768
OR56A3	4	0.029394	0.090092	0.890248	1927	3	-0.34798	0.85616	0.85605	0.999987	15890	0	-0.34798
VIPAS39	4	0.029399	0.090103	0.890248	1928	3	-0.25835	0.88104	0.88099	0.999987	16410	0	-0.25835
ANKRD54	4	0.02943	0.090194	0.890248	1929	2	-0.094953	0.39119	0.39088	0.999987	6721	0	-0.094953
PCDHA10	4	0.02943	0.090194	0.890248	1930	2	-0.0093639	0.38304	0.38261	0.999987	6564	0	-0.0093639
PUS3	4	0.029436	0.090217	0.890248	1931	3	-0.31069	0.46497	0.46472	0.999987	8077	0	-0.31069
C11orf45	4	0.029483	0.090363	0.891158	1932	3	-0.32333	0.80961	0.80953	0.999987	14897	0	-0.32333
STX7	4	0.029499	0.090403	0.891158	1933	3	-0.26596	0.82153	0.82147	0.999987	15152	0	-0.26596
LCE3B	4	0.029536	0.090512	0.891778	1934	3	-0.48691	0.67563	0.67553	0.999987	12127	0	-0.48691
SUCLG1	4	0.029576	0.090622	0.891831	1935	3	-0.43961	0.47852	0.47834	0.999987	8338	0	-0.43961
RAB13	4	0.029587	0.090648	0.891831	1936	3	-0.48676	0.89318	0.89309	0.999987	16671	0	-0.48676
MIEF1	4	0.02959	0.090657	0.891831	1937	3	-0.42169	0.93394	0.93401	0.999987	17572	0	-0.42169
BBIP1	4	0.02969	0.090913	0.892539	1938	4	-0.21795	0.97031	0.97038	0.999987	18348	0	-0.21795
ANKRD34A	4	0.029704	0.090956	0.892539	1939	3	-0.56177	0.48428	0.48411	0.999987	8435	0	-0.56177
BEND5	4	0.029705	0.090959	0.892539	1940	2	-0.23624	0.89479	0.89475	0.999987	16713	0	-0.23624
CCDC91	4	0.029712	0.090979	0.892539	1941	2	0.048599	0.32182	0.32135	0.999987	5488	0	0.048599
FUT2	4	0.029717	0.090995	0.892539	1942	3	-0.28127	0.55005	0.54952	0.999987	9667	0	-0.28127
CLDN11	4	0.029722	0.09101	0.892539	1943	3	-0.47231	0.88052	0.88049	0.999987	16397	0	-0.47231
ANKRD40	4	0.029805	0.091265	0.89452	1944	2	-0.070531	0.057076	0.057987	0.999987	1078	1	-0.070531
SLC9B1	4	0.029848	0.091374	0.89452	1945	4	-0.23385	0.97015	0.97021	0.999987	18345	0	-0.23385
TMIGD2	4	0.029863	0.091418	0.89452	1946	4	-0.18759	0.97014	0.9702	0.999987	18344	0	-0.18759
CDKN2A	4	0.029877	0.091448	0.89452	1947	3	-0.24705	0.8912	0.89114	0.999987	16622	0	-0.24705
PLAC8L1	4	0.02989	0.091486	0.89452	1948	4	-0.17356	0.97011	0.97018	0.999987	18343	0	-0.17356
ARHGEF3	4	0.029892	0.091492	0.89452	1949	1	0.1738	0.52335	0.523	0.999987	9151	0	0.1738
KISS1R	4	0.029938	0.091621	0.895323	1950	3	-0.38547	0.873	0.87295	0.999987	16227	0	-0.38547
APEH	4	0.029976	0.091727	0.895898	1951	4	-0.33444	0.93908	0.93917	0.999987	17684	0	-0.33444
LCN9	4	0.03002	0.091852	0.896456	1952	1	0.25747	0.20003	0.19978	0.999987	3375	0	0.25747
CDCA7L	4	0.030056	0.091966	0.896456	1953	3	-0.2514	0.57903	0.57862	0.999987	10209	0	-0.2514
BCORL1	4	0.030064	0.091987	0.896456	1954	3	-0.40567	0.8601	0.85992	0.999987	15970	0	-0.40567
DDX24	4	0.030072	0.092002	0.896456	1955	2	0.16958	0.42826	0.42801	0.999987	7430	0	0.16958
LCE1F	4	0.030081	0.092019	0.896456	1956	4	-0.1376	0.96992	0.96997	0.999987	18341	0	-0.1376
CCDC18	4	0.030123	0.092137	0.896778	1957	3	-0.041731	0.52541	0.52504	0.999987	9193	0	-0.041731
LYSMD2	4	0.030126	0.092146	0.896778	1958	3	-0.3783	0.71057	0.71024	0.999987	12825	0	-0.3783
MYOCD	4	0.030179	0.092301	0.897533	1959	4	-0.056337	0.96982	0.96987	0.999987	18340	0	-0.056337
OR5AC2	4	0.030185	0.092317	0.897533	1960	4	-0.16228	0.96981	0.96986	0.999987	18339	0	-0.16228
S100A9	4	0.030225	0.092434	0.898209	1961	3	-0.14412	0.87186	0.8718	0.999987	16203	0	-0.14412
ANO5	4	0.03028	0.092579	0.898847	1962	4	-0.14397	0.96972	0.96977	0.999987	18338	0	-0.14397
KLB	4	0.030292	0.092608	0.898847	1963	4	-0.22674	0.96971	0.96976	0.999987	18337	0	-0.22674
PIP4K2A	4	0.030302	0.09264	0.898847	1964	3	-0.49806	0.57646	0.57603	0.999987	10160	0	-0.49806
OR8B8	4	0.030328	0.092711	0.898964	1965	3	-0.30059	0.8305	0.83052	0.999987	15363	0	-0.30059
TRIM62	4	0.030355	0.092792	0.898964	1966	4	-0.24709	0.93845	0.9385	0.999987	17667	0	-0.24709
BAG1	4	0.030405	0.092927	0.898964	1967	2	0.076862	0.22469	0.2245	0.999987	3800	0	0.076862
DNM1L	4	0.030449	0.093056	0.898964	1968	3	-0.55762	0.63156	0.6314	0.999987	11223	0	-0.55762
SMAD4	4	0.030482	0.093143	0.898964	1969	3	-0.2463	0.65028	0.65014	0.999987	11609	0	-0.2463
HIST1H4C	4	0.030484	0.093144	0.898964	1970	4	-0.56	0.96462	0.96466	0.999987	18213	0	-0.56
ERN2	4	0.030506	0.093214	0.898964	1971	3	-0.20315	0.91545	0.9155	0.999987	17169	0	-0.20315
SSMEM1	4	0.030519	0.093256	0.898964	1972	2	-0.21254	0.78298	0.78282	0.999987	14343	0	-0.21254
PRB2	4	0.030584	0.093428	0.898964	1973	3	-0.14658	0.8308	0.83081	0.999987	15369	0	-0.14658
TESK2	4	0.030653	0.093633	0.898964	1974	4	-0.35037	0.96935	0.9694	0.999987	18334	0	-0.35037
SCRT2	4	0.030661	0.093651	0.898964	1975	3	-0.15966	0.7765	0.77624	0.999987	14192	0	-0.15966
SPINT3	4	0.030661	0.093651	0.898964	1976	2	-0.20539	0.53609	0.5356	0.999987	9394	0	-0.20539
DNAJC14	4	0.030676	0.093691	0.898964	1977	3	-0.29522	0.48397	0.4838	0.999987	8429	0	-0.29522
TMEM179	4	0.030711	0.09379	0.898964	1978	4	-0.25932	0.96929	0.96933	0.999987	18333	0	-0.25932
CH25H	4	0.030712	0.093791	0.898964	1979	3	-0.43105	0.35942	0.359	0.999987	6149	0	-0.43105
BTBD17	4	0.030715	0.093797	0.898964	1980	4	-0.402	0.96928	0.96933	0.999987	18332	0	-0.402
TAS2R31	4	0.030738	0.093862	0.898964	1981	4	-0.22358	0.96926	0.96931	0.999987	18331	0	-0.22358
NVL	4	0.030738	0.093862	0.898964	1982	2	0.19197	0.39712	0.39686	0.999987	6844	0	0.19197
ZNF860	4	0.030761	0.093915	0.898964	1983	3	-0.21687	0.92403	0.92418	0.999987	17357	0	-0.21687
VWA1	4	0.030773	0.093951	0.898964	1984	3	-0.35879	0.32973	0.32929	0.999987	5636	0	-0.35879
ITPR2	4	0.030777	0.093959	0.898964	1985	3	-0.25602	0.69057	0.69043	0.999987	12410	0	-0.25602
BCR	4	0.03079	0.093988	0.898964	1986	2	-0.2185	0.53193	0.53144	0.999987	9311	0	-0.2185
CCL8	4	0.030792	0.093993	0.898964	1987	4	-0.2056	0.96921	0.96925	0.999987	18330	0	-0.2056
HMGCR	4	0.030803	0.094013	0.898964	1988	3	-0.35687	0.5139	0.5135	0.999987	8987	0	-0.35687
GYPA	4	0.030841	0.094109	0.898964	1989	2	0.14436	0.43503	0.43481	0.999987	7546	0	0.14436
MAGEB4	4	0.030892	0.094251	0.898964	1990	2	0.25496	0.33994	0.33945	0.999987	5810	0	0.25496
ZFHX4	4	0.030937	0.094395	0.898964	1991	4	-0.23543	0.96906	0.9691	0.999987	18328	0	-0.23543
CSTA	4	0.030943	0.094417	0.898964	1992	2	0.12788	0.46331	0.46311	0.999987	8051	0	0.12788
FAM110B	4	0.030982	0.094525	0.898964	1993	4	-0.29714	0.96902	0.96906	0.999987	18326	0	-0.29714
[truncated: 17,115 more rows]

## Sheet: Feuil2
id	num	neg|score	neg|p-value	neg|fdr	neg|rank	neg|goodsgrna	neg|lfc	pos|score	pos|p-value	pos|fdr	pos|rank	pos|goodsgrna	pos|lfc
SLC3A2	4	1.0	1.0	1.0	19114	0	7.6717	9.1193e-11	2.59e-07	0.000354	1	4	7.6717
SLC7A11	4	1.0	1.0	1.0	19113	0	7.6482	1.6348e-10	2.59e-07	0.000354	2	4	7.6482
NFE2L2	4	1.0	1.0	1.0	19112	0	6.0072	9.7184e-10	2.59e-07	0.000354	3	4	6.0072
MED12	4	1.0	1.0	1.0	19111	0	4.9065	2.7229e-09	2.59e-07	0.000354	4	4	4.9065
NCOA4	4	1.0	1.0	1.0	19110	0	4.9808	3.5804e-09	2.59e-07	0.000354	5	4	4.9808
SUPT4H1	4	1.0	1.0	1.0	19109	0	4.3309	1.5586e-08	2.59e-07	0.000354	6	4	4.3309
COG4	4	1.0	1.0	1.0	19108	0	3.6125	1.8477e-08	2.59e-07	0.000354	7	4	3.6125
PPP6C	4	1.0	1.0	1.0	19107	0	4.6159	2.4506e-08	2.59e-07	0.000354	8	4	4.6159
AP2M1	4	1.0	1.0	1.0	19106	0	4.0545	3.4088e-08	2.59e-07	0.000354	9	4	4.0545
ATP6AP1	4	1.0	1.0	1.0	19105	0	3.1192	5.5462e-08	2.59e-07	0.000354	10	4	3.1192
ATG9A	4	1.0	1.0	1.0	19104	0	3.8721	6.2199e-08	2.59e-07	0.000354	11	4	3.8721
ARGLU1	4	1.0	1.0	1.0	19101	0	3.7638	1.0644e-07	2.59e-07	0.000354	14	4	3.7638
AP2S1	4	1.0	1.0	1.0	19100	0	3.5019	1.2277e-07	7.77e-07	0.000928	15	4	3.5019
COG3	4	1.0	1.0	1.0	19095	0	3.301	3.5143e-07	1.813e-06	0.001733	20	4	3.301
MED19	4	0.98038	0.98045	1.0	18404	0	4.2434	2.6822e-06	6.475e-06	0.005893	21	3	4.2434
CLTC	4	1.0	1.0	1.0	19089	0	3.7698	4.6686e-06	1.4245e-05	0.012376	22	3	3.7698
IRAK1	4	0.54576	0.70393	1.0	13108	1	3.7729	1.9485e-05	5.3613e-05	0.036598	28	2	3.7729
RPS13	4	0.99915	0.99915	1.0	18941	0	2.2697	1.9851e-05	5.6721e-05	0.037385	29	3	2.2697
TAX1BP1	4	0.87143	0.88807	1.0	16547	1	3.1879	2.1723e-05	6.2937e-05	0.039125	30	3	3.1879
MED30	4	0.99999	0.99999	1.0	19077	0	2.238	2.4957e-05	7.3297e-05	0.042454	33	3	2.238
