# Supplementary material for: d-cysteine impairs tumour growth by inhibiting cysteine desulfurase NFS1
Source: Nat Metab. 2025 Aug 12;7(8):1646–62. doi: 10.1038/s42255-025-01339-1 (PMC12373508; doi:10.1038/s42255-025-01339-1)
Supplement: Supplementary file 6 — Supplementary Table 3. [file 42255_2025_1339_MOESM6_ESM.xlsx]

## Sheet: Results
Thiols Results in µM
Sample_ID	TYPE	Class	Volume containing metabolites (µL)	Protein concentration (µg/ml)	Volume Extraction Protein (µL)	total protein content (µg)	CYSTEINE (µM)	CYSTINE (µM)	HOMOCYSTEINE (µM)	HOMOCYSTINE (µM)	GSH (µM)	GSSG (µM)
JM_THIOLS_082020_1_1	Cells	CM	100	792.3	750	594.225	16.8075	4.07953	0.562323	0.00561944	974.207	16.1158
JM_THIOLS_082020_2_2	Cells	CM	100	800.4	750	600.3	13.2435	3.02125	0.452166	0.00412452	1040.65	13.0991
JM_THIOLS_082020_3_3	Cells	CM	100	804.75	750	603.562	13.5297	3.69625	0.454654	0.00200394	912.717	23.9029
JM_THIOLS_082020_4_4	Cells	CM	100	765.3	750	573.975	17.3836	3.01634	0.431043	0.00234561	1062.87	18.4243
JM_THIOLS_082020_5_5	Cells	CM	100	775.75	750	581.812	13.8718	1.85586	0.558992	0.00294052	1051.51	14.4253
JM_THIOLS_082020_6_6	Cells	CM	100	756.45	750	567.337	23.0214	2.23062	0.368907	0.00531464	1011.73	12.2719
JM_THIOLS_082020_7_7	Cells	D-CYS TREATMENT	100	535.5	750	401.625	80.1131	5.99084	0.146902	0.00624084	638.721	8.20201
JM_THIOLS_082020_8_8	Cells	D-CYS TREATMENT	100	558.3	750	418.725	70.3922	5.7218	0.173241	0.00239813	613.647	4.72107
JM_THIOLS_082020_9_9	Cells	D-CYS TREATMENT	100	472.65	750	354.488	83.5842	9.65119	0.149643	0.00482818	551.664	4.85036
JM_THIOLS_082020_10_10	Cells	D-CYS TREATMENT	100	478.45	750	358.837	77.3413	5.73902	0.123502	0.00209413	610.244	4.31225
JM_THIOLS_082020_11_11	Cells	D-CYS TREATMENT	100	489	750	366.75	89.4825	5.77675	0.140656	0.00550173	586	3.82108
JM_THIOLS_082020_12_12	Cells	D-CYS TREATMENT	100	509.35	750	382.012	81.9937	8.41065	0.136203	0.00115522	613.815	3.42284
Thiols Results in µmol/g of proteins
Sample_ID	TYPE	Class	Volume containing metabolites (µL)	Protein concentration (µg/ml)	Volume Extraction Protein (µL)	total protein content (µg)	CYSTEINE (µmol/g of protein)	CYSTINE (µmol/g of protein)	HOMOCYSTEINE (µmol/g of protein)	HOMOCYSTINE (µmol/g of protein)	GSH (µmol/g of protein)	GSSG (µmol/g of protein)
JM_THIOLS_082020_1_1	Cells	CM	100	792.3	750	594.225	2.82847	0.68653	0.0946314	0.000945675	163.946	2.71206
JM_THIOLS_082020_2_2	Cells	CM	100	800.4	750	600.3	2.20615	0.503291	0.0753234	0.000687076	173.356	2.18209
JM_THIOLS_082020_3_3	Cells	CM	100	804.75	750	603.562	2.24164	0.612406	0.0753283	0.000332019	151.222	3.9603
JM_THIOLS_082020_4_4	Cells	CM	100	765.3	750	573.975	3.02863	0.525517	0.0750979	0.000408661	185.177	3.20995
JM_THIOLS_082020_5_5	Cells	CM	100	775.75	750	581.812	2.38423	0.318979	0.0960776	0.000505407	180.73	2.47937
JM_THIOLS_082020_6_6	Cells	CM	100	756.45	750	567.337	4.0578	0.393173	0.0650243	0.000936769	178.33	2.16308
JM_THIOLS_082020_7_7	Cells	D-CYS TREATMENT	100	535.5	750	401.625	19.9472	1.49165	0.0365769	0.0015539	159.034	2.04221
JM_THIOLS_082020_8_8	Cells	D-CYS TREATMENT	100	558.3	750	418.725	16.8111	1.36648	0.0413735	0.000572722	146.551	1.12749
JM_THIOLS_082020_9_9	Cells	D-CYS TREATMENT	100	472.65	750	354.488	23.5789	2.72258	0.0422138	0.00136202	155.623	1.36827
JM_THIOLS_082020_10_10	Cells	D-CYS TREATMENT	100	478.45	750	358.837	21.5533	1.59934	0.0344173	0.000583588	170.062	1.20173
JM_THIOLS_082020_11_11	Cells	D-CYS TREATMENT	100	489	750	366.75	24.3988	1.57512	0.0383519	0.00150013	159.782	1.04188
JM_THIOLS_082020_12_12	Cells	D-CYS TREATMENT	100	509.35	750	382.012	21.4636	2.20167	0.035654	0.000302403	160.679	0.896003

## Sheet: Results (2)
Thiols Results in µM
Sample_ID	TYPE	Class	Volume containing metabolites (µL)	Protein concentration (µg/ml)	Volume Extraction Protein (µL)	total protein content (µg)	CYSTEINE (µM)	CYSTINE (µM)	HOMOCYSTEINE (µM)	HOMOCYSTINE (µM)	GSH (µM)	GSSG (µM)
JM_THIOLS_082020_1_1	Cells	w/o	100	792.3	750	594.225	16.8075	4.07953	0.562323	0.00561944	974.207	16.1158
JM_THIOLS_082020_2_2	Cells	w/o	100	800.4	750	600.3	13.2435	3.02125	0.452166	0.00412452	1040.65	13.0991
JM_THIOLS_082020_3_3	Cells	w/o	100	804.75	750	603.562	13.5297	3.69625	0.454654	0.00200394	912.717	23.9029
JM_THIOLS_082020_4_4	Cells	w/o	100	765.3	750	573.975	17.3836	3.01634	0.431043	0.00234561	1062.87	18.4243
JM_THIOLS_082020_5_5	Cells	w/o	100	775.75	750	581.812	13.8718	1.85586	0.558992	0.00294052	1051.51	14.4253
JM_THIOLS_082020_6_6	Cells	w/o	100	756.45	750	567.337	23.0214	2.23062	0.368907	0.00531464	1011.73	12.2719
JM_THIOLS_082020_7_7	Cells	D-Cys	100	535.5	750	401.625	80.1131	5.99084	0.146902	0.00624084	638.721	8.20201
JM_THIOLS_082020_8_8	Cells	D-Cys	100	558.3	750	418.725	70.3922	5.7218	0.173241	0.00239813	613.647	4.72107
JM_THIOLS_082020_9_9	Cells	D-Cys	100	472.65	750	354.488	83.5842	9.65119	0.149643	0.00482818	551.664	4.85036
JM_THIOLS_082020_10_10	Cells	D-Cys	100	478.45	750	358.837	77.3413	5.73902	0.123502	0.00209413	610.244	4.31225
JM_THIOLS_082020_11_11	Cells	D-Cys	100	489	750	366.75	89.4825	5.77675	0.140656	0.00550173	586	3.82108
JM_THIOLS_082020_12_12	Cells	D-Cys	100	509.35	750	382.012	81.9937	8.41065	0.136203	0.00115522	613.815	3.42284
Thiols Results in µmol/g of proteins
Sample_ID	TYPE	Class	Volume containing metabolites (µL)	Protein concentration (µg/ml)	Volume Extraction Protein (µL)	total protein content (µg)	CYSTEINE (µmol/g of protein)	CYSTINE (µmol/g of protein)	HOMOCYSTEINE (µmol/g of protein)	HOMOCYSTINE (µmol/g of protein)	GSH (µmol/g of protein)	GSSG (µmol/g of protein)
JM_THIOLS_082020_1_1	Cells	w/o	100	792.3	750	594.225	2.82847	0.68653	0.0946314	0.000945675	163.946	2.71206
JM_THIOLS_082020_2_2	Cells	w/o	100	800.4	750	600.3	2.20615	0.503291	0.0753234	0.000687076	173.356	2.18209
JM_THIOLS_082020_3_3	Cells	w/o	100	804.75	750	603.562	2.24164	0.612406	0.0753283	0.000332019	151.222	3.9603
JM_THIOLS_082020_4_4	Cells	w/o	100	765.3	750	573.975	3.02863	0.525517	0.0750979	0.000408661	185.177	3.20995
JM_THIOLS_082020_5_5	Cells	w/o	100	775.75	750	581.812	2.38423	0.318979	0.0960776	0.000505407	180.73	2.47937
JM_THIOLS_082020_6_6	Cells	w/o	100	756.45	750	567.337	4.0578	0.393173	0.0650243	0.000936769	178.33	2.16308
JM_THIOLS_082020_7_7	Cells	D-Cys	100	535.5	750	401.625	19.9472	1.49165	0.0365769	0.0015539	159.034	2.04221
JM_THIOLS_082020_8_8	Cells	D-Cys	100	558.3	750	418.725	16.8111	1.36648	0.0413735	0.000572722	146.551	1.12749
JM_THIOLS_082020_9_9	Cells	D-Cys	100	472.65	750	354.488	23.5789	2.72258	0.0422138	0.00136202	155.623	1.36827
JM_THIOLS_082020_10_10	Cells	D-Cys	100	478.45	750	358.837	21.5533	1.59934	0.0344173	0.000583588	170.062	1.20173
JM_THIOLS_082020_11_11	Cells	D-Cys	100	489	750	366.75	24.3988	1.57512	0.0383519	0.00150013	159.782	1.04188
JM_THIOLS_082020_12_12	Cells	D-Cys	100	509.35	750	382.012	21.4636	2.20167	0.035654	0.000302403	160.679	0.896003
					§

## Sheet: ValueList_Helper
Sample
Blank
Cal
QC
CC
DoubleBlank
MatrixSpike
MatrixSpikeDup
MatrixBlank
TuneCheck
ResponseCheck
