# Supplementary material for: d-cysteine impairs tumour growth by inhibiting cysteine desulfurase NFS1
Source: Nat Metab. 2025 Aug 12;7(8):1646–62. doi: 10.1038/s42255-025-01339-1 (PMC12373508; doi:10.1038/s42255-025-01339-1)
Supplement: Supplementary file 7 — Supplementary Table 4. [file 42255_2025_1339_MOESM7_ESM.xlsx]

## Sheet: page 1
id	Protein.IDs	Protein.names	Gene.names	Fasta.headers	Sequence.coverage....	Sequence.coverage.TMT_4Plex_JZ....	iBAQ.TMT_4Plex_JZ	Reporter.intensity.corrected.1.TMT_4Plex_JZ	Reporter.intensity.corrected.2.TMT_4Plex_JZ	Reporter.intensity.corrected.3.TMT_4Plex_JZ	Reporter.intensity.corrected.4.TMT_4Plex_JZ	Log2.NormCorrInt_CTL	Log2.NormCorrInt_Lcys	Log2.NormCorrInt_Dcys	L-Cys vs w/o		D-Cys vs w/o.		D-Cys vs L-Cys
NA	A0A024QZX5;A0A087X1N8;P35237;A0A2R8YD12;A0A2R8Y6A7;A0A2R8YDD0;A0A2R8Y517	Serpin B6	SERPINB6	tr|A0A024QZX5|A0A024QZX5_HUMAN Serpin B6 OS=Homo sapiens OX=9606 GN=SERPINB6 PE=1 SV=1;tr|A0A087X1N8|A0A087X1N8_HUMAN Serpin B6 OS=Homo sapiens OX=9606 GN=SERPINB6 PE=1 SV=1;sp|P35237|SPB6_HUMAN Serpin B6 OS=Homo sapiens OX=9606 GN=SERPINB6 PE=1 SV=3;tr|A0	2019-01-31	2019-01-31	205400000	1132100	1048400	1014800	1263800	19.9988980096541	19.95324240098	20.0079904676528	-0.0456556086741031	FDR > 0.1	0.0090924579987437	FDR > 0.1	0.0547480666728468	FDR > 0.1
1	A0A024R216;Q9Y3E1;H3BPM9;H3BPQ6	Hepatoma-derived growth factor-related protein 3	HDGFRP3	tr|A0A024R216|A0A024R216_HUMAN Hepatoma-derived growth factor, related protein 3, isoform CRA_a OS=Homo sapiens OX=9606 GN=HDGFRP3 PE=1 SV=1;sp|Q9Y3E1|HDGR3_HUMAN Hepatoma-derived growth factor-related protein 3 OS=Homo sapiens OX=9606 GN=HDGFL3 PE=1 SV=1	32	32	68899000	218340	205870	210740	191530	17.6245449726809	17.6048586587089	17.7403311225135	-0.0196863139719845	FDR > 0.1	0.115786149832637	FDR > 0.1	0.135472463804621	FDR > 0.1
2	Q6I9Y2;A0A024R341;F8WF22	THO complex subunit 7 homolog	THOC7;NIF3L1BP1	sp|Q6I9Y2|THOC7_HUMAN THO complex subunit 7 homolog OS=Homo sapiens OX=9606 GN=THOC7 PE=1 SV=3;tr|A0A024R341|A0A024R341_HUMAN Ngg1 interacting factor 3 like 1 binding protein 1, isoform CRA_b OS=Homo sapiens OX=9606 GN=THOC7 PE=1 SV=1	2019-09-28	2019-09-28	82575000	367620	351040	262390	297160	18.3761837728165	18.3747604781674	18.0565796864032	-0.00142329464912194	FDR > 0.1	-0.319604086413353	FDR > 0.1	-0.318180791764231	FDR > 0.1
3	A0A1X7SBR1;A0A024R368;Q7Z3G6	Prickle-like protein 2	PRICKLE2	tr|A0A1X7SBR1|A0A1X7SBR1_HUMAN Prickle-like protein 2 OS=Homo sapiens OX=9606 GN=PRICKLE2 PE=1 SV=1;tr|A0A024R368|A0A024R368_HUMAN Prickle-like 2 (Drosophila), isoform CRA_a OS=Homo sapiens OX=9606 GN=PRICKLE2 PE=1 SV=1;sp|Q7Z3G6|PRIC2_HUMAN Prickle-like p	2019-06-04	2019-06-04	2398900	82127	83757	65240	60627	16.2138970199131	16.3074067213111	16.0486956354134	0.0935097013980517	FDR > 0.1	-0.165201384499674	FDR > 0.1	-0.258711085897726	FDR > 0.1
4	A0A024R3M2;A0A2R8Y5X2;J3KNL5;A0A1B0GWG7;A0A1B0GUD6;Q3KR37-3;Q3KR37-2;Q3KR37;Q3KR37-4;E9PRD6	GRAM domain-containing protein 1B	hCG_39893;GRAMD1B	tr|A0A024R3M2|A0A024R3M2_HUMAN HCG39893, isoform CRA_a OS=Homo sapiens OX=9606 GN=GRAMD1B PE=1 SV=1;tr|A0A2R8Y5X2|A0A2R8Y5X2_HUMAN Protein Aster-B OS=Homo sapiens OX=9606 GN=GRAMD1B PE=1 SV=1;tr|J3KNL5|J3KNL5_HUMAN Protein Aster-B OS=Homo sapiens OX=9606 G	5	5	3311800	31453	32546	20478	14958	14.8292380492904	14.9436771952098	14.3770136736342	0.114439145919397	FDR > 0.1	-0.452224375656181	FDR > 0.1	-0.566663521575578	FDR > 0.1
5	A0A024R442;E7ETB3;Q9ULA0;E7EMB6;B9ZVU2;F8WAN0;E7EPX3;E5RJ35;C9JRG3;C9J1E2;E3W974	Aspartyl aminopeptidase	DNPEP	tr|A0A024R442|A0A024R442_HUMAN Aspartyl aminopeptidase OS=Homo sapiens OX=9606 GN=DNPEP PE=1 SV=1;tr|E7ETB3|E7ETB3_HUMAN Aspartyl aminopeptidase OS=Homo sapiens OX=9606 GN=DNPEP PE=1 SV=2;sp|Q9ULA0|DNPEP_HUMAN Aspartyl aminopeptidase OS=Homo sapiens OX=960	2019-02-28	2019-02-28	72613000	721710	700290	709340	691420	19.3493877605246	19.3710775335442	19.4913442523565	0.0216897730195846	FDR > 0.1	0.141956491831909	FDR > 0.1	0.120266718812324	FDR > 0.1
6	A0A024R4E5;Q00341;Q00341-2;H0Y394;H7C0A4;H7C2D1;H7BZC3;C9JIZ1;C9J5E5;C9JZI8;C9JHZ8;C9JES8;C9JHS7;C9JK79;C9JT62;C9JHN6;C9JEJ8;C9JBS3;C9JQ82;C9JMQ6;H7C3D0;C9J739;C9JHS9	Vigilin	HDLBP	tr|A0A024R4E5|A0A024R4E5_HUMAN High density lipoprotein binding protein (Vigilin), isoform CRA_a OS=Homo sapiens OX=9606 GN=HDLBP PE=1 SV=1;sp|Q00341|VIGLN_HUMAN Vigilin OS=Homo sapiens OX=9606 GN=HDLBP PE=1 SV=2;sp|Q00341-2|VIGLN_HUMAN Isoform 2 of Vigili	44.7	44.7	430330000	6280000	6067900	5890200	5025100	22.4706611696717	22.4862504521279	22.5451116643094	0.0155892824561938	FDR > 0.1	0.0744504946376949	FDR > 0.1	0.0588612121815011	FDR > 0.1
7	A0A024R4M0;P46781;B5MCT8;C9JM19;F2Z3C0;A8MXK4	40S ribosomal protein S9	RPS9	tr|A0A024R4M0|A0A024R4M0_HUMAN 40S ribosomal protein S9 OS=Homo sapiens OX=9606 GN=RPS9 PE=1 SV=1;sp|P46781|RS9_HUMAN 40S ribosomal protein S9 OS=Homo sapiens OX=9606 GN=RPS9 PE=1 SV=3;tr|B5MCT8|B5MCT8_HUMAN 40S ribosomal protein S9 OS=Homo sapiens OX=9606	41.8	41.8	4708800000	2653100	2461900	2183100	1707700	21.2275756648569	21.1848253043345	21.1131732596786	-0.0427503605224331	FDR > 0.1	-0.114402405178321	FDR > 0.1	-0.0716520446558881	FDR > 0.1
8	A0A1B0GWI2;A0A0A0MRU5;A0A024R644;O75503;A0A087WZY0;A0A1B0GTR6;A0A1B0GWJ7;A0A1C7CYZ2;A0A1B0GTV7;A0A1B0GUE8;A0A1B0GV94;A0A1B0GU14;A0A1B0GVL0	Ceroid-lipofuscinosis neuronal protein 5	CLN5	tr|A0A1B0GWI2|A0A1B0GWI2_HUMAN Ceroid-lipofuscinosis neuronal protein 5 (Fragment) OS=Homo sapiens OX=9606 GN=CLN5 PE=1 SV=1;tr|A0A0A0MRU5|A0A0A0MRU5_HUMAN Ceroid-lipofuscinosis neuronal protein 5 OS=Homo sapiens OX=9606 GN=CLN5 PE=1 SV=1;tr|A0A024R644|A0A	2019-08-11	2019-08-11	23605000	356820	320930	285570	435080	18.3331649972154	18.2453837039582	18.1787113760615	-0.0877812932572333	FDR > 0.1	-0.154453621153912	FDR > 0.1	-0.0666723278966792	FDR > 0.1
9	A0A024RA52;P25787;C9JCK5;H3BT36	Proteasome subunit alpha type;Proteasome subunit alpha type-2	PSMA2	tr|A0A024RA52|A0A024RA52_HUMAN Proteasome subunit alpha type OS=Homo sapiens OX=9606 GN=PSMA2 PE=1 SV=1;sp|P25787|PSA2_HUMAN Proteasome subunit alpha type-2 OS=Homo sapiens OX=9606 GN=PSMA2 PE=1 SV=2	47.4	47.4	875380000	1881200	1839500	1712500	1571900	20.7315498478634	20.7643668185119	20.7628990312115	0.0328169706485255	FDR > 0.1	0.0313491833481265	FDR > 0.1	-0.00146778730039898	FDR > 0.1
10	A0A024RAC6;Q14241	Transcription elongation factor B polypeptide 3	TCEB3	tr|A0A024RAC6|A0A024RAC6_HUMAN Elongin-A OS=Homo sapiens OX=9606 GN=ELOA PE=1 SV=1;sp|Q14241|ELOA1_HUMAN Elongin-A OS=Homo sapiens OX=9606 GN=ELOA PE=1 SV=2	2019-05-13	2019-05-13	22191000	448930	415870	366610	300970	18.6644590240507	18.619257663021	18.5391130869756	-0.0452013610297541	FDR > 0.1	-0.125345937075124	FDR > 0.1	-0.0801445760453703	FDR > 0.1
11	E9PRM7;A0A0J9YWM3;A0A024RCG2;Q96BI1	Solute carrier family 22 member 18	SLC22A18	tr|E9PRM7|E9PRM7_HUMAN Solute carrier family 22 member 18 OS=Homo sapiens OX=9606 GN=SLC22A18 PE=1 SV=1;tr|A0A0J9YWM3|A0A0J9YWM3_HUMAN Solute carrier family 22 member 18 OS=Homo sapiens OX=9606 GN=SLC22A18 PE=1 SV=1;tr|A0A024RCG2|A0A024RCG2_HUMAN Solute ca	2019-08-05	2019-08-05	28720000	177870	163700	168590	125940	17.328791718229	17.2741793691257	17.4183859128924	-0.0546123491032731	FDR > 0.1	0.0895941946633627	FDR > 0.1	0.144206543766636	FDR > 0.1
12	P46379-3;P46379;P46379-2;A0A0G2JK23;A0A024RCR6;P46379-5;A0A0G2JL47;P46379-4;A0A0G2JJM1;X6REW1;F6S6P2;F6VEM6;F6U341;F6WML8;F6X9W3;A0A1B0GX79;A0A0G2JJR8;F6XTU0;F6U1F2;F6UR09;F6TC96;H0Y710;H0Y4L1	Large proline-rich protein BAG6	BAG6;BAT3	sp|P46379-3|BAG6_HUMAN Isoform 3 of Large proline-rich protein BAG6 OS=Homo sapiens OX=9606 GN=BAG6;sp|P46379|BAG6_HUMAN Large proline-rich protein BAG6 OS=Homo sapiens OX=9606 GN=BAG6 PE=1 SV=2;sp|P46379-2|BAG6_HUMAN Isoform 2 of Large proline-rich protei	2019-04-19	2019-04-19	176640000	1433100	1329900	1208200	1116700	20.3390358931978	20.296370910538	20.2596543348254	-0.0426649826598293	FDR > 0.1	-0.0793815583723649	FDR > 0.1	-0.0367165757125356	FDR > 0.1
13	A0A067XG54;Q8NB49-2;Q8NB49-3;Q8NB49-4;Q8NB49;H7C0E8;H0Y8F0	Phospholipid-transporting ATPase;Phospholipid-transporting ATPase IG	ATP11C	tr|A0A067XG54|A0A067XG54_HUMAN Phospholipid-transporting ATPase OS=Homo sapiens OX=9606 GN=ATP11C PE=1 SV=1;sp|Q8NB49-2|AT11C_HUMAN Isoform 2 of Phospholipid-transporting ATPase IG OS=Homo sapiens OX=9606 GN=ATP11C;sp|Q8NB49-3|AT11C_HUMAN Isoform 3 of Phos	2019-03-04	2019-03-04	8745900	194260	190090	195550	208500	17.4559573824038	17.4898076859288	17.6324044843218	0.0338503035250497	FDR > 0.1	0.17644710191804	FDR > 0.1	0.14259679839299	FDR > 0.1
14	A0A075B6G6;Q7Z7B0-3;Q7Z7B0-2;Q7Z7B0	Filamin-A-interacting protein 1	FILIP1	tr|A0A075B6G6|A0A075B6G6_HUMAN Filamin A interacting protein 1, isoform CRA_c OS=Homo sapiens OX=9606 GN=FILIP1 PE=1 SV=1;sp|Q7Z7B0-3|FLIP1_HUMAN Isoform 3 of Filamin-A-interacting protein 1 OS=Homo sapiens OX=9606 GN=FILIP1;sp|Q7Z7B0-2|FLIP1_HUMAN Isoform	2019-06-02	2019-06-02	455480	37862	37606	25913	21035	15.0967910419082	15.1521598132565	14.7166149022501	0.0553687713483448	FDR > 0.1	-0.380176139658062	FDR > 0.1	-0.435544911006406	FDR > 0.1
15	A0A075B6Q3;Q5H9F3-2;Q5H9F3;Q5H9F3-3;H7C4B2	BCL-6 corepressor-like protein 1	BCORL1	tr|A0A075B6Q3|A0A075B6Q3_HUMAN BCL-6 corepressor-like protein 1 (Fragment) OS=Homo sapiens OX=9606 GN=BCORL1 PE=1 SV=1;sp|Q5H9F3-2|BCORL_HUMAN Isoform 2 of BCL-6 corepressor-like protein 1 OS=Homo sapiens OX=9606 GN=BCORL1;sp|Q5H9F3|BCORL_HUMAN BCL-6 corep	2019-03-01	2019-03-01	2676500	87888	100220	81326	103170	16.3117066177492	16.5662954901938	16.3666555103923	0.254588872444618	FDR > 0.1	0.0549488926431856	FDR > 0.1	-0.199639979801432	FDR > 0.1
16	A0A075B6T4;Q9NVX7;Q9NVX7-2;E9PL18;E9PQ38	Kelch repeat and BTB domain-containing protein 4	KBTBD4	tr|A0A075B6T4|A0A075B6T4_HUMAN Kelch repeat and BTB domain-containing protein 4 OS=Homo sapiens OX=9606 GN=KBTBD4 PE=1 SV=1;sp|Q9NVX7|KBTB4_HUMAN Kelch repeat and BTB domain-containing protein 4 OS=Homo sapiens OX=9606 GN=KBTBD4 PE=1 SV=3;sp|Q9NVX7-2|KBTB4	2019-08-09	2019-08-09	5703600	79963	71402	78065	58092	16.1753730199754	16.0771614377405	16.3076147225483	-0.0982115822348888	FDR > 0.1	0.132241702572884	FDR > 0.1	0.230453284807773	FDR > 0.1
17	A0A075B730;P58107	Epiplakin	EPPK1	tr|A0A075B730|A0A075B730_HUMAN Epiplakin OS=Homo sapiens OX=9606 GN=EPPK1 PE=1 SV=2;sp|P58107|EPIPL_HUMAN Epiplakin OS=Homo sapiens OX=9606 GN=EPPK1 PE=1 SV=3	2019-01-21	2019-01-21	1751200	250070	258080	293330	566330	17.8203005086232	17.9309433909198	18.2173915769248	0.110642882296645	FDR > 0.1	0.397091068301577	FDR > 0.1	0.286448186004932	FDR > 0.1
18	A0A075B784;Q9P275;E9PEW0;K7ELR5;Q8IXW9;K7ERC1;K7ELT3;K7EQS0;K7EPT1	Ubiquitin carboxyl-terminal hydrolase;Ubiquitin carboxyl-terminal hydrolase 36	USP36	tr|A0A075B784|A0A075B784_HUMAN Ubiquitin carboxyl-terminal hydrolase OS=Homo sapiens OX=9606 GN=USP36 PE=1 SV=1;sp|Q9P275|UBP36_HUMAN Ubiquitin carboxyl-terminal hydrolase 36 OS=Homo sapiens OX=9606 GN=USP36 PE=1 SV=4	2019-03-11	2019-03-11	7557200	320720	321100	276220	218840	18.1792828382688	18.2461477123773	18.1306847314827	0.0668648741085356	FDR > 0.1	-0.048598106786109	FDR > 0.1	-0.115462980894645	FDR > 0.1
19	A0A075B793;Q4V328-4;Q4V328;A0A087WT45;Q4V328-2;Q4V328-3;A0A087WXA6;A0A087WZF5;A0A087WW92;A0A087WV84;A0A087WWF2	GRIP1-associated protein 1	GRIPAP1	tr|A0A075B793|A0A075B793_HUMAN GRIP1-associated protein 1 OS=Homo sapiens OX=9606 GN=GRIPAP1 PE=1 SV=2;sp|Q4V328-4|GRAP1_HUMAN Isoform 4 of GRIP1-associated protein 1 OS=Homo sapiens OX=9606 GN=GRIPAP1;sp|Q4V328|GRAP1_HUMAN GRIP1-associated protein 1 OS=Ho	2019-03-24	2019-03-24	52008000	1231900	1201700	1220100	1112100	20.1207817599647	20.1501299196708	20.2737944397722	0.0293481597061387	FDR > 0.1	0.153012679807492	FDR > 0.1	0.123664520101354	FDR > 0.1
20	A0A075B7G8;J3KPL8;O00213-2;O00213;V9GY97;A0A087X0V7;A0A087WYH9;O00213-4;O00213-6;O00213-3;O00213-5	Amyloid beta A4 precursor protein-binding family B member 1	APBB1	tr|A0A075B7G8|A0A075B7G8_HUMAN Amyloid-beta A4 precursor protein-binding family B member 1 OS=Homo sapiens OX=9606 GN=APBB1 PE=1 SV=7;tr|J3KPL8|J3KPL8_HUMAN Amyloid-beta A4 precursor protein-binding family B member 1 OS=Homo sapiens OX=9606 GN=APBB1 PE=1 S	5	5	9716700	51920	45765	46306	48503	15.5523308041172	15.435441633064	15.5541379930569	-0.116889171053154	FDR > 0.1	0.00180718893970777	FDR > 0.1	0.118696359992862	FDR > 0.1
21	A0A087WSV0;Q9HB09-3;Q9HB09;I6LJZ7	Bcl-2-like protein 12	BCL2L12	tr|A0A087WSV0|A0A087WSV0_HUMAN Bcl-2-like protein 12 OS=Homo sapiens OX=9606 GN=BCL2L12 PE=1 SV=1;sp|Q9HB09-3|B2L12_HUMAN Isoform 3 of Bcl-2-like protein 12 OS=Homo sapiens OX=9606 GN=BCL2L12;sp|Q9HB09|B2L12_HUMAN Bcl-2-like protein 12 OS=Homo sapiens OX=9	2019-02-09	2019-02-09	2361600	45164	43250	45046	38122	15.3512136864439	15.3538970851756	15.5143378564863	0.00268339873173673	FDR > 0.1	0.16312417004235	FDR > 0.1	0.160440771310613	FDR > 0.1
22	A0A087WSV8;P80303-2;P80303;Q2L696;E9PKG6;A0A2R8Y6G7;E9PLR0;E9PLE9;H0YEG8;E9PM22;E9PJP3;H0YD18	Nucleobindin-2;Nesfatin-1	NUCB2;Nucb2	tr|A0A087WSV8|A0A087WSV8_HUMAN Nucleobindin 2, isoform CRA_b OS=Homo sapiens OX=9606 GN=NUCB2 PE=1 SV=1;sp|P80303-2|NUCB2_HUMAN Isoform 2 of Nucleobindin-2 OS=Homo sapiens OX=9606 GN=NUCB2;sp|P80303|NUCB2_HUMAN Nucleobindin-2 OS=Homo sapiens OX=9606 GN=NUC	38.8	38.8	280850000	1195100	1182500	1204200	1029400	20.0770279513283	20.1268933257657	20.2548700656727	0.0498653744374167	FDR > 0.1	0.177842114344397	FDR > 0.1	0.12797673990698	FDR > 0.1
23	Q16881;Q16881-3;Q16881-4;A0A087WSY9;A0A087WSW9;F8W809;Q16881-6;Q16881-2;Q16881-5;A0A182DWI3;E9PIR7;E9PKD3;A0A0B4J225;E9PIZ5;E9PKI4;E9PLT3;E9PQI3;E9PRI8;E9PJU2	Thioredoxin reductase 1, cytoplasmic	TXNRD1	sp|Q16881|TRXR1_HUMAN Thioredoxin reductase 1, cytoplasmic OS=Homo sapiens OX=9606 GN=TXNRD1 PE=1 SV=3;sp|Q16881-3|TRXR1_HUMAN Isoform 3 of Thioredoxin reductase 1, cytoplasmic OS=Homo sapiens OX=9606 GN=TXNRD1;sp|Q16881-4|TRXR1_HUMAN Isoform 4 of Thioredo	42.2	42.2	3054700000	6384900	5989400	5735300	5951800	22.4945606352387	22.4674646276223	22.5066639953241	-0.0270960076163647	FDR > 0.1	0.0121033600853764	FDR > 0.1	0.039199367701741	FDR > 0.1
24	A0A087X2I2;A0A087WT12;P36969-2;P36969;K7ERP4;K7EKX7;R4GNE4;K7ENB4;K7EJ20;A0A0A0MTT1;A0A087X247	Glutathione peroxidase;Phospholipid hydroperoxide glutathione peroxidase, mitochondrial	GPX4	tr|A0A087X2I2|A0A087X2I2_HUMAN Glutathione peroxidase OS=Homo sapiens OX=9606 GN=GPX4 PE=1 SV=1;tr|A0A087WT12|A0A087WT12_HUMAN Glutathione peroxidase OS=Homo sapiens OX=9606 GN=GPX4 PE=1 SV=1;sp|P36969-2|GPX4_HUMAN Isoform Cytoplasmic of Phospholipid hydro	2019-01-29	2019-01-29	85363000	343440	316260	369130	555100	18.2780265935659	18.2242361452149	18.5489959415712	-0.0537904483509628	FDR > 0.1	0.270969348005341	FDR > 0.1	0.324759796356304	FDR > 0.1
25	A0A087WT20;Q9NV06;B3KME9;E5RHM4;A0A087X1F8;Q9NV06-2	DDB1- and CUL4-associated factor 13	DCAF13	tr|A0A087WT20|A0A087WT20_HUMAN DDB1- and CUL4-associated factor 13 OS=Homo sapiens OX=9606 GN=DCAF13 PE=1 SV=1;sp|Q9NV06|DCA13_HUMAN DDB1- and CUL4-associated factor 13 OS=Homo sapiens OX=9606 GN=DCAF13 PE=1 SV=2	2019-01-19	2019-01-19	38298000	566720	523340	524130	393540	19.0006046328699	18.9508735787605	19.0547916361479	-0.0497310541094684	FDR > 0.1	0.0541870032779705	FDR > 0.1	0.103918057387439	FDR > 0.1
26	A0A087WT44;P30519;P30519-2;I3L159;I3L1F5;I3L1Y2;I3L276;I3L4P8;A0A1B0GXH0;I3L463	Heme oxygenase 2	HMOX2	tr|A0A087WT44|A0A087WT44_HUMAN Heme oxygenase 2 OS=Homo sapiens OX=9606 GN=HMOX2 PE=1 SV=1;sp|P30519|HMOX2_HUMAN Heme oxygenase 2 OS=Homo sapiens OX=9606 GN=HMOX2 PE=1 SV=2;sp|P30519-2|HMOX2_HUMAN Isoform 2 of Heme oxygenase 2 OS=Homo sapiens OX=9606 GN=HM	44.1	44.1	167940000	1199000	1206000	1076500	1312800	20.081728269307	20.155283049439	20.0931433626435	0.0735547801320351	FDR > 0.1	0.0114150933365096	FDR > 0.1	-0.0621396867955255	FDR > 0.1
27	O14628-4;O14628-7;A0A087WT67;O14628-5;O14628;O14628-6;E9PIY8;Q9P2J8;Q8N859;A6NP11;O75346;A0A0M3HEQ9;Q9HBT8-2;Q9HBT8;Q86XU0;C9JG37;P0DPD5;M0R0P3;M0R287;A0A0A0MS71;A0A1W2PQE6;M0QXQ0;C9J5H1;M0QXU3;M0R2I1;E9PNM0;B4E159;K7ERD9;F2Z2N8;C9J487;M0QYE7;E5RH89;E5RHT5;M0QXX9;K7EIG2;A8MTT8;Q0P6G1;F2Z3A3;E7EUL5;A0A075B7G4;M0R0C0;J3QKY7;A0A0G2JQ71;M0R2L4;D6RB60;E7EU70;K7ELI5;E9PSE6;A0A1W2PRC0;A0A087X0J9;E9PIT0;…	Zinc finger protein 195;Zinc finger protein 624;Zinc finger protein 713;Zinc finger protein 716;Zinc finger protein 253;Zinc finger protein 286A;Zinc finger protein 677	ZNF195;ZNF624;ZNF713;ZNF716;ZNF253;ZNF286A;ZNF677	sp|O14628-4|ZN195_HUMAN Isoform 4 of Zinc finger protein 195 OS=Homo sapiens OX=9606 GN=ZNF195;sp|O14628-7|ZN195_HUMAN Isoform 7 of Zinc finger protein 195 OS=Homo sapiens OX=9606 GN=ZNF195;tr|A0A087WT67|A0A087WT67_HUMAN Zinc finger protein 195 OS=Homo sap	2019-04-08	2019-04-08	1448200	32922	20696	22945	13233	14.8950924024217	14.2905489115616	14.5411186601138	-0.604543490860115	FDR > 0.1	-0.353973742307897	FDR > 0.1	0.250569748552218	FDR > 0.1
28	A0A087WT99;Q9H0W9-3;Q9H0W9-2;Q9H0W9;E9PR95;E9PSC3;E9PLC5;E9PLB3;E9PIP1;E9PPB5;E9PQS1;E9PJU8;Q9H0W9-4	Ester hydrolase C11orf54	C11orf54	tr|A0A087WT99|A0A087WT99_HUMAN Ester hydrolase C11orf54 OS=Homo sapiens OX=9606 GN=C11orf54 PE=1 SV=1;sp|Q9H0W9-3|CK054_HUMAN Isoform 3 of Ester hydrolase C11orf54 OS=Homo sapiens OX=9606 GN=C11orf54;sp|Q9H0W9-2|CK054_HUMAN Isoform 2 of Ester hydrolase C11	2019-03-13	2019-03-13	28915000	172910	170590	150890	164170	17.2879898232435	17.3336581255451	17.2583641449144	0.0456683023016389	FDR > 0.1	-0.0296256783291291	FDR > 0.1	-0.075293980630768	FDR > 0.1
29	A0A087WTM1;Q9Y6N7-6;Q9Y6N7-5;Q9Y6N7-4;Q9Y6N7-3;Q9Y6N7;Q9Y6N7-2;A0A087WZ85;A0A0A0MSX4;H7C545	Roundabout homolog 1	ROBO1	tr|A0A087WTM1|A0A087WTM1_HUMAN Roundabout homolog 1 OS=Homo sapiens OX=9606 GN=ROBO1 PE=1 SV=1;sp|Q9Y6N7-6|ROBO1_HUMAN Isoform 6 of Roundabout homolog 1 OS=Homo sapiens OX=9606 GN=ROBO1;sp|Q9Y6N7-5|ROBO1_HUMAN Isoform 5 of Roundabout homolog 1 OS=Homo sapi	6	6	4842800	416900	404160	352260	366510	18.5576698878138	18.5780515915518	18.4815076107706	0.0203817037379714	FDR > 0.1	-0.0761622770431387	FDR > 0.1	-0.0965439807811102	FDR > 0.1
30	P11940;P11940-2;A0A087WTT1;E7EQV3;E7ERJ7;Q9H361;H0YBN4;E5RGH3;Q4VXU2;H0YB75;H0YAS6;H0YB86;E5RJB9;Q4VXU2-2;H0YAS7;E5RH24;H0YC10;Q96DU9;Q96DU9-2;E5RHG7	Polyadenylate-binding protein 1;Polyadenylate-binding protein;Polyadenylate-binding protein 3	PABPC1;PABPC3	sp|P11940|PABP1_HUMAN Polyadenylate-binding protein 1 OS=Homo sapiens OX=9606 GN=PABPC1 PE=1 SV=2;sp|P11940-2|PABP1_HUMAN Isoform 2 of Polyadenylate-binding protein 1 OS=Homo sapiens OX=9606 GN=PABPC1;tr|A0A087WTT1|A0A087WTT1_HUMAN Polyadenylate-binding pr	41.4	41.4	1745700000	4768500	4478400	3916900	3350500	22.0734321277519	22.0480365342245	21.9565073393244	-0.0253955935274099	FDR > 0.1	-0.116924788427443	FDR > 0.1	-0.0915291949000334	FDR > 0.1
31	A0A087WTU1;A0A0B4J2G4;Q15345-3;Q15345;A0A087X0S7;A0A0C4DH00	Leucine-rich repeat-containing protein 41	LRRC41	tr|A0A087WTU1|A0A087WTU1_HUMAN Leucine-rich repeat-containing protein 41 OS=Homo sapiens OX=9606 GN=LRRC41 PE=1 SV=1;tr|A0A0B4J2G4|A0A0B4J2G4_HUMAN Leucine-rich repeat-containing protein 41 OS=Homo sapiens OX=9606 GN=LRRC41 PE=1 SV=1;sp|Q15345-3|LRC41_HUMA	2019-05-09	2019-05-09	14179000	87821	76571	71602	62407	16.3106063830153	16.1779950511308	16.1829387390345	-0.132611331884497	FDR > 0.1	-0.127667643980832	FDR > 0.1	0.00494368790366551	FDR > 0.1
32	A0A087WV20;A0A087WTU9;Q8TCU4-3;Q8TCU4-2;Q8TCU4	Alstrom syndrome protein 1	ALMS1	tr|A0A087WV20|A0A087WV20_HUMAN Alstrom syndrome protein 1 OS=Homo sapiens OX=9606 GN=ALMS1 PE=1 SV=1;tr|A0A087WTU9|A0A087WTU9_HUMAN Alstrom syndrome protein 1 OS=Homo sapiens OX=9606 GN=ALMS1 PE=1 SV=1;sp|Q8TCU4-3|ALMS1_HUMAN Isoform 3 of Alstrom syndrome	2019-03-01	2019-03-01	161920	54854	52327	47901	46124	15.6316372477851	15.6287525014766	15.6029946279051	-0.00288474630853486	FDR > 0.1	-0.0286426198800651	FDR > 0.1	-0.0257578735715303	FDR > 0.1
33	A0A087WVR3;A0A087WTW0;Q96T88;Q96T88-2;A0A087WWG9	E3 ubiquitin-protein ligase UHRF1	UHRF1	tr|A0A087WVR3|A0A087WVR3_HUMAN E3 ubiquitin-protein ligase UHRF1 OS=Homo sapiens OX=9606 GN=UHRF1 PE=1 SV=1;tr|A0A087WTW0|A0A087WTW0_HUMAN E3 ubiquitin-protein ligase UHRF1 OS=Homo sapiens OX=9606 GN=UHRF1 PE=1 SV=1;sp|Q96T88|UHRF1_HUMAN E3 ubiquitin-prote	2019-08-05	2019-08-05	14622000	257300	259250	255030	168230	17.8614199727392	17.9374690363522	18.0155339141802	0.0760490636129596	FDR > 0.1	0.15411394144099	FDR > 0.1	0.0780648778280302	FDR > 0.1
34	A0A087WTY1;P0DPB5		POLR1D	tr|A0A087WTY1|A0A087WTY1_HUMAN Protein POLR1D, isoform 2 OS=Homo sapiens OX=9606 GN=POLR1D PE=1 SV=1;sp|P0DPB5|RPC22_HUMAN Protein POLR1D, isoform 2 OS=Homo sapiens OX=9606 GN=POLR1D PE=1 SV=1	2019-09-14	2019-09-14	10357000	71457	65473	58430	36341	16.0131157668895	15.952097037752	15.8896481426466	-0.0610187291374409	FDR > 0.1	-0.12346762424292	FDR > 0.1	-0.0624488951054794	FDR > 0.1
35	A0A087WU02;Q96RQ1;F8W0R1;F8VR88;F8VUZ2;H0YI50;F8VPA6;F8VRW9;H0YI58	Endoplasmic reticulum-Golgi intermediate compartment protein 2	ERGIC2	tr|A0A087WU02|A0A087WU02_HUMAN Endoplasmic reticulum-Golgi intermediate compartment protein 2 OS=Homo sapiens OX=9606 GN=ERGIC2 PE=1 SV=1;sp|Q96RQ1|ERGI2_HUMAN Endoplasmic reticulum-Golgi intermediate compartment protein 2 OS=Homo sapiens OX=9606 GN=ERGIC2	2019-01-16	2019-01-16	32465000	210170	203990	168390	212380	17.5695252670795	17.5916234774319	17.4166734133846	0.0220982103523646	FDR > 0.1	-0.152851853694894	FDR > 0.1	-0.174950064047259	FDR > 0.1
36	A0A087WU07;Q5TGZ0-2;Q5TGZ0;R4GMM1;R4GNA1	MICOS complex subunit MIC10	MINOS1;MINOS1-NBL1	tr|A0A087WU07|A0A087WU07_HUMAN MICOS complex subunit MIC10 OS=Homo sapiens OX=9606 GN=MICOS10 PE=1 SV=1;sp|Q5TGZ0-2|MIC10_HUMAN Isoform 2 of MICOS complex subunit MIC10 OS=Homo sapiens OX=9606 GN=MICOS10;sp|Q5TGZ0|MIC10_HUMAN MICOS complex subunit MIC10 OS	2019-08-25	2019-08-25	79537000	28252	20313	25499	29313	14.6743934223946	14.263600277511	14.6933795230623	-0.410793144883641	FDR > 0.1	0.018986100667636	FDR > 0.1	0.429779245551277	FDR > 0.1
37	A0A087WU08;A0A0C4DGL8;J3QR68;H0Y300;P00738-2;P00738;A0A0A0MRD9;P00739;P00739-2;J3QLC9	Haptoglobin;Haptoglobin alpha chain;Haptoglobin beta chain;Haptoglobin-related protein	HP;HPR	tr|A0A087WU08|A0A087WU08_HUMAN Haptoglobin OS=Homo sapiens OX=9606 GN=HP PE=1 SV=1;tr|A0A0C4DGL8|A0A0C4DGL8_HUMAN Haptoglobin OS=Homo sapiens OX=9606 GN=HP PE=1 SV=1;tr|J3QR68|J3QR68_HUMAN Haptoglobin (Fragment) OS=Homo sapiens OX=9606 GN=HP PE=1 SV=1;tr|H	10	10	13275000	112040	201260	115300	194150	16.6619824041925	17.57218551547	16.8702594612407	0.910203111277497	FDR < 0.01	0.208277057048125	FDR > 0.1	-0.701926054229371	FDR < 0.1
38	A0A087WU31;A0A0A0MTB7;P51790-4;P51790-5;P51790;E9PE15;P51790-2;A0A2R8YGW0;G3XAG5;P51793-2;P51795;P51793;P51795-2	Chloride channel protein;H(+)/Cl(-) exchange transporter 3	CLCN3	tr|A0A087WU31|A0A087WU31_HUMAN Chloride channel protein OS=Homo sapiens OX=9606 GN=CLCN3 PE=1 SV=1;tr|A0A0A0MTB7|A0A0A0MTB7_HUMAN Chloride channel protein OS=Homo sapiens OX=9606 GN=CLCN3 PE=1 SV=1;sp|P51790-4|CLCN3_HUMAN Isoform 3 of H(+)/Cl(-) exchange t	2019-03-03	2019-03-03	5015300	186800	180300	178100	141790	17.3994629707151	17.4135244440839	17.4975544646905	0.0140614733688516	FDR > 0.1	0.0980914939754527	FDR > 0.1	0.0840300206066011	FDR > 0.1
39	A0A087WU53;Q9H0U3;Q9H0U3-2	Magnesium transporter protein 1	MAGT1	tr|A0A087WU53|A0A087WU53_HUMAN Magnesium transporter protein 1 OS=Homo sapiens OX=9606 GN=MAGT1 PE=1 SV=1;sp|Q9H0U3|MAGT1_HUMAN Magnesium transporter protein 1 OS=Homo sapiens OX=9606 GN=MAGT1 PE=1 SV=1;sp|Q9H0U3-2|MAGT1_HUMAN Isoform 2 of Magnesium transp	2019-08-15	2019-08-15	73892000	492770	464470	440230	483010	18.7988829426242	18.7787104636224	18.8031244110099	-0.0201724790018005	FDR > 0.1	0.00424146838568618	FDR > 0.1	0.0244139473874867	FDR > 0.1
40	A0A087WU64;A6NMQ1;P09884	DNA polymerase;DNA polymerase alpha catalytic subunit	POLA1	tr|A0A087WU64|A0A087WU64_HUMAN DNA polymerase OS=Homo sapiens OX=9606 GN=POLA1 PE=1 SV=1;tr|A6NMQ1|A6NMQ1_HUMAN DNA polymerase OS=Homo sapiens OX=9606 GN=POLA1 PE=1 SV=1;sp|P09884|DPOLA_HUMAN DNA polymerase alpha catalytic subunit OS=Homo sapiens OX=9606 G	2019-05-09	2019-05-09	8955100	843010	833710	671760	523110	19.5735182605535	19.6226706871959	19.4128128409956	0.0491524266424044	FDR > 0.1	-0.16070541955791	FDR > 0.1	-0.209857846200315	FDR > 0.1
41	A0A087WU65;A0A2R8YE10;Q9NRW7;A0A1B0GXI6;A0A2R8YD95;A0A2R8YF01;Q9NRW7-2;A0A2R8YEX8;B7Z7G7	Vacuolar protein sorting-associated protein 45	VPS45	tr|A0A087WU65|A0A087WU65_HUMAN Vacuolar protein sorting-associated protein 45 OS=Homo sapiens OX=9606 GN=VPS45 PE=1 SV=1;tr|A0A2R8YE10|A0A2R8YE10_HUMAN Vacuolar protein sorting-associated protein 45 OS=Homo sapiens OX=9606 GN=VPS45 PE=1 SV=1;sp|Q9NRW7|VPS4	2019-01-16	2019-01-16	12317000	319800	301190	290900	289310	18.1751384544857	18.1537989182866	18.2053902446892	-0.021339536199104	FDR > 0.1	0.0302517902034722	FDR > 0.1	0.0515913264025762	FDR > 0.1
42	E7ER32;A0A087X287;A0A087WVL2;A0A087WU73;A0A494BZX7;W0Z7M9;B0QY83;A0A499FIJ6;Q969V6;B0QY84;A0A494C1G6;Q8IZQ8-2;Q8IZQ8;Q8IZQ8-3;B0QY74	MKL/myocardin-like protein 1;Phosphatase and actin regulator	MKL1;mkl1	tr|E7ER32|E7ER32_HUMAN Myocardin-related transcription factor A OS=Homo sapiens OX=9606 GN=MRTFA PE=1 SV=2;tr|A0A087X287|A0A087X287_HUMAN Myocardin-related transcription factor A OS=Homo sapiens OX=9606 GN=MRTFA PE=1 SV=1;tr|A0A087WVL2|A0A087WVL2_HUMAN Myo	2019-02-13	2019-02-13	16166000	293790	287130	241180	261590	18.0527538060615	18.0848291218159	17.9349772240746	0.0320753157543834	FDR > 0.1	-0.117776581986949	FDR > 0.1	-0.149851897741332	FDR > 0.1
43	A0A087WU78;A0A087WWC4;Q6T4R5-4;Q6T4R5-3;Q6T4R5-2;Q6T4R5	Nance-Horan syndrome protein	NHS	tr|A0A087WU78|A0A087WU78_HUMAN Nance-Horan syndrome protein OS=Homo sapiens OX=9606 GN=NHS PE=1 SV=1;tr|A0A087WWC4|A0A087WWC4_HUMAN Nance-Horan syndrome protein OS=Homo sapiens OX=9606 GN=NHS PE=1 SV=1;sp|Q6T4R5-4|NHS_HUMAN Isoform 4 of Nance-Horan syndrom	2019-09-02	2019-09-02	1651100	46511	42532	51001	52003	15.3936123793382	15.3297456494365	15.6934643883085	-0.0638667299016991	FDR > 0.1	0.299852008970248	FDR > 0.1	0.363718738871947	FDR > 0.1
44	A0A087WUB9;Q8WYA6-4;Q8WYA6;Q8WYA6-3;Q8WYA6-2;A2A2P1	Beta-catenin-like protein 1	CTNNBL1	tr|A0A087WUB9|A0A087WUB9_HUMAN Beta-catenin-like protein 1 OS=Homo sapiens OX=9606 GN=CTNNBL1 PE=1 SV=1;sp|Q8WYA6-4|CTBL1_HUMAN Isoform 4 of Beta-catenin-like protein 1 OS=Homo sapiens OX=9606 GN=CTNNBL1;sp|Q8WYA6|CTBL1_HUMAN Beta-catenin-like protein 1 OS	2019-09-13	2019-09-13	111990000	790180	698710	647460	597190	19.4801498468401	19.3678188357118	19.3596580142792	-0.112331011128319	FDR > 0.1	-0.120491832560877	FDR > 0.1	-0.0081608214325577	FDR > 0.1
45	E9PL01;A0A087WUC6;Q15005;E9PI68;H0YE04;E9PRB9	Signal peptidase complex subunit 2	SPCS2	tr|E9PL01|E9PL01_HUMAN Signal peptidase complex subunit 2 OS=Homo sapiens OX=9606 GN=SPCS2 PE=1 SV=1;tr|A0A087WUC6|A0A087WUC6_HUMAN Signal peptidase complex subunit 2 OS=Homo sapiens OX=9606 GN=SPCS2 PE=1 SV=1;sp|Q15005|SPCS2_HUMAN Signal peptidase complex	50.3	50.3	592440000	515480	455860	435710	512920	18.8638849695255	18.7517158710077	18.7882351732434	-0.112169098517839	FDR > 0.1	-0.0756497962820966	FDR > 0.1	0.0365193022357424	FDR > 0.1
46	A0A087WUD2;Q14511-3;Q14511	Enhancer of filamentation 1;Enhancer of filamentation 1 p55	NEDD9	tr|A0A087WUD2|A0A087WUD2_HUMAN Enhancer of filamentation 1 OS=Homo sapiens OX=9606 GN=NEDD9 PE=1 SV=1;sp|Q14511-3|CASL_HUMAN Isoform 3 of Enhancer of filamentation 1 OS=Homo sapiens OX=9606 GN=NEDD9;sp|Q14511|CASL_HUMAN Enhancer of filamentation 1 OS=Homo	2019-09-03	2019-09-03	1924300	22989	20855	26330	17711	14.3769841323161	14.3015902646534	14.7396463747476	-0.075393867662628	FDR > 0.1	0.362662242431535	FDR > 0.1	0.438056110094163	FDR > 0.1
47	C9JMY0;A0A087WUE4;Q96PV6-1;Q96PV6;A0A0G2JNN3;E7EWC7;C9J1N5;B0VJY8;A0A0G2JN70;A0A0G2JPW6	Leukocyte receptor cluster member 8	LENG8	tr|C9JMY0|C9JMY0_HUMAN Leukocyte receptor cluster member 8 OS=Homo sapiens OX=9606 GN=LENG8 PE=1 SV=2;tr|A0A087WUE4|A0A087WUE4_HUMAN Leukocyte receptor cluster member 8 OS=Homo sapiens OX=9606 GN=LENG8 PE=1 SV=1;sp|Q96PV6-1|LENG8_HUMAN Isoform 2 of Leukocy	2019-09-06	2019-09-06	6203600	288860	285560	274840	257050	18.0283389556482	18.0769189544006	18.1234589364028	0.0485799987524231	FDR > 0.1	0.0951199807546175	FDR > 0.1	0.0465399820021943	FDR > 0.1
48	A0A0A0MQV6;A0A087WUF6;P09038-2;P09038-3;P09038-1;P09038	Fibroblast growth factor;Fibroblast growth factor 2	FGF2	tr|A0A0A0MQV6|A0A0A0MQV6_HUMAN Fibroblast growth factor OS=Homo sapiens OX=9606 GN=FGF2 PE=1 SV=1;tr|A0A087WUF6|A0A087WUF6_HUMAN Fibroblast growth factor OS=Homo sapiens OX=9606 GN=FGF2 PE=1 SV=2;sp|P09038-2|FGF2_HUMAN Isoform 3 of Fibroblast growth factor	2019-07-09	2019-07-09	89006000	272820	238760	288720	257470	17.9459179255837	17.818686206214	18.1945379965988	-0.127231719369721	FDR > 0.1	0.248620071015033	FDR > 0.1	0.375851790384754	FDR > 0.1
49	A0A087WUI6;Q8WXW3;Q8WXW3-3;Q8WXW3-4	Progesterone-induced-blocking factor 1	PIBF1	tr|A0A087WUI6|A0A087WUI6_HUMAN Progesterone-induced-blocking factor 1 OS=Homo sapiens OX=9606 GN=PIBF1 PE=1 SV=1;sp|Q8WXW3|PIBF1_HUMAN Progesterone-induced-blocking factor 1 OS=Homo sapiens OX=9606 GN=PIBF1 PE=1 SV=2	2019-06-06	2019-06-06	1119800	39172	37165	30369	35191	15.145863210453	15.1351415604426	14.9455382571343	-0.0107216500104332	FDR > 0.1	-0.200324953318757	FDR > 0.1	-0.189603303308324	FDR > 0.1
50	Q8WY19;A0A087WUI7;O60469;O60469-2	Down syndrome cell adhesion molecule	DSCAM	tr|Q8WY19|Q8WY19_HUMAN Down syndrome cell adhesion molecule (Fragment) OS=Homo sapiens OX=9606 GN=DSCAM PE=1 SV=1;tr|A0A087WUI7|A0A087WUI7_HUMAN Down syndrome cell adhesion molecule OS=Homo sapiens OX=9606 GN=DSCAM PE=1 SV=1;sp|O60469|DSCAM_HUMAN Down synd	2019-01-01	2019-01-01	3133500	255520	89818	49563	62848	17.8514047335293	16.408201550048	15.6522023684074	-1.44320318348122	FDR < 0.01	-2.19920236512191	FDR < 0.01	-0.755999181640691	FDR > 0.1
51	A0A087WUK2;O14979;O14979-3;O14979-2;REV__Q9ULL8-2;REV__Q9ULL8;Q9ULL8-2;Q9ULL8	Heterogeneous nuclear ribonucleoprotein D-like	HNRNPDL	tr|A0A087WUK2|A0A087WUK2_HUMAN Heterogeneous nuclear ribonucleoprotein D-like OS=Homo sapiens OX=9606 GN=HNRNPDL PE=1 SV=1;sp|O14979|HNRDL_HUMAN Heterogeneous nuclear ribonucleoprotein D-like OS=Homo sapiens OX=9606 GN=HNRNPDL PE=1 SV=3;sp|O14979-3|HNRDL_H	33.9	33.9	781690000	1202900	1178600	986150	823120	20.0864133233093	20.1221273135032	19.9666740550946	0.0357139901938268	FDR > 0.1	-0.119739268214783	FDR > 0.1	-0.15545325840861	FDR > 0.1
52	A0A087X1F5;A0A087WYV9;A0A087WUM0;P57105;A0A087WX56;Q9P0S2	Synaptojanin-2-binding protein	SYNJ2BP-COX16;SYNJ2BP	tr|A0A087X1F5|A0A087X1F5_HUMAN SYNJ2BP-COX16 readthrough (Fragment) OS=Homo sapiens OX=9606 GN=SYNJ2BP-COX16 PE=4 SV=6;tr|A0A087WYV9|A0A087WYV9_HUMAN SYNJ2BP-COX16 readthrough OS=Homo sapiens OX=9606 GN=SYNJ2BP-COX16 PE=4 SV=1;tr|A0A087WUM0|A0A087WUM0_HUMA	2019-09-30	2019-09-30	195310000	1022300	936310	895140	799390	19.8517152363812	19.7901113136796	19.8269802859466	-0.0616039227016074	FDR > 0.1	-0.0247349504345955	FDR > 0.1	0.0368689722670119	FDR > 0.1
53	A0A087WUQ6;P07203;A0A2R8Y6B6;A0A494C1C9;A0A494C118;P07203-2	Glutathione peroxidase;Glutathione peroxidase 1	GPX1	tr|A0A087WUQ6|A0A087WUQ6_HUMAN Glutathione peroxidase OS=Homo sapiens OX=9606 GN=GPX1 PE=1 SV=1;sp|P07203|GPX1_HUMAN Glutathione peroxidase 1 OS=Homo sapiens OX=9606 GN=GPX1 PE=1 SV=4;tr|A0A2R8Y6B6|A0A2R8Y6B6_HUMAN Glutathione peroxidase 1 OS=Homo sapiens	36.6	36.6	130040000	797800	699900	753640	1613500	19.4939956390926	19.3702738553569	19.5787424873394	-0.123721783735636	FDR > 0.1	0.0847468482468123	FDR > 0.1	0.208468631982448	FDR > 0.1
54	E7ETK0;A0A2R8Y849;A0A087WUS0;A0A2R8YD14;P62847-2;P62847-3;P62847;P62847-4;A0A2R8Y8A0	40S ribosomal protein S24	RPS24	tr|E7ETK0|E7ETK0_HUMAN 40S ribosomal protein S24 OS=Homo sapiens OX=9606 GN=RPS24 PE=1 SV=1;tr|A0A2R8Y849|A0A2R8Y849_HUMAN 40S ribosomal protein S24 OS=Homo sapiens OX=9606 GN=RPS24 PE=1 SV=1;tr|A0A087WUS0|A0A087WUS0_HUMAN 40S ribosomal protein S24 OS=Homo	42	42	3053300000	1509100	1425400	1305600	1015800	20.4135850192849	20.3964199716806	20.3715080055604	-0.0171650476043403	FDR > 0.1	-0.0420770137245263	FDR > 0.1	-0.024911966120186	FDR > 0.1
55	A0A087WUT6;O60841	Eukaryotic translation initiation factor 5B	EIF5B	tr|A0A087WUT6|A0A087WUT6_HUMAN Eukaryotic translation initiation factor 5B OS=Homo sapiens OX=9606 GN=EIF5B PE=1 SV=1;sp|O60841|IF2P_HUMAN Eukaryotic translation initiation factor 5B OS=Homo sapiens OX=9606 GN=EIF5B PE=1 SV=4	35.2	35.2	315930000	4322500	4004000	3135400	2778200	21.9317625744224	21.8864951163749	21.6354445503457	-0.0452674580474799	FDR > 0.1	-0.296318024076744	FDR > 0.1	-0.251050566029264	FDR > 0.1
56	A0A087WUW9;Q9NXU5;R4GN67;A0A0B4J222	ADP-ribosylation factor-like protein 15	ARL15	tr|A0A087WUW9|A0A087WUW9_HUMAN ADP-ribosylation factor-like protein 15 OS=Homo sapiens OX=9606 GN=ARL15 PE=1 SV=1;sp|Q9NXU5|ARL15_HUMAN ADP-ribosylation factor-like protein 15 OS=Homo sapiens OX=9606 GN=ARL15 PE=1 SV=1	2019-07-16	2019-07-16	43845000	212380	200980	176130	175730	17.5846164284227	17.5701769898301	17.4815076107706	-0.0144394385925253	FDR > 0.1	-0.103108817652025	FDR > 0.1	-0.0886693790594997	FDR > 0.1
57	Q99417;A0A087WV05;A0A0D9SEI7	C-Myc-binding protein	MYCBP	sp|Q99417|MYCBP_HUMAN c-Myc-binding protein OS=Homo sapiens OX=9606 GN=MYCBP PE=1 SV=3;tr|A0A087WV05|A0A087WV05_HUMAN Uncharacterized protein OS=Homo sapiens OX=9606 PE=4 SV=1	48.5	48.5	179830000	589660	529560	519860	393000	19.0578518469158	18.9679192004613	19.0429901013127	-0.0899326464544572	FDR > 0.1	-0.014861745603131	FDR > 0.1	0.0750709008513262	FDR > 0.1
58	A0A087WV25;O95684-2;O95684;O95684-3	FGFR1 oncogene partner	FGFR1OP	tr|A0A087WV25|A0A087WV25_HUMAN FGFR1 oncogene partner OS=Homo sapiens OX=9606 GN=FGFR1OP PE=1 SV=1;sp|O95684-2|FR1OP_HUMAN Isoform 2 of FGFR1 oncogene partner OS=Homo sapiens OX=9606 GN=FGFR1OP;sp|O95684|FR1OP_HUMAN FGFR1 oncogene partner OS=Homo sapiens O	2019-04-11	2019-04-11	5381800	72514	59955	50021	45569	16.0342999784001	15.8250770259058	15.6654727529581	-0.209222952494267	FDR > 0.1	-0.368827225442008	FDR > 0.1	-0.159604272947741	FDR > 0.1
59	X6RCC3;A0A087WV97;Q8WU79-3;Q8WU79-2;Q8WU79	Stromal membrane-associated protein 2	SMAP2	tr|X6RCC3|X6RCC3_HUMAN Stromal membrane-associated protein 2 (Fragment) OS=Homo sapiens OX=9606 GN=SMAP2 PE=1 SV=1;tr|A0A087WV97|A0A087WV97_HUMAN Stromal membrane-associated protein 2 OS=Homo sapiens OX=9606 GN=SMAP2 PE=1 SV=1;sp|Q8WU79-3|SMAP2_HUMAN Isofo	2019-05-11	2019-05-11	4732800	107690	103600	102860	112110	16.604852804359	16.6141490503381	16.705549007054	0.00929624597909751	FDR > 0.1	0.100696202694962	FDR > 0.1	0.0913999567158648	FDR > 0.1
60	A0A087WVA8;Q8IWB9;Q8IWB9-2;J3KRZ8	Testis-expressed sequence 2 protein	TEX2	tr|A0A087WVA8|A0A087WVA8_HUMAN Testis-expressed protein 2 OS=Homo sapiens OX=9606 GN=TEX2 PE=1 SV=1;sp|Q8IWB9|TEX2_HUMAN Testis-expressed protein 2 OS=Homo sapiens OX=9606 GN=TEX2 PE=1 SV=2;sp|Q8IWB9-2|TEX2_HUMAN Isoform 2 of Testis-expressed protein 2 OS=	2019-06-03	2019-06-03	1749300	29152	29538	26718	22913	14.7196352850327	14.8037690978329	14.7607508709782	0.0841338128001468	FDR > 0.1	0.0411155859455068	FDR > 0.1	-0.04301822685464	FDR > 0.1
61	A0A087WVD4;Q9HBK9	Arsenite methyltransferase	AS3MT	tr|A0A087WVD4|A0A087WVD4_HUMAN Arsenite methyltransferase OS=Homo sapiens OX=9606 GN=AS3MT PE=1 SV=1;sp|Q9HBK9|AS3MT_HUMAN Arsenite methyltransferase OS=Homo sapiens OX=9606 GN=AS3MT PE=1 SV=3	2019-03-05	2019-03-05	3508700	32861	31070	23253	34803	14.8924168046922	14.876719193886	14.5603557117742	-0.0156976108061997	FDR > 0.1	-0.33206109291805	FDR > 0.1	-0.31636348211185	FDR > 0.1
62	A0A087WVF7;Q9NZM3-2;Q9NZM3;Q9NZM3-4;Q9NZM3-3;E7EPJ2;H7C3E2;F8W719	Intersectin-2	ITSN2	tr|A0A087WVF7|A0A087WVF7_HUMAN Intersectin-2 OS=Homo sapiens OX=9606 GN=ITSN2 PE=1 SV=1;sp|Q9NZM3-2|ITSN2_HUMAN Isoform 2 of Intersectin-2 OS=Homo sapiens OX=9606 GN=ITSN2;sp|Q9NZM3|ITSN2_HUMAN Intersectin-2 OS=Homo sapiens OX=9606 GN=ITSN2 PE=1 SV=3;sp|Q9	2019-02-12	2019-02-12	10966000	451710	424920	408120	456030	18.6733653683198	18.6503162968763	18.6938603601305	-0.0230490714435767	FDR > 0.1	0.020494991810672	FDR > 0.1	0.0435440632542488	FDR > 0.1
63	A0A087WVI0;Q8WTW3;E9PBL8;J3KSY3;J3QKY9;J3KRP4;J3QLT5	Conserved oligomeric Golgi complex subunit 1	COG1	tr|A0A087WVI0|A0A087WVI0_HUMAN Conserved oligomeric Golgi complex subunit 1 OS=Homo sapiens OX=9606 GN=COG1 PE=1 SV=1;sp|Q8WTW3|COG1_HUMAN Conserved oligomeric Golgi complex subunit 1 OS=Homo sapiens OX=9606 GN=COG1 PE=1 SV=1;tr|E9PBL8|E9PBL8_HUMAN Conserv	2019-06-07	2019-06-07	5789900	240070	223850	233800	208260	17.7614236462022	17.7256573655551	17.8901418781205	-0.0357662806470529	FDR > 0.1	0.128718231918384	FDR > 0.1	0.164484512565437	FDR > 0.1
64	B8ZZR0;A0A087WVK0;P49759;P49759-3;F8WBF5	Dual specificity protein kinase CLK1	CLK1	tr|B8ZZR0|B8ZZR0_HUMAN Dual-specificity protein kinase CLK1 OS=Homo sapiens OX=9606 GN=CLK1 PE=1 SV=1;tr|A0A087WVK0|A0A087WVK0_HUMAN Dual-specificity protein kinase CLK1 OS=Homo sapiens OX=9606 GN=CLK1 PE=1 SV=1;sp|P49759|CLK1_HUMAN Dual specificity protei	2019-01-12	2019-01-12	3160200	23201	20633	17661	12901	14.3902274099239	14.2861505540898	14.1635058868481	-0.104076855834045	FDR > 0.1	-0.22672152307581	FDR > 0.1	-0.122644667241765	FDR > 0.1
65	A0A087WVP4;A0A087X1R1;P53814-5;P53814;P53814-6;P53814-2;A0A096LNK9;H7BZZ8;B5MCI0	Smoothelin	SMTN	tr|A0A087WVP4|A0A087WVP4_HUMAN Smoothelin OS=Homo sapiens OX=9606 GN=SMTN PE=1 SV=1;tr|A0A087X1R1|A0A087X1R1_HUMAN Smoothelin OS=Homo sapiens OX=9606 GN=SMTN PE=1 SV=1;sp|P53814-5|SMTN_HUMAN Isoform B2 of Smoothelin OS=Homo sapiens OX=9606 GN=SMTN;sp|P5381	2019-03-12	2019-03-12	7681600	218040	188580	187340	359080	17.6225613410733	17.4783017252841	17.570525918523	-0.144259615789192	FDR > 0.1	-0.0520354225502793	FDR > 0.1	0.0922241932389127	FDR > 0.1
66	A0A087WVQ6;Q00610-2;Q00610;J3KS13;K7EJJ5;J3KSQ2;J3KRF5;J3QL20;A0A087WV74;A0A087WXH4;F5H5N6	Clathrin heavy chain;Clathrin heavy chain 1	CLTC	tr|A0A087WVQ6|A0A087WVQ6_HUMAN Clathrin heavy chain OS=Homo sapiens OX=9606 GN=CLTC PE=1 SV=1;sp|Q00610-2|CLH1_HUMAN Isoform 2 of Clathrin heavy chain 1 OS=Homo sapiens OX=9606 GN=CLTC;sp|Q00610|CLH1_HUMAN Clathrin heavy chain 1 OS=Homo sapiens OX=9606 GN=	45.5	45.5	1406100000	9896500	9756200	8768000	9260200	23.1268150018653	23.1713724755761	23.1190428414368	0.0445574737107854	FDR > 0.1	-0.00777216042849105	FDR > 0.1	-0.0523296341392765	FDR > 0.1
67	A0A087WVS8;Q70IA6-2;Q70IA6;Q70IA6-3	MOB kinase activator 2	MOB2	tr|A0A087WVS8|A0A087WVS8_HUMAN MOB kinase activator 2 OS=Homo sapiens OX=9606 GN=MOB2 PE=1 SV=2;sp|Q70IA6-2|MOB2_HUMAN Isoform 2 of MOB kinase activator 2 OS=Homo sapiens OX=9606 GN=MOB2;sp|Q70IA6|MOB2_HUMAN MOB kinase activator 2 OS=Homo sapiens OX=9606 G	15	15	35856000	170740	151920	149370	177400	17.2697696000518	17.1664368579137	17.2437573694887	-0.103332742138054	FDR > 0.1	-0.0260122305630226	FDR > 0.1	0.0773205115750315	FDR > 0.1
68	Q96AY4;A0A087WW06;B0QYP5	Tetratricopeptide repeat protein 28	TTC28	sp|Q96AY4|TTC28_HUMAN Tetratricopeptide repeat protein 28 OS=Homo sapiens OX=9606 GN=TTC28 PE=1 SV=4;tr|A0A087WW06|A0A087WW06_HUMAN Tetratricopeptide repeat protein 28 OS=Homo sapiens OX=9606 GN=TTC28 PE=1 SV=1	2019-06-04	2019-06-04	2347000	111650	106700	115550	98061	16.6569517668279	16.656685223476	16.8733842080565	-0.000266543351873594	FDR > 0.1	0.216432441228655	FDR > 0.1	0.216698984580528	FDR > 0.1
69	A0A087WW65;O75027-3;O75027;O75027-2;B4DGL8;A0A2R8Y473;E9PJR8	ATP-binding cassette sub-family B member 7, mitochondrial	ABCB7	tr|A0A087WW65|A0A087WW65_HUMAN ATP-binding cassette sub-family B member 7, mitochondrial OS=Homo sapiens OX=9606 GN=ABCB7 PE=1 SV=1;sp|O75027-3|ABCB7_HUMAN Isoform 3 of ATP-binding cassette sub-family B member 7, mitochondrial OS=Homo sapiens OX=9606 GN=AB	2019-07-15	2019-07-15	53048000	882650	787440	821320	709780	19.6398099905011	19.5402950470038	19.7028113778859	-0.0995149434972866	FDR > 0.1	0.0630013873847872	FDR > 0.1	0.162516330882074	FDR > 0.1
70	A0A087WWF1;Q8WWX9	Selenoprotein M	SELM	tr|A0A087WWF1|A0A087WWF1_HUMAN Selenoprotein M OS=Homo sapiens OX=9606 GN=SELENOM PE=1 SV=1;sp|Q8WWX9|SELM_HUMAN Selenoprotein M OS=Homo sapiens OX=9606 GN=SELENOM PE=1 SV=3	2019-08-20	2019-08-20	18032000	36801	36972	45671	52949	15.0557853901993	15.1276300406373	15.5342172322904	0.0718446504380008	FDR > 0.1	0.478431842091096	FDR > 0.1	0.406587191653095	FDR > 0.1
71	A0A087WWF6;P49005;F8W8R3;H7C1B3;C9IZD2;C9J8Z7;C9JLE1;C9JHC7	DNA polymerase delta subunit 2	POLD2	tr|A0A087WWF6|A0A087WWF6_HUMAN DNA polymerase delta subunit 2 OS=Homo sapiens OX=9606 GN=POLD2 PE=1 SV=1;sp|P49005|DPOD2_HUMAN DNA polymerase delta subunit 2 OS=Homo sapiens OX=9606 GN=POLD2 PE=1 SV=1;tr|F8W8R3|F8W8R3_HUMAN DNA polymerase delta subunit 2 O	2019-05-12	2019-05-12	13469000	438350	369260	293930	172180	18.6300517636332	18.4477620387304	18.2203395635941	-0.182289724902748	FDR > 0.1	-0.40971220003901	FDR > 0.1	-0.227422475136262	FDR > 0.1
72	A0A087WWH3;Q9NZM4-2;Q9NZM4	Glioma tumor suppressor candidate region gene 1 protein	GLTSCR1	tr|A0A087WWH3|A0A087WWH3_HUMAN BRD4-interacting chromatin-remodeling complex-associated protein OS=Homo sapiens OX=9606 GN=BICRA PE=1 SV=1;sp|Q9NZM4-2|BICRA_HUMAN Isoform 2 of BRD4-interacting chromatin-remodeling complex-associated protein OS=Homo sapiens	2019-09-02	2019-09-02	791800	33233	31470	31290	45505	14.9086569542484	14.8951741310626	14.9886405119424	-0.0134828231857416	FDR > 0.1	0.0799835576940815	FDR > 0.1	0.0934663808798231	FDR > 0.1
73	M0R2H0;A0A087WWI0;Q9H2I8	Leucine-rich repeat-containing protein C10orf11	C10orf11	tr|M0R2H0|M0R2H0_HUMAN Leucine-rich melanocyte differentiation-associated protein OS=Homo sapiens OX=9606 GN=LRMDA PE=1 SV=1;tr|A0A087WWI0|A0A087WWI0_HUMAN Leucine-rich melanocyte differentiation-associated protein OS=Homo sapiens OX=9606 GN=LRMDA PE=1 SV=	41.8	41.8	25534000	65784	63587	76208	63449	15.8937771547776	15.9099287972979	16.2728813071782	0.0161516425202546	FDR > 0.1	0.379104152400588	FDR > 0.1	0.362952509880333	FDR > 0.1
74	A0A087WWJ9;D6REL5;Q6UWZ7;A0A087WZ78;Q6UWZ7-2;A0A087WXK1	BRCA1-A complex subunit Abraxas	FAM175A	tr|A0A087WWJ9|A0A087WWJ9_HUMAN BRCA1-A complex subunit Abraxas 1 (Fragment) OS=Homo sapiens OX=9606 GN=ABRAXAS1 PE=1 SV=1;tr|D6REL5|D6REL5_HUMAN BRCA1-A complex subunit Abraxas 1 OS=Homo sapiens OX=9606 GN=ABRAXAS1 PE=1 SV=1;sp|Q6UWZ7|ABRX1_HUMAN BRCA1-A c	2019-06-13	2019-06-13	7539200	127080	107270	106320	100280	16.8437055108315	16.6643717039971	16.7532799579777	-0.179333806834432	FDR > 0.1	-0.0904255528538194	FDR > 0.1	0.0889082539806125	FDR > 0.1
75	F8WD24;A0A087WWK3;H7C0S3;Q16667-2;Q16667;G3V2J7	Cyclin-dependent kinase inhibitor 3	CDKN3	tr|F8WD24|F8WD24_HUMAN Cyclin-dependent kinase inhibitor 3 OS=Homo sapiens OX=9606 GN=CDKN3 PE=1 SV=1;tr|A0A087WWK3|A0A087WWK3_HUMAN Cyclin-dependent kinase inhibitor 3 OS=Homo sapiens OX=9606 GN=CDKN3 PE=1 SV=1;tr|H7C0S3|H7C0S3_HUMAN Cyclin-dependent kina	2019-08-10	2019-08-10	4547200	18519	16929	20976	11395	14.0650466179748	14.0006937078423	14.4116784440359	-0.0643529101324667	FDR > 0.1	0.346631826061106	FDR > 0.1	0.410984736193573	FDR > 0.1
76	A0A2R8Y7T6;A0A087WWK8;A0A3B3IRZ4;Q6DN90;A0A3B3IU98;A0A0C4DGT3;Q6DN90-2;A0A2R8Y695	IQ motif and SEC7 domain-containing protein 1	IQSEC1	tr|A0A2R8Y7T6|A0A2R8Y7T6_HUMAN IQ motif and SEC7 domain-containing protein 1 OS=Homo sapiens OX=9606 GN=IQSEC1 PE=1 SV=1;tr|A0A087WWK8|A0A087WWK8_HUMAN IQ motif and SEC7 domain-containing protein 1 OS=Homo sapiens OX=9606 GN=IQSEC1 PE=1 SV=1;tr|A0A3B3IRZ4|	2019-06-13	2019-06-13	12605000	550700	507330	479980	473070	18.9592351241563	18.9060495213477	18.927841240539	-0.0531856028085436	FDR > 0.1	-0.0313938836172447	FDR > 0.1	0.0217917191912989	FDR > 0.1
77	A0A087WWM0;O43617-2;O43617;A0A087WYS5;A6NKE1	Trafficking protein particle complex subunit 3	TRAPPC3	tr|A0A087WWM0|A0A087WWM0_HUMAN Trafficking protein particle complex subunit OS=Homo sapiens OX=9606 GN=TRAPPC3 PE=1 SV=1;sp|O43617-2|TPPC3_HUMAN Isoform 2 of Trafficking protein particle complex subunit 3 OS=Homo sapiens OX=9606 GN=TRAPPC3;sp|O43617|TPPC3_	2019-04-15	2019-04-15	51240000	152290	153050	137680	143950	17.1047897271968	17.1771280921786	17.1261859507417	0.0723383649817677	FDR > 0.1	0.0213962235449436	FDR > 0.1	-0.0509421414368241	FDR > 0.1
78	Q9P2T1-2;Q9P2T1;F8WAN9;H0YNJ6;A0A087WWM4;H0YLV5;H0YMB3;Q9P2T1-3;H0YK13;H0YK71;H0YMW6;H0YN22;H0YLB8;H0YNS9;H0YMR9;H0YMV5;H0YNH0;H0YN74;H0YKK3;H0YKE1;H0YMG3;A0A0B4J281;P36959;H0YL68	GMP reductase 2;GMP reductase	GMPR2	sp|Q9P2T1-2|GMPR2_HUMAN Isoform 2 of GMP reductase 2 OS=Homo sapiens OX=9606 GN=GMPR2;sp|Q9P2T1|GMPR2_HUMAN GMP reductase 2 OS=Homo sapiens OX=9606 GN=GMPR2 PE=1 SV=1;tr|F8WAN9|F8WAN9_HUMAN GMP reductase OS=Homo sapiens OX=9606 GN=GMPR2 PE=1 SV=1;tr|H0YNJ6	2019-08-29	2019-08-29	83504000	429060	385940	387950	367120	18.5991479248136	18.511501624261	18.6207376743739	-0.0876463005525956	FDR > 0.1	0.0215897495603095	FDR > 0.1	0.109236050112905	FDR > 0.1
79	A0A499FJY3;A0A087WWP4;A0A494C001;Q96T37-4;Q96T37-2;Q96T37-3;Q96T37	Putative RNA-binding protein 15	RBM15	tr|A0A499FJY3|A0A499FJY3_HUMAN RNA-binding protein 15 OS=Homo sapiens OX=9606 GN=RBM15 PE=1 SV=1;tr|A0A087WWP4|A0A087WWP4_HUMAN RNA-binding protein 15 OS=Homo sapiens OX=9606 GN=RBM15 PE=1 SV=1;tr|A0A494C001|A0A494C001_HUMAN RNA-binding protein 15 (Fragmen	2019-04-17	2019-04-17	17099000	607260	612050	508620	555880	19.1002828581764	19.1767745626589	19.0114551411746	0.0764917044824927	FDR > 0.1	-0.088827717001795	FDR > 0.1	-0.165319421484288	FDR > 0.1
80	A0A087WWS1;Q96FV9;R4GMN4;Q96FV9-2;J3KT14;A0A087WY84;J3KRD7;R4GN58;J3QQZ3	THO complex subunit 1	THOC1	tr|A0A087WWS1|A0A087WWS1_HUMAN THO complex subunit 1 OS=Homo sapiens OX=9606 GN=THOC1 PE=1 SV=1;sp|Q96FV9|THOC1_HUMAN THO complex subunit 1 OS=Homo sapiens OX=9606 GN=THOC1 PE=1 SV=1;tr|R4GMN4|R4GMN4_HUMAN THO complex subunit 1 (Fragment) OS=Homo sapiens O	2019-02-19	2019-02-19	26663000	539920	522010	461250	436010	18.9307141745113	18.9472024916801	18.870415859424	0.0164883171687897	FDR > 0.1	-0.0602983150873193	FDR > 0.1	-0.076786632256109	FDR > 0.1
81	A0A087WWU1;Q96Q45-2;Q96Q45;Q96Q45-5;Q96Q45-3;F2Z329;Q96Q45-4	Transmembrane protein 237	TMEM237	tr|A0A087WWU1|A0A087WWU1_HUMAN Transmembrane protein 237 OS=Homo sapiens OX=9606 GN=TMEM237 PE=1 SV=1;sp|Q96Q45-2|TM237_HUMAN Isoform 2 of Transmembrane protein 237 OS=Homo sapiens OX=9606 GN=TMEM237;sp|Q96Q45|TM237_HUMAN Transmembrane protein 237 OS=Homo	19	19	22773000	277860	261870	250910	206390	17.9723266785429	17.9519758403726	17.992036918651	-0.0203508381702484	FDR > 0.1	0.0197102401080826	FDR > 0.1	0.0400610782783311	FDR > 0.1
82	A0A087WWW9;O95999	B-cell lymphoma/leukemia 10	BCL10	tr|A0A087WWW9|A0A087WWW9_HUMAN B-cell lymphoma/leukemia 10 OS=Homo sapiens OX=9606 GN=BCL10 PE=1 SV=2;sp|O95999|BCL10_HUMAN B-cell lymphoma/leukemia 10 OS=Homo sapiens OX=9606 GN=BCL10 PE=1 SV=1	33.3	33.3	33031000	384760	343010	299900	458820	18.4419273386808	18.3413756841785	18.2493484704576	-0.10055165450229	FDR > 0.1	-0.192578868223183	FDR > 0.1	-0.0920272137208933	FDR > 0.1
83	H7BZL1;A0A087WWX7;Q13163-4;Q13163-2;Q13163-3;Q13163	Dual specificity mitogen-activated protein kinase kinase 5	MAP2K5	tr|H7BZL1|H7BZL1_HUMAN Dual-specificity mitogen-activated protein kinase kinase 5 (Fragment) OS=Homo sapiens OX=9606 GN=MAP2K5 PE=1 SV=1;tr|A0A087WWX7|A0A087WWX7_HUMAN Dual-specificity mitogen-activated protein kinase kinase 5 (Fragment) OS=Homo sapiens OX	2019-06-26	2019-06-26	23311000	22192	18433	9998.5	13444	14.3260801135543	14.1234878434113	13.3427224328755	-0.20259227014296	FDR > 0.1	-0.983357680678733	FDR > 0.1	-0.780765410535773	FDR > 0.1
84	A0A087WX19;Q6IPM2-4;H7C427;A0A087WX45;Q6IPM2-2;Q6IPM2-3;Q6IPM2	IQ domain-containing protein E	IQCE	tr|A0A087WX19|A0A087WX19_HUMAN IQ domain-containing protein E OS=Homo sapiens OX=9606 GN=IQCE PE=1 SV=1;sp|Q6IPM2-4|IQCE_HUMAN Isoform 4 of IQ domain-containing protein E OS=Homo sapiens OX=9606 GN=IQCE;tr|H7C427|H7C427_HUMAN IQ domain-containing protein E	2019-04-03	2019-04-03	191520	5130.7	4193.1	6060.7	4883	12.2132679972678	11.9872860945402	12.6204951904924	-0.225981902727575	FDR > 0.1	0.407227193224532	FDR > 0.1	0.633209095952108	FDR > 0.1
85	A0A087WX23;B4DSP0;A0A087WXK2;A0A087WUL4;Q86TG7;A0A087WZG9;Q86TG7-2	Retrotransposon-derived protein PEG10	PEG10	tr|A0A087WX23|A0A087WX23_HUMAN Retrotransposon-derived protein PEG10 OS=Homo sapiens OX=9606 GN=PEG10 PE=1 SV=1;tr|B4DSP0|B4DSP0_HUMAN HCG1642748, isoform CRA_b OS=Homo sapiens OX=9606 GN=PEG10 PE=1 SV=1;tr|A0A087WXK2|A0A087WXK2_HUMAN Retrotransposon-deriv	2019-07-11	2019-07-11	8551500	115460	110310	113740	100150	16.7053616461258	16.7046886296887	16.8506066576538	-0.000673016437158225	FDR > 0.1	0.145245011527944	FDR > 0.1	0.145918027965102	FDR > 0.1
86	A0A087WX99;P55283-2;P55283;A0A0G2JRA4	Cadherin-4	CDH4	tr|A0A087WX99|A0A087WX99_HUMAN Cadherin-4 OS=Homo sapiens OX=9606 GN=CDH4 PE=1 SV=1;sp|P55283-2|CADH4_HUMAN Isoform 2 of Cadherin-4 OS=Homo sapiens OX=9606 GN=CDH4;sp|P55283|CADH4_HUMAN Cadherin-4 OS=Homo sapiens OX=9606 GN=CDH4 PE=2 SV=2;tr|A0A0G2JRA4|A0A	2019-04-07	2019-04-07	16345000	32981	35432	43110	33996	14.8976755634357	15.0662498547622	15.45096141588	0.168574291326456	FDR > 0.1	0.55328585244432	FDR > 0.1	0.384711561117864	FDR > 0.1
87	A0A087WXB0;O15126;O15126-2;A0A087WZA6;A0A087WU14;A0A087WTX8	Secretory carrier-associated membrane protein 1	SCAMP1	tr|A0A087WXB0|A0A087WXB0_HUMAN Secretory carrier-associated membrane protein OS=Homo sapiens OX=9606 GN=SCAMP1 PE=1 SV=1;sp|O15126|SCAM1_HUMAN Secretory carrier-associated membrane protein 1 OS=Homo sapiens OX=9606 GN=SCAMP1 PE=1 SV=2;sp|O15126-2|SCAM1_HUM	2019-03-25	2019-03-25	118620000	433760	404810	392920	388920	18.6148655339557	18.5803699766053	18.63910255246	-0.0344955573504464	FDR > 0.1	0.024237018504305	FDR > 0.1	0.0587325758547514	FDR > 0.1
88	A0A087WXC5;E7ESZ7;O95299;O95299-2;H7C2W5;H7C1Y7;H7C2X4;Q8N1B9;C9J6X0	NADH dehydrogenase [ubiquinone] 1 alpha subcomplex subunit 10, mitochondrial	NDUFA10	tr|A0A087WXC5|A0A087WXC5_HUMAN NADH dehydrogenase [ubiquinone] 1 alpha subcomplex subunit 10, mitochondrial OS=Homo sapiens OX=9606 GN=NDUFA10 PE=1 SV=1;tr|E7ESZ7|E7ESZ7_HUMAN NADH dehydrogenase [ubiquinone] 1 alpha subcomplex subunit 10, mitochondrial OS=	27	27	77377000	1055200	950700	513470	467190	19.8974130802569	19.812115207755	19.0251469363513	-0.0852978725019824	FDR > 0.1	-0.872266143905655	FDR < 0.01	-0.786968271403673	FDR < 0.01
89	A0A087WXI5;P12830;P12830-2;A0A087WX17;A0A087WU43;H3BNC6;H3BVI7;J3QKP1	Cadherin-1;E-Cad/CTF1;E-Cad/CTF2;E-Cad/CTF3	CDH1	tr|A0A087WXI5|A0A087WXI5_HUMAN Cadherin-1 OS=Homo sapiens OX=9606 GN=CDH1 PE=1 SV=1;sp|P12830|CADH1_HUMAN Cadherin-1 OS=Homo sapiens OX=9606 GN=CDH1 PE=1 SV=3;sp|P12830-2|CADH1_HUMAN Isoform 2 of Cadherin-1 OS=Homo sapiens OX=9606 GN=CDH1;tr|A0A087WX17|A0A	2019-05-11	2019-05-11	30273000	382160	370880	347280	315830	18.4321452975893	18.4540775187707	18.4609662759544	0.0219322211813768	FDR > 0.1	0.0288209783651112	FDR > 0.1	0.00688875718373438	FDR > 0.1
90	A0A087WXK8;Q9H4H8;Q9H4H8-2	Protein FAM83D	FAM83D	tr|A0A087WXK8|A0A087WXK8_HUMAN Chromosome 20 open reading frame 129 OS=Homo sapiens OX=9606 GN=FAM83D PE=1 SV=1;sp|Q9H4H8|FA83D_HUMAN Protein FAM83D OS=Homo sapiens OX=9606 GN=FAM83D PE=1 SV=3;sp|Q9H4H8-2|FA83D_HUMAN Isoform 2 of Protein FAM83D OS=Homo sap	7	7	9181700	46859	46582	41940	39854	15.4043665873065	15.4609695354731	15.4112657147981	0.0566029481666064	FDR > 0.1	0.00689912749161792	FDR > 0.1	-0.0497038206749885	FDR > 0.1
91	A0A087WXM6;J3QQT2;J3KRX5;A0A0A6YYL6;P18621;P18621-3;J3QLC8;A0A0A0MRF8;P18621-2;J3KRB3;A0A087WWH0;J3QS96;A0A087WY81;J3KSJ0	60S ribosomal protein L17	RPL17;RPL17-C18orf32	tr|A0A087WXM6|A0A087WXM6_HUMAN 60S ribosomal protein L17 (Fragment) OS=Homo sapiens OX=9606 GN=RPL17 PE=1 SV=1;tr|J3QQT2|J3QQT2_HUMAN 60S ribosomal protein L17 (Fragment) OS=Homo sapiens OX=9606 GN=RPL17 PE=1 SV=1;tr|J3KRX5|J3KRX5_HUMAN 60S ribosomal prote	53.8	53.8	6398600000	3927000	3718400	3200300	2446500	21.7933242085591	21.7797351160561	21.6650021945715	-0.0135890925030573	FDR > 0.1	-0.128322013987663	FDR > 0.1	-0.114732921484606	FDR > 0.1
92	A0A087WXN0;Q9H0B3-2;Q9H0B3-5;Q9H0B3;Q9H0B3-4;U3KQN7;V9GY12;Q9H0B3-3	Uncharacterized protein KIAA1683	KIAA1683	tr|A0A087WXN0|A0A087WXN0_HUMAN IQ domain-containing protein N OS=Homo sapiens OX=9606 GN=IQCN PE=1 SV=1;sp|Q9H0B3-2|IQCN_HUMAN Isoform 2 of IQ domain-containing protein N OS=Homo sapiens OX=9606 GN=IQCN;sp|Q9H0B3-5|IQCN_HUMAN Isoform 5 of IQ domain-contain	2019-05-02	2019-05-02	2307200	210690	184170	214210	363660	17.5730903566724	17.4441631229877	17.7638927794767	-0.12892723368466	FDR > 0.1	0.190802422804307	FDR > 0.1	0.319729656488967	FDR > 0.1
93	A0A087WXN4;Q96CB8;E9PGI3;D6R9W3;A0A1B0GX90;C9JDP3;C9J0M6	Integrator complex subunit 12	INTS12	tr|A0A087WXN4|A0A087WXN4_HUMAN Integrator complex subunit 12 OS=Homo sapiens OX=9606 GN=INTS12 PE=1 SV=1;sp|Q96CB8|INT12_HUMAN Integrator complex subunit 12 OS=Homo sapiens OX=9606 GN=INTS12 PE=1 SV=1;tr|E9PGI3|E9PGI3_HUMAN Integrator complex subunit 12 (F	2019-09-14	2019-09-14	19967000	234230	209920	191480	138870	17.7258943826228	17.6329646723823	17.6020606594213	-0.0929297102405435	FDR > 0.1	-0.123833723201535	FDR > 0.1	-0.0309040129609919	FDR > 0.1
94	A0A087WXN9;Q765P7;Q765P7-2;I3L2G4	MTSS1-like protein	MTSS1L	tr|A0A087WXN9|A0A087WXN9_HUMAN Protein MTSS 2 OS=Homo sapiens OX=9606 GN=MTSS2 PE=1 SV=1;sp|Q765P7|MTSS2_HUMAN Protein MTSS 2 OS=Homo sapiens OX=9606 GN=MTSS2 PE=1 SV=1	2019-02-07	2019-02-07	15508000	151610	138830	109610	107720	17.0983334306185	17.0364444032311	16.7972463733038	-0.061889027387398	FDR > 0.1	-0.301087057314639	FDR > 0.1	-0.239198029927241	FDR > 0.1
95	O43681;A0A087WXS7;K7ERW9	ATPase ASNA1	ASNA1	sp|O43681|ASNA_HUMAN ATPase ASNA1 OS=Homo sapiens OX=9606 GN=ASNA1 PE=1 SV=2;tr|A0A087WXS7|A0A087WXS7_HUMAN ATPase ASNA1 OS=Homo sapiens OX=9606 GN=ASNA1 PE=1 SV=1	35.9	35.9	291130000	1041800	947490	907610	793050	19.8789749527561	19.8072357641841	19.8469394528881	-0.0717391885719501	FDR > 0.1	-0.0320354998680159	FDR > 0.1	0.0397036887039341	FDR > 0.1
96	Q5SZ82;A0A087WXU0;A0A2R8Y4J4;Q9NWS8-2;Q9NWS8	Required for meiotic nuclear division protein 1 homolog	RMND1	tr|Q5SZ82|Q5SZ82_HUMAN Required for meiotic nuclear division protein 1 homolog (Fragment) OS=Homo sapiens OX=9606 GN=RMND1 PE=1 SV=1;tr|A0A087WXU0|A0A087WXU0_HUMAN Required for meiotic nuclear division protein 1 homolog OS=Homo sapiens OX=9606 GN=RMND1 PE=	2019-04-10	2019-04-10	18849000	81218	81667	155730	76515	16.1978399219945	16.2709501843595	17.3039138418145	0.0731102623650273	FDR > 0.1	1.10607391982003	FDR < 0.01	1.032963657455	FDR < 0.01
97	A0A087WXZ7;K7EIX2;Q6AI08	HEAT repeat-containing protein 6	HEATR6	tr|A0A087WXZ7|A0A087WXZ7_HUMAN HEAT repeat-containing protein 6 OS=Homo sapiens OX=9606 GN=HEATR6 PE=1 SV=1;tr|K7EIX2|K7EIX2_HUMAN HEAT repeat-containing protein 6 OS=Homo sapiens OX=9606 GN=HEATR6 PE=1 SV=1;sp|Q6AI08|HEAT6_HUMAN HEAT repeat-containing pro	2019-07-05	2019-07-05	3416000	84483	80360	90433	65396	16.2547014866351	16.2476745164975	16.5197881774286	-0.00702697013756293	FDR > 0.1	0.26508669079357	FDR > 0.1	0.272113660931133	FDR > 0.1
98	A0A087WY08;Q9UPZ6	Thrombospondin type-1 domain-containing protein 7A	THSD7A	tr|A0A087WY08|A0A087WY08_HUMAN Thrombospondin type-1 domain-containing protein 7A OS=Homo sapiens OX=9606 GN=THSD7A PE=1 SV=1;sp|Q9UPZ6|THS7A_HUMAN Thrombospondin type-1 domain-containing protein 7A OS=Homo sapiens OX=9606 GN=THSD7A PE=1 SV=4	2019-03-01	2019-03-01	1489100	131980	129850	127860	89569	16.898287838532	16.93997106133	17.0194319472054	0.0416832227980066	FDR > 0.1	0.12114410867342	FDR > 0.1	0.0794608858754131	FDR > 0.1
99	A0A087WY55;Q9NP79;Q5TGM0;Q9NP79-2	Vacuolar protein sorting-associated protein VTA1 homolog	VTA1	tr|A0A087WY55|A0A087WY55_HUMAN Chromosome 6 open reading frame 55, isoform CRA_b OS=Homo sapiens OX=9606 GN=VTA1 PE=1 SV=1;sp|Q9NP79|VTA1_HUMAN Vacuolar protein sorting-associated protein VTA1 homolog OS=Homo sapiens OX=9606 GN=VTA1 PE=1 SV=1;tr|Q5TGM0|Q5T	2019-02-28	2019-02-28	2.59e+08	557830	553830	524320	529100	18.9777940400075	19.0325682513959	19.0553145262443	0.0547742113883452	FDR > 0.1	0.0775204862367787	FDR > 0.1	0.0227462748484335	FDR > 0.1
100	A0A087WY71;Q96CW1-2;Q96CW1;E9PFW3;C9JJ47;C9JGT8;C9JJD3;C9JTK4;C9JPV8;H7C4C3	AP-2 complex subunit mu	AP2M1	tr|A0A087WY71|A0A087WY71_HUMAN AP-2 complex subunit mu OS=Homo sapiens OX=9606 GN=AP2M1 PE=1 SV=1;sp|Q96CW1-2|AP2M1_HUMAN Isoform 2 of AP-2 complex subunit mu OS=Homo sapiens OX=9606 GN=AP2M1;sp|Q96CW1|AP2M1_HUMAN AP-2 complex subunit mu OS=Homo sapiens OX	32.9	32.9	310770000	1175400	1126000	1004900	1098900	20.0530484139941	20.0562599696192	19.9938469856548	0.00321155562502184	FDR > 0.1	-0.059201428339307	FDR > 0.1	-0.0624129839643288	FDR > 0.1
101	A0A087WY96;P31641;A0A087WYN0;C9JPV1;P31641-2;H7C1B9	Transporter;Sodium- and chloride-dependent taurine transporter	SLC6A6	tr|A0A087WY96|A0A087WY96_HUMAN Transporter OS=Homo sapiens OX=9606 GN=SLC6A6 PE=1 SV=1;sp|P31641|SC6A6_HUMAN Sodium- and chloride-dependent taurine transporter OS=Homo sapiens OX=9606 GN=SLC6A6 PE=1 SV=2;tr|A0A087WYN0|A0A087WYN0_HUMAN Transporter OS=Homo s	2019-08-09	2019-08-09	25553000	371070	369540	288760	288940	18.3896598834484	18.4488555813151	18.1947378573791	0.0591956978667092	FDR > 0.1	-0.194922026069264	FDR > 0.1	-0.254117723935973	FDR > 0.1
102	A0A0G2JLV0;A0A087WYD6;X5CMH5;Q03519;A0A140T9S0;E7ENX8;Q03519-2	Antigen peptide transporter 2	TAP2	tr|A0A0G2JLV0|A0A0G2JLV0_HUMAN Antigen peptide transporter 2 OS=Homo sapiens OX=9606 GN=TAP2 PE=1 SV=1;tr|A0A087WYD6|A0A087WYD6_HUMAN Antigen peptide transporter 2 OS=Homo sapiens OX=9606 GN=TAP2 PE=1 SV=1;tr|X5CMH5|X5CMH5_HUMAN Antigen peptide transporter	2019-07-13	2019-07-13	29785000	423970	405360	467310	432810	18.5819306993652	18.5823287812867	18.889246858118	0.000398081921499482	FDR > 0.1	0.307316158752787	FDR > 0.1	0.306918076831288	FDR > 0.1
103	A0A087WYF0;A0A087WXU5;A0A0D9SEW3;A0A087WXF8;Q9NP64-2;Q9NP64-3;Q9NP64	Nucleolar protein of 40 kDa	ZCCHC17	tr|A0A087WYF0|A0A087WYF0_HUMAN Nucleolar protein of 40 kDa OS=Homo sapiens OX=9606 GN=ZCCHC17 PE=1 SV=1;tr|A0A087WXU5|A0A087WXU5_HUMAN Nucleolar protein of 40 kDa OS=Homo sapiens OX=9606 GN=ZCCHC17 PE=1 SV=1;tr|A0A0D9SEW3|A0A0D9SEW3_HUMAN Nucleolar protein	2019-01-13	2019-01-13	6851600	122550	121380	108090	95463	16.7913389998722	16.8426557730436	16.7771000058495	0.0513167731714077	FDR > 0.1	-0.0142389940227581	FDR > 0.1	-0.0655557671941658	FDR > 0.1
104	Q6UXV4;A0A087WYF7;A0A087WUX8	MICOS complex subunit MIC27	APOOL	sp|Q6UXV4|MIC27_HUMAN MICOS complex subunit MIC27 OS=Homo sapiens OX=9606 GN=APOOL PE=1 SV=1;tr|A0A087WYF7|A0A087WYF7_HUMAN MICOS complex subunit OS=Homo sapiens OX=9606 GN=APOOL PE=1 SV=1;tr|A0A087WUX8|A0A087WUX8_HUMAN MICOS complex subunit OS=Homo sapien	2019-01-26	2019-01-26	85015000	203220	188670	176400	220910	17.5210109083333	17.4789900887362	17.4837175091464	-0.0420208195971803	FDR > 0.1	-0.0372933991869324	FDR > 0.1	0.00472742041024787	FDR > 0.1
105	A0A087WYH0;J3KRC8;Q96N06;Q96N06-2;J3KS58	Spermatogenesis-associated protein 33	SPATA33	tr|A0A087WYH0|A0A087WYH0_HUMAN Spermatogenesis-associated protein 33 OS=Homo sapiens OX=9606 GN=SPATA33 PE=1 SV=1;tr|J3KRC8|J3KRC8_HUMAN Spermatogenesis-associated protein 33 (Fragment) OS=Homo sapiens OX=9606 GN=SPATA33 PE=1 SV=1;sp|Q96N06|SPT33_HUMAN Spe	2019-04-28	2019-04-28	15414000	81654	80705	56812	59647	16.2055639818741	16.2538550094702	15.8491345456284	0.0482910275961537	FDR > 0.1	-0.356429436245628	FDR > 0.1	-0.404720463841782	FDR > 0.1
106	A0A087WYL5;Q6UXD5-6;Q6UXD5-2;Q6UXD5-3;Q6UXD5-5;Q6UXD5;H3BN26	Seizure 6-like protein 2	SEZ6L2	tr|A0A087WYL5|A0A087WYL5_HUMAN Seizure 6-like protein 2 OS=Homo sapiens OX=9606 GN=SEZ6L2 PE=1 SV=1;sp|Q6UXD5-6|SE6L2_HUMAN Isoform 6 of Seizure 6-like protein 2 OS=Homo sapiens OX=9606 GN=SEZ6L2;sp|Q6UXD5-2|SE6L2_HUMAN Isoform 2 of Seizure 6-like protein	2019-01-02	2019-01-02	310420	3013.2	2973.2	2238.3	1708.8	11.445408760336	11.4912853706679	11.183414172586	0.0458766103319057	FDR > 0.1	-0.261994587749941	FDR > 0.1	-0.307871198081846	FDR > 0.1
107	G3V4A5;A0A087WYL7;O75586;O75586-2	Mediator of RNA polymerase II transcription subunit 6	MED6	tr|G3V4A5|G3V4A5_HUMAN Mediator of RNA polymerase II transcription subunit 6 OS=Homo sapiens OX=9606 GN=MED6 PE=1 SV=1;tr|A0A087WYL7|A0A087WYL7_HUMAN Mediator of RNA polymerase II transcription subunit 6 OS=Homo sapiens OX=9606 GN=MED6 PE=1 SV=1;sp|O75586|	2019-07-15	2019-07-15	11719000	208160	185720	196090	174700	17.5556613828358	17.4562542333309	17.6363829125507	-0.0994071495049589	FDR > 0.1	0.0807215297148822	FDR > 0.1	0.180128679219841	FDR > 0.1
108	A0A087WYM5;A0A494C0M8;A0A494C171;Q9BVV6-2;Q9BVV6-4;Q9BVV6;Q9BVV6-3;G3V4J0;G3V2T5;A0A494C0Z1;A0A494C058;A0A494C075	Protein TALPID3	KIAA0586	tr|A0A087WYM5|A0A087WYM5_HUMAN Protein TALPID3 OS=Homo sapiens OX=9606 GN=KIAA0586 PE=1 SV=1;tr|A0A494C0M8|A0A494C0M8_HUMAN Protein TALPID3 OS=Homo sapiens OX=9606 GN=KIAA0586 PE=1 SV=1;tr|A0A494C171|A0A494C171_HUMAN Protein TALPID3 OS=Homo sapiens OX=9606	2019-03-01	2019-03-01	474830	46213	40191	47482	21825	15.3843391684676	15.2480694262423	15.5903195577055	-0.1362697422253	FDR > 0.1	0.205980389237967	FDR > 0.1	0.342250131463267	FDR > 0.1
109	A0A087WYR0;P09132;D6RBG4;A0A2R8Y4M3;A0A2U3TZN1;A0A087WWU9;P09132-2;P09132-3	Signal recognition particle 19 kDa protein	SRP19	tr|A0A087WYR0|A0A087WYR0_HUMAN Signal recognition particle 19 kDa protein OS=Homo sapiens OX=9606 GN=SRP19 PE=1 SV=1;sp|P09132|SRP19_HUMAN Signal recognition particle 19 kDa protein OS=Homo sapiens OX=9606 GN=SRP19 PE=1 SV=3	39.2	39.2	148200000	340700	311920	302670	182040	18.2664704631017	18.2043011071618	18.2626126336704	-0.0621693559399006	FDR > 0.1	-0.00385782943131474	FDR > 0.1	0.0583115265085858	FDR > 0.1
110	A0A087WYR3;O43399;O43399-5;O43399-7;A0A087WZ51	Tumor protein D54	TPD52L2	tr|A0A087WYR3|A0A087WYR3_HUMAN Tumor protein D54 OS=Homo sapiens OX=9606 GN=TPD52L2 PE=1 SV=1;sp|O43399|TPD54_HUMAN Tumor protein D54 OS=Homo sapiens OX=9606 GN=TPD52L2 PE=1 SV=2;sp|O43399-5|TPD54_HUMAN Isoform 5 of Tumor protein D54 OS=Homo sapiens OX=960	42.8	42.8	908880000	1914900	1758700	1693000	1924700	20.7571656641823	20.6995625502954	20.7463770163719	-0.0576031138869233	FDR > 0.1	-0.0107886478104398	FDR > 0.1	0.0468144660764835	FDR > 0.1
111	A0A087WYU2;Q96S19;H3BQ55;H3BNT3;H3BNB2;Q96S19-6;Q96S19-4;H3BS73;H3BRT2;Q96S19-3;Q96S19-5;Q96S19-2	UPF0585 protein C16orf13	C16orf13	tr|A0A087WYU2|A0A087WYU2_HUMAN Methyltransferase-like 26 OS=Homo sapiens OX=9606 GN=METTL26 PE=1 SV=1;sp|Q96S19|MTL26_HUMAN Methyltransferase-like 26 OS=Homo sapiens OX=9606 GN=METTL26 PE=1 SV=2;tr|H3BQ55|H3BQ55_HUMAN Methyltransferase-like 26 (Fragment) O	2019-06-26	2019-06-26	5018700	57766	55283	46529	59709	15.7062610196652	15.7080328598979	15.5610690344295	0.00177184023264054	FDR > 0.1	-0.145191985235767	FDR > 0.1	-0.146963825468408	FDR > 0.1
112	Q13148;A0A087WYY0;A0A087X260;G3V162;B1AKP7;K7EN94;A0A0A0N0M3;A0A087WXQ5;A0A087WX29;A0A087WV68;K7EJM5;A0A087WXV3;A0A087WX67;A0A087WW61;Q13148-4;A0A1W2PNU8;A0A087WZC9;A0A087WYE7;K7EL26;A0A0A0MSV7;K7EJ99;A0A087WZM1;A0A087WTZ4	TAR DNA-binding protein 43	TARDBP;TDP43	sp|Q13148|TADBP_HUMAN TAR DNA-binding protein 43 OS=Homo sapiens OX=9606 GN=TARDBP PE=1 SV=1;tr|A0A087WYY0|A0A087WYY0_HUMAN TAR DNA-binding protein 43 OS=Homo sapiens OX=9606 GN=TARDBP PE=1 SV=1;tr|A0A087X260|A0A087X260_HUMAN TAR DNA-binding protein 43 OS=	2019-08-26	2019-08-26	521020000	860600	864710	702590	733610	19.6033113559537	19.6753414208597	19.4775499910039	0.0720300649060022	FDR > 0.1	-0.125761364949838	FDR > 0.1	-0.19779142985584	FDR > 0.1
113	A0A087WZ13;Q8IY67-2;E9PAU2;Q8IY67;K7EQG2;K7EKR9;Q8IY67-3	Ribonucleoprotein PTB-binding 1	RAVER1	tr|A0A087WZ13|A0A087WZ13_HUMAN Ribonucleoprotein PTB-binding 1 OS=Homo sapiens OX=9606 GN=RAVER1 PE=1 SV=1;sp|Q8IY67-2|RAVR1_HUMAN Isoform 2 of Ribonucleoprotein PTB-binding 1 OS=Homo sapiens OX=9606 GN=RAVER1;tr|E9PAU2|E9PAU2_HUMAN Ribonucleoprotein PTB-b	2019-06-24	2019-06-24	59957000	699840	670110	640900	642550	19.3049936411661	19.3075229838223	19.3449662181079	0.00252934265615323	FDR > 0.1	0.0399725769417714	FDR > 0.1	0.0374432342856181	FDR > 0.1
114	A0A087WZ32;A8K727;Q9HB19;A0A087X038;E5RHB5;E5RGP3	Pleckstrin homology domain-containing family A member 2	PLEKHA2	tr|A0A087WZ32|A0A087WZ32_HUMAN Pleckstrin homology domain-containing family A member 2 OS=Homo sapiens OX=9606 GN=PLEKHA2 PE=1 SV=1;tr|A8K727|A8K727_HUMAN Pleckstrin homology domain-containing family A member 2 OS=Homo sapiens OX=9606 GN=PLEKHA2 PE=1 SV=1;	2019-08-20	2019-08-20	13776000	274080	275580	285110	422720	17.952565572202	18.0255962367063	18.1763855897625	0.0730306645042731	FDR > 0.1	0.223820017560517	FDR > 0.1	0.150789353056243	FDR > 0.1
115	A0A087WZ62;Q9H6U8;Q9H6U8-3;A0A087WX16;A0A087WTZ3;A0A087WVC0;A0A087WZY8;H0YCW6;Q9H6U8-2;Q9H6U8-4	Alpha-1,2-mannosyltransferase ALG9	ALG9	tr|A0A087WZ62|A0A087WZ62_HUMAN Mannosyltransferase OS=Homo sapiens OX=9606 PE=3 SV=1;sp|Q9H6U8|ALG9_HUMAN Alpha-1,2-mannosyltransferase ALG9 OS=Homo sapiens OX=9606 GN=ALG9 PE=1 SV=2;sp|Q9H6U8-3|ALG9_HUMAN Isoform 3 of Alpha-1,2-mannosyltransferase ALG9 OS	2019-04-04	2019-04-04	2383400	14645	17748	17162	17160	13.7264486139974	14.0688534106971	14.1221565426783	0.342404796699666	FDR > 0.1	0.395707928680865	FDR > 0.1	0.053303131981199	FDR > 0.1
116	A0A087WZK6;A0A087X2C2;A0A087WZ97;Q5T7M9	Protein FAM69A	FAM69A	tr|A0A087WZK6|A0A087WZK6_HUMAN Divergent protein kinase domain 1A OS=Homo sapiens OX=9606 GN=DIPK1A PE=1 SV=1;tr|A0A087X2C2|A0A087X2C2_HUMAN Divergent protein kinase domain 1A OS=Homo sapiens OX=9606 GN=DIPK1A PE=1 SV=1;tr|A0A087WZ97|A0A087WZ97_HUMAN Diver	2019-03-07	2019-03-07	1330100	22314	22693	21925	21296	14.3339895745638	14.4234442974006	14.4755156960336	0.0894547228368108	FDR > 0.1	0.141526121469813	FDR > 0.1	0.0520713986330019	FDR > 0.1
117	A0A087WZE9;Q15651;Q15651-2	High mobility group nucleosome-binding domain-containing protein 3	HMGN3	tr|A0A087WZE9|A0A087WZE9_HUMAN High mobility group nucleosome-binding domain-containing protein 3 OS=Homo sapiens OX=9606 GN=HMGN3 PE=1 SV=1;sp|Q15651|HMGN3_HUMAN High mobility group nucleosome-binding domain-containing protein 3 OS=Homo sapiens OX=9606 GN	2019-01-23	2019-01-23	395940000	271390	250080	182130	155560	17.9383360779268	17.8855147307639	17.5298355272734	-0.0528213471629471	FDR > 0.1	-0.408500550653379	FDR > 0.1	-0.355679203490432	FDR > 0.1
118	M0QZS0;A0A087WZG4;A0A3B3IPE9;Q6ZSZ5-2;Q6ZSZ5-1;Q6ZSZ5-6;Q6ZSZ5-5;Q6ZSZ5	Rho guanine nucleotide exchange factor 18	ARHGEF18	tr|M0QZS0|M0QZS0_HUMAN Rho guanine nucleotide exchange factor 18 (Fragment) OS=Homo sapiens OX=9606 GN=ARHGEF18 PE=1 SV=1;tr|A0A087WZG4|A0A087WZG4_HUMAN Rho guanine nucleotide exchange factor 18 (Fragment) OS=Homo sapiens OX=9606 GN=ARHGEF18 PE=4 SV=2;tr|A	2019-02-12	2019-02-12	33787000	699790	682370	613130	716030	19.3048905642786	19.3336792681161	19.2810599446321	0.0287887038375167	FDR > 0.1	-0.0238306196464997	FDR > 0.1	-0.0526193234840164	FDR > 0.1
119	Q5TBB1;A0A2R8Y7R8;A0A2R8Y6Y1;A0A2R8YGP2;A0A2R8YCJ4;A0A087WZJ6;A0A2R8Y761;A0A2R8YCX2;A0A2R8YCP1;A0A2R8YEH2;A0A2R8Y6Q6;A0A087WXR7;A0A2R8Y883;A0A2R8Y6M7;A0A2R8Y687;A0A2R8Y4S2;Q5TBB1-2;A0A2R8YE60;A0A2R8Y7Q3;A0A2R8YEC1;A0A2R8Y459;A0A2R8YEU9;A0A2R8YEB4;A0A2R8YEQ4;A0A2R8Y4Y9;A0A2R8YEK5;A0A2R8Y7A3	Ribonuclease H2 subunit B	RNASEH2B	sp|Q5TBB1|RNH2B_HUMAN Ribonuclease H2 subunit B OS=Homo sapiens OX=9606 GN=RNASEH2B PE=1 SV=1;tr|A0A2R8Y7R8|A0A2R8Y7R8_HUMAN Ribonuclease H2 subunit B OS=Homo sapiens OX=9606 GN=RNASEH2B PE=1 SV=1;tr|A0A2R8Y6Y1|A0A2R8Y6Y1_HUMAN Ribonuclease H2 subunit B (F	2019-07-23	2019-07-23	45847000	281590	257880	201720	184950	17.9915646166648	17.9298249359131	17.6772210786588	-0.0617396807516535	FDR > 0.1	-0.314343538005943	FDR > 0.1	-0.252603857254289	FDR > 0.1
120	A0A087WZK9;B3KS98;O15372;E5RJT0;E5RGU4;E5RHC7;E5RH59;E5RFW7;E5RFH0	Eukaryotic translation initiation factor 3 subunit H	EIF3H	tr|A0A087WZK9|A0A087WZK9_HUMAN Eukaryotic translation initiation factor 3 subunit H OS=Homo sapiens OX=9606 GN=EIF3H PE=1 SV=1;tr|B3KS98|B3KS98_HUMAN Eukaryotic translation initiation factor 3 subunit H OS=Homo sapiens OX=9606 GN=EIF3H PE=1 SV=1;sp|O15372|	36.4	36.4	358410000	1734100	1656800	1298900	1236400	20.6140837071216	20.6134526008721	20.3640854076751	-0.000631106249564084	FDR > 0.1	-0.249998299446524	FDR > 0.1	-0.24936719319696	FDR > 0.1
121	H0YAE9;D6REQ6;D6RHI9;A0A087WZM2;O00584	Ribonuclease T2	RNASET2	tr|H0YAE9|H0YAE9_HUMAN Uncharacterized protein (Fragment) OS=Homo sapiens OX=9606 PE=3 SV=1;tr|D6REQ6|D6REQ6_HUMAN Ribonuclease T2 OS=Homo sapiens OX=9606 GN=RNASET2 PE=1 SV=1;tr|D6RHI9|D6RHI9_HUMAN Ribonuclease T2 (Fragment) OS=Homo sapiens OX=9606 GN=RNA	2019-05-13	2019-05-13	31028000	250840	214200	218800	383750	17.8247359403634	17.6620835274018	17.7944796863814	-0.162652412961538	FDR > 0.1	-0.0302562539819142	FDR > 0.1	0.132396158979624	FDR > 0.1
122	A0A087WZN1;O43837;A0A087X2E5;O43837-2;O43837-3;A0A0D9SG66	Isocitrate dehydrogenase [NAD] subunit, mitochondrial;Isocitrate dehydrogenase [NAD] subunit beta, mitochondrial	IDH3B	tr|A0A087WZN1|A0A087WZN1_HUMAN Isocitrate dehydrogenase [NAD] subunit, mitochondrial OS=Homo sapiens OX=9606 GN=IDH3B PE=1 SV=1;sp|O43837|IDH3B_HUMAN Isocitrate dehydrogenase [NAD] subunit beta, mitochondrial OS=Homo sapiens OX=9606 GN=IDH3B PE=1 SV=2;tr|A	32.3	32.3	266080000	1640200	1619800	1370200	1458500	20.5337683530907	20.5808688338167	20.4411815333672	0.0471004807259163	FDR > 0.1	-0.0925868197235431	FDR > 0.1	-0.139687300449459	FDR > 0.1
123	A0A087WZT0;M0QZ22;Q5PRF9;M0R0X3;M0QY61;M0QXV2	Protein Smaug homolog 2	SAMD4B	tr|A0A087WZT0|A0A087WZT0_HUMAN Protein Smaug homolog 2 OS=Homo sapiens OX=9606 GN=SAMD4B PE=1 SV=1;tr|M0QZ22|M0QZ22_HUMAN Protein Smaug homolog 2 OS=Homo sapiens OX=9606 GN=SAMD4B PE=1 SV=1;sp|Q5PRF9|SMAG2_HUMAN Protein Smaug homolog 2 OS=Homo sapiens OX=9	2019-04-20	2019-04-20	15960000	216100	206850	203090	185290	17.6096675878649	17.6117100048867	17.686986152407	0.00204241702180141	FDR > 0.1	0.0773185645421073	FDR > 0.1	0.0752761475203059	FDR > 0.1
124	A0A087WZT2;Q6UX53	Methyltransferase-like protein 7B	METTL7B	tr|A0A087WZT2|A0A087WZT2_HUMAN Methyltransferase-like protein 7B OS=Homo sapiens OX=9606 GN=METTL7B PE=1 SV=1;sp|Q6UX53|MET7B_HUMAN Methyltransferase-like protein 7B OS=Homo sapiens OX=9606 GN=METTL7B PE=1 SV=2	2019-09-10	2019-09-10	40622000	136000	136350	132500	119850	16.9415751671431	17.0104397475668	17.0708593079268	0.0688645804237318	FDR > 0.1	0.129284140783717	FDR > 0.1	0.0604195603599855	FDR > 0.1
125	A0A087WZT3;Q9H3K6;H3BV85;H3BTW0;A0A0B4J295;H3BVE0;Q9H3K6-2	BolA-like protein 2	BOLA2	tr|A0A087WZT3|A0A087WZT3_HUMAN BolA-like protein 2 OS=Homo sapiens OX=9606 GN=BOLA2B PE=1 SV=2;sp|Q9H3K6|BOLA2_HUMAN BolA-like protein 2 OS=Homo sapiens OX=9606 GN=BOLA2 PE=1 SV=1	23	23	277290000	410140	385580	375480	329150	18.5340849688851	18.5101552683599	18.5736030126636	-0.0239297005252084	FDR > 0.1	0.0395180437784717	FDR > 0.1	0.0634477443036801	FDR > 0.1
126	A0A087WZV0;O43314;O43314-2;H0Y9S9;A0A087WWN8;D6RBU4;K7ENU7;F8W9A8;B7WPL9;Q6PFW1;Q6PFW1-4;Q6PFW1-2;Q6PFW1-3;Q6PFW1-7;Q6PFW1-5;Q6PFW1-6;H0Y9M0;D6RFG4;K7EPT7	Inositol hexakisphosphate and diphosphoinositol-pentakisphosphate kinase 2	PPIP5K2	tr|A0A087WZV0|A0A087WZV0_HUMAN Inositol hexakisphosphate and diphosphoinositol-pentakisphosphate kinase OS=Homo sapiens OX=9606 GN=PPIP5K2 PE=1 SV=1;sp|O43314|VIP2_HUMAN Inositol hexakisphosphate and diphosphoinositol-pentakisphosphate kinase 2 OS=Homo sap	2019-05-15	2019-05-15	24814000	1071100	1008800	959860	778360	19.9189897897739	19.8976933229798	19.9276909457153	-0.0212964667941655	FDR > 0.1	0.00870115594137388	FDR > 0.1	0.0299976227355394	FDR > 0.1
127	J3KPF9;A0A087X011;E9PES4;Q9Y496;H7C2F6;Q5JRK0;C9J9X2;H0Y718;Q6ZMV9-3;Q6ZMV9	Kinesin-like protein;Kinesin-like protein KIF3A	KIF3A	tr|J3KPF9|J3KPF9_HUMAN Kinesin-like protein OS=Homo sapiens OX=9606 GN=KIF3A PE=1 SV=1;tr|A0A087X011|A0A087X011_HUMAN Kinesin-like protein OS=Homo sapiens OX=9606 GN=KIF3A PE=1 SV=1;tr|E9PES4|E9PES4_HUMAN Kinesin-like protein OS=Homo sapiens OX=9606 GN=KIF	2019-01-16	2019-01-16	11580000	276230	277280	245120	255270	17.9638385278807	18.0344686069244	17.9583551506265	0.0706300790436956	FDR > 0.1	-0.00548337725419401	FDR > 0.1	-0.0761134562978896	FDR > 0.1
128	Q9Y3A5;A0A087X020;F8WE72	Ribosome maturation protein SBDS	SBDS	sp|Q9Y3A5|SBDS_HUMAN Ribosome maturation protein SBDS OS=Homo sapiens OX=9606 GN=SBDS PE=1 SV=4;tr|A0A087X020|A0A087X020_HUMAN Ribosome maturation protein SBDS OS=Homo sapiens OX=9606 GN=SBDS PE=1 SV=1	44	44	564620000	2392100	2294700	2246600	2598200	21.078174312168	21.083358695926	21.1545383232473	0.00518438375799946	FDR > 0.1	0.0763640110792814	FDR > 0.1	0.0711796273212819	FDR > 0.1
129	P09668;A0A087X0D5;E9PKT6	Pro-cathepsin H;Cathepsin H mini chain;Cathepsin H;Cathepsin H heavy chain;Cathepsin H light chain	CTSH	sp|P09668|CATH_HUMAN Pro-cathepsin H OS=Homo sapiens OX=9606 GN=CTSH PE=1 SV=4;tr|A0A087X0D5|A0A087X0D5_HUMAN Pro-cathepsin H OS=Homo sapiens OX=9606 GN=CTSH PE=1 SV=1;tr|E9PKT6|E9PKT6_HUMAN Pro-cathepsin H (Fragment) OS=Homo sapiens OX=9606 GN=CTSH PE=1 S	2019-08-07	2019-08-07	13441000	73119	64233	74805	83722	16.0462867605291	15.9245116314654	16.2460735570878	-0.121775129063691	FDR > 0.1	0.199786796558666	FDR > 0.1	0.321561925622357	FDR > 0.1
130	A0A087X0H7;Q8NEL9-2;Q8NEL9-4;Q8NEL9;Q8NEL9-3;G3V2P6	Phospholipase DDHD1	DDHD1	tr|A0A087X0H7|A0A087X0H7_HUMAN Phospholipase DDHD1 OS=Homo sapiens OX=9606 GN=DDHD1 PE=1 SV=1;sp|Q8NEL9-2|DDHD1_HUMAN Isoform 2 of Phospholipase DDHD1 OS=Homo sapiens OX=9606 GN=DDHD1;sp|Q8NEL9-4|DDHD1_HUMAN Isoform 4 of Phospholipase DDHD1 OS=Homo sapiens	6	6	5931300	216410	211890	201910	179030	17.6117356812697	17.6464405496493	17.6785793130716	0.0347048683795919	FDR > 0.1	0.0668436318019054	FDR > 0.1	0.0321387634223136	FDR > 0.1
131	E7EVY0;A0A087X0L7;J3KNA0;Q15070-2;Q15070;C9JC63;Q15070-3	Mitochondrial inner membrane protein OXA1L	OXA1L	tr|E7EVY0|E7EVY0_HUMAN Mitochondrial inner membrane protein OXA1L OS=Homo sapiens OX=9606 GN=OXA1L PE=1 SV=1;tr|A0A087X0L7|A0A087X0L7_HUMAN Mitochondrial inner membrane protein OXA1L OS=Homo sapiens OX=9606 GN=OXA1L PE=1 SV=1;tr|J3KNA0|J3KNA0_HUMAN Mitocho	2019-04-15	2019-04-15	224290000	1004300	920370	929140	721250	19.8260868996269	19.765339006151	19.8807629421552	-0.0607478934759413	FDR > 0.1	0.0546760425283317	FDR > 0.1	0.115423936004273	FDR > 0.1
132	A0A384DVK4;A0A087X0M0;Q7Z5L2-2;Q7Z5L2	Coiled-coil domain-containing protein R3HCC1L	R3HCC1L	tr|A0A384DVK4|A0A384DVK4_HUMAN Coiled-coil domain-containing protein R3HCC1L OS=Homo sapiens OX=9606 GN=R3HCC1L PE=1 SV=1;tr|A0A087X0M0|A0A087X0M0_HUMAN Coiled-coil domain-containing protein R3HCC1L OS=Homo sapiens OX=9606 GN=R3HCC1L PE=1 SV=1;sp|Q7Z5L2-2|	2019-09-05	2019-09-05	2303900	67944	72373	79604	72049	15.9403865758576	16.0966485277568	16.3357797795493	0.156261951899264	FDR > 0.1	0.395393203691725	FDR > 0.1	0.239131251792461	FDR > 0.1
133	A0A087X0M4;Q9BWU0;A0A087WWF4;H7C256	Kanadaptin	SLC4A1AP	tr|A0A087X0M4|A0A087X0M4_HUMAN Kanadaptin OS=Homo sapiens OX=9606 GN=SLC4A1AP PE=1 SV=1;sp|Q9BWU0|NADAP_HUMAN Kanadaptin OS=Homo sapiens OX=9606 GN=SLC4A1AP PE=1 SV=1	2019-05-20	2019-05-20	34950000	862270	816360	698830	532300	19.6061082024631	19.5923305422573	19.4698084911396	-0.013777660205843	FDR > 0.1	-0.136299711323524	FDR > 0.1	-0.122522051117681	FDR > 0.1
134	A0A087X0P0;Q02224-3;Q02224;D6RBW0	Kinesin-like protein;Centromere-associated protein E	CENPE	tr|A0A087X0P0|A0A087X0P0_HUMAN Centromere-associated protein E OS=Homo sapiens OX=9606 GN=CENPE PE=1 SV=1;sp|Q02224-3|CENPE_HUMAN Isoform 3 of Centromere-associated protein E OS=Homo sapiens OX=9606 GN=CENPE;sp|Q02224|CENPE_HUMAN Centromere-associated prot	0.8	0.8	7782200	99753	95165	89358	99439	16.4944006507872	16.4916280258466	16.5025357493194	-0.00277262494061503	FDR > 0.1	0.0081350985322679	FDR > 0.1	0.0109077234728829	FDR > 0.1
135	A0A087X0Q9;Q9BVL4	Selenoprotein O	SELO	tr|A0A087X0Q9|A0A087X0Q9_HUMAN Protein adenylyltransferase SelO, mitochondrial OS=Homo sapiens OX=9606 GN=SELENOO PE=1 SV=1;sp|Q9BVL4|SELO_HUMAN Protein adenylyltransferase SelO, mitochondrial OS=Homo sapiens OX=9606 GN=SELENOO PE=1 SV=3	2019-03-04	2019-03-04	4307500	104810	92421	74774	96773	16.565744887716	16.4494176520501	16.2454755647639	-0.116327235665825	FDR > 0.1	-0.320269322952068	FDR > 0.1	-0.203942087286244	FDR > 0.1
136	F5H6S1;F8W8R6;A0A087X0R0;O15550;H0Y6I7;H0Y5J3;F5H5V6;A0A087WUN6	Lysine-specific demethylase 6A	KDM6A	tr|F5H6S1|F5H6S1_HUMAN Lysine-specific demethylase 6A OS=Homo sapiens OX=9606 GN=KDM6A PE=1 SV=2;tr|F8W8R6|F8W8R6_HUMAN Lysine-specific demethylase 6A OS=Homo sapiens OX=9606 GN=KDM6A PE=1 SV=2;tr|A0A087X0R0|A0A087X0R0_HUMAN Lysine-specific demethylase 6A	2019-08-02	2019-08-02	2835200	70412	67520	60174	53484	15.9918617426139	15.9965118564714	15.9320791148739	0.0046501138574655	FDR > 0.1	-0.0597826277400415	FDR > 0.1	-0.064432741597507	FDR > 0.1
137	A0A087X0R6;Q9UMY4-2;Q9UMY4;Q9UMY4-3	Sorting nexin-12	SNX12	tr|A0A087X0R6|A0A087X0R6_HUMAN Sorting nexin-12 OS=Homo sapiens OX=9606 GN=SNX12 PE=1 SV=1;sp|Q9UMY4-2|SNX12_HUMAN Isoform 2 of Sorting nexin-12 OS=Homo sapiens OX=9606 GN=SNX12;sp|Q9UMY4|SNX12_HUMAN Sorting nexin-12 OS=Homo sapiens OX=9606 GN=SNX12 PE=1 S	37.2	37.2	344160000	409980	384650	357230	347870	18.5335220483138	18.5066713556584	18.5017201906189	-0.0268506926554259	FDR > 0.1	-0.0318018576949122	FDR > 0.1	-0.00495116503948623	FDR > 0.1
138	A0A087X0W7;Q86TX2;G3V4F2;A0A087WT95;P49753;P49753-2;A0A2R8Y7H3	Acyl-coenzyme A thioesterase 1;Acyl-coenzyme A thioesterase 2, mitochondrial	ACOT2;ACOT1	tr|A0A087X0W7|A0A087X0W7_HUMAN Acyl-coenzyme A thioesterase 2, mitochondrial OS=Homo sapiens OX=9606 GN=ACOT2 PE=1 SV=1;sp|Q86TX2|ACOT1_HUMAN Acyl-coenzyme A thioesterase 1 OS=Homo sapiens OX=9606 GN=ACOT1 PE=1 SV=1;tr|G3V4F2|G3V4F2_HUMAN Acyl-coenzyme A t	2019-08-27	2019-08-27	110070000	857400	851030	781750	726580	19.5979369328224	19.6523350371431	19.6315742624013	0.0543981043206934	FDR > 0.1	0.0336373295789265	FDR > 0.1	-0.0207607747417669	FDR > 0.1
139	Q04206;Q04206-3;Q04206-2;A0A087X0W8;E9PKH5;Q2TAM5;Q04206-4;E9PQS6;A0A087WVP0;E9PKV4;E9PI38;E9PMD5;E9PNV4;E9PRX2;E9PJR1;E9PM47;E9PN69;E9PNK5;E9PJZ9	Transcription factor p65	RELA	sp|Q04206|TF65_HUMAN Transcription factor p65 OS=Homo sapiens OX=9606 GN=RELA PE=1 SV=2;sp|Q04206-3|TF65_HUMAN Isoform 3 of Transcription factor p65 OS=Homo sapiens OX=9606 GN=RELA;sp|Q04206-2|TF65_HUMAN Isoform 2 of Transcription factor p65 OS=Homo sapien	2019-02-15	2019-02-15	89686000	374620	355260	338670	386920	18.4033964390888	18.392000306908	18.4247471442117	-0.0113961321807814	FDR > 0.1	0.0213507051229556	FDR > 0.1	0.032746837303737	FDR > 0.1
140	A0A087X0W9;Q8N6M0;A0A0C4DH76;Q8N6M0-2	OTU domain-containing protein 6B	OTUD6B	tr|A0A087X0W9|A0A087X0W9_HUMAN Deubiquitinase OTUD6B OS=Homo sapiens OX=9606 GN=OTUD6B PE=1 SV=1;sp|Q8N6M0|OTU6B_HUMAN Deubiquitinase OTUD6B OS=Homo sapiens OX=9606 GN=OTUD6B PE=1 SV=1;tr|A0A0C4DH76|A0A0C4DH76_HUMAN Deubiquitinase OTUD6B OS=Homo sapiens OX	2019-07-21	2019-07-21	75081000	349910	356890	323390	306890	18.3049524112948	18.3986045251855	18.3581420161366	0.0936521138906805	FDR > 0.1	0.0531896048417231	FDR > 0.1	-0.0404625090489574	FDR > 0.1
141	J3KN36;A0A0G2JN29;A0A087X117;Q5JPE7-2;Q15155;P69849;Q5JPE7;A0A0G2JP90;A0A087WW46;Q5JPE7-3;H3BPS9;A0A087WTD5;I3L0Q6;H3BTW1;H3BUC9	Nodal modulator 2;Nodal modulator 1;Nodal modulator 3	NOMO3;NOMO1;NOMO2	tr|J3KN36|J3KN36_HUMAN Nodal modulator 3 OS=Homo sapiens OX=9606 GN=NOMO3 PE=1 SV=1;tr|A0A0G2JN29|A0A0G2JN29_HUMAN Nodal modulator 1 OS=Homo sapiens OX=9606 GN=NOMO1 PE=1 SV=1;tr|A0A087X117|A0A087X117_HUMAN Nodal modulator 1 OS=Homo sapiens OX=9606 GN=NOMO	2019-02-27	2019-02-27	120870000	1883000	1896200	1548300	1785500	20.732929610507	20.8081642814324	20.6174800795941	0.0752346709254255	FDR > 0.1	-0.115449530912887	FDR > 0.1	-0.190684201838312	FDR > 0.1
142	E7EWM3;A0A087X127;F6WR09;Q8NF64-3;Q8NF64-2;Q8NF64;Q9ULJ6-2;Q9ULJ6	Zinc finger MIZ domain-containing protein 2;Zinc finger MIZ domain-containing protein 1	ZMIZ2;ZMIZ1	tr|E7EWM3|E7EWM3_HUMAN Zinc finger MIZ domain-containing protein 2 OS=Homo sapiens OX=9606 GN=ZMIZ2 PE=1 SV=1;tr|A0A087X127|A0A087X127_HUMAN Zinc finger MIZ domain-containing protein 2 OS=Homo sapiens OX=9606 GN=ZMIZ2 PE=1 SV=1;tr|F6WR09|F6WR09_HUMAN Zinc	2	2	21224000	91205	86510	79919	60296	16.3651533381249	16.3540638610895	16.3414773846413	-0.0110894770354228	FDR > 0.1	-0.0236759534836359	FDR > 0.1	-0.0125864764482131	FDR > 0.1
143	A0A087X1B1;Q9Y6K9;Q9Y6K9-2;A0A087X0G7;A0A087WUW6;Q9Y6K9-3;C9JN51;C9JH59;C9J2V2;A0A087WV30;C9JCG6;A0A087X1K7	NF-kappa-B essential modulator	IKBKG	tr|A0A087X1B1|A0A087X1B1_HUMAN NF-kappa-B essential modulator OS=Homo sapiens OX=9606 GN=IKBKG PE=1 SV=1;sp|Q9Y6K9|NEMO_HUMAN NF-kappa-B essential modulator OS=Homo sapiens OX=9606 GN=IKBKG PE=1 SV=2;sp|Q9Y6K9-2|NEMO_HUMAN Isoform 2 of NF-kappa-B essential	34.7	34.7	79590000	807280	790890	800740	781170	19.511037665687	19.5466021004314	19.6662008243412	0.0355644347443871	FDR > 0.1	0.155163158654172	FDR > 0.1	0.119598723909785	FDR > 0.1
144	A0A087X1B7;Q9Y3Y2-4;Q9Y3Y2;Q9Y3Y2-3;Q5T7Y7;X6R700	Chromatin target of PRMT1 protein	CHTOP	tr|A0A087X1B7|A0A087X1B7_HUMAN Chromatin target of PRMT1 protein OS=Homo sapiens OX=9606 GN=CHTOP PE=1 SV=1;sp|Q9Y3Y2-4|CHTOP_HUMAN Isoform 3 of Chromatin target of PRMT1 protein OS=Homo sapiens OX=9606 GN=CHTOP;sp|Q9Y3Y2|CHTOP_HUMAN Chromatin target of PR	31.6	31.6	17095000	99227	104650	102270	62161	16.4867731569773	16.6286973589073	16.6972499535626	0.141924201929985	FDR > 0.1	0.210476796585343	FDR > 0.1	0.0685525946553582	FDR > 0.1
145	A0A087X1E4;P53365;P53365-3;P53365-2;E9PPY7;E9PRV8	Arfaptin-2	ARFIP2	tr|A0A087X1E4|A0A087X1E4_HUMAN Arfaptin-2 OS=Homo sapiens OX=9606 GN=ARFIP2 PE=1 SV=1;sp|P53365|ARFP2_HUMAN Arfaptin-2 OS=Homo sapiens OX=9606 GN=ARFIP2 PE=1 SV=1;sp|P53365-3|ARFP2_HUMAN Isoform 3 of Arfaptin-2 OS=Homo sapiens OX=9606 GN=ARFIP2;sp|P53365-2	2019-08-16	2019-08-16	29523000	83953	78361	81020	73425	16.245622300532	16.2113327610302	16.361216938388	-0.0342895395017564	FDR > 0.1	0.11559463785601	FDR > 0.1	0.149884177357766	FDR > 0.1
146	A0A087X1K9;B4DP64;E5RGR0;O75608-2;O75608;E5RJ48;E5RI35	Acyl-protein thioesterase 1	LYPLA1	tr|A0A087X1K9|A0A087X1K9_HUMAN Acyl-protein thioesterase 1 OS=Homo sapiens OX=9606 GN=LYPLA1 PE=1 SV=1;tr|B4DP64|B4DP64_HUMAN Acyl-protein thioesterase 1 OS=Homo sapiens OX=9606 GN=LYPLA1 PE=1 SV=1;tr|E5RGR0|E5RGR0_HUMAN Acyl-protein thioesterase 1 (Fragme	2019-07-15	2019-07-15	378470000	679790	638380	627270	821700	19.2630576550456	19.2375405009529	19.3139535137911	-0.0255171540927037	FDR > 0.1	0.0508958587455162	FDR > 0.1	0.0764130128382199	FDR > 0.1
147	A0A087X1U1;F5GXM9;E7EUN2;Q9UPQ3-2;Q9UPQ3;A0A087X044;Q9UPQ3-3;A0A0U1RRF1;C9J8Z2;H7C5G0;H7C4U6	Arf-GAP with GTPase, ANK repeat and PH domain-containing protein 1	AGAP1	tr|A0A087X1U1|A0A087X1U1_HUMAN Arf-GAP with GTPase, ANK repeat and PH domain-containing protein 1 OS=Homo sapiens OX=9606 GN=AGAP1 PE=1 SV=1;tr|F5GXM9|F5GXM9_HUMAN Arf-GAP with GTPase, ANK repeat and PH domain-containing protein 1 OS=Homo sapiens OX=9606 G	2019-01-04	2019-01-04	2597800	44249	37074	42650	40724	15.3216852723296	15.131604731701	15.4354845949072	-0.190080540628591	FDR > 0.1	0.113799322577592	FDR > 0.1	0.303879863206182	FDR > 0.1
148	A0A087X1W8;A0A0A0MTJ8;X5DQS5;Q9BY67-5;Q9BY67;Q9BY67-4;Q9BY67-3;A0A087X0T8;Q9BY67-2;F5H125;H0YG94;F5H8J9	Cell adhesion molecule 1	CADM1	tr|A0A087X1W8|A0A087X1W8_HUMAN Cell adhesion molecule 1 OS=Homo sapiens OX=9606 GN=CADM1 PE=1 SV=1;tr|A0A0A0MTJ8|A0A0A0MTJ8_HUMAN Cell adhesion molecule 1 (Fragment) OS=Homo sapiens OX=9606 GN=CADM1 PE=1 SV=1;tr|X5DQS5|X5DQS5_HUMAN Cell adhesion molecule 1	18	18	99323000	753770	731120	702710	729920	19.4120928926378	19.4332332649778	19.4777963774058	0.0211403723400565	FDR > 0.1	0.0657034847680329	FDR > 0.1	0.0445631124279764	FDR > 0.1
149	A0A0G2JQX1;A0A0G2JPW5;A0A0G2JSA7;A0A087X1Z1;Q96RT8-2;Q96RT8;A0A0G2JR45;A0A0G2JRG1;A0A0G2JQI0;A0A0G2JS51;A0A087WVZ8;A0A0G2JQK2;A0A087WVL9	Gamma-tubulin complex component 5	TUBGCP5	tr|A0A0G2JQX1|A0A0G2JQX1_HUMAN Gamma-tubulin complex component OS=Homo sapiens OX=9606 GN=TUBGCP5 PE=1 SV=1;tr|A0A0G2JPW5|A0A0G2JPW5_HUMAN Gamma-tubulin complex component OS=Homo sapiens OX=9606 GN=TUBGCP5 PE=1 SV=1;tr|A0A0G2JSA7|A0A0G2JSA7_HUMAN Gamma-tub	2019-01-07	2019-01-07	4044000	260260	260920	210220	230220	17.8779221130951	17.9467325809475	17.7367668798166	0.0688104678523871	FDR > 0.1	-0.141155233278507	FDR > 0.1	-0.209965701130894	FDR > 0.1
150	A0A087X1Z3;Q9UL46;H0YM70;H0YKU2	Proteasome activator complex subunit 2	PSME2	tr|A0A087X1Z3|A0A087X1Z3_HUMAN Proteasome activator complex subunit 2 OS=Homo sapiens OX=9606 GN=PSME2 PE=1 SV=1;sp|Q9UL46|PSME2_HUMAN Proteasome activator complex subunit 2 OS=Homo sapiens OX=9606 GN=PSME2 PE=1 SV=4;tr|H0YM70|H0YM70_HUMAN Proteasome activ	2019-02-25	2019-02-25	571430000	1406300	1355600	1368100	1127500	20.3118010017963	20.3239846841356	20.4389687296716	0.0121836823392698	FDR > 0.1	0.127167727875317	FDR > 0.1	0.114984045536048	FDR > 0.1
151	A0A087X211;Q8TCG1;Q8TCG1-2;F8WAX6;F8WF26	Protein CIP2A	KIAA1524	tr|A0A087X211|A0A087X211_HUMAN Protein CIP2A OS=Homo sapiens OX=9606 GN=CIP2A PE=1 SV=1;sp|Q8TCG1|CIP2A_HUMAN Protein CIP2A OS=Homo sapiens OX=9606 GN=CIP2A PE=1 SV=2;sp|Q8TCG1-2|CIP2A_HUMAN Isoform 2 of Protein CIP2A OS=Homo sapiens OX=9606 GN=CIP2A	2019-07-13	2019-07-13	16933000	505020	448320	386730	392920	18.8343090388378	18.727653908195	18.6161936319178	-0.106655130642768	FDR > 0.1	-0.21811540692001	FDR > 0.1	-0.111460276277242	FDR > 0.1
152	A0A087X232;P09871;H0Y5D1;F8WCZ6;F5H7T4;B5MCV4	Complement C1s subcomponent;Complement C1s subcomponent heavy chain;Complement C1s subcomponent light chain	C1S	tr|A0A087X232|A0A087X232_HUMAN Complement C1s subcomponent OS=Homo sapiens OX=9606 GN=C1S PE=1 SV=1;sp|P09871|C1S_HUMAN Complement C1s subcomponent OS=Homo sapiens OX=9606 GN=C1S PE=1 SV=1;tr|H0Y5D1|H0Y5D1_HUMAN Complement C1s subcomponent (Fragment) OS=Ho	2019-02-09	2019-02-09	2640400	114160	121960	113430	93892	16.6890257555938	16.849533102774	16.8466692034099	0.160507347180157	FDR > 0.1	0.157643447816124	FDR > 0.1	-0.00286389936403353	FDR > 0.1
153	A0A087X240;P52803;D6RDV5	Ephrin-A5	EFNA5	tr|A0A087X240|A0A087X240_HUMAN Ephrin-A5 OS=Homo sapiens OX=9606 GN=EFNA5 PE=1 SV=1;sp|P52803|EFNA5_HUMAN Ephrin-A5 OS=Homo sapiens OX=9606 GN=EFNA5 PE=1 SV=1	2019-09-14	2019-09-14	21968000	134230	129900	112830	172560	16.9226756612316	16.9405264780994	16.839017660463	0.0178508168678135	FDR > 0.1	-0.0836580007686401	FDR > 0.1	-0.101508817636454	FDR > 0.1
154	A0A087X256;Q2M389;Q2M389-2;F8VYH7;F8W1W1;REV__Q9NR30	WASH complex subunit 7	KIAA1033	tr|A0A087X256|A0A087X256_HUMAN WASH complex subunit 4 OS=Homo sapiens OX=9606 GN=WASHC4 PE=1 SV=1;sp|Q2M389|WASC4_HUMAN WASH complex subunit 4 OS=Homo sapiens OX=9606 GN=WASHC4 PE=1 SV=2;sp|Q2M389-2|WASC4_HUMAN Isoform 2 of WASH complex subunit 4 OS=Homo s	14	14	28815000	1301400	1255000	1158700	983100	20.1999610693988	20.2127405063771	20.1993021284328	0.0127794369782386	FDR > 0.1	-0.000658940966005161	FDR > 0.1	-0.0134383779442437	FDR > 0.1
155	E9PDU5;A0A087X295;Q9NNW5;E9PBK6;Q6PKC6	WD repeat-containing protein 6	WDR6	tr|E9PDU5|E9PDU5_HUMAN WD repeat-containing protein 6 OS=Homo sapiens OX=9606 GN=WDR6 PE=1 SV=1;tr|A0A087X295|A0A087X295_HUMAN WD repeat-containing protein 6 OS=Homo sapiens OX=9606 GN=WDR6 PE=1 SV=1;sp|Q9NNW5|WDR6_HUMAN WD repeat-containing protein 6 OS=H	2019-05-03	2019-05-03	3792500	234680	216430	243580	181590	17.7286634127894	17.6770255365497	17.9492626287639	-0.0516378762396457	FDR > 0.1	0.220599215974456	FDR > 0.1	0.272237092214102	FDR > 0.1
156	A0A087X2D5;Q9BRJ2;A0A0G2JMS5;A0A087WU62	39S ribosomal protein L45, mitochondrial	MRPL45	tr|A0A087X2D5|A0A087X2D5_HUMAN 39S ribosomal protein L45, mitochondrial OS=Homo sapiens OX=9606 GN=MRPL45 PE=1 SV=1;sp|Q9BRJ2|RM45_HUMAN 39S ribosomal protein L45, mitochondrial OS=Homo sapiens OX=9606 GN=MRPL45 PE=1 SV=2;tr|A0A0G2JMS5|A0A0G2JMS5_HUMAN 39S	2019-05-26	2019-05-26	84024000	620090	642590	515550	490630	19.130446139442	19.2470235770451	19.0309793006823	0.11657743760302	FDR > 0.1	-0.0994668387597066	FDR > 0.1	-0.216044276362727	FDR > 0.1
157	O60271-4;O60271-2;A0A087X2D8;O60271-5;O60271-9;H0YBE9;E9PFH7;A0A087WYG2;Q9UPT6;Q9UPT6-2;H0YBS5		SPAG9	sp|O60271-4|JIP4_HUMAN Isoform 4 of C-Jun-amino-terminal kinase-interacting protein 4 OS=Homo sapiens OX=9606 GN=SPAG9;sp|O60271-2|JIP4_HUMAN Isoform 2 of C-Jun-amino-terminal kinase-interacting protein 4 OS=Homo sapiens OX=9606 GN=SPAG9;tr|A0A087X2D8|A0A0	31.4	31.4	107930000	2801600	2755700	2707300	2762400	21.3061475994389	21.3474719794194	21.4236498067648	0.0413243799804945	FDR > 0.1	0.117502207325888	FDR > 0.1	0.0761778273453935	FDR > 0.1
158	A0A087X2H1;Q9ULT8;H0YJP0;G3V4V5;H0YJD4;A0A087WVU6;H0YJ72	E3 ubiquitin-protein ligase HECTD1	HECTD1	tr|A0A087X2H1|A0A087X2H1_HUMAN E3 ubiquitin-protein ligase HECTD1 OS=Homo sapiens OX=9606 GN=HECTD1 PE=1 SV=1;sp|Q9ULT8|HECD1_HUMAN E3 ubiquitin-protein ligase HECTD1 OS=Homo sapiens OX=9606 GN=HECTD1 PE=1 SV=3;tr|H0YJP0|H0YJP0_HUMAN E3 ubiquitin-protein l	2019-06-14	2019-06-14	23469000	1526800	1533800	1278800	1140500	20.430407702221	20.5021635169458	20.3415856923694	0.0717558147248205	FDR > 0.1	-0.088822009851544	FDR > 0.1	-0.160577824576364	FDR > 0.1
159	A0A087X2I1;P62333;H0YJC0;H0YJS8;H0YJX2;H0YJE9;H0YJT1	26S protease regulatory subunit 10B	PSMC6	tr|A0A087X2I1|A0A087X2I1_HUMAN 26S proteasome regulatory subunit 10B OS=Homo sapiens OX=9606 GN=PSMC6 PE=1 SV=1;sp|P62333|PRS10_HUMAN 26S proteasome regulatory subunit 10B OS=Homo sapiens OX=9606 GN=PSMC6 PE=1 SV=1;tr|H0YJC0|H0YJC0_HUMAN 26S proteasome reg	49.4	49.4	696550000	2675900	2577900	2259900	2234100	21.2399208131561	21.2512494430215	21.1630539783027	0.0113286298653819	FDR > 0.1	-0.0768668348534227	FDR > 0.1	-0.0881954647188046	FDR > 0.1
160	A0A088AWN2;Q8TBZ3-4;Q8TBZ3-5;Q8TBZ3-6;Q8TBZ3;Q8TBZ3-2;Q8TBZ3-7;H0YNU0	WD repeat-containing protein 20	WDR20	tr|A0A088AWN2|A0A088AWN2_HUMAN WD repeat-containing protein 20 OS=Homo sapiens OX=9606 GN=WDR20 PE=1 SV=1;sp|Q8TBZ3-4|WDR20_HUMAN Isoform 4 of WD repeat-containing protein 20 OS=Homo sapiens OX=9606 GN=WDR20;sp|Q8TBZ3-5|WDR20_HUMAN Isoform 5 of WD repeat-c	2019-09-04	2019-09-04	3538100	49755	36618	29278	34409	15.4908819336272	15.1137499486714	14.8927558588766	-0.377131984955822	FDR > 0.1	-0.598126074750622	FDR > 0.1	-0.2209940897948	FDR > 0.1
161	A0A088AWN3;A0A0A0MSY4;Q9BZ29-3;Q9BZ29-5;Q9BZ29;Q9BZ29-4;A0A0A0MT38;Q6ZSL5;Q9BZ29-6;H0Y3S1;Q5JUD8;H7BZ79;A0A0D9SFH5;Q5JUD3;X6RGR3	Dedicator of cytokinesis protein 9	DOCK9	tr|A0A088AWN3|A0A088AWN3_HUMAN Dedicator of cytokinesis protein 9 OS=Homo sapiens OX=9606 GN=DOCK9 PE=1 SV=2;tr|A0A0A0MSY4|A0A0A0MSY4_HUMAN Dedicator of cytokinesis protein 9 OS=Homo sapiens OX=9606 GN=DOCK9 PE=1 SV=1;sp|Q9BZ29-3|DOCK9_HUMAN Isoform 3 of D	2019-08-07	2019-08-07	5363900	561610	553830	478800	659490	18.9875371400955	19.0325682513959	18.9242901005324	0.0450311113003501	FDR > 0.1	-0.0632470395631124	FDR > 0.1	-0.108278150863462	FDR > 0.1
162	E7EP87;A0A088AWN8;Q9UHQ1-4;Q9UHQ1-3;Q9UHQ1;Q9UHQ1-2;J3KT43;J3KTG5;J3KS48;E9PH27	Nuclear prelamin A recognition factor	NARF	tr|E7EP87|E7EP87_HUMAN Nuclear prelamin A recognition factor OS=Homo sapiens OX=9606 GN=NARF PE=1 SV=2;tr|A0A088AWN8|A0A088AWN8_HUMAN Nuclear prelamin A recognition factor OS=Homo sapiens OX=9606 GN=NARF PE=1 SV=1;sp|Q9UHQ1-4|NARF_HUMAN Isoform 4 of Nuclea	2019-04-08	2019-04-08	2293100	31132	31086	22956	28314	14.814438683016	14.8774619418481	14.5418101328814	0.0630232588321054	FDR > 0.1	-0.272628550134538	FDR > 0.1	-0.335651808966643	FDR > 0.1
163	A0A096LNH6;Q14185;E7EPK2;G5E9Y8;Q6V702-3;Q6V702;Q6V702-1	Dedicator of cytokinesis protein 1	DOCK1	tr|A0A096LNH6|A0A096LNH6_HUMAN Dedicator of cytokinesis protein 1 OS=Homo sapiens OX=9606 GN=DOCK1 PE=1 SV=1;sp|Q14185|DOCK1_HUMAN Dedicator of cytokinesis protein 1 OS=Homo sapiens OX=9606 GN=DOCK1 PE=1 SV=2	2019-05-08	2019-05-08	7446100	762720	747360	725690	700730	19.4291220461877	19.4649283975644	19.5242203381056	0.0358063513766886	FDR > 0.1	0.0950982919178784	FDR > 0.1	0.0592919405411898	FDR > 0.1
164	A0A096LNR9;A0A1B0GUM4;O76039-2;O76039	Cyclin-dependent kinase-like 5	CDKL5	tr|A0A096LNR9|A0A096LNR9_HUMAN Cyclin-dependent kinase-like 5 (Fragment) OS=Homo sapiens OX=9606 GN=CDKL5 PE=1 SV=1;tr|A0A1B0GUM4|A0A1B0GUM4_HUMAN Cyclin-dependent kinase-like 5 OS=Homo sapiens OX=9606 GN=CDKL5 PE=1 SV=1;sp|O76039-2|CDKL5_HUMAN Isoform 2 o	2019-07-02	2019-07-02	1061600	37630	39657	30094	35747	15.0879237101859	15.2287724961346	14.9324147312755	0.140848785948704	FDR > 0.1	-0.155508978910451	FDR > 0.1	-0.296357764859154	FDR > 0.1
165	A0A096LNT6;A0A3B3IUG4;B4DLW3;H7BYE5;A0A3B3ISA8;H7C384;B7Z1T1;A0A3B3ISE9;A0A3B3ITX9;O00258-2;O00258;C9JLV3	Tail-anchored protein insertion receptor WRB	WRB	tr|A0A096LNT6|A0A096LNT6_HUMAN Guided entry of tail-anchored proteins factor 1 OS=Homo sapiens OX=9606 GN=GET1 PE=4 SV=1;tr|A0A3B3IUG4|A0A3B3IUG4_HUMAN Guided entry of tail-anchored proteins factor 1 (Fragment) OS=Homo sapiens OX=9606 GN=GET1 PE=4 SV=1;tr|	33.3	33.3	6432800	16515	16036	14760	16255	13.8998173904036	13.9225112750276	13.9046315747619	0.0226938846240543	FDR > 0.1	0.00481418435836822	FDR > 0.1	-0.0178797002656861	FDR > 0.1
166	A0A096LNV3;A0A096LP02;Q9Y508-2;Q9Y508	E3 ubiquitin-protein ligase RNF114	RNF114	tr|A0A096LNV3|A0A096LNV3_HUMAN E3 ubiquitin-protein ligase RNF114 (Fragment) OS=Homo sapiens OX=9606 GN=RNF114 PE=1 SV=1;tr|A0A096LP02|A0A096LP02_HUMAN E3 ubiquitin-protein ligase RNF114 OS=Homo sapiens OX=9606 GN=RNF114 PE=1 SV=1;sp|Q9Y508-2|RN114_HUMAN I	2019-09-30	2019-09-30	37258000	149610	143870	121070	150030	17.0791751245043	17.0878908377003	16.9407083713916	0.00871571319604669	FDR > 0.1	-0.138466753112713	FDR > 0.1	-0.14718246630876	FDR > 0.1
167	A0A096LNZ9;A0A096LPJ4;P05161	Ubiquitin-like protein ISG15	ISG15	tr|A0A096LNZ9|A0A096LNZ9_HUMAN Ubiquitin-like protein ISG15 (Fragment) OS=Homo sapiens OX=9606 GN=ISG15 PE=1 SV=6;tr|A0A096LPJ4|A0A096LPJ4_HUMAN Ubiquitin-like protein ISG15 OS=Homo sapiens OX=9606 GN=ISG15 PE=1 SV=1;sp|P05161|ISG15_HUMAN Ubiquitin-like pr	2019-03-20	2019-03-20	84647000	67462	64851	64370	85706	15.9301155103682	15.9383257733785	16.0293273222112	0.00821026301032113	FDR > 0.1	0.099211811843082	FDR > 0.1	0.0910015488327609	FDR > 0.1
168	A0A096LP25;A0A096LNZ0;Q6ZSR9;A0A096LP60	Uncharacterized protein FLJ45252	AAK1	tr|A0A096LP25|A0A096LP25_HUMAN AP2-associated protein kinase 1 (Fragment) OS=Homo sapiens OX=9606 GN=AAK1 PE=1 SV=1;tr|A0A096LNZ0|A0A096LNZ0_HUMAN AP2-associated protein kinase 1 (Fragment) OS=Homo sapiens OX=9606 GN=AAK1 PE=1 SV=6;sp|Q6ZSR9|YJ005_HUMAN Un	2019-02-16	2019-02-16	22097000	303910	323940	326450	353740	18.1016126624364	18.2588516699346	18.3717289897135	0.157239007498241	FDR > 0.1	0.27011632727714	FDR > 0.1	0.112877319778899	FDR > 0.1
169	A0A096LP55;P07919	Cytochrome b-c1 complex subunit 6;Cytochrome b-c1 complex subunit 6, mitochondrial	UQCRHL;UQCRH	sp|A0A096LP55|QCR6L_HUMAN Cytochrome b-c1 complex subunit 6-like, mitochondrial OS=Homo sapiens OX=9606 GN=UQCRHL PE=3 SV=1;sp|P07919|QCR6_HUMAN Cytochrome b-c1 complex subunit 6, mitochondrial OS=Homo sapiens OX=9606 GN=UQCRH PE=1 SV=2	2019-05-16	2019-05-16	120420000	122400	109260	109520	109030	16.789572073698	16.6908903754622	16.7960612999594	-0.0986816982358469	FDR > 0.1	0.00648922626138315	FDR > 0.1	0.10517092449723	FDR > 0.1
170	J3KP36;A0A0A0MR88;A0A096LPC5;Q9Y4E1-3;Q9Y4E1-2;Q9Y4E1-1;Q9Y4E1;Q9Y4E1-5;Q9Y4E1-6;A0A0A0MT65;Q5SRD0	WASH complex subunit FAM21C	FAM21C	tr|J3KP36|J3KP36_HUMAN WASH complex subunit 2C OS=Homo sapiens OX=9606 GN=WASHC2C PE=1 SV=3;tr|A0A0A0MR88|A0A0A0MR88_HUMAN WASH complex subunit 2C OS=Homo sapiens OX=9606 GN=WASHC2C PE=1 SV=1;tr|A0A096LPC5|A0A096LPC5_HUMAN WASH complex subunit 2C OS=Homo s	16	16	59916000	1282000	1188500	1123700	930540	20.1782928725115	20.1341950454814	20.1550519663469	-0.0440978270301358	FDR > 0.1	-0.0232409061645775	FDR > 0.1	0.0208569208655582	FDR > 0.1
171	A0A096LPE2;P35542	Serum amyloid A-4 protein	SAA2-SAA4;SAA4	tr|A0A096LPE2|A0A096LPE2_HUMAN SAA2-SAA4 readthrough OS=Homo sapiens OX=9606 GN=SAA2-SAA4 PE=4 SV=1;sp|P35542|SAA4_HUMAN Serum amyloid A-4 protein OS=Homo sapiens OX=9606 GN=SAA4 PE=1 SV=2	2019-02-08	2019-02-08	25238000	110600	85013	103800	202700	16.6433199012401	16.3288804242821	16.7186733919468	-0.314439476957951	FDR > 0.1	0.0753534907066715	FDR > 0.1	0.389792967664622	FDR > 0.1
172	A0A096LPI6;P0DPI2;A0A0B4J2D5;A0A096LNH5;P0DPI2-2;A0A0B4J2H4;A0A0B4J2D5-2;H7C2G3;H7C1F6;A0A096LP73;A0A2R8YDR7;F2Z2Q0;A0A096LP12;A0A096LNJ1;A0A2R8Y6K9		C21orf33	tr|A0A096LPI6|A0A096LPI6_HUMAN Utp12 domain-containing protein (Fragment) OS=Homo sapiens OX=9606 PE=4 SV=2;sp|P0DPI2|GAL3A_HUMAN Glutamine amidotransferase-like class 1 domain-containing protein 3A, mitochondrial OS=Homo sapiens OX=9606 GN=GATD3A PE=1 SV=	44.8	44.8	2.39e+08	1065300	999530	927510	1079800	19.9111563767475	19.8843749161362	19.8782297845641	-0.0267814606113355	FDR > 0.1	-0.0329265921834399	FDR > 0.1	-0.00614513157210439	FDR > 0.1
173	A0A096LPK7;A0A182DWF2;D3YTF8;A0A182DWF3;Q9NNW7-2;Q9NNW7;Q9NNW7-3;A0A096LPD9;E7EWK1;A0A0U1RQX0;Q9NNW7-4;A0A096LPH4;A0A096LPB7;A0A096LP96;A0A096LNY7	Thioredoxin reductase 2, mitochondrial	TXNRD2	tr|A0A096LPK7|A0A096LPK7_HUMAN Thioredoxin reductase 2, mitochondrial OS=Homo sapiens OX=9606 GN=TXNRD2 PE=1 SV=1;tr|A0A182DWF2|A0A182DWF2_HUMAN Thioredoxin reductase 2, mitochondrial OS=Homo sapiens OX=9606 GN=TXNRD2 PE=1 SV=1;tr|D3YTF8|D3YTF8_HUMAN Thior	2019-06-21	2019-06-21	38180000	274050	248260	305540	242470	17.952407650354	17.8749768785007	18.2762282121707	-0.0774307718533294	FDR > 0.1	0.323820561816689	FDR > 0.1	0.401251333670018	FDR > 0.1
174	A0A0A0MQR2;Q9BY42;A2A2L5;A2A2L6	Protein RTF2 homolog	RTFDC1	tr|A0A0A0MQR2|A0A0A0MQR2_HUMAN Replication termination factor 2 OS=Homo sapiens OX=9606 GN=RTF2 PE=1 SV=1;sp|Q9BY42|RTF2_HUMAN Replication termination factor 2 OS=Homo sapiens OX=9606 GN=RTF2 PE=1 SV=3;tr|A2A2L5|A2A2L5_HUMAN Replication termination factor	2019-05-26	2019-05-26	40252000	558790	526180	452930	290680	18.9802747184487	18.9586814603002	18.8441550482878	-0.0215932581484743	FDR > 0.1	-0.136119670160895	FDR > 0.1	-0.11452641201242	FDR > 0.1
175	A0A0A0MQR7;P19388;A0A087WVZ9;A0A087WWX0;A0A087WVN5	DNA-directed RNA polymerases I, II, and III subunit RPABC1	POLR2E	tr|A0A0A0MQR7|A0A0A0MQR7_HUMAN DNA-directed RNA polymerases I, II, and III subunit RPABC1 OS=Homo sapiens OX=9606 GN=POLR2E PE=1 SV=1;sp|P19388|RPAB1_HUMAN DNA-directed RNA polymerases I, II, and III subunit RPABC1 OS=Homo sapiens OX=9606 GN=POLR2E PE=1 SV	41.7	41.7	304690000	375740	360270	355550	308200	18.4077032242206	18.4122035695941	18.4949194045225	0.004500345373458	FDR > 0.1	0.0872161803019438	FDR > 0.1	0.0827158349284858	FDR > 0.1
176	A0A0A0MQS0;A8MW92-4;A8MW92;A8MUE8;F8W9L8;A8MW92-2;E9PM57;A8MXR8;E5RK91;H0YDF7;A0A0D9SG14	PHD finger protein 20-like protein 1	PHF20L1	tr|A0A0A0MQS0|A0A0A0MQS0_HUMAN PHD finger protein 20-like protein 1 OS=Homo sapiens OX=9606 GN=PHF20L1 PE=1 SV=1;sp|A8MW92-4|P20L1_HUMAN Isoform 4 of PHD finger protein 20-like protein 1 OS=Homo sapiens OX=9606 GN=PHF20L1;sp|A8MW92|P20L1_HUMAN PHD finger p	2019-03-05	2019-03-05	2306600	199700	202590	169100	138830	17.4958028484494	17.5816880106607	17.4227436079989	0.085885162211305	FDR > 0.1	-0.0730592404504904	FDR > 0.1	-0.158944402661795	FDR > 0.1
177	A0A0A0MQS1;Q53H96-2;Q53H96;B5MD87	Pyrroline-5-carboxylate reductase;Pyrroline-5-carboxylate reductase 3	PYCRL	tr|A0A0A0MQS1|A0A0A0MQS1_HUMAN Pyrroline-5-carboxylate reductase OS=Homo sapiens OX=9606 GN=PYCR3 PE=1 SV=1;sp|Q53H96-2|P5CR3_HUMAN Isoform 2 of Pyrroline-5-carboxylate reductase 3 OS=Homo sapiens OX=9606 GN=PYCR3;sp|Q53H96|P5CR3_HUMAN Pyrroline-5-carboxyl	2019-03-21	2019-03-21	61712000	257780	235900	218890	210410	17.864108851438	17.801300465891	17.7950729946842	-0.0628083855469583	FDR > 0.1	-0.0690358567538141	FDR > 0.1	-0.00622747120685574	FDR > 0.1
178	A0A0A0MQS2;Q8N2M8-4;Q8N2M8;F5H0Q6;K7EP11;Q8N2M8-3	CLK4-associating serine/arginine rich protein	CLASRP	tr|A0A0A0MQS2|A0A0A0MQS2_HUMAN CLK4-associating serine/arginine-rich protein OS=Homo sapiens OX=9606 GN=CLASRP PE=1 SV=1;sp|Q8N2M8-4|CLASR_HUMAN Isoform 3 of CLK4-associating serine/arginine rich protein OS=Homo sapiens OX=9606 GN=CLASRP;sp|Q8N2M8|CLASR_HU	7	7	27066000	174990	172630	150860	150850	17.3052409956529	17.350808248159	17.2580772792881	0.0455672525060216	FDR > 0.1	-0.0471637163648779	FDR > 0.1	-0.0927309688708995	FDR > 0.1
179	A0A0A0MQU0;Q9BV38;U3KQC1;K7EIR0;K7EML4;A0A087X237;K7EKX5;U3KQK3	WD repeat-containing protein 18	WDR18	tr|A0A0A0MQU0|A0A0A0MQU0_HUMAN WD repeat-containing protein 18 (Fragment) OS=Homo sapiens OX=9606 GN=WDR18 PE=1 SV=1;sp|Q9BV38|WDR18_HUMAN WD repeat-containing protein 18 OS=Homo sapiens OX=9606 GN=WDR18 PE=1 SV=2;tr|U3KQC1|U3KQC1_HUMAN WD repeat-containin	2019-03-23	2019-03-23	175260000	607250	569590	488600	504930	19.1002591005286	19.0730488651821	18.9535208118561	-0.0272102353464909	FDR > 0.1	-0.146738288672474	FDR > 0.1	-0.119528053325983	FDR > 0.1
180	A0A0A0MQU4;Q96I15;H7C3V9;Q96I15-2;H7C1N7;H7C277;H7C280;C9JNL5;H7C4A1	Selenocysteine lyase	SCLY	tr|A0A0A0MQU4|A0A0A0MQU4_HUMAN Selenocysteine lyase OS=Homo sapiens OX=9606 GN=SCLY PE=1 SV=1;sp|Q96I15|SCLY_HUMAN Selenocysteine lyase OS=Homo sapiens OX=9606 GN=SCLY PE=1 SV=4;tr|H7C3V9|H7C3V9_HUMAN Selenocysteine lyase (Fragment) OS=Homo sapiens OX=9606	2019-04-25	2019-04-25	49947000	226270	224800	236000	177720	17.6760138332803	17.7317670828725	17.9036538078381	0.0557532495922288	FDR > 0.1	0.227639974557832	FDR > 0.1	0.171886724965603	FDR > 0.1
181	A0A0A0MQW0;A0A0A0MR39;Q9P2K5-2;Q9P2K5;A0A087WUT0;A0A087WWC8;Q9P2K5-4;A0A0C4DGV1;H0YN19;Q9P2K5-3;H0YKS1	Myelin expression factor 2	MYEF2	tr|A0A0A0MQW0|A0A0A0MQW0_HUMAN Myelin expression factor 2 OS=Homo sapiens OX=9606 GN=MYEF2 PE=1 SV=1;tr|A0A0A0MR39|A0A0A0MR39_HUMAN Myelin expression factor 2 OS=Homo sapiens OX=9606 GN=MYEF2 PE=1 SV=1;sp|Q9P2K5-2|MYEF2_HUMAN Isoform 2 of Myelin expression	36.1	36.1	127950000	1387800	1293700	1210200	1167200	20.2926962823627	20.2565562474054	20.262040532923	-0.0361400349572882	FDR > 0.1	-0.030655749439731	FDR > 0.1	0.0054842855175572	FDR > 0.1
182	A0A0A0MQW1;Q8IVT5-3;Q8IVT5;A8MY87;A0A2R8Y4X0;A0A2R8Y5H9;Q8IVT5-4;Q8IVT5-2;E9PB13;Q6VAB6;J3QLI1;J3QQL4;Q6VAB6-2	Kinase suppressor of Ras 1	KSR1	tr|A0A0A0MQW1|A0A0A0MQW1_HUMAN Kinase suppressor of Ras 1 OS=Homo sapiens OX=9606 GN=KSR1 PE=1 SV=1;sp|Q8IVT5-3|KSR1_HUMAN Isoform 3 of Kinase suppressor of Ras 1 OS=Homo sapiens OX=9606 GN=KSR1;sp|Q8IVT5|KSR1_HUMAN Kinase suppressor of Ras 1 OS=Homo sapie	6	6	9176600	111500	105750	94134	90830	16.6550122258131	16.6437827106589	16.5776547534897	-0.0112295151541808	FDR > 0.1	-0.0773574723233494	FDR > 0.1	-0.0661279571691686	FDR > 0.1
183	A0A0A0MQX1;Q9HD67;E9PEW5;Q9HD67-3;D6RGD1;REV__P40222	Unconventional myosin-X	MYO10	tr|A0A0A0MQX1|A0A0A0MQX1_HUMAN Unconventional myosin-X OS=Homo sapiens OX=9606 GN=MYO10 PE=1 SV=1;sp|Q9HD67|MYO10_HUMAN Unconventional myosin-X OS=Homo sapiens OX=9606 GN=MYO10 PE=1 SV=3;tr|E9PEW5|E9PEW5_HUMAN Unconventional myosin-X OS=Homo sapiens OX=960	2019-09-04	2019-09-04	3749200	274940	269590	194440	199790	17.9570853301341	17.9938920304136	17.6241919874901	0.0368067002794739	FDR > 0.1	-0.332893342644041	FDR > 0.1	-0.369700042923515	FDR > 0.1
184	A0A0A0MQX8;Q9NR56;C9JP00;Q9NR56-7;Q9NR56-5;Q9NR56-2;Q9NR56-6;Q9NR56-3;H7C4T5;Q9NR56-4;Q86VM6;B1AKI6;Q9NUK0-2;Q9NUK0;Q9NUK0-3;Q9NUK0-4;C9J4T8;H7C4Y1;C9JCX1	Muscleblind-like protein 1	MBNL1	tr|A0A0A0MQX8|A0A0A0MQX8_HUMAN Muscleblind-like protein 1 OS=Homo sapiens OX=9606 GN=MBNL1 PE=1 SV=1;sp|Q9NR56|MBNL1_HUMAN Muscleblind-like protein 1 OS=Homo sapiens OX=9606 GN=MBNL1 PE=1 SV=2;tr|C9JP00|C9JP00_HUMAN Muscleblind-like protein 1 OS=Homo sapie	2019-08-30	2019-08-30	285310000	969300	903590	895900	894820	19.7749117669919	19.7387933518757	19.8282046564764	-0.0361184151161851	FDR > 0.1	0.0532928894845313	FDR > 0.1	0.0894113046007163	FDR > 0.1
185	H3BM50;H3BPU5;H3BR25;H3BPT1;H3BN58;H3BSZ4;A0A0A0MR05;Q9BVC4-4;Q9BVC4;Q9BVC4-3;Q9BVC4-5;H3BR38	Target of rapamycin complex subunit LST8	MLST8	tr|H3BM50|H3BM50_HUMAN Target of rapamycin complex subunit LST8 OS=Homo sapiens OX=9606 GN=MLST8 PE=1 SV=1;tr|H3BPU5|H3BPU5_HUMAN Target of rapamycin complex subunit LST8 OS=Homo sapiens OX=9606 GN=MLST8 PE=1 SV=1;tr|H3BR25|H3BR25_HUMAN Target of rapamycin	43.1	43.1	53563000	109970	106660	100570	114300	16.6350785234698	16.6561442804472	16.6730669620831	0.0210657569773645	FDR > 0.1	0.0379884386132829	FDR > 0.1	0.0169226816359185	FDR > 0.1
186	A0A0A0MR09;P43378	Protein-tyrosine-phosphatase;Tyrosine-protein phosphatase non-receptor type 9	PTPN9	tr|A0A0A0MR09|A0A0A0MR09_HUMAN Tyrosine-protein phosphatase non-receptor type 9 OS=Homo sapiens OX=9606 GN=PTPN9 PE=1 SV=1;sp|P43378|PTN9_HUMAN Tyrosine-protein phosphatase non-receptor type 9 OS=Homo sapiens OX=9606 GN=PTPN9 PE=1 SV=1	2019-07-17	2019-07-17	26149000	247600	232490	203540	279970	17.8059798302197	17.7802937108002	17.690179291297	-0.0256861194194222	FDR > 0.1	-0.115800538922613	FDR > 0.1	-0.0901144195031911	FDR > 0.1
187	A0A0A0MR27;J3QT39;Q49A88-4;Q49A88-2;Q49A88-3;Q49A88-6;Q49A88;C9JSI8	Coiled-coil domain-containing protein 14	CCDC14	tr|A0A0A0MR27|A0A0A0MR27_HUMAN Coiled-coil domain-containing protein 14 OS=Homo sapiens OX=9606 GN=CCDC14 PE=1 SV=1;tr|J3QT39|J3QT39_HUMAN Coiled-coil domain containing 14, isoform CRA_c OS=Homo sapiens OX=9606 GN=CCDC14 PE=1 SV=2;sp|Q49A88-4|CCD14_HUMAN I	2	2	420200	7325.6	7485.5	6508.7	4541.9	12.7270592535607	12.8233675430181	12.7233801773141	0.0963082894574434	FDR > 0.1	-0.00367907624657349	FDR > 0.1	-0.0999873657040169	FDR > 0.1
188	O60427;A0A0A0MR51;O60427-2;H7C2V0;F5H852;F5GWE3;F5H3U5;H0YB97;F5H3P6;F5H8G5;F5H1Q7;F5GYH4;C9JJB3;F5H5X5;F5H2H3;F5H0Y2;C9J425	Fatty acid desaturase 1	FADS1	sp|O60427|FADS1_HUMAN Acyl-CoA (8-3)-desaturase OS=Homo sapiens OX=9606 GN=FADS1 PE=1 SV=3;tr|A0A0A0MR51|A0A0A0MR51_HUMAN Acyl-CoA (8-3)-desaturase OS=Homo sapiens OX=9606 GN=FADS1 PE=1 SV=1;sp|O60427-2|FADS1_HUMAN Isoform 2 of Acyl-CoA (8-3)-desaturase OS	2019-03-29	2019-03-29	89764000	1083900	1016100	945880	456680	19.936128271159	19.9080955348669	19.9065241144941	-0.0280327362921113	FDR > 0.1	-0.0296041566648846	FDR > 0.1	-0.00157142037277325	FDR > 0.1
189	A0A0A0MRB5;Q8WXG6-6;Q8WXG6-8;Q8WXG6-5;Q8WXG6-4;Q8WXG6-3;Q8WXG6-2;Q8WXG6-7;Q8WXG6;C9J6B0;F8W8U2	MAP kinase-activating death domain protein	MADD	tr|A0A0A0MRB5|A0A0A0MRB5_HUMAN MAP kinase-activating death domain protein OS=Homo sapiens OX=9606 GN=MADD PE=1 SV=1;sp|Q8WXG6-6|MADD_HUMAN Isoform 6 of MAP kinase-activating death domain protein OS=Homo sapiens OX=9606 GN=MADD;sp|Q8WXG6-8|MADD_HUMAN Isofor	2019-01-05	2019-01-05	3084500	265530	246440	225630	190650	17.9068433838764	17.8643614880789	17.8388258509778	-0.0424818957975539	FDR > 0.1	-0.0680175328986579	FDR > 0.1	-0.025535637101104	FDR > 0.1
190	A0A0A0MSK4;A0A0A0MRC4;Q86YR5-4;Q86YR5;A0A087WVF5;Q86YR5-3	G-protein-signaling modulator 1	GPSM1	tr|A0A0A0MSK4|A0A0A0MSK4_HUMAN G-protein-signaling modulator 1 OS=Homo sapiens OX=9606 GN=GPSM1 PE=1 SV=1;tr|A0A0A0MRC4|A0A0A0MRC4_HUMAN G-protein-signaling modulator 1 OS=Homo sapiens OX=9606 GN=GPSM1 PE=1 SV=2;sp|Q86YR5-4|GPSM1_HUMAN Isoform 4 of G-prote	2019-08-06	2019-08-06	3332900	39503	43045	33377	45387	15.1580026416844	15.3470426199174	15.0817931412089	0.189039978233076	FDR > 0.1	-0.0762095004754233	FDR > 0.1	-0.265249478708499	FDR > 0.1
191	H0YBF7;A0A0A0MRE5;Q9ULH1;Q9ULH1-2;H0YBM4	Arf-GAP with SH3 domain, ANK repeat and PH domain-containing protein 1	ASAP1	tr|H0YBF7|H0YBF7_HUMAN Arf-GAP with SH3 domain, ANK repeat and PH domain-containing protein 1 (Fragment) OS=Homo sapiens OX=9606 GN=ASAP1 PE=1 SV=1;tr|A0A0A0MRE5|A0A0A0MRE5_HUMAN Arf-GAP with SH3 domain, ANK repeat and PH domain-containing protein 1 OS=Hom	2019-02-17	2019-02-17	19235000	719740	705750	639860	849540	19.345444354926	19.3822822709886	19.3426232293008	0.0368379160626588	FDR > 0.1	-0.00282112562518222	FDR > 0.1	-0.0396590416878411	FDR > 0.1
192	A0A0A0MRE6;O94967-2;O94967;O94967-3;O94967-4	WD repeat-containing protein 47	WDR47	tr|A0A0A0MRE6|A0A0A0MRE6_HUMAN WD repeat-containing protein 47 OS=Homo sapiens OX=9606 GN=WDR47 PE=1 SV=1;sp|O94967-2|WDR47_HUMAN Isoform 2 of WD repeat-containing protein 47 OS=Homo sapiens OX=9606 GN=WDR47;sp|O94967|WDR47_HUMAN WD repeat-containing prote	2019-01-10	2019-01-10	6611400	120530	119710	124740	156660	16.7673607946079	16.8226687204623	16.9837911122811	0.0553079258544571	FDR > 0.1	0.216430317673165	FDR > 0.1	0.161122391818708	FDR > 0.1
193	A0A0A0MRF6;Q99996-5;Q99996-3;Q99996;Q99996-1;Q99996-6;A0A0A0MRE9;A0A087WX84;Q99996-4;H7BYL6;H7BZV6;Q6PJH3	A-kinase anchor protein 9	AKAP9	tr|A0A0A0MRF6|A0A0A0MRF6_HUMAN A-kinase anchor protein 9 OS=Homo sapiens OX=9606 GN=AKAP9 PE=1 SV=1;sp|Q99996-5|AKAP9_HUMAN Isoform 5 of A-kinase anchor protein 9 OS=Homo sapiens OX=9606 GN=AKAP9;sp|Q99996-3|AKAP9_HUMAN Isoform 3 of A-kinase anchor protein	2019-07-08	2019-07-08	14798000	1201600	1178300	1106300	1186200	20.0848533285197	20.1217600441964	20.1325377034159	0.0369067156767002	FDR > 0.1	0.0476843748962779	FDR > 0.1	0.0107776592195776	FDR > 0.1
194	A0A0A0MRG9;Q96SN8-4;Q96SN8-3;Q96SN8-2;Q96SN8;F8WCI3;B1AMJ5;F8WF55;Q5JTU8;C9K0C9	CDK5 regulatory subunit-associated protein 2	CDK5RAP2	tr|A0A0A0MRG9|A0A0A0MRG9_HUMAN CDK5 regulatory subunit-associated protein 2 OS=Homo sapiens OX=9606 GN=CDK5RAP2 PE=1 SV=1;sp|Q96SN8-4|CK5P2_HUMAN Isoform 4 of CDK5 regulatory subunit-associated protein 2 OS=Homo sapiens OX=9606 GN=CDK5RAP2;sp|Q96SN8-3|CK5P	2019-01-05	2019-01-05	5067600	277310	284570	279430	235240	17.9694681576139	18.0719086250862	18.1473538670935	0.102440467472373	FDR > 0.1	0.177885709479678	FDR > 0.1	0.0754452420073051	FDR > 0.1
195	A0A0A0MRI1;Q8IXQ4;Q8IXQ4-2;Q8IXQ4-3;A0A087WW86;Q8IXQ4-4	GPALPP motifs-containing protein 1	GPALPP1	tr|A0A0A0MRI1|A0A0A0MRI1_HUMAN GPALPP motifs-containing protein 1 OS=Homo sapiens OX=9606 GN=GPALPP1 PE=1 SV=1;sp|Q8IXQ4|GPAM1_HUMAN GPALPP motifs-containing protein 1 OS=Homo sapiens OX=9606 GN=GPALPP1 PE=1 SV=1;sp|Q8IXQ4-2|GPAM1_HUMAN Isoform 2 of GPALPP	2019-06-16	2019-06-16	21635000	247290	243500	251220	210540	17.8041724163654	17.8470468196213	17.993818272163	0.0428744032558832	FDR > 0.1	0.1896458557976	FDR > 0.1	0.146771452541717	FDR > 0.1
196	A0A0A0MRI2;Q9UNH7;Q9UNH7-2;G3V5X9;H0YJF8;G3V4Z5;G3V2U1;G3V5U2;Q86XE0-2;Q86XE0	Sorting nexin-6;Sorting nexin-6, N-terminally processed	SNX6	tr|A0A0A0MRI2|A0A0A0MRI2_HUMAN Sorting nexin OS=Homo sapiens OX=9606 GN=SNX6 PE=1 SV=1;sp|Q9UNH7|SNX6_HUMAN Sorting nexin-6 OS=Homo sapiens OX=9606 GN=SNX6 PE=1 SV=1;sp|Q9UNH7-2|SNX6_HUMAN Isoform 2 of Sorting nexin-6 OS=Homo sapiens OX=9606 GN=SNX6;tr|G3V	2019-04-29	2019-04-29	207260000	1786900	1731300	1554300	1611700	20.6573555098806	20.6769088790439	20.6230600325601	0.0195533691633507	FDR > 0.1	-0.0342954773204625	FDR > 0.1	-0.0538488464838132	FDR > 0.1
197	Q5VT25-6;Q5VT25-4;A0A0A0MRJ0;Q5VT25-2;Q5VT25;Q5VT25-5;Q5VT25-3;H0Y5V1;A0A0A0MRJ1;H0Y7V8;H0Y6V3;H0Y6R0;Q09013-15;Q09013-8;Q09013-2;Q09013-1;Q09013-5;Q09013;Q09013-7;Q09013-11;Q09013-12;Q09013-10;Q09013-6;Q09013-16;M0R333	Serine/threonine-protein kinase MRCK alpha;Non-specific serine/threonine protein kinase	CDC42BPA	sp|Q5VT25-6|MRCKA_HUMAN Isoform 6 of Serine/threonine-protein kinase MRCK alpha OS=Homo sapiens OX=9606 GN=CDC42BPA;sp|Q5VT25-4|MRCKA_HUMAN Isoform 4 of Serine/threonine-protein kinase MRCK alpha OS=Homo sapiens OX=9606 GN=CDC42BPA;tr|A0A0A0MRJ0|A0A0A0MRJ0	2019-08-12	2019-08-12	14214000	537790	516140	502020	539370	18.9250114447635	18.930887488758	18.9926117891721	0.00587604399456509	FDR > 0.1	0.0676003444086852	FDR > 0.1	0.0617243004141201	FDR > 0.1
198	A0A0A0MRJ3;Q8NEY1-7;Q8NEY1-4;Q8NEY1-2;Q8NEY1-3;Q8NEY1;Q8NEY1-5;Q8NEY1-6;H0Y6F6;H7BZD9;A0A2R8YFX5	Neuron navigator 1	NAV1	tr|A0A0A0MRJ3|A0A0A0MRJ3_HUMAN Neuron navigator 1 OS=Homo sapiens OX=9606 GN=NAV1 PE=1 SV=1;sp|Q8NEY1-7|NAV1_HUMAN Isoform 7 of Neuron navigator 1 OS=Homo sapiens OX=9606 GN=NAV1;sp|Q8NEY1-4|NAV1_HUMAN Isoform 4 of Neuron navigator 1 OS=Homo sapiens OX=960	2019-09-13	2019-09-13	12086000	749420	719970	563440	681230	19.4037429954906	19.4110618403229	19.1591289360909	0.007318844832227	FDR > 0.1	-0.244614059399765	FDR > 0.1	-0.251932904231992	FDR > 0.1
199	A0A0A0MRJ6;H7BY58;P22061;P22061-2;A0A3F2YNX8;F6S8N6;F8WDT3;F8WAV5;F8WAX2;C9J0F2;H7C4X2	Protein-L-isoaspartate O-methyltransferase;Protein-L-isoaspartate(D-aspartate) O-methyltransferase	PCMT1	tr|A0A0A0MRJ6|A0A0A0MRJ6_HUMAN Protein-L-isoaspartate O-methyltransferase OS=Homo sapiens OX=9606 GN=PCMT1 PE=1 SV=1;tr|H7BY58|H7BY58_HUMAN Protein-L-isoaspartate O-methyltransferase OS=Homo sapiens OX=9606 GN=PCMT1 PE=1 SV=1;sp|P22061|PIMT_HUMAN Protein-L	51.6	51.6	537120000	1221300	1141500	1081700	1184800	20.1083142378666	20.0759840017636	20.1000954789717	-0.0323302361029327	FDR > 0.1	-0.00821875889486279	FDR > 0.1	0.0241114772080699	FDR > 0.1
200	F8W8M4;A0A0A0MRL6;A0A3B3IS55;O14639-2;O14639;O14639-6;O14639-3;O14639-5;A0A494C1P1;A0A494C1G0;H0Y7N6;F6XFR5	Actin-binding LIM protein 1	ABLIM1	tr|F8W8M4|F8W8M4_HUMAN Actin-binding LIM protein 1 OS=Homo sapiens OX=9606 GN=ABLIM1 PE=1 SV=1;tr|A0A0A0MRL6|A0A0A0MRL6_HUMAN Actin-binding LIM protein 1 OS=Homo sapiens OX=9606 GN=ABLIM1 PE=1 SV=1;tr|A0A3B3IS55|A0A3B3IS55_HUMAN Actin-binding LIM protein 1	2019-04-17	2019-04-17	23578000	681780	656570	632440	820620	19.2672747943415	19.2780738791009	19.3257955651197	0.0107990847593236	FDR > 0.1	0.0585207707781876	FDR > 0.1	0.0477216860188641	FDR > 0.1
201	Q5T457;A0A0A0MRN9;Q9GZV1-2;Q9GZV1	Ankyrin repeat domain-containing protein 2	ANKRD2	tr|Q5T457|Q5T457_HUMAN Ankyrin repeat domain-containing protein 2 OS=Homo sapiens OX=9606 GN=ANKRD2 PE=1 SV=1;tr|A0A0A0MRN9|A0A0A0MRN9_HUMAN Ankyrin repeat domain-containing protein 2 OS=Homo sapiens OX=9606 GN=ANKRD2 PE=1 SV=1;sp|Q9GZV1-2|ANKR2_HUMAN Isof	2019-07-15	2019-07-15	6454200	85929	91720	107400	59052	16.2791855264798	16.438433307345	16.7678609415743	0.159247780865226	FDR > 0.1	0.488675415094534	FDR > 0.1	0.329427634229308	FDR > 0.1
202	C9J7M8;A0A0A0MRR3;Q7Z7C8;Q7Z7C8-2;Q7Z7C8-4;C9J856;B4DZU5	Transcription initiation factor TFIID subunit 8	TAF8	tr|C9J7M8|C9J7M8_HUMAN Transcription initiation factor TFIID subunit 8 OS=Homo sapiens OX=9606 GN=TAF8 PE=1 SV=1;tr|A0A0A0MRR3|A0A0A0MRR3_HUMAN Transcription initiation factor TFIID subunit 8 OS=Homo sapiens OX=9606 GN=TAF8 PE=1 SV=1;sp|Q7Z7C8|TAF8_HUMAN T	2019-01-17	2019-01-17	11298000	19217	18764	15997	16557	14.1184235527847	14.1491643583728	14.020740227793	0.0307408055880973	FDR > 0.1	-0.0976833249916833	FDR > 0.1	-0.128424130579781	FDR > 0.1
203	P09234;A0A0A0MRR7;Q5TAL2	U1 small nuclear ribonucleoprotein C	SNRPC	sp|P09234|RU1C_HUMAN U1 small nuclear ribonucleoprotein C OS=Homo sapiens OX=9606 GN=SNRPC PE=1 SV=1;tr|A0A0A0MRR7|A0A0A0MRR7_HUMAN U1 small nuclear ribonucleoprotein C OS=Homo sapiens OX=9606 GN=SNRPC PE=1 SV=1	30.2	30.2	254660000	435970	398640	378110	364800	18.6221973792469	18.5582115264477	18.5836729535127	-0.0639858527992061	FDR > 0.1	-0.038524425734213	FDR > 0.1	0.0254614270649931	FDR > 0.1
204	B6VEX4;A0A0A0MRT6;Q8IZP0-10;Q8IZP0-8;Q8IZP0-7;Q8IZP0-2;Q8IZP0-4;Q8IZP0-3;Q8IZP0-5;Q8IZP0-6;Q8IZP0-9;Q8IZP0;Q8IZP0-12;Q8IZP0-11;H0Y6B5	Abl interactor 1	ABI1	tr|B6VEX4|B6VEX4_HUMAN Abl interactor 1 OS=Homo sapiens OX=9606 GN=ABI1 PE=1 SV=1;tr|A0A0A0MRT6|A0A0A0MRT6_HUMAN Abl interactor 1 OS=Homo sapiens OX=9606 GN=ABI1 PE=1 SV=1;sp|Q8IZP0-10|ABI1_HUMAN Isoform 10 of Abl interactor 1 OS=Homo sapiens OX=9606 GN=AB	2019-08-29	2019-08-29	214310000	1733600	1645300	1603600	1638000	20.6136676690991	20.6034038076516	20.6681093657397	-0.0102638614474202	FDR > 0.1	0.0544416966405912	FDR > 0.1	0.0647055580880114	FDR > 0.1
205	A0A0A0MRW6;Q9H6R4-2;Q9H6R4-4;Q9H6R4;Q9H6R4-3	Nucleolar protein 6	NOL6	tr|A0A0A0MRW6|A0A0A0MRW6_HUMAN Nucleolar protein 6 OS=Homo sapiens OX=9606 GN=NOL6 PE=1 SV=1;sp|Q9H6R4-2|NOL6_HUMAN Isoform 2 of Nucleolar protein 6 OS=Homo sapiens OX=9606 GN=NOL6;sp|Q9H6R4-4|NOL6_HUMAN Isoform 4 of Nucleolar protein 6 OS=Homo sapiens OX=	2019-05-22	2019-05-22	61526000	1068900	1023700	960870	844860	19.9160234998598	19.9188461310503	19.9292082043884	0.00282263119046888	FDR > 0.1	0.0131847045285838	FDR > 0.1	0.0103620733381149	FDR > 0.1
206	A0A0A0MRX2;Q96HY6-2;Q96HY6	DDRGK domain-containing protein 1	DDRGK1	tr|A0A0A0MRX2|A0A0A0MRX2_HUMAN DDRGK domain-containing protein 1 OS=Homo sapiens OX=9606 GN=DDRGK1 PE=1 SV=1;sp|Q96HY6-2|DDRGK_HUMAN Isoform 2 of DDRGK domain-containing protein 1 OS=Homo sapiens OX=9606 GN=DDRGK1;sp|Q96HY6|DDRGK_HUMAN DDRGK domain-contain	2019-01-21	2019-01-21	104030000	119120	120800	119140	110850	16.7503841747001	16.8357455019766	16.9175248124451	0.0853613272765159	FDR > 0.1	0.167140637744964	FDR > 0.1	0.0817793104684483	FDR > 0.1
207	A0A0A0MRY0;Q8WUA7-3;Q8WUA7-4;Q8WUA7;B0QYI1;Q8WUA7-2;F8WDP1	TBC1 domain family member 22A	TBC1D22A	tr|A0A0A0MRY0|A0A0A0MRY0_HUMAN TBC1 domain family member 22A OS=Homo sapiens OX=9606 GN=TBC1D22A PE=1 SV=1;sp|Q8WUA7-3|TB22A_HUMAN Isoform 3 of TBC1 domain family member 22A OS=Homo sapiens OX=9606 GN=TBC1D22A;sp|Q8WUA7-4|TB22A_HUMAN Isoform 4 of TBC1 doma	2019-07-09	2019-07-09	2452800	9466	8568.9	7392	8460.2	13.096867247969	13.0183788732652	12.9069755152302	-0.0784883747038698	FDR > 0.1	-0.189891732738809	FDR > 0.1	-0.11140335803494	FDR > 0.1
208	A0A0A0MRY2;B0QZE2;B7Z2J6;J3QKD2;Q15326-4;Q15326-2;Q15326-6;Q15326-3;Q15326;E7ENI9;Q15326-5;E9PE09;E7EV75	Zinc finger MYND domain-containing protein 11	ZMYND11	tr|A0A0A0MRY2|A0A0A0MRY2_HUMAN Zinc finger MYND domain-containing protein 11 OS=Homo sapiens OX=9606 GN=ZMYND11 PE=1 SV=1;tr|B0QZE2|B0QZE2_HUMAN Zinc finger MYND domain-containing protein 11 OS=Homo sapiens OX=9606 GN=ZMYND11 PE=1 SV=1;tr|B7Z2J6|B7Z2J6_HUM	11	11	13211000	350600	333430	317280	262550	18.3077945117649	18.3005089623881	18.3306235309304	-0.0072855493768138	FDR > 0.1	0.0228290191654459	FDR > 0.1	0.0301145685422597	FDR > 0.1
209	E7EMV7;A0A0A0MRZ4;Q15025-7;Q15025-8;Q15025-5;Q15025-6;Q15025-4;Q15025-3;Q15025-2;Q15025;H0YC17	TNFAIP3-interacting protein 1	TNIP1	tr|E7EMV7|E7EMV7_HUMAN TNFAIP3-interacting protein 1 OS=Homo sapiens OX=9606 GN=TNIP1 PE=1 SV=1;tr|A0A0A0MRZ4|A0A0A0MRZ4_HUMAN TNFAIP3-interacting protein 1 OS=Homo sapiens OX=9606 GN=TNIP1 PE=1 SV=1;sp|Q15025-7|TNIP1_HUMAN Isoform 7 of TNFAIP3-interacting	2019-05-05	2019-05-05	6374200	89015	91194	85721	102840	16.3300888872208	16.4301358595466	16.4425875336	0.100046972325764	FDR > 0.1	0.112498646379226	FDR > 0.1	0.0124516740534624	FDR > 0.1
210	A0A0A0MS07;A0A0A0MS08;P01857;A0A286YES1;P01860	Ig gamma-1 chain C region;Ig gamma-3 chain C region	IGHG1;IGHG3	tr|A0A0A0MS07|A0A0A0MS07_HUMAN Immunoglobulin heavy constant gamma 1 (Fragment) OS=Homo sapiens OX=9606 GN=IGHG1 PE=1 SV=1;tr|A0A0A0MS08|A0A0A0MS08_HUMAN Immunoglobulin heavy constant gamma 1 (Fragment) OS=Homo sapiens OX=9606 GN=IGHG1 PE=1 SV=1;sp|P01857|	2019-02-10	2019-02-10	13805000	107530	275450	89455	83884	16.6027077318837	18.0249155102167	16.5041009759271	1.42220777833294	FDR < 0.01	-0.0986067559566628	FDR > 0.1	-1.5208145342896	FDR < 0.01
211	A0A0A0MS41;A0A1P0AYU5;Q9BWM7;S4R3N9	Sideroflexin;Sideroflexin-3	SFXN3	tr|A0A0A0MS41|A0A0A0MS41_HUMAN Sidoreflexin OS=Homo sapiens OX=9606 GN=SFXN3 PE=1 SV=1;tr|A0A1P0AYU5|A0A1P0AYU5_HUMAN Sidoreflexin OS=Homo sapiens OX=9606 GN=SFXN3 PE=1 SV=1;sp|Q9BWM7|SFXN3_HUMAN Sideroflexin-3 OS=Homo sapiens OX=9606 GN=SFXN3 PE=1 SV=3;tr	37.1	37.1	222460000	1036200	1031900	937360	1365300	19.8711990992555	19.9303563101576	19.8934701801994	0.0591572109021143	FDR > 0.1	0.0222710809439732	FDR > 0.1	-0.0368861299581411	FDR > 0.1
212	A0A0A0MS45;J3KNI1;Q9H9E3;Q9H9E3-3;Q9H9E3-2;J3QLW1;E9PRT5;H3BSD2;J3KRB5;H3BMV9	Conserved oligomeric Golgi complex subunit 4	COG4	tr|A0A0A0MS45|A0A0A0MS45_HUMAN Conserved oligomeric Golgi complex subunit 4 OS=Homo sapiens OX=9606 GN=COG4 PE=1 SV=1;tr|J3KNI1|J3KNI1_HUMAN Conserved oligomeric Golgi complex subunit 4 OS=Homo sapiens OX=9606 GN=COG4 PE=1 SV=1;sp|Q9H9E3|COG4_HUMAN Conserv	2019-01-08	2019-01-08	14209000	332860	337750	318950	330500	18.2328840269721	18.3190808168646	18.3381972267683	0.0861967898925471	FDR > 0.1	0.105313199796239	FDR > 0.1	0.0191164099036918	FDR > 0.1
213	A0A0A0MS69;Q14123-2;Q14123;Q14123-3	Calcium/calmodulin-dependent 3,5-cyclic nucleotide phosphodiesterase 1C	PDE1C	tr|A0A0A0MS69|A0A0A0MS69_HUMAN Phosphodiesterase OS=Homo sapiens OX=9606 GN=PDE1C PE=1 SV=1;sp|Q14123-2|PDE1C_HUMAN Isoform PDE1C1 of Calcium/calmodulin-dependent 3,5-cyclic nucleotide phosphodiesterase 1C OS=Homo sapiens OX=9606 GN=PDE1C;sp|Q14123|PDE1C	2019-06-02	2019-06-02	882210	16637	17899	15723	12096	13.9104357295403	14.0810759401761	13.9958153681732	0.17064021063581	FDR > 0.1	0.0853796386329524	FDR > 0.1	-0.0852605720028574	FDR > 0.1
214	A0A0A0MS70;H0Y4G9;Q99836-5;Q99836;Q99836-6;A0A494C0J8;A0A0A0MSI9;Q99836-2;A0A3F2YP85;Q99836-3;A0A3B3ITY3;Q99836-4	Myeloid differentiation primary response protein MyD88	MYD88	tr|A0A0A0MS70|A0A0A0MS70_HUMAN Myeloid differentiation primary response protein MyD88 OS=Homo sapiens OX=9606 GN=MYD88 PE=1 SV=1;tr|H0Y4G9|H0Y4G9_HUMAN Myeloid differentiation primary response protein MyD88 OS=Homo sapiens OX=9606 GN=MYD88 PE=1 SV=2;sp|Q99	2019-09-13	2019-09-13	24396000	406530	373770	363220	387540	18.5213303359979	18.4652758256313	18.5257105922521	-0.0560545103665469	FDR > 0.1	0.00438025625422611	FDR > 0.1	0.060434766620773	FDR > 0.1
215	U3KQ91;A0A0A0MSC1;O60266;C9JYB5;H7C1A6;C9JLX3;O60266-2	Adenylate cyclase type 3	ADCY3	tr|U3KQ91|U3KQ91_HUMAN Adenylate cyclase type 3 (Fragment) OS=Homo sapiens OX=9606 GN=ADCY3 PE=1 SV=1;tr|A0A0A0MSC1|A0A0A0MSC1_HUMAN Adenylate cyclase OS=Homo sapiens OX=9606 GN=ADCY3 PE=1 SV=1;sp|O60266|ADCY3_HUMAN Adenylate cyclase type 3 OS=Homo sapiens	2019-09-01	2019-09-01	2942300	45409	50009	43830	42469	15.3590186867666	15.5633847090522	15.4748575322262	0.204366022285532	FDR > 0.1	0.115838845459557	FDR > 0.1	-0.0885271768259752	FDR > 0.1
216	C9JGB2;A0A0A0MSD2;A0A0C4DFM4;Q96LZ7-3;Q96LZ7-4;Q96LZ7;Q96LZ7-2;H7C2J3	Regulator of microtubule dynamics protein 2	RMDN2	tr|C9JGB2|C9JGB2_HUMAN Regulator of microtubule dynamics protein 2 (Fragment) OS=Homo sapiens OX=9606 GN=RMDN2 PE=1 SV=1;tr|A0A0A0MSD2|A0A0A0MSD2_HUMAN Regulator of microtubule dynamics protein 2 OS=Homo sapiens OX=9606 GN=RMDN2 PE=1 SV=1;tr|A0A0C4DFM4|A0A	2019-07-14	2019-07-14	71525000	158100	142760	159160	195450	17.1588058833638	17.0767168538132	17.3353447523953	-0.0820890295505379	FDR > 0.1	0.1765388690315	FDR > 0.1	0.258627898582038	FDR > 0.1
217	A0A0A0MSG2;J3KNW4;Q14192	Four and a half LIM domains protein 2	FHL2	tr|A0A0A0MSG2|A0A0A0MSG2_HUMAN Four and a half LIM domains protein 2 OS=Homo sapiens OX=9606 GN=FHL2 PE=1 SV=1;tr|J3KNW4|J3KNW4_HUMAN Four and a half LIM domains protein 2 OS=Homo sapiens OX=9606 GN=FHL2 PE=1 SV=1;sp|Q14192|FHL2_HUMAN Four and a half LIM d	2019-02-19	2019-02-19	146580000	380340	325530	395590	491880	18.4252581894953	18.2659155518623	18.6488729053572	-0.159342637632996	FDR > 0.1	0.223614715861931	FDR > 0.1	0.382957353494927	FDR > 0.1
218	B3KPJ4;A0A0A0MSI2;Q8IXK0-2;Q8IXK0-4;Q8IXK0;Q8IXK0-5;Q8IXK0-3	Polyhomeotic-like protein 2	PHC2	tr|B3KPJ4|B3KPJ4_HUMAN Polyhomeotic-like protein 2 OS=Homo sapiens OX=9606 GN=PHC2 PE=1 SV=1;tr|A0A0A0MSI2|A0A0A0MSI2_HUMAN Polyhomeotic-like protein 2 OS=Homo sapiens OX=9606 GN=PHC2 PE=1 SV=1;sp|Q8IXK0-2|PHC2_HUMAN Isoform 2 of Polyhomeotic-like protein	2019-09-12	2019-09-12	19854000	185620	192120	188360	182440	17.390320680585	17.5051327610016	17.5783595760011	0.114812080416595	FDR > 0.1	0.188038895416035	FDR > 0.1	0.0732268149994404	FDR > 0.1
219	A0A0A0MSI8;O00471;F8W9B8;G3V4Z7;G3V377	Exocyst complex component 5	EXOC5	tr|A0A0A0MSI8|A0A0A0MSI8_HUMAN Exocyst complex component 5 OS=Homo sapiens OX=9606 GN=EXOC5 PE=1 SV=1;sp|O00471|EXOC5_HUMAN Exocyst complex component 5 OS=Homo sapiens OX=9606 GN=EXOC5 PE=1 SV=1;tr|F8W9B8|F8W9B8_HUMAN Exocyst complex component 5 OS=Homo sa	2019-09-24	2019-09-24	57930000	1403500	1385700	1331400	1326600	20.3089256744053	20.3556680942218	20.3997391165071	0.0467424198164785	FDR > 0.1	0.0908134421017799	FDR > 0.1	0.0440710222853014	FDR > 0.1
220	A0A0A0MSJ9;Q15283-2;Q15283	Ras GTPase-activating protein 2	RASA2	tr|A0A0A0MSJ9|A0A0A0MSJ9_HUMAN Ras GTPase-activating protein 2 OS=Homo sapiens OX=9606 GN=RASA2 PE=1 SV=1;sp|Q15283-2|RASA2_HUMAN Isoform 2 of Ras GTPase-activating protein 2 OS=Homo sapiens OX=9606 GN=RASA2;sp|Q15283|RASA2_HUMAN Ras GTPase-activating prot	4	4	2230100	59479	57790	56372	87720	15.7484208128381	15.7720168223398	15.8379176065603	0.0235960095017127	FDR > 0.1	0.0894967937221622	FDR > 0.1	0.0659007842204495	FDR > 0.1
221	A0A0A0MSK2;P0DJ07	Protein PET100 homolog, mitochondrial	PET100	tr|A0A0A0MSK2|A0A0A0MSK2_HUMAN Protein PET100 homolog, mitochondrial OS=Homo sapiens OX=9606 GN=PET100 PE=1 SV=1;sp|P0DJ07|PT100_HUMAN Protein PET100 homolog, mitochondrial OS=Homo sapiens OX=9606 GN=PET100 PE=1 SV=1	2019-07-22	2019-07-22	98987000	305410	294580	268160	157730	18.1087158165521	18.1217845317258	18.0879610024009	0.0130687151736772	FDR > 0.1	-0.0207548141512532	FDR > 0.1	-0.0338235293249305	FDR > 0.1
222	A0A0A0MSK6;Q13017-2;Q13017;G3V444;G3V5I7;G3V360;Q13017-3;Q13017-4	Rho GTPase-activating protein 5	ARHGAP5	tr|A0A0A0MSK6|A0A0A0MSK6_HUMAN Rho GTPase-activating protein 5 OS=Homo sapiens OX=9606 GN=ARHGAP5 PE=1 SV=1;sp|Q13017-2|RHG05_HUMAN Isoform 2 of Rho GTPase-activating protein 5 OS=Homo sapiens OX=9606 GN=ARHGAP5;sp|Q13017|RHG05_HUMAN Rho GTPase-activating	2019-01-08	2019-01-08	10626000	622200	535000	508620	541260	19.1353469105398	18.9826639388274	19.0114551411746	-0.152682971712338	FDR > 0.1	-0.123891769365159	FDR > 0.1	0.028791202347179	FDR > 0.1
223	A0A0G2JKZ1;A2AB90;A0A0G2JH37;A0A0A0MSV9;O15533;O15533-3;O15533-2;Q6P1N7;C9JA35;A0A0A0MT98;O15533-4	Tapasin	TAPBP	tr|A0A0G2JKZ1|A0A0G2JKZ1_HUMAN Tapasin OS=Homo sapiens OX=9606 GN=TAPBP PE=1 SV=1;tr|A2AB90|A2AB90_HUMAN Tapasin OS=Homo sapiens OX=9606 GN=TAPBP PE=1 SV=1;tr|A0A0G2JH37|A0A0G2JH37_HUMAN Tapasin OS=Homo sapiens OX=9606 GN=TAPBP PE=1 SV=1;tr|A0A0A0MSV9|A0A0	2019-02-21	2019-02-21	70517000	236740	204190	180710	166420	17.7412720025856	17.59303726072	17.518543291483	-0.148234741865636	FDR > 0.1	-0.222728711102647	FDR > 0.1	-0.074493969237011	FDR > 0.1
224	P27448-3;P27448-2;A0A0A0MSZ1;P27448-8;J3KNR0;P27448-4;P27448-6;P27448;P27448-7;H0YIY6;B4DIB3;Q9P0L2;H0YKP9;A2SY06;A0A087X0I6;Q9P0L2-3;H0YKJ3;K7EKG8;K7EK17;H0YNV4;Q96L34-2;Q96L34;Q9P0L2-2	MAP/microtubule affinity-regulating kinase 3	MARK3	sp|P27448-3|MARK3_HUMAN Isoform 3 of MAP/microtubule affinity-regulating kinase 3 OS=Homo sapiens OX=9606 GN=MARK3;sp|P27448-2|MARK3_HUMAN Isoform 2 of MAP/microtubule affinity-regulating kinase 3 OS=Homo sapiens OX=9606 GN=MARK3;tr|A0A0A0MSZ1|A0A0A0MSZ1_H	2019-08-18	2019-08-18	12680000	619830	563770	527610	506060	19.1298410992522	19.0582317568595	19.0643388570665	-0.0716093423926409	FDR > 0.1	-0.0655022421856231	FDR > 0.1	0.00610710020701788	FDR > 0.1
225	Q5T6K7;E9PI99;A0A0A0MT00;Q5T6K5;Q13952-6;Q13952-7;Q13952-2;Q13952-5;Q13952-3;Q13952;E9PL11;E9PJA8;E9PQR2;Q13952-4	Nuclear transcription factor Y subunit gamma	NFYC	tr|Q5T6K7|Q5T6K7_HUMAN Nuclear transcription factor Y subunit gamma (Fragment) OS=Homo sapiens OX=9606 GN=NFYC PE=1 SV=1;tr|E9PI99|E9PI99_HUMAN Nuclear transcription factor Y subunit gamma (Fragment) OS=Homo sapiens OX=9606 GN=NFYC PE=1 SV=1;tr|A0A0A0MT00|	2019-08-31	2019-08-31	33549000	212650	217690	191810	177420	17.5864493706312	17.685400183449	17.6045448853658	0.0989508128178542	FDR > 0.1	0.0180955147346147	FDR > 0.1	-0.0808552980832395	FDR > 0.1
226	A0A0A0MT32;P38571-2;P38571;Q5T073	Lysosomal acid lipase/cholesteryl ester hydrolase	LIPA	tr|A0A0A0MT32|A0A0A0MT32_HUMAN Lysosomal acid lipase/cholesteryl ester hydrolase OS=Homo sapiens OX=9606 GN=LIPA PE=1 SV=1;sp|P38571-2|LICH_HUMAN Isoform 2 of Lysosomal acid lipase/cholesteryl ester hydrolase OS=Homo sapiens OX=9606 GN=LIPA;sp|P38571|LICH_	2019-08-20	2019-08-20	89839000	327460	276750	306900	508880	18.2092872045281	18.0317083643205	18.2826355940554	-0.177578840207584	FDR > 0.1	0.073348389527311	FDR > 0.1	0.250927229734895	FDR > 0.1
227	A0A0A0MT33;Q9UPN6;Q9UPN6-2	Protein SCAF8	SCAF8	tr|A0A0A0MT33|A0A0A0MT33_HUMAN SR-related and CTD-associated factor 8 OS=Homo sapiens OX=9606 GN=SCAF8 PE=1 SV=1;sp|Q9UPN6|SCAF8_HUMAN SR-related and CTD-associated factor 8 OS=Homo sapiens OX=9606 GN=SCAF8 PE=1 SV=1;sp|Q9UPN6-2|SCAF8_HUMAN Isoform 2 of SR	2019-06-14	2019-06-14	39657000	833700	799480	725100	620650	19.5574968509271	19.5621869906356	19.5230469220756	0.0046901397085044	FDR > 0.1	-0.0344499288514832	FDR > 0.1	-0.0391400685599876	FDR > 0.1
228	P51532;P51532-4;P51532-3;P51532-2;P51532-5;A0A0A0MT49;Q9HBD4;A0A2R8Y4P4;A0A2R8Y7S2;A0A2R8YGG3;A0A2R8YG32;A0A2R8Y440;A0A2R8YF80;A0A2R8Y7F3;A0A2R8Y526;A0A2R8Y7Y7;A0A2R8Y6N0;A0A2R8YF58;A0A2R8Y4C5;A0A2R8Y6V2;A0A2R8YDA1;A0A2R8YGP5;A0A2R8Y523;A0A2R8YFV8;A0A2R8YCY3;A0A2R8Y4R6	Transcription activator BRG1	SMARCA4	sp|P51532|SMCA4_HUMAN Transcription activator BRG1 OS=Homo sapiens OX=9606 GN=SMARCA4 PE=1 SV=2;sp|P51532-4|SMCA4_HUMAN Isoform 4 of Transcription activator BRG1 OS=Homo sapiens OX=9606 GN=SMARCA4;sp|P51532-3|SMCA4_HUMAN Isoform 3 of Transcription activato	2019-05-05	2019-05-05	518790	16333	14528	16959	13445	13.8838302262304	13.7800330601678	14.1049899561907	-0.103797166062675	FDR > 0.1	0.221159729960307	FDR > 0.1	0.324956896022982	FDR > 0.1
229	A0A0A0MT60;Q5T1M5;Q5T1M5-2;X6RKW4;Q5T1M5-3	Peptidyl-prolyl cis-trans isomerase;FK506-binding protein 15	FKBP15	tr|A0A0A0MT60|A0A0A0MT60_HUMAN Peptidylprolyl isomerase (Fragment) OS=Homo sapiens OX=9606 GN=FKBP15 PE=1 SV=1;sp|Q5T1M5|FKB15_HUMAN FK506-binding protein 15 OS=Homo sapiens OX=9606 GN=FKBP15 PE=1 SV=2;sp|Q5T1M5-2|FKB15_HUMAN Isoform 2 of FK506-binding pro	2019-01-15	2019-01-15	28128000	584840	583930	559600	556740	19.0460105031345	19.108920480279	19.1492629107536	0.0629099771444359	FDR > 0.1	0.103252407619113	FDR > 0.1	0.0403424304746771	FDR > 0.1
230	C9JUH3;A0A0A0MT72;Q9BSQ5-3;Q9BSQ5-4;Q9BSQ5;Q9BSQ5-2;A0A3B3IRS0;E9PEC4	Cerebral cavernous malformations 2 protein	CCM2	tr|C9JUH3|C9JUH3_HUMAN Cerebral cavernous malformations 2 protein OS=Homo sapiens OX=9606 GN=CCM2 PE=1 SV=1;tr|A0A0A0MT72|A0A0A0MT72_HUMAN Cerebral cavernous malformations 2 protein OS=Homo sapiens OX=9606 GN=CCM2 PE=1 SV=1;sp|Q9BSQ5-3|CCM2_HUMAN Isoform 3	2019-05-11	2019-05-11	11892000	18561	19739	19979	22238	14.0683148605655	14.2222458555142	14.3414232277279	0.153930994948727	FDR > 0.1	0.27310836716244	FDR > 0.1	0.119177372213713	FDR > 0.1
231	A0A0A0MT83;P26440;H0YLC3;A0A0S2Z4K7;P26440-2;H0YN10;H0YKV0;A0A087WVD3;H7C4G6	Isovaleryl-CoA dehydrogenase, mitochondrial	IVD	tr|A0A0A0MT83|A0A0A0MT83_HUMAN Isovaleryl-CoA dehydrogenase isoform 1 OS=Homo sapiens OX=9606 GN=IVD PE=1 SV=2;sp|P26440|IVD_HUMAN Isovaleryl-CoA dehydrogenase, mitochondrial OS=Homo sapiens OX=9606 GN=IVD PE=1 SV=2;tr|H0YLC3|H0YLC3_HUMAN Isovaleryl-CoA de	2019-07-08	2019-07-08	12699000	106100	103680	97319	87942	16.5833931719202	16.6152626706488	16.6256603493237	0.0318694987286712	FDR > 0.1	0.0422671774035948	FDR > 0.1	0.0103976786749236	FDR > 0.1
232	A0A0A0MTB8;Q8NI36	WD repeat-containing protein 36	WDR36	tr|A0A0A0MTB8|A0A0A0MTB8_HUMAN WD repeat-containing protein 36 OS=Homo sapiens OX=9606 GN=WDR36 PE=1 SV=1;sp|Q8NI36|WDR36_HUMAN WD repeat-containing protein 36 OS=Homo sapiens OX=9606 GN=WDR36 PE=1 SV=1	2019-01-25	2019-01-25	60869000	1759400	1719900	1566600	1525000	20.6349801277092	20.6673778270713	20.6344319066229	0.032397699362118	FDR > 0.1	-0.00054822108632635	FDR > 0.1	-0.0329459204484444	FDR > 0.1
233	Q9NUL3;Q9NUL3-8;A0A0A0MTD1;E7EPX0;E9PH62;E7EVJ4;Q9NUL3-3;Q9NUL3-2;F8VPI7;Q9NUL3-6;Q9NUL3-7;A0A0A0MTC6;E5RJN7;A0A0A0MTC4;E7EVI1;Q9NUL3-4;G5EA18;E5RJ67;E5RFK1;H0YBY0;E5RGT3;Q9NUL3-5;E5RGQ5	Double-stranded RNA-binding protein Staufen homolog 2	STAU2	sp|Q9NUL3|STAU2_HUMAN Double-stranded RNA-binding protein Staufen homolog 2 OS=Homo sapiens OX=9606 GN=STAU2 PE=1 SV=2;sp|Q9NUL3-8|STAU2_HUMAN Isoform 8 of Double-stranded RNA-binding protein Staufen homolog 2 OS=Homo sapiens OX=9606 GN=STAU2;tr|A0A0A0MTD1	36.1	36.1	47186000	869070	821560	749900	655400	19.6174409005157	19.6014909889424	19.5715651716956	-0.01594991157328	FDR > 0.1	-0.0458757288201035	FDR > 0.1	-0.0299258172468235	FDR > 0.1
234	A0A0A0MTH3;Q13418;Q13418-3;Q13418-2;A0A087WWY6;E9PQ52;A0A087WW45	Integrin-linked protein kinase	ILK	tr|A0A0A0MTH3|A0A0A0MTH3_HUMAN Integrin-linked protein kinase OS=Homo sapiens OX=9606 GN=ILK PE=1 SV=1;sp|Q13418|ILK_HUMAN Integrin-linked protein kinase OS=Homo sapiens OX=9606 GN=ILK PE=1 SV=2;sp|Q13418-3|ILK_HUMAN Isoform 3 of Integrin-linked protein ki	34.8	34.8	282230000	1688800	1607500	1527700	1738100	20.5758950943525	20.5698718797542	20.5981563070581	-0.00602321459831145	FDR > 0.1	0.0222612127055406	FDR > 0.1	0.0282844273038521	FDR > 0.1
235	A0A0A0MTH9;O14981;O14981-2	TATA-binding protein-associated factor 172	BTAF1	tr|A0A0A0MTH9|A0A0A0MTH9_HUMAN TATA-binding protein-associated factor 172 OS=Homo sapiens OX=9606 GN=BTAF1 PE=1 SV=1;sp|O14981|BTAF1_HUMAN TATA-binding protein-associated factor 172 OS=Homo sapiens OX=9606 GN=BTAF1 PE=1 SV=2	2019-06-11	2019-06-11	15203000	640110	613720	560460	602230	19.1762883626834	19.1807056463189	19.1514783598885	0.00441728363554361	FDR > 0.1	-0.0248100027948936	FDR > 0.1	-0.0292272864304373	FDR > 0.1
236	A0A0A0MTI1;Q15392-2;Q15392	Delta(24)-sterol reductase	DHCR24	tr|A0A0A0MTI1|A0A0A0MTI1_HUMAN Delta(24)-sterol reductase OS=Homo sapiens OX=9606 GN=DHCR24 PE=1 SV=1;sp|Q15392-2|DHC24_HUMAN Isoform 2 of Delta(24)-sterol reductase OS=Homo sapiens OX=9606 GN=DHCR24;sp|Q15392|DHC24_HUMAN Delta(24)-sterol reductase OS=Homo	2019-02-06	2019-02-06	36736000	167960	167260	141570	135180	17.246086208953	17.3052175153949	17.1663825255595	0.0591313064418522	FDR > 0.1	-0.0797036833935216	FDR > 0.1	-0.138834989835374	FDR > 0.1
237	A0A0A0MTJ5;Q01973;Q01973-3;Q01973-2;Q01974	Tyrosine-protein kinase transmembrane receptor;Tyrosine-protein kinase transmembrane receptor ROR1	ROR1	tr|A0A0A0MTJ5|A0A0A0MTJ5_HUMAN Inactive tyrosine-protein kinase transmembrane receptor ROR1 OS=Homo sapiens OX=9606 GN=ROR1 PE=1 SV=1;sp|Q01973|ROR1_HUMAN Inactive tyrosine-protein kinase transmembrane receptor ROR1 OS=Homo sapiens OX=9606 GN=ROR1 PE=1 SV=	2019-05-09	2019-05-09	9209500	147110	137290	171260	127070	17.0548638347283	17.0203515928583	17.4410551788304	-0.0345122418700079	FDR > 0.1	0.386191344102134	FDR > 0.1	0.420703585972142	FDR > 0.1
238	A0A0R4J2G3;A0A0A0MTJ9;Q6PIU2;Q6PIU2-2;Q6PIU2-3;H7C046;F8WE33	Neutral cholesterol ester hydrolase 1	NCEH1	tr|A0A0R4J2G3|A0A0R4J2G3_HUMAN Arylacetamide deacetylase-like 1 OS=Homo sapiens OX=9606 GN=NCEH1 PE=1 SV=1;tr|A0A0A0MTJ9|A0A0A0MTJ9_HUMAN Neutral cholesterol ester hydrolase 1 OS=Homo sapiens OX=9606 GN=NCEH1 PE=1 SV=1;sp|Q6PIU2|NCEH1_HUMAN Neutral cholest	2019-06-21	2019-06-21	149120000	782730	808260	806570	1188300	19.4664832563429	19.5779444991685	19.6766666946145	0.111461242825563	FDR > 0.1	0.210183438271603	FDR > 0.1	0.0987221954460402	FDR > 0.1
239	A0A0A0MTN0;Q13617;Q13617-2;Q5T2B5	Cullin-2	CUL2	tr|A0A0A0MTN0|A0A0A0MTN0_HUMAN Cullin-2 OS=Homo sapiens OX=9606 GN=CUL2 PE=1 SV=1;sp|Q13617|CUL2_HUMAN Cullin-2 OS=Homo sapiens OX=9606 GN=CUL2 PE=1 SV=2;sp|Q13617-2|CUL2_HUMAN Isoform 2 of Cullin-2 OS=Homo sapiens OX=9606 GN=CUL2;tr|Q5T2B5|Q5T2B5_HUMAN Cu	2019-03-20	2019-03-20	36257000	719360	682110	626840	642690	19.344682456339	19.3331294605481	19.3129641924526	-0.0115529957908542	FDR > 0.1	-0.0317182638863471	FDR > 0.1	-0.0201652680954929	FDR > 0.1
240	A0A0A0MTR2;Q8N543;H3BUA6;H3BR79;Q8N543-2;H3BR02;H3BP48	Prolyl 3-hydroxylase OGFOD1	OGFOD1	tr|A0A0A0MTR2|A0A0A0MTR2_HUMAN Prolyl 3-hydroxylase OGFOD1 OS=Homo sapiens OX=9606 GN=OGFOD1 PE=1 SV=1;sp|Q8N543|OGFD1_HUMAN Prolyl 3-hydroxylase OGFOD1 OS=Homo sapiens OX=9606 GN=OGFOD1 PE=1 SV=1;tr|H3BUA6|H3BUA6_HUMAN Prolyl 3-hydroxylase OGFOD1 (Fragmen	2019-08-17	2019-08-17	22822000	368790	324590	271390	276880	18.3807680522753	18.2617436011963	18.1052345105103	-0.11902445107895	FDR > 0.1	-0.275533541764968	FDR > 0.1	-0.156509090686018	FDR > 0.1
241	A0A0A0MTR7;Q63HN8;A0A0A0MTC1;Q63HN8-4;Q63HN8-6;Q63HN8-5;I3L3H9	E3 ubiquitin-protein ligase RNF213	RNF213	tr|A0A0A0MTR7|A0A0A0MTR7_HUMAN E3 ubiquitin-protein ligase RNF213 OS=Homo sapiens OX=9606 GN=RNF213 PE=1 SV=1;sp|Q63HN8|RN213_HUMAN E3 ubiquitin-protein ligase RNF213 OS=Homo sapiens OX=9606 GN=RNF213 PE=1 SV=3;tr|A0A0A0MTC1|A0A0A0MTC1_HUMAN E3 ubiquitin-p	2019-09-18	2019-09-18	52386000	6000000	5868800	5414700	4905400	22.404859111276	22.4381186862466	22.4236764510547	0.0332595749706215	FDR > 0.1	0.0188173397786997	FDR > 0.1	-0.0144422351919218	FDR > 0.1
242	A0A0A0MTS2;P06744;A0A2U3TZU2;P06744-2;K7EQ48;A0A2R8Y6C7;A0A0J9YYH3;A0A0J9YXP8;A0A0J9YX90;K7ERC6;K7EPY4;K7EP41;K7ENA0;K7ELR7;A0A2R8YF08;K7ERK8;A0A0J9YXM3;K7EIL4;A0A0J9YXH9;A0A0J9YYI8;Q8N196	Glucose-6-phosphate isomerase	GPI	tr|A0A0A0MTS2|A0A0A0MTS2_HUMAN Glucose-6-phosphate isomerase (Fragment) OS=Homo sapiens OX=9606 GN=GPI PE=1 SV=1;sp|P06744|G6PI_HUMAN Glucose-6-phosphate isomerase OS=Homo sapiens OX=9606 GN=GPI PE=1 SV=4;tr|A0A2U3TZU2|A0A2U3TZU2_HUMAN Glucose-6-phosphate	55	55	1.2183e+10	10609000	8748200	7385200	18396000	23.2271133802592	23.0140393456357	22.8714320345551	-0.213074034623489	FDR > 0.1	-0.355681345704092	FDR > 0.1	-0.142607311080603	FDR > 0.1
243	A0A0A0MTS7;Q8WZ42-5;Q8WZ42-11;Q8WZ42-4;Q8WZ42-7;Q8WZ42-2;Q8WZ42;Q8WZ42-8;Q8WZ42-13;Q8WZ42-12;A0A0A0MRA3;Q8WZ42-3;Q8WZ42-10;Q8WZ42-9;H7C1P9	Titin	TTN	tr|A0A0A0MTS7|A0A0A0MTS7_HUMAN Titin OS=Homo sapiens OX=9606 GN=TTN PE=1 SV=1;sp|Q8WZ42-5|TITIN_HUMAN Isoform 5 of Titin OS=Homo sapiens OX=9606 GN=TTN;sp|Q8WZ42-11|TITIN_HUMAN Isoform 11 of Titin OS=Homo sapiens OX=9606 GN=TTN;sp|Q8WZ42-4|TITIN_HUMAN Isof	0.3	0.3	262340	185440	193480	247590	220700	17.3889209871245	17.5153094902101	17.97281999446	0.126388503085565	FDR > 0.1	0.58389900733555	FDR > 0.1	0.457510504249985	FDR > 0.1
244	A0A0A0MTU3;U3KPY4;Q4ZIN3-2;Q4ZIN3;U3KPU1	Membralin	TMEM259	tr|A0A0A0MTU3|A0A0A0MTU3_HUMAN Membralin OS=Homo sapiens OX=9606 GN=TMEM259 PE=1 SV=2;tr|U3KPY4|U3KPY4_HUMAN Membralin OS=Homo sapiens OX=9606 GN=TMEM259 PE=1 SV=3;sp|Q4ZIN3-2|MBRL_HUMAN Isoform 2 of Membralin OS=Homo sapiens OX=9606 GN=TMEM259;sp|Q4ZIN3|M	2019-04-07	2019-04-07	9442800	142440	130860	110670	108240	17.0083228564811	16.9511492231261	16.8111311431175	-0.057173633354985	FDR > 0.1	-0.197191713363591	FDR > 0.1	-0.140018080008605	FDR > 0.1
245	A0A0A6YYA0;Q86XR7-2;Q9Y3B3-2;Q9Y3B3;G3V2Y2	Transmembrane emp24 domain-containing protein 7	TMED7-TICAM2;TMED7	tr|A0A0A6YYA0|A0A0A6YYA0_HUMAN Protein TMED7-TICAM2 OS=Homo sapiens OX=9606 GN=TMED7-TICAM2 PE=3 SV=1;sp|Q86XR7-2|TCAM2_HUMAN Isoform 2 of TIR domain-containing adapter molecule 2 OS=Homo sapiens OX=9606 GN=TICAM2;sp|Q9Y3B3-2|TMED7_HUMAN Isoform 2 of Trans	38.8	38.8	518280000	376510	361220	356390	345290	18.4106566986492	18.4160028213672	18.4983238048841	0.00534612271803425	FDR > 0.1	0.0876671062348713	FDR > 0.1	0.082320983516837	FDR > 0.1
246	C9JPH1;K7ENL4;J3QL63;J3QL47;A0A0A6YYB9;J3KS67;C9JYS5;Q96ET8-2;Q96ET8-3;Q9NYZ1;Q96ET8;K7EK95	Golgi apparatus membrane protein TVP23 homolog;Golgi apparatus membrane protein TVP23 homolog C;Golgi apparatus membrane protein TVP23 homolog B	TVP23C;TVP23B;TVP23C-CDRT4	tr|C9JPH1|C9JPH1_HUMAN Golgi apparatus membrane protein TVP23 homolog (Fragment) OS=Homo sapiens OX=9606 GN=TVP23C PE=3 SV=2;tr|K7ENL4|K7ENL4_HUMAN Golgi apparatus membrane protein TVP23 homolog (Fragment) OS=Homo sapiens OX=9606 GN=TVP23B PE=3 SV=1;tr|J3Q	2019-05-14	2019-05-14	34031000	45536	37636	44594	44786	15.3630479877571	15.1533102572511	15.4997884659184	-0.209737730506056	FDR > 0.1	0.13674047816121	FDR > 0.1	0.346478208667266	FDR > 0.1
247	A0A0A6YYC0;E9PJN1;O75676-2;O75676	Ribosomal protein S6 kinase;Ribosomal protein S6 kinase alpha-4	RPS6KA4	tr|A0A0A6YYC0|A0A0A6YYC0_HUMAN Ribosomal protein S6 kinase alpha-4 (Fragment) OS=Homo sapiens OX=9606 GN=RPS6KA4 PE=1 SV=5;tr|E9PJN1|E9PJN1_HUMAN Ribosomal protein S6 kinase OS=Homo sapiens OX=9606 GN=RPS6KA4 PE=1 SV=1;sp|O75676-2|KS6A4_HUMAN Isoform 2 of	2019-02-08	2019-02-08	4536500	66053	61566	53696	51570	15.8996645081695	15.8633307907921	15.767753474254	-0.0363337173773832	FDR > 0.1	-0.131911033915484	FDR > 0.1	-0.0955773165381011	FDR > 0.1
248	A0A0A6YYH1;Q7Z6K5-2;Q7Z6K5;H0YMP5;H0YL03;H0YMK0;H0YL85;H0YLI7;P59780;H0YLX6;H0YN38;P59780-2	Arpin	C15orf38-AP3S2;ARPIN	tr|A0A0A6YYH1|A0A0A6YYH1_HUMAN Protein C15orf38-AP3S2 OS=Homo sapiens OX=9606 GN=C15orf38-AP3S2 PE=4 SV=1;sp|Q7Z6K5-2|ARPIN_HUMAN Isoform C15orf38-AP3S2 of Arpin OS=Homo sapiens OX=9606 GN=ARPIN;sp|Q7Z6K5|ARPIN_HUMAN Arpin OS=Homo sapiens OX=9606 GN=ARPIN	2019-09-29	2019-09-29	110930000	637610	631550	657670	609690	19.1706427717795	19.2220220044405	19.3822308106499	0.0513792326609526	FDR > 0.1	0.211588038870342	FDR > 0.1	0.16020880620939	FDR > 0.1
249	A0A0A6YYI3;A0A0B4J1V8;Q9NQ55-2;Q9NQ55;Q9NQ55-3;A8MV53;C9J3W3;C9JHF7;H7C446	Suppressor of SWI4 1 homolog	PPAN-P2RY11;PPAN	tr|A0A0A6YYI3|A0A0A6YYI3_HUMAN Protein PPAN-P2RY11 OS=Homo sapiens OX=9606 GN=PPAN-P2RY11 PE=4 SV=1;tr|A0A0B4J1V8|A0A0B4J1V8_HUMAN HCG2039996 OS=Homo sapiens OX=9606 GN=PPAN-P2RY11 PE=3 SV=1;sp|Q9NQ55-2|SSF1_HUMAN Isoform 2 of Suppressor of SWI4 1 homolog	2019-05-17	2019-05-17	74250000	486490	475140	437760	326420	18.7803786657948	18.8114777134867	18.7950070835874	0.0310990476919386	FDR > 0.1	0.014628417792661	FDR > 0.1	-0.0164706298992776	FDR > 0.1
250	A0A0A6YYJ5;A0A286YES6;O94854-2;O94854		MACF1	tr|A0A0A6YYJ5|A0A0A6YYJ5_HUMAN Microtubule-actin cross-linking factor 1, isoforms 1/2/3/5 (Fragment) OS=Homo sapiens OX=9606 GN=MACF1 PE=1 SV=2	2019-04-07	2019-04-07	15737000	491790	497280	446310	471470	18.7960109153085	18.8771834561719	18.8229130801573	0.0811725408634132	FDR > 0.1	0.0269021648488099	FDR > 0.1	-0.0542703760146033	FDR > 0.1
251	A0A0A6YYL2;P0DMN0;P0DMM9;P0DMM9-3;H3BPL6;P0DMM9-2;P50225-2;H3BRT0	Sulfotransferase;Sulfotransferase 1A4;Sulfotransferase 1A3	SULT1A4;SULT1A3	tr|A0A0A6YYL2|A0A0A6YYL2_HUMAN Sulfotransferase OS=Homo sapiens OX=9606 GN=SULT1A4 PE=1 SV=1;sp|P0DMN0|ST1A4_HUMAN Sulfotransferase 1A4 OS=Homo sapiens OX=9606 GN=SULT1A4 PE=1 SV=1;sp|P0DMM9|ST1A3_HUMAN Sulfotransferase 1A3 OS=Homo sapiens OX=9606 GN=SULT1	2019-09-24	2019-09-24	64305000	362020	318960	295260	229260	18.3540379176825	18.2365005577615	18.2268528705528	-0.117537359920998	FDR > 0.1	-0.127185047129707	FDR > 0.1	-0.00964768720870879	FDR > 0.1
252	A0A0A6YYL4;P57737-3;P57737-2;P57737-4;P57737;I3L0X9;I3L3T0;E7EP81;I3L167;Q9Y3D7;I3L1U7;I3L212;I3L0X8;I3L442	Coronin;Coronin-7	CORO7-PAM16;CORO7	tr|A0A0A6YYL4|A0A0A6YYL4_HUMAN Coronin OS=Homo sapiens OX=9606 GN=CORO7-PAM16 PE=1 SV=1;sp|P57737-3|CORO7_HUMAN Isoform 3 of Coronin-7 OS=Homo sapiens OX=9606 GN=CORO7;sp|P57737-2|CORO7_HUMAN Isoform 2 of Coronin-7 OS=Homo sapiens OX=9606 GN=CORO7;sp|P5773	2019-06-16	2019-06-16	36239000	517020	489570	461470	505170	18.8681886053812	18.8546402022043	18.8711038100808	-0.013548403176916	FDR > 0.1	0.0029152046995371	FDR > 0.1	0.0164636078764531	FDR > 0.1
253	A0A0B4J1R7;Q96B45	UPF0693 protein C10orf32	C10orf32-ASMT;C10orf32	tr|A0A0B4J1R7|A0A0B4J1R7_HUMAN BORCS7-ASMT readthrough (NMD candidate) OS=Homo sapiens OX=9606 GN=BORCS7-ASMT PE=4 SV=1;sp|Q96B45|BORC7_HUMAN BLOC-1-related complex subunit 7 OS=Homo sapiens OX=9606 GN=BORCS7 PE=3 SV=2	58.5	58.5	55423000	53662	50831	43805	50572	15.5999412460888	15.5869055656807	15.4740344050053	-0.0130356804081178	FDR > 0.1	-0.125906841083481	FDR > 0.1	-0.112871160675363	FDR > 0.1
254	A0A0B4J1S8;Q9UBF8-2;Q9UBF8;F8W860;Q9UBF8-3;E9PL47;A0A0A0MSL0	Phosphatidylinositol 4-kinase beta	PI4KB	tr|A0A0B4J1S8|A0A0B4J1S8_HUMAN Phosphatidylinositol 4-kinase beta OS=Homo sapiens OX=9606 GN=PI4KB PE=1 SV=1;sp|Q9UBF8-2|PI4KB_HUMAN Isoform 2 of Phosphatidylinositol 4-kinase beta OS=Homo sapiens OX=9606 GN=PI4KB;sp|Q9UBF8|PI4KB_HUMAN Phosphatidylinositol	2019-07-04	2019-07-04	4097700	70200	63905	57104	57918	15.98751145131	15.9171257661181	15.8565306598632	-0.0703856851918037	FDR > 0.1	-0.130980791446765	FDR > 0.1	-0.0605951062549615	FDR > 0.1
255	A0A0B4J1V9;Q9NRZ9-3;Q9NRZ9-2;Q9NRZ9;Q9NRZ9-6;Q9NRZ9-5;Q9NRZ9-4;A0A087WSW7;F6XU50;Q9NW36;Q9NRZ9-8;Q9NRZ9-7;B1ALG6;Q9NRZ9-9;Q76H82	Lymphoid-specific helicase	HELLS	tr|A0A0B4J1V9|A0A0B4J1V9_HUMAN Helicase, lymphoid-specific, isoform CRA_b OS=Homo sapiens OX=9606 GN=HELLS PE=1 SV=1;sp|Q9NRZ9-3|HELLS_HUMAN Isoform 3 of Lymphoid-specific helicase OS=Homo sapiens OX=9606 GN=HELLS;sp|Q9NRZ9-2|HELLS_HUMAN Isoform 2 of Lymph	2019-06-13	2019-06-13	17222000	986310	887710	807330	578780	19.8000096766435	19.7132134965314	19.6780254508102	-0.0867961801120778	FDR > 0.1	-0.121984225833312	FDR > 0.1	-0.0351880457212346	FDR > 0.1
256	A0A0B4J1W0;O75448-2;O75448;F5H5K2;F5GY88;B4DDR8;E9PFL1;J3KTL3;J3KSU0;F5H2D6;B9TX62	Mediator of RNA polymerase II transcription subunit 24	MED24	tr|A0A0B4J1W0|A0A0B4J1W0_HUMAN Mediator of RNA polymerase II transcription subunit 24 OS=Homo sapiens OX=9606 GN=MED24 PE=1 SV=1;sp|O75448-2|MED24_HUMAN Isoform 2 of Mediator of RNA polymerase II transcription subunit 24 OS=Homo sapiens OX=9606 GN=MED24;sp	9	9	5660600	238330	217900	178850	207920	17.7509290791432	17.6867912437675	17.5036170665841	-0.0641378353757567	FDR > 0.1	-0.247312012559114	FDR > 0.1	-0.183174177183357	FDR > 0.1
257	A0A0B4J1W3;Q9BXJ9;Q9BXJ9-4	N-alpha-acetyltransferase 15, NatA auxiliary subunit	NAA15	tr|A0A0B4J1W3|A0A0B4J1W3_HUMAN N-alpha-acetyltransferase 15, NatA auxiliary subunit OS=Homo sapiens OX=9606 GN=NAA15 PE=1 SV=1;sp|Q9BXJ9|NAA15_HUMAN N-alpha-acetyltransferase 15, NatA auxiliary subunit OS=Homo sapiens OX=9606 GN=NAA15 PE=1 SV=1	2019-04-23	2019-04-23	206950000	2294100	2182000	2003100	1685100	21.0178248904699	21.0107042438625	20.989029489203	-0.0071206466073761	FDR > 0.1	-0.0287954012668834	FDR > 0.1	-0.0216747546595073	FDR > 0.1
258	A0A0B4J1Z1;C9JAB2;Q16629-3;Q16629-2;Q16629-4;Q16629;F8WEA1	Serine/arginine-rich splicing factor 7	SRSF7	tr|A0A0B4J1Z1|A0A0B4J1Z1_HUMAN Serine/arginine-rich-splicing factor 7 OS=Homo sapiens OX=9606 GN=SRSF7 PE=1 SV=1;tr|C9JAB2|C9JAB2_HUMAN Serine/arginine-rich-splicing factor 7 OS=Homo sapiens OX=9606 GN=SRSF7 PE=1 SV=1;sp|Q16629-3|SRSF7_HUMAN Isoform 3 of S	47.4	47.4	933490000	728030	657920	646480	515750	19.3619664165852	19.2810372169581	19.3574726866591	-0.0809291996271533	FDR > 0.1	-0.00449372992616404	FDR > 0.1	0.0764354697009892	FDR > 0.1
259	A0A0B4J231;P0CG04;B9A064;P0DOY3;P0DOY2;P0CF74	Ig lambda-1 chain C regions;Immunoglobulin lambda-like polypeptide 5;Ig lambda-6 chain C region	IGLL5;IGLC1;IGLC6	tr|A0A0B4J231|A0A0B4J231_HUMAN Immunoglobulin lambda-like polypeptide 5 OS=Homo sapiens OX=9606 GN=IGLL5 PE=1 SV=1;sp|P0CG04|IGLC1_HUMAN Immunoglobulin lambda constant 1 OS=Homo sapiens OX=9606 GN=IGLC1 PE=1 SV=1;sp|B9A064|IGLL5_HUMAN Immunoglobulin lambda	2019-06-11	2019-06-11	6933900	48512	123850	21406	24323	15.4543820794018	16.8717189158979	14.4409540872326	1.41733683649617	FDR < 0.01	-1.01342799216919	FDR > 0.1	-2.43076482866535	FDR < 0.01
260	F8VV32;A0A0B4J259;P61626	Lysozyme;Lysozyme C	LYZ	tr|F8VV32|F8VV32_HUMAN Lysozyme OS=Homo sapiens OX=9606 GN=LYZ PE=1 SV=1;tr|A0A0B4J259|A0A0B4J259_HUMAN Lysozyme OS=Homo sapiens OX=9606 GN=LYZ PE=1 SV=1;sp|P61626|LYSC_HUMAN Lysozyme C OS=Homo sapiens OX=9606 GN=LYZ PE=1 SV=1	2019-09-26	2019-09-26	82169000	366280	248070	187760	199560	18.3709154433354	17.8738723227771	17.5737566952247	-0.497043120558352	FDR < 0.05	-0.797158748110718	FDR < 0.05	-0.300115627552366	FDR > 0.1
261	A0A0B4J269;Q13509;Q13509-2;G3V2A3;G3V5W4;G3V2R8;G3V3R4;G3V2N6	Tubulin beta-3 chain	TUBB3	tr|A0A0B4J269|A0A0B4J269_HUMAN G_PROTEIN_RECEP_F1_2 domain-containing protein OS=Homo sapiens OX=9606 PE=1 SV=1;sp|Q13509|TBB3_HUMAN Tubulin beta-3 chain OS=Homo sapiens OX=9606 GN=TUBB3 PE=1 SV=2;sp|Q13509-2|TBB3_HUMAN Isoform 2 of Tubulin beta-3 chain OS	2019-06-23	2019-06-23	723080000	2298000	2070100	1938300	2744900	21.0202754085389	20.9347536036548	20.9415869240134	-0.0855218048840598	FDR > 0.1	-0.0786884845254434	FDR > 0.1	0.00683332035861639	FDR > 0.1
262	A0A0B4J294;H3BP13;Q9UL33-2;Q9UL33;H3BUK6;A0A0B4J286;H3BPN3;H3BQQ8;H3BPS1	Trafficking protein particle complex subunit 2-like protein	TRAPPC2L	tr|A0A0B4J294|A0A0B4J294_HUMAN Trafficking protein particle complex subunit 2-like protein OS=Homo sapiens OX=9606 GN=TRAPPC2L PE=1 SV=1;tr|H3BP13|H3BP13_HUMAN Trafficking protein particle complex subunit 2-like protein OS=Homo sapiens OX=9606 GN=TRAPPC2L	37.7	37.7	10711000	117970	122880	119540	110810	16.7363885417464	16.8603751684854	16.9223603961271	0.123986626738919	FDR > 0.1	0.185971854380696	FDR > 0.1	0.0619852276417774	FDR > 0.1
263	A0A0B4J2A0;Q9UHJ6	Sedoheptulokinase	TRPV1;SHPK	tr|A0A0B4J2A0|A0A0B4J2A0_HUMAN FGGY_N domain-containing protein OS=Homo sapiens OX=9606 PE=1 SV=1;sp|Q9UHJ6|SHPK_HUMAN Sedoheptulokinase OS=Homo sapiens OX=9606 GN=SHPK PE=1 SV=3	2019-08-12	2019-08-12	27770000	145820	127200	161420	137480	17.0421571223144	16.9102237179359	17.3556862884109	-0.131933404378533	FDR > 0.1	0.313529166096451	FDR > 0.1	0.445462570474984	FDR > 0.1
264	Q5W0H4;A0A0B4J2C3;P13693;J3KPG2;P13693-2;E9PJF7;H0YCX0;Q56UQ5;Q9HAU6	Translationally-controlled tumor protein	TPT1	tr|Q5W0H4|Q5W0H4_HUMAN Translationally-controlled tumor protein OS=Homo sapiens OX=9606 GN=TPT1 PE=1 SV=1;tr|A0A0B4J2C3|A0A0B4J2C3_HUMAN Translationally-controlled tumor protein OS=Homo sapiens OX=9606 GN=TPT1 PE=1 SV=1;sp|P13693|TCTP_HUMAN Translationally	45.2	45.2	2784300000	1307900	1089100	879840	828530	20.2071488493883	20.0081895690571	19.8021081399626	-0.19895928033127	FDR > 0.1	-0.405040709425776	FDR > 0.1	-0.206081429094507	FDR > 0.1
265	Q15269;A0A0B4J2E5;C9J544	Periodic tryptophan protein 2 homolog	PWP2	sp|Q15269|PWP2_HUMAN Periodic tryptophan protein 2 homolog OS=Homo sapiens OX=9606 GN=PWP2 PE=2 SV=2;tr|A0A0B4J2E5|A0A0B4J2E5_HUMAN Uncharacterized protein OS=Homo sapiens OX=9606 GN=LOC102724159 PE=1 SV=1	2019-02-08	2019-02-08	13918000	381710	346390	373740	336600	18.4304454982949	18.3555223285369	18.5669019265091	-0.074923169757998	FDR > 0.1	0.136456428214199	FDR > 0.1	0.211379597972197	FDR > 0.1
266	Q9H334-4;Q9H334;Q9H334-7;A0A3B3IS20;A0A3B3IST0;A0A3B3IRS5;A0A3B3IUB6;A0A3B3IST6;A0A3B3IT66;A0A3B3IRW5;A0A0B4J2F3;Q9H334-8;G5E965;C9J0F0;A0A3B3IS87;H0Y882;A0A3B3IT14;Q9H334-6;Q9H334-3;A0A3B3IU15;C9IYY1;A0A3B3IU08;C9J5T4;A0A3B3ISQ6;A0A3B3IT26;A0A087X2G3;A0A3B3ISA4	Forkhead box protein P1	FOXP1	sp|Q9H334-4|FOXP1_HUMAN Isoform 4 of Forkhead box protein P1 OS=Homo sapiens OX=9606 GN=FOXP1;sp|Q9H334|FOXP1_HUMAN Forkhead box protein P1 OS=Homo sapiens OX=9606 GN=FOXP1 PE=1 SV=1;sp|Q9H334-7|FOXP1_HUMAN Isoform 7 of Forkhead box protein P1 OS=Homo sapi	2019-04-05	2019-04-05	6957500	197970	169260	142530	141250	17.4832503392531	17.3223661190709	17.1761325608335	-0.16088422018219	FDR > 0.1	-0.307117778419592	FDR > 0.1	-0.146233558237402	FDR > 0.1
267	A0A0C4DFL7;Q16850;Q16850-2	Lanosterol 14-alpha demethylase	CYP51A1	tr|A0A0C4DFL7|A0A0C4DFL7_HUMAN Lanosterol 14-alpha demethylase OS=Homo sapiens OX=9606 GN=CYP51A1 PE=1 SV=1;sp|Q16850|CP51A_HUMAN Lanosterol 14-alpha demethylase OS=Homo sapiens OX=9606 GN=CYP51A1 PE=1 SV=3;sp|Q16850-2|CP51A_HUMAN Isoform 2 of Lanosterol 1	13	13	36116000	319890	316980	242230	134780	18.1755444091029	18.2275168630377	17.9412445010246	0.0519724539348019	FDR > 0.1	-0.234299908078306	FDR > 0.1	-0.286272362013108	FDR > 0.1
268	A0A0C4DFL8;F5GX28;O94953;O94953-2;K7ES23;K7EQ54	Lysine-specific demethylase 4B	KDM4B	tr|A0A0C4DFL8|A0A0C4DFL8_HUMAN Lysine-specific demethylase 4B OS=Homo sapiens OX=9606 GN=KDM4B PE=1 SV=1;tr|F5GX28|F5GX28_HUMAN Lysine-specific demethylase 4B OS=Homo sapiens OX=9606 GN=KDM4B PE=1 SV=2;sp|O94953|KDM4B_HUMAN Lysine-specific demethylase 4B O	2019-02-04	2019-02-04	3783500	84637	79707	74643	155510	16.2573289121046	16.2359033820602	16.2429458245231	-0.0214255300444535	FDR > 0.1	-0.0143830875815212	FDR > 0.1	0.00704244246293229	FDR > 0.1
269	G3V5T0;A0A0C4DFM0;G3V4T6;A0A0A0MR33;G3V267;O43708;O43708-2;O43708-3;G3V3B9;G3V5U6	Maleylacetoacetate isomerase	GSTZ1	tr|G3V5T0|G3V5T0_HUMAN Maleylacetoacetate isomerase OS=Homo sapiens OX=9606 GN=GSTZ1 PE=1 SV=1;tr|A0A0C4DFM0|A0A0C4DFM0_HUMAN Glutathione transferase zeta 1 (Maleylacetoacetate isomerase), isoform CRA_c OS=Homo sapiens OX=9606 GN=GSTZ1 PE=1 SV=1;tr|G3V4T6|	37.6	37.6	79582000	416240	386710	400400	387380	18.5553841280947	18.5143771191144	18.6663089224249	-0.0410070089802801	FDR > 0.1	0.110924794330163	FDR > 0.1	0.151931803310443	FDR > 0.1
270	A0A0C4DFM1;Q92544;F8WCN2;F2Z2L1	Transmembrane 9 superfamily member 4	TM9SF4	tr|A0A0C4DFM1|A0A0C4DFM1_HUMAN Transmembrane 9 superfamily member OS=Homo sapiens OX=9606 GN=TM9SF4 PE=1 SV=1;sp|Q92544|TM9S4_HUMAN Transmembrane 9 superfamily member 4 OS=Homo sapiens OX=9606 GN=TM9SF4 PE=1 SV=2	2019-06-13	2019-06-13	78759000	575190	562610	591490	609340	19.0220071096022	19.0552602430914	19.2292207261612	0.0332531334892181	FDR > 0.1	0.207213616558988	FDR > 0.1	0.17396048306977	FDR > 0.1
271	A0A0C4DFM2;Q6ZN55;Q6ZN55-2;M0R133	Zinc finger protein 574	ZNF574	tr|A0A0C4DFM2|A0A0C4DFM2_HUMAN HCG1643764, isoform CRA_b OS=Homo sapiens OX=9606 GN=ZNF574 PE=1 SV=1;sp|Q6ZN55|ZN574_HUMAN Zinc finger protein 574 OS=Homo sapiens OX=9606 GN=ZNF574 PE=1 SV=2;sp|Q6ZN55-2|ZN574_HUMAN Isoform 2 of Zinc finger protein 574 OS=H	2019-09-05	2019-09-05	12266000	87612	85611	79857	71639	16.3071689065292	16.3389931301961	16.3403577284097	0.0318242236669199	FDR > 0.1	0.033188821880529	FDR > 0.1	0.00136459821360901	FDR > 0.1
272	A0A0C4DFM7;Q5TAX3-2;Q5TAX3;E9PQS7;X6R5G7;E9PRG2;E9PKY2;E9PJN7;E9PKX1	Terminal uridylyltransferase 4	ZCCHC11	tr|A0A0C4DFM7|A0A0C4DFM7_HUMAN Terminal uridylyltransferase 4 OS=Homo sapiens OX=9606 GN=TUT4 PE=1 SV=1;sp|Q5TAX3-2|TUT4_HUMAN Isoform 2 of Terminal uridylyltransferase 4 OS=Homo sapiens OX=9606 GN=TUT4;sp|Q5TAX3|TUT4_HUMAN Terminal uridylyltransferase 4 O	2019-01-02	2019-01-02	939310	163840	145250	116630	114350	17.210256136118	17.1016632109435	16.8868058798796	-0.108592925174577	FDR > 0.1	-0.323450256238431	FDR > 0.1	-0.214857331063854	FDR > 0.1
273	A0A0C4DFN3;Q99685-2;Q99685;A0A3B3ITT3;H7C599;E7EWX8;H7C4E0;C9JAM4;C9J8Q3;H7C5K5	Monoglyceride lipase	MGLL	tr|A0A0C4DFN3|A0A0C4DFN3_HUMAN Monoglyceride lipase OS=Homo sapiens OX=9606 GN=MGLL PE=1 SV=1;sp|Q99685-2|MGLL_HUMAN Isoform 2 of Monoglyceride lipase OS=Homo sapiens OX=9606 GN=MGLL;sp|Q99685|MGLL_HUMAN Monoglyceride lipase OS=Homo sapiens OX=9606 GN=MGLL	2019-07-30	2019-07-30	39542000	102630	87955	85071	109070	16.5354210256071	16.3779625457025	16.4316062662794	-0.157458479904626	FDR > 0.1	-0.103814759327726	FDR > 0.1	0.0536437205769005	FDR > 0.1
274	A0A0C4DFS6;Q9C004;D6RB56;Q9C004-2	Protein sprouty homolog 4	SPRY4	tr|A0A0C4DFS6|A0A0C4DFS6_HUMAN Protein sprouty homolog 4 OS=Homo sapiens OX=9606 GN=SPRY4 PE=1 SV=1;sp|Q9C004|SPY4_HUMAN Protein sprouty homolog 4 OS=Homo sapiens OX=9606 GN=SPRY4 PE=1 SV=2;tr|D6RB56|D6RB56_HUMAN Protein sprouty homolog 4 (Fragment) OS=Hom	2019-06-09	2019-06-09	4133000	33523	34793	39420	39110	14.9211916835243	15.0399940320315	15.321866629745	0.118802348507259	FDR > 0.1	0.400674946220741	FDR > 0.1	0.281872597713482	FDR > 0.1
275	Q12959-5;A0A0C4DFT3;Q12959-3;Q12959-6;Q12959-2;Q12959-7;Q12959;Q12959-4;Q12959-8;Q12959-9;E7EQD7;B4E2H8;H7C166;C9JCP6;A8MUT6;C9J110;C9JUA9;C9IYP1;C9JN61;F2Z2L0;F8VYC1;K7EKP9;A0A3B3ITI9;B7Z3U2;O14909;B5MCC5;C9JYG3;A0A3B3IU19;C9JWP9;Q15700-2;Q15700-3;B7Z2T4;E9PN83;A0A3B3ISW2;K7EKU8;H7C325;Q15700-4;A0A3B3ITF1;Q15700-5;Q15700;F8W750;E9PIW2	Disks large homolog 1	DLG1	sp|Q12959-5|DLG1_HUMAN Isoform 5 of Disks large homolog 1 OS=Homo sapiens OX=9606 GN=DLG1;tr|A0A0C4DFT3|A0A0C4DFT3_HUMAN Disks large homolog 1 OS=Homo sapiens OX=9606 GN=DLG1 PE=1 SV=1;sp|Q12959-3|DLG1_HUMAN Isoform 3 of Disks large homolog 1 OS=Homo sapie	2019-04-18	2019-04-18	67219000	744230	678970	701590	726410	19.3937170625124	19.3264728783265	19.4754951329589	-0.067244184185828	FDR > 0.1	0.0817780704465356	FDR > 0.1	0.149022254632364	FDR > 0.1
276	A0A0C4DFW2;Q9UK53-3;Q9UK53-4;Q9UK53-5;Q9UK53-2;Q9UK53	Inhibitor of growth protein;Inhibitor of growth protein 1	ING1	tr|A0A0C4DFW2|A0A0C4DFW2_HUMAN Inhibitor of growth protein OS=Homo sapiens OX=9606 GN=ING1 PE=1 SV=1;sp|Q9UK53-3|ING1_HUMAN Isoform 3 of Inhibitor of growth protein 1 OS=Homo sapiens OX=9606 GN=ING1;sp|Q9UK53-4|ING1_HUMAN Isoform 4 of Inhibitor of growth p	2019-03-07	2019-03-07	2355500	48950	34356	35907	18580	15.4673492806091	15.0217590285973	15.1872039754299	-0.445590252011739	FDR > 0.1	-0.280145305179175	FDR > 0.1	0.165444946832563	FDR > 0.1
277	A0A0C4DFX4;Q6ZRS2-3;Q6ZRS2-2;Q6ZRS2;A0A0A0MS59;A0A087X0E3	Helicase SRCAP	SRCAP	tr|A0A0C4DFX4|A0A0C4DFX4_HUMAN Uncharacterized protein (Fragment) OS=Homo sapiens OX=9606 PE=4 SV=1;sp|Q6ZRS2-3|SRCAP_HUMAN Isoform 3 of Helicase SRCAP OS=Homo sapiens OX=9606 GN=SRCAP;sp|Q6ZRS2-2|SRCAP_HUMAN Isoform 2 of Helicase SRCAP OS=Homo sapiens OX=	3	3	1972900	315620	293000	266510	283090	18.1561571436633	18.1140257119612	18.0790566151181	-0.0421314317021668	FDR > 0.1	-0.0771005285452091	FDR > 0.1	-0.0349690968430423	FDR > 0.1
278	A0A0C4DFX9;Q9H3P2;H0Y3X6;C9JHL4;H7C0W2;C9JEM7;H7C2C7;Q9H3P2-7;F8W954;F8WF98	Negative elongation factor A	NELFA	tr|A0A0C4DFX9|A0A0C4DFX9_HUMAN Negative elongation factor A OS=Homo sapiens OX=9606 GN=NELFA PE=1 SV=1;sp|Q9H3P2|NELFA_HUMAN Negative elongation factor A OS=Homo sapiens OX=9606 GN=NELFA PE=1 SV=3;tr|H0Y3X6|H0Y3X6_HUMAN Negative elongation factor A (Fragme	2019-09-13	2019-09-13	34759000	198990	190310	165740	165200	17.4906644473766	17.4914764185491	17.3937887755383	0.000811971172581138	FDR > 0.1	-0.0968756718382799	FDR > 0.1	-0.0976876430108611	FDR > 0.1
279	J9JIE0;A8MXZ4;A0A0C4DFY5;Q9NQ84;Q9NQ84-2	G-protein coupled receptor family C group 5 member C	GPRC5C	tr|J9JIE0|J9JIE0_HUMAN G-protein-coupled receptor family C group 5 member C OS=Homo sapiens OX=9606 GN=GPRC5C PE=1 SV=1;tr|A8MXZ4|A8MXZ4_HUMAN G-protein-coupled receptor family C group 5 member C OS=Homo sapiens OX=9606 GN=GPRC5C PE=1 SV=3;tr|A0A0C4DFY5|A0	2019-08-27	2019-08-27	12151000	192240	181340	204400	114490	17.4408770692479	17.421822237352	17.6962621445265	-0.019054831895911	FDR > 0.1	0.255385075278618	FDR > 0.1	0.274439907174528	FDR > 0.1
280	A0A0C4DFZ2;P15289-2;P15289	Arylsulfatase A;Arylsulfatase A component B;Arylsulfatase A component C	ARSA	tr|A0A0C4DFZ2|A0A0C4DFZ2_HUMAN Arylsulfatase A OS=Homo sapiens OX=9606 GN=ARSA PE=1 SV=1;sp|P15289-2|ARSA_HUMAN Isoform 2 of Arylsulfatase A OS=Homo sapiens OX=9606 GN=ARSA;sp|P15289|ARSA_HUMAN Arylsulfatase A OS=Homo sapiens OX=9606 GN=ARSA PE=1 SV=3	11	11	32726000	164320	146960	175730	252390	17.2144766024362	17.1185485788756	17.4782274523841	-0.0959280235606741	FDR > 0.1	0.263750849947836	FDR > 0.1	0.359678873508511	FDR > 0.1
281	C9J9K3;A0A0C4DG17;P08865;F8WD59	40S ribosomal protein SA	RPSA	tr|C9J9K3|C9J9K3_HUMAN 40S ribosomal protein SA (Fragment) OS=Homo sapiens OX=9606 GN=RPSA PE=1 SV=8;tr|A0A0C4DG17|A0A0C4DG17_HUMAN 40S ribosomal protein SA OS=Homo sapiens OX=9606 GN=RPSA PE=1 SV=1;sp|P08865|RSSA_HUMAN 40S ribosomal protein SA OS=Homo sap	47.9	47.9	2670600000	2745400	2750600	2579500	2268700	21.2769129732551	21.3447994963319	21.3538864896289	0.0678865230767371	FDR > 0.1	0.0769735163737799	FDR > 0.1	0.00908699329704277	FDR > 0.1
282	A0A0C4DG33;O43933;O43933-2;H7BZH3	Peroxisome biogenesis factor 1	PEX1	tr|A0A0C4DG33|A0A0C4DG33_HUMAN Peroxisome biogenesis factor 1 OS=Homo sapiens OX=9606 GN=PEX1 PE=1 SV=1;sp|O43933|PEX1_HUMAN Peroxisome biogenesis factor 1 OS=Homo sapiens OX=9606 GN=PEX1 PE=1 SV=1;sp|O43933-2|PEX1_HUMAN Isoform 2 of Peroxisome biogenesis	2019-03-09	2019-03-09	4945800	255830	237110	254150	197850	17.8531539679772	17.8086815563849	18.0105471790373	-0.0444724115923023	FDR > 0.1	0.157393211060175	FDR > 0.1	0.201865622652477	FDR > 0.1
283	A0A0C4DG49;P15151-3;P15151-2;P15151;A0A0A0MSA9;P15151-4	Poliovirus receptor	PVR	tr|A0A0C4DG49|A0A0C4DG49_HUMAN Poliovirus receptor OS=Homo sapiens OX=9606 GN=PVR PE=1 SV=1;sp|P15151-3|PVR_HUMAN Isoform Gamma of Poliovirus receptor OS=Homo sapiens OX=9606 GN=PVR;sp|P15151-2|PVR_HUMAN Isoform Beta of Poliovirus receptor OS=Homo sapiens	2019-01-20	2019-01-20	212230000	707660	608540	608470	764390	19.3210248899151	19.1684771432929	19.2700530823187	-0.152547746622158	FDR > 0.1	-0.0509718075963583	FDR > 0.1	0.1015759390258	FDR > 0.1
284	P14859-6;P14859-2;P14859;P14859-3;P14859-5;P14859-4;A0A0C4DG88;A0A0A0MT46;Q9UKI9-2;H0YKT2;B5ME60;H0YLL6;H0YNW1;U3KQN1;H0YLC5;P09086-3;U3KQ96;P09086;Q9UKI9;Q9UKI9-3;P09086-4;P09086-5;P09086-2	POU domain, class 2, transcription factor 1;POU domain protein;POU domain, class 2, transcription factor 3;POU domain, class 2, transcription factor 2	POU2F1;POU2F3;POU2F2	sp|P14859-6|PO2F1_HUMAN Isoform 6 of POU domain, class 2, transcription factor 1 OS=Homo sapiens OX=9606 GN=POU2F1;sp|P14859-2|PO2F1_HUMAN Isoform 2 of POU domain, class 2, transcription factor 1 OS=Homo sapiens OX=9606 GN=POU2F1;sp|P14859|PO2F1_HUMAN POU	2019-02-07	2019-02-07	16865000	339190	353830	333840	271580	18.2600621526586	18.3861814215612	18.4040237739649	0.126119268902656	FDR > 0.1	0.143961621306335	FDR > 0.1	0.0178423524036795	FDR > 0.1
285	A0A0C4DG89;D6RJA6;H0Y9U3		DDX46	tr|A0A0C4DG89|A0A0C4DG89_HUMAN Probable ATP-dependent RNA helicase DDX46 OS=Homo sapiens OX=9606 GN=DDX46 PE=1 SV=1	39.1	39.1	235890000	3927900	3768500	3332900	3375600	21.7936548112511	21.7990435348759	21.7235730747574	0.00538872362475828	FDR > 0.1	-0.0700817364936981	FDR > 0.1	-0.0754704601184564	FDR > 0.1
286	A0A2R8Y7V2;C9JQB1;C9J9V6;A0A0C4DG91;O75414;A0A2R8Y547;C9J1J2	Nucleoside diphosphate kinase;Nucleoside diphosphate kinase 6	NME6	tr|A0A2R8Y7V2|A0A2R8Y7V2_HUMAN Nucleoside diphosphate kinase OS=Homo sapiens OX=9606 GN=NME6 PE=1 SV=1;tr|C9JQB1|C9JQB1_HUMAN Nucleoside diphosphate kinase OS=Homo sapiens OX=9606 GN=NME6 PE=1 SV=1;tr|C9J9V6|C9J9V6_HUMAN Nucleoside diphosphate kinase (Frag	2019-03-26	2019-03-26	9255400	112200	100500	89315	104980	16.6640411916142	16.5703205487179	16.501841342353	-0.0937206428963329	FDR > 0.1	-0.162199849261164	FDR > 0.1	-0.068479206364831	FDR > 0.1
287	A0A0C4DGA2;O75521-2;O75521;F1LLU7;F8WAW4;C9JB63;F8W6J1	Enoyl-CoA delta isomerase 2, mitochondrial	ECI2	tr|A0A0C4DGA2|A0A0C4DGA2_HUMAN Enoyl-CoA delta isomerase 2, mitochondrial OS=Homo sapiens OX=9606 GN=ECI2 PE=1 SV=1;sp|O75521-2|ECI2_HUMAN Isoform 2 of Enoyl-CoA delta isomerase 2, mitochondrial OS=Homo sapiens OX=9606 GN=ECI2;sp|O75521|ECI2_HUMAN Enoyl-Co	2019-01-26	2019-01-26	131430000	987010	991600	936040	895930	19.8010332172461	19.8728833187383	19.8914371303765	0.0718501014921493	FDR > 0.1	0.0904039131303982	FDR > 0.1	0.0185538116382489	FDR > 0.1
288	A0A0C4DGA6;Q14527-2;Q14527;H7C5K0	Helicase-like transcription factor	HLTF	tr|A0A0C4DGA6|A0A0C4DGA6_HUMAN Helicase-like transcription factor OS=Homo sapiens OX=9606 GN=HLTF PE=1 SV=1;sp|Q14527-2|HLTF_HUMAN Isoform 2 of Helicase-like transcription factor OS=Homo sapiens OX=9606 GN=HLTF;sp|Q14527|HLTF_HUMAN Helicase-like transcript	2019-09-13	2019-09-13	17705000	495430	457510	379190	270720	18.8066497470713	18.7569283246835	18.5877878662302	-0.0497214223877585	FDR > 0.1	-0.218861880841107	FDR > 0.1	-0.169140458453349	FDR > 0.1
289	A0A0C4DGB0;Q9UIL1-3;Q9UIL1-2;Q9UIL1;Q9UIL1-4	Short coiled-coil protein	SCOC	tr|A0A0C4DGB0|A0A0C4DGB0_HUMAN Short coiled-coil protein OS=Homo sapiens OX=9606 GN=SCOC PE=1 SV=1;sp|Q9UIL1-3|SCOC_HUMAN Isoform 3 of Short coiled-coil protein OS=Homo sapiens OX=9606 GN=SCOC;sp|Q9UIL1-2|SCOC_HUMAN Isoform 2 of Short coiled-coil protein O	34.1	34.1	62250000	67945	57637	50822	58130	15.9404078092913	15.7681921977627	15.688392004302	-0.172215611528642	FDR > 0.1	-0.252015804989304	FDR > 0.1	-0.0798001934606614	FDR > 0.1
290	A0A0C4DGB1;A0A494C0G7;Q9UNQ2;D6RCL3	Probable dimethyladenosine transferase	DIMT1	tr|A0A0C4DGB1|A0A0C4DGB1_HUMAN rRNA adenine N(6)-methyltransferase OS=Homo sapiens OX=9606 GN=DIMT1 PE=1 SV=1;tr|A0A494C0G7|A0A494C0G7_HUMAN rRNA adenine N(6)-methyltransferase OS=Homo sapiens OX=9606 GN=DIMT1 PE=1 SV=1;sp|Q9UNQ2|DIM1_HUMAN Probable dimeth	2019-09-18	2019-09-18	26480000	185210	152670	161590	92013	17.3871305114629	17.1735416444626	17.3572048678951	-0.213588867000297	FDR > 0.1	-0.0299256435677506	FDR > 0.1	0.183663223432546	FDR > 0.1
291	A0A0C4DGG1;Q9UKS6;E9PIY1;E9PJ75;E9PNM9;E9PIZ6;H0YDM6	Protein kinase C and casein kinase substrate in neurons protein 3	PACSIN3	tr|A0A0C4DGG1|A0A0C4DGG1_HUMAN Protein kinase C and casein kinase substrate in neurons protein 3 (Fragment) OS=Homo sapiens OX=9606 GN=PACSIN3 PE=1 SV=1;sp|Q9UKS6|PACN3_HUMAN Protein kinase C and casein kinase substrate in neurons protein 3 OS=Homo sapiens	20	20	11846000	73569	74746	68074	77133	16.0551384021766	16.143193328599	16.1100427377478	0.0880549264223482	FDR > 0.1	0.0549043355712087	FDR > 0.1	-0.0331505908511396	FDR > 0.1
292	A0A0C4DGG3;Q8NHM5-4;Q8NHM5-2;Q8NHM5-3;Q8NHM5	Lysine-specific demethylase 2B	KDM2B	tr|A0A0C4DGG3|A0A0C4DGG3_HUMAN Lysine-specific demethylase 2B OS=Homo sapiens OX=9606 GN=KDM2B PE=1 SV=1;sp|Q8NHM5-4|KDM2B_HUMAN Isoform 4 of Lysine-specific demethylase 2B OS=Homo sapiens OX=9606 GN=KDM2B;sp|Q8NHM5-2|KDM2B_HUMAN Isoform 2 of Lysine-specif	2019-01-02	2019-01-02	1665000	22316	20972	20250	18530	14.3341188772787	14.3096614033932	14.3608607613609	-0.0244574738855494	FDR > 0.1	0.0267418840821332	FDR > 0.1	0.0511993579676826	FDR > 0.1
293	Q14839-2;Q14839;A0A0C4DGG9;A0A2R8Y521;A0A2R8Y212;F5GWX5;A0A2R8YFD8;A0A2U3TZM0;A0A2R8YFK9;A0A2R8Y5J0;A0A2R8Y425;A0A2R8YDJ9;A0A2R8YD40;A0A2R8Y4X2;A0A2R8Y8C1;A0A2R8YER1;A0A2R8Y445;A0A2R8YDW2;A0A2R8Y5Z7;A0A2R8Y7I0;A0A2R8Y685;A0A2R8Y7M9;A0A2R8Y8B3;A0A2R8Y5M9;A0A2R8YE38;K7EMY3;A0A2R8Y6G9;F5H6N4;A0A2R8Y7X1;F5H596	Chromodomain-helicase-DNA-binding protein 4	CHD4	sp|Q14839-2|CHD4_HUMAN Isoform 2 of Chromodomain-helicase-DNA-binding protein 4 OS=Homo sapiens OX=9606 GN=CHD4;sp|Q14839|CHD4_HUMAN Chromodomain-helicase-DNA-binding protein 4 OS=Homo sapiens OX=9606 GN=CHD4 PE=1 SV=2;tr|A0A0C4DGG9|A0A0C4DGG9_HUMAN Chromo	2019-04-22	2019-04-22	84101000	3424200	3306800	2853800	2321900	21.595663579403	21.6104889341063	21.4996792745467	0.0148253547033264	FDR > 0.1	-0.0959843048562519	FDR > 0.1	-0.110809659559578	FDR > 0.1
294	A0A0C4DGH0;Q5ZPR3;Q5ZPR3-3;Q5ZPR3-4;H0YN29;H0YL10;Q5ZPR3-2	CD276 antigen	CD276	tr|A0A0C4DGH0|A0A0C4DGH0_HUMAN CD276 antigen OS=Homo sapiens OX=9606 GN=CD276 PE=1 SV=1;sp|Q5ZPR3|CD276_HUMAN CD276 antigen OS=Homo sapiens OX=9606 GN=CD276 PE=1 SV=1;sp|Q5ZPR3-3|CD276_HUMAN Isoform 3 of CD276 antigen OS=Homo sapiens OX=9606 GN=CD276;sp|Q5	2019-06-10	2019-06-10	30385000	65824	51740	127320	56382	15.8946541197556	15.6124770064489	17.0133260103374	-0.282177113306659	FDR > 0.1	1.11867189058185	FDR < 0.01	1.40084900388851	FDR < 0.01
295	A0A0C4DGH3;Q9Y6R0;M0QXQ4;M0R0Q4;M0QZV7;M0QYC2	Numb-like protein	NUMBL	tr|A0A0C4DGH3|A0A0C4DGH3_HUMAN Numb-like protein OS=Homo sapiens OX=9606 GN=NUMBL PE=1 SV=1;sp|Q9Y6R0|NUMBL_HUMAN Numb-like protein OS=Homo sapiens OX=9606 GN=NUMBL PE=1 SV=1;tr|M0QXQ4|M0QXQ4_HUMAN Numb-like protein (Fragment) OS=Homo sapiens OX=9606 GN=NU	2019-04-13	2019-04-13	42876000	451640	429380	434010	491770	18.6731417813313	18.6653800410888	18.782595232359	-0.0077617402424508	FDR > 0.1	0.109453451027708	FDR > 0.1	0.117215191270159	FDR > 0.1
296	H0YKT0;H0YLB9;A0A0C4DGL1;H0YNG5;P49641-2;P49641-1;P49641;H0YKM7	Alpha-mannosidase;Alpha-mannosidase 2x	MAN2A2	tr|H0YKT0|H0YKT0_HUMAN Alpha-mannosidase 2x (Fragment) OS=Homo sapiens OX=9606 GN=MAN2A2 PE=1 SV=1;tr|H0YLB9|H0YLB9_HUMAN Alpha-mannosidase (Fragment) OS=Homo sapiens OX=9606 GN=MAN2A2 PE=1 SV=1;tr|A0A0C4DGL1|A0A0C4DGL1_HUMAN Alpha-mannosidase 2x OS=Homo s	2019-07-08	2019-07-08	3551900	13302	13475	14155	11124	13.5876835968191	13.6714822254041	13.8442506026073	0.0837986285849386	FDR > 0.1	0.256567005788144	FDR > 0.1	0.172768377203205	FDR > 0.1
297	A0A0C4DGL3;H0YNW5;P33316-2;P33316;H0YMM5;H0YNJ9;H0YKC5;H0YKI0;H0YMP1	Deoxyuridine 5-triphosphate nucleotidohydrolase, mitochondrial	DUT	tr|A0A0C4DGL3|A0A0C4DGL3_HUMAN Deoxyuridine 5-triphosphate nucleotidohydrolase, mitochondrial OS=Homo sapiens OX=9606 GN=DUT PE=1 SV=1;tr|H0YNW5|H0YNW5_HUMAN Deoxyuridine 5-triphosphate nucleotidohydrolase, mitochondrial OS=Homo sapiens OX=9606 GN=DUT PE	57.4	57.4	520440000	951280	861300	617860	412250	19.74783856249	19.6696408785799	19.2921469252368	-0.0781976839100729	FDR > 0.1	-0.45569163725315	FDR > 0.1	-0.377493953343077	FDR > 0.1
298	H3BS99;A0A0C4DGM5;H3BSS6;Q9H2Y7-2;Q9H2Y7;U3KQH7	Zinc finger protein 106	ZNF106	tr|H3BS99|H3BS99_HUMAN Zinc finger protein 106 (Fragment) OS=Homo sapiens OX=9606 GN=ZNF106 PE=1 SV=1;tr|A0A0C4DGM5|A0A0C4DGM5_HUMAN Zinc finger protein 106 OS=Homo sapiens OX=9606 GN=ZNF106 PE=1 SV=1;tr|H3BSS6|H3BSS6_HUMAN Zinc finger protein 106 OS=Homo	2019-09-04	2019-09-04	2880400	275870	272680	269970	553570	17.9619570923135	18.0103339354695	18.0976660471719	0.0483768431559959	FDR > 0.1	0.135708954858444	FDR > 0.1	0.0873321117024481	FDR > 0.1
299	J3QRU8;A0A0C4DGN6;Q9Y2X7;Q9Y2X7-3;J3QLH1;J3QQI0;J3QL89	ARF GTPase-activating protein GIT1	GIT1	tr|J3QRU8|J3QRU8_HUMAN ARF GTPase-activating protein GIT1 OS=Homo sapiens OX=9606 GN=GIT1 PE=1 SV=1;tr|A0A0C4DGN6|A0A0C4DGN6_HUMAN ARF GTPase-activating protein GIT1 OS=Homo sapiens OX=9606 GN=GIT1 PE=1 SV=1;sp|Q9Y2X7|GIT1_HUMAN ARF GTPase-activating prote	2019-06-14	2019-06-14	18125000	355480	359700	337580	357500	18.327736908951	18.4099192067869	18.4200963820487	0.0821822978359279	FDR > 0.1	0.0923594730976411	FDR > 0.1	0.0101771752617132	FDR > 0.1
300	E7EU35;A0A0C4DGP0;Q9UKF7-2;Q9UKF7	Cytoplasmic phosphatidylinositol transfer protein 1	PITPNC1	tr|E7EU35|E7EU35_HUMAN Cytoplasmic phosphatidylinositol transfer protein 1 OS=Homo sapiens OX=9606 GN=PITPNC1 PE=1 SV=3;tr|A0A0C4DGP0|A0A0C4DGP0_HUMAN Cytoplasmic phosphatidylinositol transfer protein 1 OS=Homo sapiens OX=9606 GN=PITPNC1 PE=1 SV=1;sp|Q9UKF	2019-04-06	2019-04-06	4071100	22297	23547	19745	24355	14.3328900333349	14.4767402177497	14.3244262211619	0.143850184414822	FDR > 0.1	-0.00846381217298919	FDR > 0.1	-0.152313996587811	FDR > 0.1
301	A0A0C4DGQ5;P04632;U3KQE2;K7EIV0;A0A075B7C0;K7EKD8;K7ELJ7;U3KPR7;K7EM73;K7ES78;K7EMQ1	Calpain small subunit 1	CAPNS1	tr|A0A0C4DGQ5|A0A0C4DGQ5_HUMAN Calpain small subunit 1 OS=Homo sapiens OX=9606 GN=CAPNS1 PE=1 SV=1;sp|P04632|CPNS1_HUMAN Calpain small subunit 1 OS=Homo sapiens OX=9606 GN=CAPNS1 PE=1 SV=1;tr|U3KQE2|U3KQE2_HUMAN Calpain small subunit 1 (Fragment) OS=Homo s	2019-08-15	2019-08-15	1004700000	717500	666650	640870	813260	19.3409473474558	19.300054573653	19.3448986851632	-0.0408927738028204	FDR > 0.1	0.00395133770743428	FDR > 0.1	0.0448441115102547	FDR > 0.1
302	A0A0C4DGQ8;Q6IAN0;J3QKT1;J3QLK1;J3KRS1	Dehydrogenase/reductase SDR family member 7B	DHRS7B	tr|A0A0C4DGQ8|A0A0C4DGQ8_HUMAN Dehydrogenase/reductase SDR family member 7B OS=Homo sapiens OX=9606 GN=DHRS7B PE=1 SV=1;sp|Q6IAN0|DRS7B_HUMAN Dehydrogenase/reductase SDR family member 7B OS=Homo sapiens OX=9606 GN=DHRS7B PE=1 SV=2	2019-03-20	2019-03-20	38170000	239860	229440	243010	227650	17.7601611038401	17.7612419764661	17.9458826310267	0.00108087262604784	FDR > 0.1	0.18572152718669	FDR > 0.1	0.184640654560642	FDR > 0.1
303	R4GN43;A0A0C4DGS0;A0A2Y9D025;P56556	NADH dehydrogenase [ubiquinone] 1 alpha subcomplex subunit 6	NDUFA6	tr|R4GN43|R4GN43_HUMAN NADH dehydrogenase [ubiquinone] 1 alpha subcomplex subunit 6 OS=Homo sapiens OX=9606 GN=NDUFA6 PE=1 SV=1;tr|A0A0C4DGS0|A0A0C4DGS0_HUMAN NADH dehydrogenase [ubiquinone] 1 alpha subcomplex subunit 6 OS=Homo sapiens OX=9606 GN=NDUFA6 PE	38	38	133220000	49781	42933	27367	22731	15.491635632227	15.3432839389531	14.7953761469507	-0.148351693273947	FDR > 0.1	-0.696259485276324	FDR > 0.1	-0.547907792002377	FDR > 0.1
304	A0A0C4DGS1;P39656-3;P39656;U3KQ84;P39656-2	Dolichyl-diphosphooligosaccharide--protein glycosyltransferase 48 kDa subunit	DDOST	tr|A0A0C4DGS1|A0A0C4DGS1_HUMAN Dolichyl-diphosphooligosaccharide--protein glycosyltransferase 48 kDa subunit OS=Homo sapiens OX=9606 GN=DDOST PE=1 SV=1;sp|P39656-3|OST48_HUMAN Isoform 3 of Dolichyl-diphosphooligosaccharide--protein glycosyltransferase 48 k	2019-03-25	2019-03-25	519940000	2005800	1950300	1714100	1878900	20.824074371344	20.8487492021875	20.7642463213727	0.0246748308435976	FDR > 0.1	-0.0598280499712516	FDR > 0.1	-0.0845028808148491	FDR > 0.1
305	R4GMU8;E9PLX3;A0A0C4DGV4;O43504	Ragulator complex protein LAMTOR5	LAMTOR5	tr|R4GMU8|R4GMU8_HUMAN Ragulator complex protein LAMTOR5 OS=Homo sapiens OX=9606 GN=LAMTOR5 PE=1 SV=1;tr|E9PLX3|E9PLX3_HUMAN Ragulator complex protein LAMTOR5 OS=Homo sapiens OX=9606 GN=LAMTOR5 PE=1 SV=1;tr|A0A0C4DGV4|A0A0C4DGV4_HUMAN Hepatitis B virus x i	38	38	170030000	148290	142210	118360	139690	17.066389827979	17.0711479640513	16.9080485498954	0.00475813607230435	FDR > 0.1	-0.158341278083508	FDR > 0.1	-0.163099414155813	FDR > 0.1
306	A0A0C4DGX4;Q13616	Cullin-1	CUL1	tr|A0A0C4DGX4|A0A0C4DGX4_HUMAN Cullin-1 OS=Homo sapiens OX=9606 GN=CUL1 PE=1 SV=1;sp|Q13616|CUL1_HUMAN Cullin-1 OS=Homo sapiens OX=9606 GN=CUL1 PE=1 SV=2	2019-06-28	2019-06-28	117280000	1766200	1693200	1422000	1499800	20.640545329912	20.64480553597	20.4947165080957	0.0042602060579533	FDR > 0.1	-0.145828821816366	FDR > 0.1	-0.150089027874319	FDR > 0.1
307	A0A0C4DGY8;D6RA00;Q9UHY7;Q9UHY7-2	Enolase-phosphatase E1	ENOPH1	tr|A0A0C4DGY8|A0A0C4DGY8_HUMAN Enolase-phosphatase E1 OS=Homo sapiens OX=9606 GN=ENOPH1 PE=1 SV=1;tr|D6RA00|D6RA00_HUMAN Enolase-phosphatase E1 OS=Homo sapiens OX=9606 GN=ENOPH1 PE=1 SV=1;sp|Q9UHY7|ENOPH_HUMAN Enolase-phosphatase E1 OS=Homo sapiens OX=9606	2019-01-22	2019-01-22	98560000	138150	136640	122130	134340	16.9642040778179	17.0135049273847	16.9532845755627	0.0493008495668086	FDR > 0.1	-0.0109195022551916	FDR > 0.1	-0.0602203518220001	FDR > 0.1
308	A0A0C4DGZ1;Q8N5P1	Zinc finger CCCH domain-containing protein 8	ZC3H8	tr|A0A0C4DGZ1|A0A0C4DGZ1_HUMAN Zinc finger CCCH domain-containing protein 8 OS=Homo sapiens OX=9606 GN=ZC3H8 PE=1 SV=1;sp|Q8N5P1|ZC3H8_HUMAN Zinc finger CCCH domain-containing protein 8 OS=Homo sapiens OX=9606 GN=ZC3H8 PE=1 SV=2	2019-05-14	2019-05-14	7123100	170470	137400	150590	115410	17.267486385947	17.0215070514697	17.2554929185967	-0.245979334477333	FDR > 0.1	-0.0119934673502726	FDR > 0.1	0.23398586712706	FDR > 0.1
309	A0A0C4DGZ4;Q9Y5U4	Insulin-induced gene protein;Insulin-induced gene 2 protein	INSIG2	tr|A0A0C4DGZ4|A0A0C4DGZ4_HUMAN Insulin-induced gene protein OS=Homo sapiens OX=9606 GN=INSIG2 PE=1 SV=1;sp|Q9Y5U4|INSI2_HUMAN Insulin-induced gene 2 protein OS=Homo sapiens OX=9606 GN=INSIG2 PE=1 SV=2	2019-06-07	2019-06-07	8776700	58930	54272	53580	86608	15.7350426869696	15.68140502744	15.7646334345439	-0.0536376595295973	FDR > 0.1	0.0295907475742698	FDR > 0.1	0.0832284071038671	FDR > 0.1
310	A0A0C4DH01;Q9NVU0-3;Q9NVU0-2;Q9NVU0-5;Q9NVU0-4;Q9NVU0	DNA-directed RNA polymerase III subunit RPC5	POLR3E	tr|A0A0C4DH01|A0A0C4DH01_HUMAN DNA-directed RNA polymerase III subunit RPC5 OS=Homo sapiens OX=9606 GN=POLR3E PE=1 SV=1;sp|Q9NVU0-3|RPC5_HUMAN Isoform 3 of DNA-directed RNA polymerase III subunit RPC5 OS=Homo sapiens OX=9606 GN=POLR3E;sp|Q9NVU0-2|RPC5_HUMA	2019-05-05	2019-05-05	1432800	57116	36931	40846	25365	15.689935367545	15.1260292801068	15.3731336572495	-0.563906087438255	FDR > 0.1	-0.316801710295589	FDR > 0.1	0.247104377142666	FDR > 0.1
311	A0A0C4DH22;Q9H4G0;X6RC15;Q4VXN5;Q4VXN0;Q4VXN7;H0Y482;Q4VXN6;Q4VXN8;Q4VXN1	Band 4.1-like protein 1	EPB41L1	tr|A0A0C4DH22|A0A0C4DH22_HUMAN Band 4.1-like protein 1 OS=Homo sapiens OX=9606 GN=EPB41L1 PE=1 SV=1;sp|Q9H4G0|E41L1_HUMAN Band 4.1-like protein 1 OS=Homo sapiens OX=9606 GN=EPB41L1 PE=1 SV=2	35.1	35.1	3.07e+08	2409600	2307800	1918600	2696300	21.0886902856773	21.0915713438661	20.9268490052353	0.00288105818880879	FDR > 0.1	-0.161841280442026	FDR > 0.1	-0.164722338630835	FDR > 0.1
312	A0A0D9SEJ5;F5GY05;Q96EK7;Q96EK7-2;Q96EK7-3	Constitutive coactivator of peroxisome proliferator-activated receptor gamma	FAM120B	tr|A0A0D9SEJ5|A0A0D9SEJ5_HUMAN Constitutive coactivator of peroxisome proliferator-activated receptor gamma OS=Homo sapiens OX=9606 GN=FAM120B PE=1 SV=1;tr|F5GY05|F5GY05_HUMAN Constitutive coactivator of peroxisome proliferator-activated receptor gamma OS=	4	4	629630	81912	86507	69521	73552	16.2101152410507	16.3540138303396	16.1403876875968	0.143898589288934	FDR > 0.1	-0.069727553453852	FDR > 0.1	-0.213626142742786	FDR > 0.1
313	Q04726-7;A0A0D9SES8;Q04726;Q04726-4;Q04726-5;Q04726-6;Q04726-3;H0YKN8;Q04726-2;H0YKT5;H0YNT2;F5H7D6;H0YL70;H0YLI3;H0YNI7;H0YLW9;H0YKH0;Q04725-2;K7EJR7	Transducin-like enhancer protein 3	TLE3	sp|Q04726-7|TLE3_HUMAN Isoform 7 of Transducin-like enhancer protein 3 OS=Homo sapiens OX=9606 GN=TLE3;tr|A0A0D9SES8|A0A0D9SES8_HUMAN Transducin-like enhancer protein 3 OS=Homo sapiens OX=9606 GN=TLE3 PE=1 SV=1;sp|Q04726|TLE3_HUMAN Transducin-like enhancer	2019-06-07	2019-06-07	3654500	113670	109500	86360	98329	16.6828200613479	16.6940559171401	16.453302096724	0.0112358557922043	FDR > 0.1	-0.229517964623863	FDR > 0.1	-0.240753820416067	FDR > 0.1
314	A0A0D9SEU5;R4GMX8;Q6VN20-3;Q6VN20;R4GNA3;R4GN91;Q6VN20-2;R4GMX7	Ran-binding protein 10	RANBP10	tr|A0A0D9SEU5|A0A0D9SEU5_HUMAN Ran-binding protein 10 OS=Homo sapiens OX=9606 GN=RANBP10 PE=1 SV=1;tr|R4GMX8|R4GMX8_HUMAN Ran-binding protein 10 OS=Homo sapiens OX=9606 GN=RANBP10 PE=1 SV=1;sp|Q6VN20-3|RBP10_HUMAN Isoform 3 of Ran-binding protein 10 OS=Hom	2019-09-08	2019-09-08	11065000	198020	191390	196400	184430	17.4836146653847	17.499640499252	17.6386618779036	0.0160258338672712	FDR > 0.1	0.155047212518852	FDR > 0.1	0.139021378651581	FDR > 0.1
315	Q5T321;A0A0D9SF28;F5GXV7;Q8NFP9;Q8NFP9-3	Neurobeachin	NBEA	tr|Q5T321|Q5T321_HUMAN Neurobeachin OS=Homo sapiens OX=9606 GN=NBEA PE=1 SV=1;tr|A0A0D9SF28|A0A0D9SF28_HUMAN Neurobeachin OS=Homo sapiens OX=9606 GN=NBEA PE=1 SV=1;tr|F5GXV7|F5GXV7_HUMAN Neurobeachin OS=Homo sapiens OX=9606 GN=NBEA PE=1 SV=2;sp|Q8NFP9|NBEA	2019-05-05	2019-05-05	2287000	367870	368600	351610	352000	18.3771645442046	18.4451811182823	18.478843050431	0.0680165740776708	FDR > 0.1	0.101678506226357	FDR > 0.1	0.0336619321486857	FDR > 0.1
316	O00571;A0A2R8YF78;A0A2R8Y645;A0A2R8Y4A4;A0A2R8YFS5;A0A2U3TZJ9;A0A2R8YFR4;A0A2R8YCW1;A0A0D9SG12;A0A0D9SFB3;A0A2R8Y5G6;A0A0D9SF53;O00571-2;F6S8Q4;A0A2R8YDH3;A0A0J9YVQ7;A0A2R8Y650;A0A087WVZ1;A0A2R8YCU0;A0A2R8YF89;A0A087WX09	ATP-dependent RNA helicase DDX3X	DDX3X	sp|O00571|DDX3X_HUMAN ATP-dependent RNA helicase DDX3X OS=Homo sapiens OX=9606 GN=DDX3X PE=1 SV=3;tr|A0A2R8YF78|A0A2R8YF78_HUMAN ATP-dependent RNA helicase DDX3X OS=Homo sapiens OX=9606 GN=DDX3X PE=1 SV=1;tr|A0A2R8Y645|A0A2R8Y645_HUMAN ATP-dependent RNA he	44.4	44.4	755480000	5070200	4605200	3958600	3622800	22.161939267708	22.0883169549221	21.9717853395614	-0.0736223127858651	FDR > 0.1	-0.190153928146554	FDR > 0.1	-0.116531615360689	FDR > 0.1
317	A0A0D9SF60;Q99569-2;Q99569;B4DRK2;E9PHB5;E7EPC8;Q9UQB3-2;Q9UQB3;E7EMY7;E7EST6	Plakophilin-4	PKP4	tr|A0A0D9SF60|A0A0D9SF60_HUMAN Plakophilin-4 OS=Homo sapiens OX=9606 GN=PKP4 PE=1 SV=1;sp|Q99569-2|PKP4_HUMAN Isoform 2 of Plakophilin-4 OS=Homo sapiens OX=9606 GN=PKP4;sp|Q99569|PKP4_HUMAN Plakophilin-4 OS=Homo sapiens OX=9606 GN=PKP4 PE=1 SV=2	2019-03-12	2019-03-12	14809000	420560	381720	356270	372500	18.5702801556899	18.4956398250249	18.4978379535481	-0.0746403306650336	FDR > 0.1	-0.0724422021417972	FDR > 0.1	0.00219812852323642	FDR > 0.1
318	A0A0D9SF63;Q9BZK7;A0A1B0GVH3;C9JLJ1;C9JCK0;C9JBN1;A0A0D9SF25;A0A1B0GUU2;F8W9D8;C9IYU9	F-box-like/WD repeat-containing protein TBL1XR1	TBL1XR1	tr|A0A0D9SF63|A0A0D9SF63_HUMAN F-box-like/WD repeat-containing protein TBL1XR1 OS=Homo sapiens OX=9606 GN=TBL1XR1 PE=1 SV=1;sp|Q9BZK7|TBL1R_HUMAN F-box-like/WD repeat-containing protein TBL1XR1 OS=Homo sapiens OX=9606 GN=TBL1XR1 PE=1 SV=1;tr|A0A1B0GVH3|A0A	2019-03-28	2019-03-28	116690000	753140	721950	867650	593350	19.4108865857864	19.4150239713376	19.7819801417332	0.00413738555120702	FDR > 0.1	0.371093555946832	FDR > 0.1	0.366956170395625	FDR > 0.1
319	A0A0D9SFG6;Q99418-2;Q99418;F8W8E2;A0A286YF81;G5E9B7;M0QZ92	Cytohesin-2	CYTH2	tr|A0A0D9SFG6|A0A0D9SFG6_HUMAN Cytohesin-2 OS=Homo sapiens OX=9606 GN=CYTH2 PE=1 SV=1;sp|Q99418-2|CYH2_HUMAN Isoform 2 of Cytohesin-2 OS=Homo sapiens OX=9606 GN=CYTH2;sp|Q99418|CYH2_HUMAN Cytohesin-2 OS=Homo sapiens OX=9606 GN=CYTH2 PE=1 SV=2;tr|F8W8E2|F8W	12	12	7337800	50396	49222	51234	46984	15.509349650355	15.540500231341	15.7000403853061	0.0311505809860222	FDR > 0.1	0.190690734951112	FDR > 0.1	0.159540153965089	FDR > 0.1
320	A0A0D9SFJ1;Q9Y2Z9-3;Q9Y2Z9;Q9Y2Z9-2;G3V3A1	Ubiquinone biosynthesis monooxygenase COQ6, mitochondrial	COQ6	tr|A0A0D9SFJ1|A0A0D9SFJ1_HUMAN Coenzyme Q6 homolog, monooxygenase (Yeast), isoform CRA_a OS=Homo sapiens OX=9606 GN=COQ6 PE=1 SV=1;sp|Q9Y2Z9-3|COQ6_HUMAN Isoform 3 of Ubiquinone biosynthesis monooxygenase COQ6, mitochondrial OS=Homo sapiens OX=9606 GN=COQ6	2019-03-15	2019-03-15	20740000	215750	215760	178500	237880	17.6073290750717	17.6725524739998	17.5007910225054	0.0652233989280973	FDR > 0.1	-0.106538052566357	FDR > 0.1	-0.171761451494454	FDR > 0.1
321	A0A0D9SFK2;Q92614-3;Q92614-4;Q92614;Q92614-2;Q92614-5;H0YEV9;A0A1B0GWJ6;Q8IUG5-2;Q8IUG5;Q8IUG5-3	Unconventional myosin-XVIIIa	MYO18A	tr|A0A0D9SFK2|A0A0D9SFK2_HUMAN Unconventional myosin-XVIIIa OS=Homo sapiens OX=9606 GN=MYO18A PE=1 SV=1;sp|Q92614-3|MY18A_HUMAN Isoform 3 of Unconventional myosin-XVIIIa OS=Homo sapiens OX=9606 GN=MYO18A;sp|Q92614-4|MY18A_HUMAN Isoform 4 of Unconventional	2019-03-16	2019-03-16	25416000	2072800	2069700	1897800	1691800	20.8714775311855	20.9344748085352	20.9111230048274	0.0629972773496768	FDR > 0.1	0.0396454736419543	FDR > 0.1	-0.0233518037077225	FDR > 0.1
322	A0A0D9SFL2;Q96T60;M0R3C8;M0QYH2;M0QYI1;Q96T60-2;A0A0D9SEV0;M0R000;A0A1B0GU66;A0A0D9SFD6;M0QX49	Bifunctional polynucleotide phosphatase/kinase;Polynucleotide 3-phosphatase;Polynucleotide 5-hydroxyl-kinase	PNKP	tr|A0A0D9SFL2|A0A0D9SFL2_HUMAN Bifunctional polynucleotide phosphatase/kinase OS=Homo sapiens OX=9606 GN=PNKP PE=1 SV=1;sp|Q96T60|PNKP_HUMAN Bifunctional polynucleotide phosphatase/kinase OS=Homo sapiens OX=9606 GN=PNKP PE=1 SV=1;tr|M0R3C8|M0R3C8_HUMAN Bif	2019-06-21	2019-06-21	17396000	462600	438490	411780	370100	18.7077337816416	18.6956689889234	18.7067407087663	-0.0120647927181636	FDR > 0.1	-0.00099307287531758	FDR > 0.1	0.0110717198428461	FDR > 0.1
323	A0A0D9SFP2;E9PF18;Q16836;Q16836-3;Q16836-2;A0A0A0MSE2;A0A1W2PNM1;A0A1W2PQ78;A0A1W2PQV5;A0A1W2PQC2;A0A1W2PRT2;A0A1W2PQ55;A0A1W2PP40	Hydroxyacyl-coenzyme A dehydrogenase, mitochondrial	HADH	tr|A0A0D9SFP2|A0A0D9SFP2_HUMAN Hydroxyacyl-coenzyme A dehydrogenase, mitochondrial OS=Homo sapiens OX=9606 GN=HADH PE=1 SV=1;tr|E9PF18|E9PF18_HUMAN Hydroxyacyl-coenzyme A dehydrogenase, mitochondrial OS=Homo sapiens OX=9606 GN=HADH PE=1 SV=2;sp|Q16836|HCDH	33	33	244310000	1104900	977320	931940	932280	19.9638124136263	19.8519560627567	19.8851040227776	-0.111856350869548	FDR > 0.1	-0.0787083908486466	FDR > 0.1	0.0331479600209015	FDR > 0.1
324	B7Z7U4;H0YM90;A0A0D9SFP6;Q16288-5;Q16288-3;Q16288-4;Q16288;R4GMR8	Tyrosine-protein kinase receptor;NT-3 growth factor receptor	NTRK3	tr|B7Z7U4|B7Z7U4_HUMAN Tyrosine-protein kinase receptor OS=Homo sapiens OX=9606 GN=NTRK3 PE=1 SV=1;tr|H0YM90|H0YM90_HUMAN Tyrosine-protein kinase receptor OS=Homo sapiens OX=9606 GN=NTRK3 PE=1 SV=1;tr|A0A0D9SFP6|A0A0D9SFP6_HUMAN Tyrosine-protein kinase rec	2019-05-12	2019-05-12	151950000	150120	155760	133410	99688	17.084084711005	17.2024498364845	17.0807337587742	0.118365125479489	FDR > 0.1	-0.00335095223081439	FDR > 0.1	-0.121716077710303	FDR > 0.1
325	A0A0D9SFR6;Q86XP1-5;Q86XP1-3;Q86XP1-2;Q86XP1	Diacylglycerol kinase eta	DGKH	tr|A0A0D9SFR6|A0A0D9SFR6_HUMAN Diacylglycerol kinase OS=Homo sapiens OX=9606 GN=DGKH PE=1 SV=1;sp|Q86XP1-5|DGKH_HUMAN Isoform 4 of Diacylglycerol kinase eta OS=Homo sapiens OX=9606 GN=DGKH;sp|Q86XP1-3|DGKH_HUMAN Isoform 3 of Diacylglycerol kinase eta OS=Ho	2019-06-02	2019-06-02	830470	63097	61943	55565	66766	15.8336118334679	15.8721382091927	15.8171152790084	0.0385263757247678	FDR > 0.1	-0.0164965544595415	FDR > 0.1	-0.0550229301843093	FDR > 0.1
326	A0A0X1KG75;A0A0D9SG04;Q53SF7-4;Q53SF7-3;Q53SF7-2;Q53SF7	Cordon-bleu protein-like 1	COBLL1	tr|A0A0X1KG75|A0A0X1KG75_HUMAN Cordon-bleu protein-like 1 (Fragment) OS=Homo sapiens OX=9606 GN=COBLL1 PE=1 SV=1;tr|A0A0D9SG04|A0A0D9SG04_HUMAN Cordon-bleu protein-like 1 OS=Homo sapiens OX=9606 GN=COBLL1 PE=1 SV=2;sp|Q53SF7-4|COBL1_HUMAN Isoform 4 of Cord	2	2	607230	74860	138400	71563	78121	16.080235469018	17.0319689902883	16.1821527213907	0.951733521270299	FDR < 0.01	0.101917252372704	FDR > 0.1	-0.849816268897595	FDR < 0.01
327	A0A0D9SG71;A0A0R4J2E5;P49459;A0A0D9SEZ6;P49459-3;P49459-2	Ubiquitin-conjugating enzyme E2 A	UBE2A	tr|A0A0D9SG71|A0A0D9SG71_HUMAN Ubiquitin-conjugating enzyme E2 A OS=Homo sapiens OX=9606 GN=UBE2A PE=1 SV=1;tr|A0A0R4J2E5|A0A0R4J2E5_HUMAN Ubiquitin-conjugating enzyme E2 A OS=Homo sapiens OX=9606 GN=UBE2A PE=1 SV=1;sp|P49459|UBE2A_HUMAN Ubiquitin-conjugat	2019-07-22	2019-07-22	286580000	166620	153060	150360	122480	17.234530098658	17.1772223520878	17.2532877687445	-0.0573077465702028	FDR > 0.1	0.0187576700865115	FDR > 0.1	0.0760654166567143	FDR > 0.1
328	A0A0D9SG72;P61764;A0A1B0GW76;A0A1B0GWF2;A0A1B0GVQ5;A0A2R8Y5D4;A0A1B0GTP9;P61764-2;A0A0D9SEP9;A0A0D9SEH5;A0A0D9SFQ7;A0A0D9SFW6	Syntaxin-binding protein 1	STXBP1	tr|A0A0D9SG72|A0A0D9SG72_HUMAN Syntaxin-binding protein 1 OS=Homo sapiens OX=9606 GN=STXBP1 PE=1 SV=2;sp|P61764|STXB1_HUMAN Syntaxin-binding protein 1 OS=Homo sapiens OX=9606 GN=STXBP1 PE=1 SV=1;tr|A0A1B0GW76|A0A1B0GW76_HUMAN Syntaxin-binding protein 1 OS=	2019-06-08	2019-06-08	19434000	46692	40927	33730	44086	15.3992158069247	15.2742498717422	15.0969711717197	-0.124965935182475	FDR > 0.1	-0.302244635205026	FDR > 0.1	-0.177278700022551	FDR > 0.1
329	A0A0D9SGC1;Q5JVM0		MYO6	tr|A0A0D9SGC1|A0A0D9SGC1_HUMAN Unconventional myosin-VI OS=Homo sapiens OX=9606 GN=MYO6 PE=1 SV=1	2019-04-21	2019-04-21	50689000	1522700	1424400	1405800	1961500	20.4265283428298	20.3954074830146	20.4781864031732	-0.0311208598151254	FDR > 0.1	0.0516580603434278	FDR > 0.1	0.0827789201585531	FDR > 0.1
330	A0A0D9SGH0;Q92581-3;Q92581-2;A0A1B0GW29;A0A0D9SFM4;A0A1B0GV11;Q92581	Sodium/hydrogen exchanger 6	SLC9A6	tr|A0A0D9SGH0|A0A0D9SGH0_HUMAN Sodium/hydrogen exchanger OS=Homo sapiens OX=9606 GN=SLC9A6 PE=1 SV=5;sp|Q92581-3|SL9A6_HUMAN Isoform 3 of Sodium/hydrogen exchanger 6 OS=Homo sapiens OX=9606 GN=SLC9A6;sp|Q92581-2|SL9A6_HUMAN Isoform 2 of Sodium/hydrogen exc	2019-04-04	2019-04-04	2155000	43761	52009	47981	41298	15.3056861268849	15.6199582512927	15.6054020793569	0.31427212440779	FDR > 0.1	0.299715952471997	FDR > 0.1	-0.0145561719357925	FDR > 0.1
331	A0A0D9SGJ6;J3KQV8;O43426	Synaptojanin-1	SYNJ1	tr|A0A0D9SGJ6|A0A0D9SGJ6_HUMAN Synaptojanin-1 OS=Homo sapiens OX=9606 GN=SYNJ1 PE=1 SV=1;tr|J3KQV8|J3KQV8_HUMAN Synaptojanin-1 OS=Homo sapiens OX=9606 GN=SYNJ1 PE=1 SV=1;sp|O43426|SYNJ1_HUMAN Synaptojanin-1 OS=Homo sapiens OX=9606 GN=SYNJ1 PE=1 SV=2	2019-03-02	2019-03-02	341320	28138	25273	22098	25063	14.6685602087496	14.5787938801927	14.4868546564351	-0.0897663285569479	FDR > 0.1	-0.181705552314543	FDR > 0.1	-0.0919392237575956	FDR > 0.1
332	A0A0D9SGK2;Q93096;Q12974-3;Q12974-4;Q12974	Protein tyrosine phosphatase type IVA 1;Protein tyrosine phosphatase type IVA 2	PTP4A1;PTP4A2	tr|A0A0D9SGK2|A0A0D9SGK2_HUMAN Protein tyrosine phosphatase type IVA 1 OS=Homo sapiens OX=9606 GN=PTP4A1 PE=1 SV=1;sp|Q93096|TP4A1_HUMAN Protein tyrosine phosphatase type IVA 1 OS=Homo sapiens OX=9606 GN=PTP4A1 PE=1 SV=2;sp|Q12974-3|TP4A2_HUMAN Isoform 3 o	2019-05-09	2019-05-09	122220000	276470	255320	244530	268630	17.9650914565276	17.91543160022	17.9548784203658	-0.0496598563076063	FDR > 0.1	-0.0102130361617796	FDR > 0.1	0.0394468201458267	FDR > 0.1
333	A0A0G2JH68;O60610;H9KV28;A0A140T8Z0;O60610-2;O60610-3;A0A2R8Y5N1;B4E2I7;H7C2W8;A0A2R8YEF8	Protein diaphanous homolog 1	DIAPH1	tr|A0A0G2JH68|A0A0G2JH68_HUMAN Protein diaphanous homolog 1 OS=Homo sapiens OX=9606 GN=DIAPH1 PE=1 SV=1;sp|O60610|DIAP1_HUMAN Protein diaphanous homolog 1 OS=Homo sapiens OX=9606 GN=DIAPH1 PE=1 SV=2;tr|H9KV28|H9KV28_HUMAN Protein diaphanous homolog 1 OS=Ho	2019-03-23	2019-03-23	93939000	2272800	2258500	2052700	2198200	21.0043673471949	21.0604180559764	21.0243178375902	0.056050708781509	FDR > 0.1	0.019950490395285	FDR > 0.1	-0.036100218386224	FDR > 0.1
334	A0A0G2JHC2;Q6NYC8;Q6NYC8-2;Q6NYC8-3;Q6NYC8-4	Phostensin	PPP1R18	tr|A0A0G2JHC2|A0A0G2JHC2_HUMAN PPP1R18 OS=Homo sapiens OX=9606 GN=PPP1R18 PE=1 SV=1;sp|Q6NYC8|PPR18_HUMAN Phostensin OS=Homo sapiens OX=9606 GN=PPP1R18 PE=1 SV=1;sp|Q6NYC8-2|PPR18_HUMAN Isoform 2 of Phostensin OS=Homo sapiens OX=9606 GN=PPP1R18	2019-05-13	2019-05-13	33124000	192440	200430	212960	227460	17.4423772202002	17.5662235119943	17.7554494246134	0.123846291794052	FDR > 0.1	0.313072204413167	FDR > 0.1	0.189225912619115	FDR > 0.1
335	B4E0K6;A0A140T8Y0;A0A0G2JIA5;A0A140TA36;A0A140TA35;A0A0G2JL52;Q5ST30;Q5ST30-4;B7ZL25;A0A140TA45;A0A140TA40;A0A0A0MTG1;Q5ST30-3;Q5ST30-2;A2ABL6;B7ZCJ6	Valine--tRNA ligase, mitochondrial	VARS2	tr|B4E0K6|B4E0K6_HUMAN Valine--tRNA ligase, mitochondrial OS=Homo sapiens OX=9606 GN=VARS2 PE=1 SV=1;tr|A0A140T8Y0|A0A140T8Y0_HUMAN Valine--tRNA ligase, mitochondrial OS=Homo sapiens OX=9606 GN=VARS2 PE=1 SV=1;tr|A0A0G2JIA5|A0A0G2JIA5_HUMAN Valine--tRNA li	2019-07-08	2019-07-08	10428000	448720	437130	385160	323570	18.6637840037998	18.6911874402302	18.6103248310842	0.0274034364304221	FDR > 0.1	-0.0534591727155806	FDR > 0.1	-0.0808626091460027	FDR > 0.1
336	A0A0G2JIC6;Q9Y676	28S ribosomal protein S18b, mitochondrial	MRPS18B	tr|A0A0G2JIC6|A0A0G2JIC6_HUMAN 28S ribosomal protein S18b, mitochondrial OS=Homo sapiens OX=9606 GN=MRPS18B PE=1 SV=1;sp|Q9Y676|RT18B_HUMAN 28S ribosomal protein S18b, mitochondrial OS=Homo sapiens OX=9606 GN=MRPS18B PE=1 SV=1	2019-07-23	2019-07-23	46538000	258120	258730	216120	159940	17.8660104462622	17.9345723929556	17.776699535329	0.0685619466933112	FDR > 0.1	-0.0893109109332855	FDR > 0.1	-0.157872857626597	FDR > 0.1
337	B4DQI1;A0A0G2JIE7;H0Y3H6;A0A0G2JL69;P06681-2;P06681-3;P06681;A0A0G2JHM4;H0Y868;A0A0G2JJ82;A0A0G2JK28;E9PDZ0;E7ETN3;B4E1Z4	Complement C2;Complement C2b fragment;Complement C2a fragment	C2	tr|B4DQI1|B4DQI1_HUMAN Complement C2 OS=Homo sapiens OX=9606 GN=C2 PE=1 SV=1;tr|A0A0G2JIE7|A0A0G2JIE7_HUMAN Complement C2 OS=Homo sapiens OX=9606 GN=C2 PE=1 SV=1;tr|H0Y3H6|H0Y3H6_HUMAN Complement C2 (Fragment) OS=Homo sapiens OX=9606 GN=C2 PE=1 SV=1;tr|A0A	2019-06-03	2019-06-03	825830	25588	25453	32277	38027	14.5315078091562	14.5890326609885	15.0334453462837	0.0575248518323104	FDR > 0.1	0.50193753712748	FDR > 0.1	0.44441268529517	FDR > 0.1
338	A0A0G2JIS2;A2ABF8;A0A0G2JIR1;A2ABF9;A0A0G2JK64;Q96KQ7-2;Q96KQ7;A0A0G2JRR0;A0A0G2JRN8;H0Y4K5	Histone-lysine N-methyltransferase EHMT2	EHMT2	tr|A0A0G2JIS2|A0A0G2JIS2_HUMAN Histone-lysine N-methyltransferase EHMT2 OS=Homo sapiens OX=9606 GN=EHMT2 PE=1 SV=1;tr|A2ABF8|A2ABF8_HUMAN Histone-lysine N-methyltransferase EHMT2 OS=Homo sapiens OX=9606 GN=EHMT2 PE=1 SV=1;tr|A0A0G2JIR1|A0A0G2JIR1_HUMAN His	6	6	4272100	118210	111900	112860	89210	16.7393206014381	16.725335083628	16.8394012029459	-0.0139855178101804	FDR > 0.1	0.100080601507738	FDR > 0.1	0.114066119317918	FDR > 0.1
339	A0A0G2JIW1;P0DMV9;P0DMV8;P0DMV8-2;V9GZ37	Heat shock 70 kDa protein 1B;Heat shock 70 kDa protein 1A	HSPA1B;HSPA1A	tr|A0A0G2JIW1|A0A0G2JIW1_HUMAN Heat shock 70 kDa protein 1B OS=Homo sapiens OX=9606 GN=HSPA1B PE=1 SV=1;sp|P0DMV9|HS71B_HUMAN Heat shock 70 kDa protein 1B OS=Homo sapiens OX=9606 GN=HSPA1B PE=1 SV=1;sp|P0DMV8|HS71A_HUMAN Heat shock 70 kDa protein 1A OS=Hom	63.6	63.6	6571100000	9776700	9058700	7692200	7166100	23.109244194645	23.0643571683972	22.9301913169	-0.0448870262477925	FDR > 0.1	-0.179052877745026	FDR > 0.1	-0.134165851497233	FDR > 0.1
340	A0A0G2JJD3;O95870;A0A0G2JI89;O95870-2;F2Z3H2	Abhydrolase domain-containing protein 16A	ABHD16A	tr|A0A0G2JJD3|A0A0G2JJD3_HUMAN HLA-B associated transcript 5, isoform CRA_b OS=Homo sapiens OX=9606 GN=ABHD16A PE=1 SV=1;sp|O95870|ABHGA_HUMAN Phosphatidylserine lipase ABHD16A OS=Homo sapiens OX=9606 GN=ABHD16A PE=1 SV=3;tr|A0A0G2JI89|A0A0G2JI89_HUMAN Pho	2019-08-13	2019-08-13	13886000	178410	193440	189640	167920	17.3331649972154	17.5150111970133	17.5881302464279	0.181846199797935	FDR > 0.1	0.254965249212532	FDR > 0.1	0.073119049414597	FDR > 0.1
341	H0Y6K2;A0A140T9E9;A0A0G2JK44;P25440-3;P25440;P25440-2;P25440-4;U3KQA6;A0A0G2JHL0;A0A140T9F7;A0A140T9V2;A0A0G2JHN8;A0A140T9I1;E9PIQ3;H0Y799;A0A140T9X8	Bromodomain-containing protein 2	BRD2	tr|H0Y6K2|H0Y6K2_HUMAN Bromodomain-containing protein 2 (Fragment) OS=Homo sapiens OX=9606 GN=BRD2 PE=1 SV=1;tr|A0A140T9E9|A0A140T9E9_HUMAN Bromodomain-containing protein 2 (Fragment) OS=Homo sapiens OX=9606 GN=BRD2 PE=1 SV=1;tr|A0A0G2JK44|A0A0G2JK44_HUMAN	2019-03-09	2019-03-09	6265500	121810	127920	135340	104680	16.7826010919183	16.9183668912445	17.1014552419111	0.135765799326226	FDR > 0.1	0.318854149992788	FDR > 0.1	0.183088350666562	FDR > 0.1
342	A0A0G2JNZ5;A0A0G2JLB3;P04062-4;P04062-2;P04062;A0A0G2JNZ0;P04062-5;P04062-3	Glucosylceramidase	GBA	tr|A0A0G2JNZ5|A0A0G2JNZ5_HUMAN Glucosylceramidase OS=Homo sapiens OX=9606 GN=GBA PE=1 SV=1;tr|A0A0G2JLB3|A0A0G2JLB3_HUMAN Glucosylceramidase OS=Homo sapiens OX=9606 GN=GBA PE=1 SV=1;sp|P04062-4|GLCM_HUMAN Isoform 4 of Lysosomal acid glucosylceramidase OS=H	2019-04-29	2019-04-29	100330000	636320	595210	537010	626400	19.1677209829232	19.1365238123839	19.089815902041	-0.0311971705392899	FDR > 0.1	-0.0779050808822817	FDR > 0.1	-0.0467079103429917	FDR > 0.1
343	H0YEI0;A0A0G2JLR5;A0A0G2JMW4;Q02833-3;Q02833-2;Q02833	Ras association domain-containing protein 7	RASSF7	tr|H0YEI0|H0YEI0_HUMAN Ras association domain-containing protein 7 (Fragment) OS=Homo sapiens OX=9606 GN=RASSF7 PE=1 SV=1;tr|A0A0G2JLR5|A0A0G2JLR5_HUMAN Ras association domain-containing protein 7 OS=Homo sapiens OX=9606 GN=RASSF7 PE=1 SV=1;tr|A0A0G2JMW4|A	2019-08-08	2019-08-08	24959000	17091	15520	12234	16340	13.9492772328225	13.8753255099513	13.6338350345519	-0.0739517228711488	FDR > 0.1	-0.31544219827056	FDR > 0.1	-0.241490475399411	FDR > 0.1
344	A0A0G2JMZ8;Q16625-5;Q16625-4;Q16625-2;Q16625-3;Q16625	Occludin	OCLN	tr|A0A0G2JMZ8|A0A0G2JMZ8_HUMAN Occludin OS=Homo sapiens OX=9606 GN=OCLN PE=1 SV=1;sp|Q16625-5|OCLN_HUMAN Isoform 5 of Occludin OS=Homo sapiens OX=9606 GN=OCLN;sp|Q16625-4|OCLN_HUMAN Isoform 4 of Occludin OS=Homo sapiens OX=9606 GN=OCLN;sp|Q16625-2|OCLN_HUM	5	5	5005000	131420	129100	124830	118960	16.8921533629043	16.9316140479588	16.9848316424674	0.0394606850544896	FDR > 0.1	0.0926782795631773	FDR > 0.1	0.0532175945086877	FDR > 0.1
345	A0A1W2PRB5;A0A0J9YVS1;A0A3B3IT55;A0A0G2JNB1;A0A0G2JNT7;Q7Z3B3;A0A0G2JQF5;A0A0G2JQF4;Q7Z3B3-4;Q7Z3B3-2;I3L233;A0A1W2PPV8;A0A1W2PRR3	KAT8 regulatory NSL complex subunit 1	KANSL1	tr|A0A1W2PRB5|A0A1W2PRB5_HUMAN KAT8 regulatory NSL complex subunit 1 OS=Homo sapiens OX=9606 GN=KANSL1 PE=1 SV=1;tr|A0A0J9YVS1|A0A0J9YVS1_HUMAN KAT8 regulatory NSL complex subunit 1 OS=Homo sapiens OX=9606 GN=KANSL1 PE=1 SV=1;tr|A0A3B3IT55|A0A3B3IT55_HUMAN	2019-05-06	2019-05-06	2667400	165260	164700	142930	124070	17.2227060885436	17.2829656023779	17.1801757079929	0.0602595138343105	FDR > 0.1	-0.042530380550744	FDR > 0.1	-0.102789894385054	FDR > 0.1
346	B0V3J0;A9C4B9;A0A0G2JNK5;E7EQB3;Q9BSV6	tRNA-splicing endonuclease subunit Sen34	TSEN34	tr|B0V3J0|B0V3J0_HUMAN tRNA-splicing endonuclease subunit Sen34 (Fragment) OS=Homo sapiens OX=9606 GN=TSEN34 PE=1 SV=1;tr|A9C4B9|A9C4B9_HUMAN tRNA-splicing endonuclease subunit Sen34 (Fragment) OS=Homo sapiens OX=9606 GN=TSEN34 PE=1 SV=2;tr|A0A0G2JNK5|A0A0	2019-09-21	2019-09-21	43147000	207140	200480	192590	152270	17.5485746893583	17.5665833670861	17.6103997432031	0.0180086777277957	FDR > 0.1	0.0618250538448351	FDR > 0.1	0.0438163761170394	FDR > 0.1
347	A0A0U1RR18;A0A0G2JNW7;Q9Y666;A0A0G2JQE3;H0YB78;Q9H2X9-2;Q9H2X9	Solute carrier family 12 member 7	SLC12A7	tr|A0A0U1RR18|A0A0U1RR18_HUMAN Solute carrier family 12 member 7 (Fragment) OS=Homo sapiens OX=9606 GN=SLC12A7 PE=1 SV=1;tr|A0A0G2JNW7|A0A0G2JNW7_HUMAN Solute carrier family 12 member 7 OS=Homo sapiens OX=9606 GN=SLC12A7 PE=1 SV=1;sp|Q9Y666|S12A7_HUMAN Sol	2019-06-08	2019-06-08	18986000	360620	321610	296000	289950	18.3484479265827	18.2484373130535	18.2304641241052	-0.100010613529239	FDR > 0.1	-0.117983802477521	FDR > 0.1	-0.0179731889482824	FDR > 0.1
348	A0A0G2JNZ2;Q14160;A0A0G2JPP5;Q14160-3;A0A0G2JMS7;Q14160-2;H0YCG0;H0YDF9	Protein scribble homolog	SCRIB	tr|A0A0G2JNZ2|A0A0G2JNZ2_HUMAN Protein scribble homolog OS=Homo sapiens OX=9606 GN=SCRIB PE=1 SV=1;sp|Q14160|SCRIB_HUMAN Protein scribble homolog OS=Homo sapiens OX=9606 GN=SCRIB PE=1 SV=4;tr|A0A0G2JPP5|A0A0G2JPP5_HUMAN Protein scribble homolog OS=Homo sap	2019-01-29	2019-01-29	76270000	1872600	1798800	1529800	1910800	20.7249393736458	20.7320879313206	20.6001380961422	0.00714855767482092	FDR > 0.1	-0.124801277503597	FDR > 0.1	-0.131949835178418	FDR > 0.1
349	Q12979;Q12979-2;Q12979-4;A0A1C7CYZ0;A0A0G2JQ41;B7Z683;I3L2P5;Q12979-3;I3L3W0;I3L379;A0A0G2JRJ1;I3L1U8;I3NI05;I3L2C0;I3L0R7;A0A0G2JQB5;A0A0G2JSE0;I3L4Y1;A0A0G2JQT5;A0A0D9SGD7	Active breakpoint cluster region-related protein	ABR	sp|Q12979|ABR_HUMAN Active breakpoint cluster region-related protein OS=Homo sapiens OX=9606 GN=ABR PE=1 SV=2;sp|Q12979-2|ABR_HUMAN Isoform Short of Active breakpoint cluster region-related protein OS=Homo sapiens OX=9606 GN=ABR;sp|Q12979-4|ABR_HUMAN Isofo	2019-06-18	2019-06-18	60345000	811540	790760	817880	933550	19.5186307211979	19.5463649425826	19.6967561335883	0.0277342213847582	FDR > 0.1	0.178125412390429	FDR > 0.1	0.150391191005671	FDR > 0.1
350	O43251-2;O43251-6;B0QYV1;A0A0G2JRD1;A0A0G2JRA5;O43251-8;S4R3K7;O43251;O43251-3;O43251-10;O43251-5;O43251-4;B0QYY4;O43251-9;S4R469;O43251-7;F8VZG9;B7Z1U7;A0A087X2B1;J3KNW3;F8VRS4;I3L1D4;A0A286YEU2;F8VZY7;F8VR27;Q9NWB1;Q9NWB1-2;Q9NWB1-5;Q9NWB1-4;Q9NWB1-3	RNA binding protein fox-1 homolog 2;RNA binding protein fox-1 homolog;RNA binding protein fox-1 homolog 1	RBFOX2;RBFOX1	sp|O43251-2|RFOX2_HUMAN Isoform 2 of RNA binding protein fox-1 homolog 2 OS=Homo sapiens OX=9606 GN=RBFOX2;sp|O43251-6|RFOX2_HUMAN Isoform 6 of RNA binding protein fox-1 homolog 2 OS=Homo sapiens OX=9606 GN=RBFOX2;tr|B0QYV1|B0QYV1_HUMAN RNA binding protein	2019-03-12	2019-03-12	37751000	141640	123360	91330	96797	17.0001972645089	16.8659997176792	16.5340276866511	-0.134197546829711	FDR > 0.1	-0.466169577857851	FDR > 0.1	-0.33197203102814	FDR > 0.1
351	Q9UHX1;Q9UHX1-2;A0A0J9YXX5;A0A0J9YVP6;Q9UHX1-5;Q9UHX1-3;Q9UHX1-6;Q9UHX1-4;A0A0J9YXJ8;A0A0J9YYL3;A0A0J9YWM1;A0A0J9YVR6;E9PQ56;H0YEM1;E9PN18;E9PMU7;E9PL19;H0YCP8	Poly(U)-binding-splicing factor PUF60	PUF60	sp|Q9UHX1|PUF60_HUMAN Poly(U)-binding-splicing factor PUF60 OS=Homo sapiens OX=9606 GN=PUF60 PE=1 SV=1;sp|Q9UHX1-2|PUF60_HUMAN Isoform 2 of Poly(U)-binding-splicing factor PUF60 OS=Homo sapiens OX=9606 GN=PUF60;tr|A0A0J9YXX5|A0A0J9YXX5_HUMAN Poly(U)-bindin	39.2	39.2	599490000	3329300	3173200	2599600	2136400	21.555115486744	21.5509915963009	21.3650846962338	-0.00412389044307915	FDR > 0.1	-0.190030790510164	FDR > 0.1	-0.185906900067085	FDR > 0.1
352	F6RP06;A0A0J9YW18;Q12983	BCL2/adenovirus E1B 19 kDa protein-interacting protein 3	BNIP3	tr|F6RP06|F6RP06_HUMAN BCL2/adenovirus E1B 19 kDa protein-interacting protein 3 (Fragment) OS=Homo sapiens OX=9606 GN=BNIP3 PE=1 SV=1;tr|A0A0J9YW18|A0A0J9YW18_HUMAN BCL2/adenovirus E1B 19 kDa protein-interacting protein 3 (Fragment) OS=Homo sapiens OX=9606	2019-01-09	2019-01-09	15839000	9976.4	8851.3	5480.8	18635	13.1726316365342	13.0651582184767	12.4753972487051	-0.107473418057523	FDR > 0.1	-0.6972343878291	FDR > 0.1	-0.589760969771577	FDR > 0.1
353	A0A0J9YWB6;Q9Y5B0-4;Q9Y5B0;A0A0J9YWJ4;K7EJD2;A0A0A0MR03	RNA polymerase II subunit A C-terminal domain phosphatase	CTDP1	tr|A0A0J9YWB6|A0A0J9YWB6_HUMAN RNA polymerase II subunit A C-terminal domain phosphatase (Fragment) OS=Homo sapiens OX=9606 GN=CTDP1 PE=1 SV=1;sp|Q9Y5B0-4|CTDP1_HUMAN Isoform 4 of RNA polymerase II subunit A C-terminal domain phosphatase OS=Homo sapiens OX	12	12	20267000	335890	324510	276600	306500	18.2459573604654	18.2613879838682	18.1326681047394	0.0154306234028034	FDR > 0.1	-0.113289255725981	FDR > 0.1	-0.128719879128784	FDR > 0.1
354	E9PJ24;B7ZM65;F8WEF5;A0A0J9YYB5;A0A0J9YWD5;Q9P1Y6-3;Q9P1Y6;A0A0J9YX88;Q9P1Y6-2	PHD and RING finger domain-containing protein 1	PHRF1	tr|E9PJ24|E9PJ24_HUMAN PHD and RING finger domain-containing protein 1 OS=Homo sapiens OX=9606 GN=PHRF1 PE=1 SV=1;tr|B7ZM65|B7ZM65_HUMAN PHD and RING finger domain-containing protein 1 OS=Homo sapiens OX=9606 GN=PHRF1 PE=1 SV=1;tr|F8WEF5|F8WEF5_HUMAN PHD a	2019-04-04	2019-04-04	5075500	260020	240930	232980	239640	17.8765911111947	17.8317390928473	17.8850730613312	-0.0448520183474166	FDR > 0.1	0.00848195013645281	FDR > 0.1	0.0533339684838694	FDR > 0.1
355	A0A0J9YWQ2;Q9BVG9	Phosphatidylserine synthase 2	PTDSS2	tr|A0A0J9YWQ2|A0A0J9YWQ2_HUMAN Phosphatidylserine synthase 2 (Fragment) OS=Homo sapiens OX=9606 GN=PTDSS2 PE=1 SV=1;sp|Q9BVG9|PTSS2_HUMAN Phosphatidylserine synthase 2 OS=Homo sapiens OX=9606 GN=PTDSS2 PE=1 SV=1	2019-03-05	2019-03-05	27097000	66171	63601	65975	61413	15.902239503027	15.9102464016419	16.0648582989152	0.00800689861491222	FDR > 0.1	0.162618795888189	FDR > 0.1	0.154611897273277	FDR > 0.1
356	E9PP14;A0A0J9YX13;E9PKL9;Q13630;E9PLH9;H0YE90;E9PP60	GDP-L-fucose synthase	TSTA3	tr|E9PP14|E9PP14_HUMAN GDP-L-fucose synthase (Fragment) OS=Homo sapiens OX=9606 GN=TSTA3 PE=1 SV=1;tr|A0A0J9YX13|A0A0J9YX13_HUMAN GDP-L-fucose synthase (Fragment) OS=Homo sapiens OX=9606 GN=TSTA3 PE=1 SV=1;tr|E9PKL9|E9PKL9_HUMAN GDP-L-fucose synthase (Frag	35.4	35.4	101960000	285830	284160	201600	232350	18.0131258617017	18.0698285341143	17.6763625870888	0.0567026724126016	FDR > 0.1	-0.336763274612903	FDR > 0.1	-0.393465947025504	FDR > 0.1
357	A0A0J9YXF2;J3QT77;A0A0J9YYG4;Q15165-3;Q15165-1;Q15165;G3XAK4;A0A0J9YXU7;A0A2Q2SAK4;A0A0J9YYF3;A0A0J9YXM1;A0A0J9YYJ1	Serum paraoxonase/arylesterase 2	PON2	tr|A0A0J9YXF2|A0A0J9YXF2_HUMAN Paraoxonase 2, isoform CRA_a OS=Homo sapiens OX=9606 GN=PON2 PE=1 SV=1;tr|J3QT77|J3QT77_HUMAN Serum paraoxonase/arylesterase 2 OS=Homo sapiens OX=9606 GN=PON2 PE=1 SV=1;tr|A0A0J9YYG4|A0A0J9YYG4_HUMAN Serum paraoxonase/arylest	2019-08-20	2019-08-20	455420000	732480	710440	444210	800960	19.3707578836737	19.3918378595437	18.8161088192719	0.0210799758699594	FDR > 0.1	-0.554649064401829	FDR > 0.1	-0.575729040271789	FDR > 0.1
358	A0A0J9YXM6;Q562E7-4;Q562E7;Q562E7-3;I3L1G2;E9PDG3;Q562E7-2;Q562E7-6;Q562E7-5	WD repeat-containing protein 81	WDR81	tr|A0A0J9YXM6|A0A0J9YXM6_HUMAN WD repeat-containing protein 81 OS=Homo sapiens OX=9606 GN=WDR81 PE=1 SV=1;sp|Q562E7-4|WDR81_HUMAN Isoform 4 of WD repeat-containing protein 81 OS=Homo sapiens OX=9606 GN=WDR81;sp|Q562E7|WDR81_HUMAN WD repeat-containing prote	2019-04-05	2019-04-05	2195100	92909	97791	89524	78745	16.3918587765534	16.5308986481474	16.5052133518231	0.139039871593955	FDR > 0.1	0.113354575269739	FDR > 0.1	-0.025685296324216	FDR > 0.1
359	A0A286YF23;A0A0J9YY01;A0A2R8YFM0;Q96JP2;A0A0J9YXD6;A0A0J9YXG9;A0A0J9YX32;A0A0J9YW04;A0A0J9YW50	Unconventional myosin-XVB	MYO15B	tr|A0A286YF23|A0A286YF23_HUMAN Unconventional myosin-XVB OS=Homo sapiens OX=9606 GN=MYO15B PE=1 SV=1;tr|A0A0J9YY01|A0A0J9YY01_HUMAN Unconventional myosin-XVB OS=Homo sapiens OX=9606 GN=MYO15B PE=1 SV=1;tr|A0A2R8YFM0|A0A2R8YFM0_HUMAN Unconventional myosin-X	2019-08-06	2019-08-06	5466300	421500	387110	372950	369750	18.5735011468348	18.5158686237738	18.5638491750123	-0.0576325230610344	FDR > 0.1	-0.00965197182250321	FDR > 0.1	0.0479805512385312	FDR > 0.1
360	A0A0J9YYJ0;Q8N129	Protein canopy homolog 4	CNPY4	tr|A0A0J9YYJ0|A0A0J9YYJ0_HUMAN Protein canopy homolog 4 (Fragment) OS=Homo sapiens OX=9606 GN=CNPY4 PE=1 SV=1;sp|Q8N129|CNPY4_HUMAN Protein canopy homolog 4 OS=Homo sapiens OX=9606 GN=CNPY4 PE=2 SV=1	2019-06-18	2019-06-18	56093000	191760	175970	171650	196530	17.4372703297672	17.3784545412878	17.4443368055461	-0.0588157884793219	FDR > 0.1	0.00706647577898067	FDR > 0.1	0.0658822642583026	FDR > 0.1
361	P43243;A8MXP9;A0A0R4J2E8;D6REM6;P43243-2;B3KM87;D6R991;H0Y8T4;Q68E03;D6RBK5;A0A1B0GX04;D6RIA2;D6RB45;D6RE02;D6R8Z5;D6REK4;D6RCM3;D6RBS2;D6RAY2;D6RAM9;D6R9F3;D6RBI2	Matrin-3	MATR3	sp|P43243|MATR3_HUMAN Matrin-3 OS=Homo sapiens OX=9606 GN=MATR3 PE=1 SV=2;tr|A8MXP9|A8MXP9_HUMAN Matrin-3 OS=Homo sapiens OX=9606 GN=MATR3 PE=1 SV=1;tr|A0A0R4J2E8|A0A0R4J2E8_HUMAN Matrin-3 OS=Homo sapiens OX=9606 GN=MATR3 PE=1 SV=1;tr|D6REM6|D6REM6_HUMAN M	39.8	39.8	938370000	3351600	3437000	2790100	2376800	21.5647465900065	21.6662029939112	21.4671118737658	0.101456403904727	FDR > 0.1	-0.0976347162406945	FDR > 0.1	-0.199091120145422	FDR > 0.1
362	Q9NY35;D6RDY1;D6RCR8;D6RDI6;D6RFX6;D6RCE6;D6R9S8;D6RC11;D6RA76;D6RHU6;D6RDP6;D6RIU2;A0A0R4J2F2;Q9NY35-2;H0Y8T9;D6RD48;D6RCP3;D6RAZ7;D6RB31;Q9NY35-3;D6R9K1	Claudin domain-containing protein 1	CLDND1	sp|Q9NY35|CLDN1_HUMAN Claudin domain-containing protein 1 OS=Homo sapiens OX=9606 GN=CLDND1 PE=1 SV=1;tr|D6RDY1|D6RDY1_HUMAN Claudin domain-containing protein 1 (Fragment) OS=Homo sapiens OX=9606 GN=CLDND1 PE=1 SV=1;tr|D6RCR8|D6RCR8_HUMAN Claudin domain-co	2019-07-10	2019-07-10	13191000	60408	63245	62250	73034	15.7707800431128	15.9021483806864	15.9810126905443	0.131368337573603	FDR > 0.1	0.21023264743153	FDR > 0.1	0.0788643098579271	FDR > 0.1
363	A0A0R4J2F6;Q12894;Q12894-2;H7C444	Interferon-related developmental regulator 2	IFRD2	tr|A0A0R4J2F6|A0A0R4J2F6_HUMAN Interferon-related developmental regulator 2 OS=Homo sapiens OX=9606 GN=IFRD2 PE=1 SV=1;sp|Q12894|IFRD2_HUMAN Interferon-related developmental regulator 2 OS=Homo sapiens OX=9606 GN=IFRD2 PE=1 SV=3;sp|Q12894-2|IFRD2_HUMAN Iso	5	5	5260300	90247	87992	91905	68388	16.349919395361	16.3785693161197	16.5430822054	0.0286499207586992	FDR > 0.1	0.193162810039027	FDR > 0.1	0.164512889280328	FDR > 0.1
364	A0A0U1RQE4;A0A494C1M0;Q5HYK7-3;Q5HYK7-2;Q5HYK7;Q5HYK7-5;Q5HYK7-4;A0A0U1RQN2	SH3 domain-containing protein 19	SH3D19	tr|A0A0U1RQE4|A0A0U1RQE4_HUMAN SH3 domain-containing protein 19 OS=Homo sapiens OX=9606 GN=SH3D19 PE=1 SV=1;tr|A0A494C1M0|A0A494C1M0_HUMAN SH3 domain-containing protein 19 OS=Homo sapiens OX=9606 GN=SH3D19 PE=1 SV=1;sp|Q5HYK7-3|SH319_HUMAN Isoform 3 of SH3	2019-01-07	2019-01-07	4484900	199010	185850	197660	177280	17.4908094418532	17.4572637355133	17.647887893975	-0.0335457063398401	FDR > 0.1	0.157078452121794	FDR > 0.1	0.190624158461635	FDR > 0.1
365	A0A0U1RQK7		EIF4G3	tr|A0A0U1RQK7|A0A0U1RQK7_HUMAN Eukaryotic translation initiation factor 4 gamma 3 OS=Homo sapiens OX=9606 GN=EIF4G3 PE=1 SV=1	2019-02-12	2019-02-12	14281000	1172900	1142100	1066000	1127400	20.0499766267737	20.076742117935	20.0790024812354	0.0267654911612318	FDR > 0.1	0.029025854461679	FDR > 0.1	0.00226036330044721	FDR > 0.1
366	A0A0U1RQP1;Q05193-3;Q05193;A0A0D9SFE4;A0A0D9SFB1;Q05193-5;Q05193-2;A0A1B0GU67;A0A1B0GUX5;H7C5U0;E5RIK2;K7EPK9	Dynamin-1	DNM1	tr|A0A0U1RQP1|A0A0U1RQP1_HUMAN Dynamin-1 OS=Homo sapiens OX=9606 GN=DNM1 PE=1 SV=1;sp|Q05193-3|DYN1_HUMAN Isoform 3 of Dynamin-1 OS=Homo sapiens OX=9606 GN=DNM1;sp|Q05193|DYN1_HUMAN Dynamin-1 OS=Homo sapiens OX=9606 GN=DNM1 PE=1 SV=2;tr|A0A0D9SFE4|A0A0D9SF	2019-06-20	2019-06-20	77802000	1452900	1305000	1203700	1078800	20.3588320193282	20.2691029489962	20.2542709149348	-0.0897290703320017	FDR > 0.1	-0.104561104393344	FDR > 0.1	-0.0148320340613424	FDR > 0.1
367	A0A0U1RRC4;A0A0U1RQQ4;Q9UNN8	Endothelial protein C receptor	PROCR	tr|A0A0U1RRC4|A0A0U1RRC4_HUMAN Endothelial protein C receptor (Fragment) OS=Homo sapiens OX=9606 GN=PROCR PE=1 SV=1;tr|A0A0U1RQQ4|A0A0U1RQQ4_HUMAN Endothelial protein C receptor (Fragment) OS=Homo sapiens OX=9606 GN=PROCR PE=1 SV=1;sp|Q9UNN8|EPCR_HUMAN End	61.8	61.8	34864000	108690	99277	83450	101420	16.6181877272925	16.5526564725026	16.4038509029515	-0.0655312547898994	FDR > 0.1	-0.214336824340986	FDR > 0.1	-0.148805569551087	FDR > 0.1
368	A0A0U1RQQ9;Q6P3W7;F8VSC5;F8VPW3;H0YIK6	SCY1-like protein 2	SCYL2	tr|A0A0U1RQQ9|A0A0U1RQQ9_HUMAN SCY1-like protein 2 OS=Homo sapiens OX=9606 GN=SCYL2 PE=1 SV=1;sp|Q6P3W7|SCYL2_HUMAN SCY1-like protein 2 OS=Homo sapiens OX=9606 GN=SCYL2 PE=1 SV=1;tr|F8VSC5|F8VSC5_HUMAN SCY1-like protein 2 (Fragment) OS=Homo sapiens OX=9606	2019-05-13	2019-05-13	28897000	451320	420640	407850	363880	18.6721192278795	18.6357110943822	18.6929056003348	-0.0364081334972468	FDR > 0.1	0.0207863724553121	FDR > 0.1	0.0571945059525589	FDR > 0.1
369	A0A0U1RQS5;B3KNS4;A0A0U1RQV1;Q96A10;A0A0U1RQL9;A0A0U1RQN3		hCG_2043597	tr|A0A0U1RQS5|A0A0U1RQS5_HUMAN Endogenous retrovirus group K3 member 1 (Fragment) OS=Homo sapiens OX=9606 GN=ERVK3-1 PE=1 SV=1;tr|B3KNS4|B3KNS4_HUMAN Endogenous retrovirus group K3 member 1 OS=Homo sapiens OX=9606 GN=ERVK3-1 PE=1 SV=1;tr|A0A0U1RQV1|A0A0U1R	43.9	43.9	114170000	332260	279570	278120	242600	18.2302811364881	18.0463346041167	18.1405744428936	-0.183946532371451	FDR > 0.1	-0.0897066935945112	FDR > 0.1	0.0942398387769394	FDR > 0.1
370	A0A0U1RQT8;Q8TCZ2-3;Q8TCZ2-2;Q8TCZ2;Q8TCZ2-5;H0Y4H3;Q8TCZ2-6	CD99 antigen-like protein 2	CD99L2	tr|A0A0U1RQT8|A0A0U1RQT8_HUMAN CD99 antigen-like protein 2 (Fragment) OS=Homo sapiens OX=9606 GN=CD99L2 PE=1 SV=1;sp|Q8TCZ2-3|C99L2_HUMAN Isoform 3 of CD99 antigen-like protein 2 OS=Homo sapiens OX=9606 GN=CD99L2;sp|Q8TCZ2-2|C99L2_HUMAN Isoform 2 of CD99 a	2019-06-26	2019-06-26	212370000	336610	289620	256170	199460	18.2490465525139	18.09728627993	18.0219684801935	-0.151760272583957	FDR > 0.1	-0.227078072320431	FDR > 0.1	-0.0753177997364745	FDR > 0.1
371	E7EPU2;A0A0U1RQW6;Q9Y2E4;H0Y7Q3;Q9Y2E4-2	Disco-interacting protein 2 homolog C	DIP2C	tr|E7EPU2|E7EPU2_HUMAN Disco-interacting protein 2 homolog C OS=Homo sapiens OX=9606 GN=DIP2C PE=1 SV=2;tr|A0A0U1RQW6|A0A0U1RQW6_HUMAN Disco-interacting protein 2 homolog C OS=Homo sapiens OX=9606 GN=DIP2C PE=1 SV=1;sp|Q9Y2E4|DIP2C_HUMAN Disco-interacting	2019-05-04	2019-05-04	1935900	82583	75799	76235	72507	16.2218852491575	16.163375767781	16.2733923541467	-0.0585094813764719	FDR > 0.1	0.0515071049892377	FDR > 0.1	0.11001658636571	FDR > 0.1
372	Q9HCH5-14;Q9HCH5-15;A0A0U1RR07;Q9HCH5-13;Q9HCH5;Q9HCH5-6;A0A0U1RQP0;Q9HCH5-2;Q9HCH5-9;Q9HCH5-12;A0A0U1RQH1;Q9HCH5-4;Q9HCH5-11;Q9HCH5-7;Q9HCH5-8;E9PPL3;E9PS29;E9PQL8	Synaptotagmin-like protein 2	SYTL2	sp|Q9HCH5-14|SYTL2_HUMAN Isoform 11 of Synaptotagmin-like protein 2 OS=Homo sapiens OX=9606 GN=SYTL2;sp|Q9HCH5-15|SYTL2_HUMAN Isoform 12 of Synaptotagmin-like protein 2 OS=Homo sapiens OX=9606 GN=SYTL2;tr|A0A0U1RR07|A0A0U1RR07_HUMAN Synaptotagmin-like prot	2019-03-03	2019-03-03	1962400	117670	95632	113260	149270	16.7327150674118	16.4986904003024	16.8445053831891	-0.234024667109356	FDR > 0.1	0.111790315777309	FDR > 0.1	0.345814982886665	FDR > 0.1
373	A0A0U1RR32;A0A0U1RRH7;Q99878;Q96KK5;Q6FI13;P20671;P0C0S8;H0YFX9;Q9BTM1;Q16777;Q9BTM1-2	Histone H2A type 1-J;Histone H2A type 1-H;Histone H2A type 2-A;Histone H2A type 1-D;Histone H2A type 1;Histone H2A;Histone H2A.J;Histone H2A type 2-C	HIST1H2AJ;HIST1H2AH;HIST2H2AA3;HIST1H2AD;HIST1H2AG;H2AFJ;HIST2H2AC	tr|A0A0U1RR32|A0A0U1RR32_HUMAN Histone H2A OS=Homo sapiens OX=9606 GN=hCG_2039566 PE=3 SV=1;tr|A0A0U1RRH7|A0A0U1RRH7_HUMAN Histone H2A OS=Homo sapiens OX=9606 PE=3 SV=1;sp|Q99878|H2A1J_HUMAN Histone H2A type 1-J OS=Homo sapiens OX=9606 GN=HIST1H2AJ PE=1 SV	26	26	1.5459e+10	3327800	2160700	1903100	1488500	21.5544653410054	20.9965519189069	20.9151464143738	-0.557913422098569	FDR < 0.01	-0.639318926631592	FDR < 0.05	-0.0814055045330235	FDR > 0.1
374	A0A0U1RR39;P22681;A0A1B0GW38;A0A0U1RQX8	E3 ubiquitin-protein ligase CBL	CBL	tr|A0A0U1RR39|A0A0U1RR39_HUMAN E3 ubiquitin-protein ligase CBL OS=Homo sapiens OX=9606 GN=CBL PE=1 SV=1;sp|P22681|CBL_HUMAN E3 ubiquitin-protein ligase CBL OS=Homo sapiens OX=9606 GN=CBL PE=1 SV=2;tr|A0A1B0GW38|A0A1B0GW38_HUMAN E3 ubiquitin-protein ligase	2019-06-06	2019-06-06	7782300	155360	140670	125860	146540	17.1335836215372	17.0554397322062	16.9966867962736	-0.0781438893310415	FDR > 0.1	-0.136896825263644	FDR > 0.1	-0.0587529359326027	FDR > 0.1
375	G5E9L9;A0A0U1RR70;Q8N568-2;Q8N568;Q8N568-3;H3BLV5;A0A1B0GWD1;A8K340;O43602-2;O43602	Serine/threonine-protein kinase DCLK2;Neuronal migration protein doublecortin	DCLK2;DCX	tr|G5E9L9|G5E9L9_HUMAN Doublecortin and CaM kinase-like 2, isoform CRA_c OS=Homo sapiens OX=9606 GN=DCLK2 PE=1 SV=1;tr|A0A0U1RR70|A0A0U1RR70_HUMAN Serine/threonine-protein kinase DCLK2 OS=Homo sapiens OX=9606 GN=DCLK2 PE=1 SV=1;sp|Q8N568-2|DCLK2_HUMAN Isof	2019-02-04	2019-02-04	1552100	11460	13877	14048	14387	13.3726474648749	13.7138926649446	13.8333036033495	0.341245200069645	FDR > 0.1	0.460656138474587	FDR > 0.1	0.119410938404942	FDR > 0.1
376	A0A0U1RRA6;B5MCU0;B5MCG9;Q9Y2K5;C9J7N6;H0YIX9	R3H domain-containing protein 2	R3HDM2	tr|A0A0U1RRA6|A0A0U1RRA6_HUMAN R3H domain-containing protein 2 OS=Homo sapiens OX=9606 GN=R3HDM2 PE=1 SV=1;tr|B5MCU0|B5MCU0_HUMAN R3H domain-containing protein 2 OS=Homo sapiens OX=9606 GN=R3HDM2 PE=1 SV=1;tr|B5MCG9|B5MCG9_HUMAN R3H domain-containing prote	2019-05-02	2019-05-02	1902100	125280	126610	121380	125880	16.8231246334091	16.9035164045337	16.944397673981	0.0803917711246598	FDR > 0.1	0.121273040571896	FDR > 0.1	0.0408812694472367	FDR > 0.1
377	A0A0U1RRB6;Q9Y2D4;J3QT38;Q9Y2D4-2	Exocyst complex component 6B	EXOC6B	tr|A0A0U1RRB6|A0A0U1RRB6_HUMAN Exocyst complex component OS=Homo sapiens OX=9606 GN=EXOC6B PE=1 SV=1;sp|Q9Y2D4|EXC6B_HUMAN Exocyst complex component 6B OS=Homo sapiens OX=9606 GN=EXOC6B PE=1 SV=3;tr|J3QT38|J3QT38_HUMAN Exocyst complex component OS=Homo sap	2019-08-17	2019-08-17	23539000	699880	634690	642580	686900	19.305076097374	19.2291771594096	19.3487430265551	-0.0758989379644213	FDR > 0.1	0.0436669291810858	FDR > 0.1	0.119565867145507	FDR > 0.1
378	A0A0U1RRE5		NBDY	sp|A0A0U1RRE5|NBDY_HUMAN Negative regulator of P-body association OS=Homo sapiens OX=9606 GN=NBDY PE=1 SV=1	51.5	51.5	116780000	138320	129390	119000	99075	16.9659782897603	16.9348511692199	16.9158285217842	-0.0311271205404537	FDR > 0.1	-0.0501497679761194	FDR > 0.1	-0.0190226474356656	FDR > 0.1
379	A0A0U1RRH6;O94880-2;O94880;B4DG57	PHD finger protein 14	PHF14	tr|A0A0U1RRH6|A0A0U1RRH6_HUMAN PHD finger protein 14 OS=Homo sapiens OX=9606 GN=PHF14 PE=1 SV=1;sp|O94880-2|PHF14_HUMAN Isoform 2 of PHD finger protein 14 OS=Homo sapiens OX=9606 GN=PHF14;sp|O94880|PHF14_HUMAN PHD finger protein 14 OS=Homo sapiens OX=9606	2019-04-05	2019-04-05	8458000	123050	118940	115260	97091	16.7972131734636	16.8133590281404	16.8697588730882	0.0161458546768536	FDR > 0.1	0.0725456996246585	FDR > 0.1	0.0563998449478049	FDR > 0.1
380	F6XEV2;A0A0U1RRK1;A0A286YF11;Q9BPX6-2;Q9BPX6;Q9BPX6-3;S4R3D7;S4R3V1;E9PQV6;S4R3W3;Q9BPX6-5;Q9BPX6-4	Calcium uptake protein 1, mitochondrial	MICU1	tr|F6XEV2|F6XEV2_HUMAN Calcium uptake protein 1, mitochondrial OS=Homo sapiens OX=9606 GN=MICU1 PE=1 SV=2;tr|A0A0U1RRK1|A0A0U1RRK1_HUMAN Calcium uptake protein 1, mitochondrial OS=Homo sapiens OX=9606 GN=MICU1 PE=1 SV=1;tr|A0A286YF11|A0A286YF11_HUMAN Calci	2019-07-19	2019-07-19	39447000	424300	395590	370260	321070	18.5830531942961	18.5471310044199	18.5534056486688	-0.0359221898762385	FDR > 0.1	-0.0296475456273555	FDR > 0.1	0.00627464424888302	FDR > 0.1
381	A0A0U1RRL5;P32519-2;P32519	ETS-related transcription factor Elf-1	ELF1	tr|A0A0U1RRL5|A0A0U1RRL5_HUMAN ETS-related transcription factor Elf-1 (Fragment) OS=Homo sapiens OX=9606 GN=ELF1 PE=1 SV=1;sp|P32519-2|ELF1_HUMAN Isoform 2 of ETS-related transcription factor Elf-1 OS=Homo sapiens OX=9606 GN=ELF1;sp|P32519|ELF1_HUMAN ETS-r	2019-04-15	2019-04-15	13614000	96513	86109	62037	62110	16.4467637027707	16.3473609865269	15.9760677752345	-0.0994027162438336	FDR > 0.1	-0.470695927536154	FDR > 0.1	-0.37129321129232	FDR > 0.1
382	A0A0U1RRL8;Q8TB22;Q8TB22-2;Q8TB22-3;Q8TB22-4;H0Y9M1;H0Y9W3	Spermatogenesis-associated protein 20	SPATA20	tr|A0A0U1RRL8|A0A0U1RRL8_HUMAN Spermatogenesis-associated protein 20 OS=Homo sapiens OX=9606 GN=SPATA20 PE=1 SV=1;sp|Q8TB22|SPT20_HUMAN Spermatogenesis-associated protein 20 OS=Homo sapiens OX=9606 GN=SPATA20 PE=2 SV=3;sp|Q8TB22-2|SPT20_HUMAN Isoform 2 of	2019-09-15	2019-09-15	9199500	366920	365270	355820	463150	18.3734340605222	18.4320883158547	18.4960145524195	0.0586542553325451	FDR > 0.1	0.122580491897352	FDR > 0.1	0.0639262365648072	FDR > 0.1
383	A0A0U1RRM1;Q8WXI9;A0A0U1RR30;A0A0U1RRK3;A0A0U1RR34	Transcriptional repressor p66-beta	GATAD2B	tr|A0A0U1RRM1|A0A0U1RRM1_HUMAN Transcriptional repressor p66-beta OS=Homo sapiens OX=9606 GN=GATAD2B PE=1 SV=1;sp|Q8WXI9|P66B_HUMAN Transcriptional repressor p66-beta OS=Homo sapiens OX=9606 GN=GATAD2B PE=1 SV=1;tr|A0A0U1RR30|A0A0U1RR30_HUMAN Transcription	2019-03-13	2019-03-13	16687000	192190	145830	134300	119550	17.4405017876494	17.1074125872739	17.0903262530163	-0.333089200375479	FDR > 0.1	-0.350175534633088	FDR > 0.1	-0.0170863342576091	FDR > 0.1
384	A0A0U1RRM6;Q8N8S7-3;Q8N8S7-2;Q8N8S7;A0A0U1RQP7;A0A075B6E5	Protein enabled homolog	ENAH	tr|A0A0U1RRM6|A0A0U1RRM6_HUMAN Protein enabled homolog OS=Homo sapiens OX=9606 GN=ENAH PE=1 SV=1;sp|Q8N8S7-3|ENAH_HUMAN Isoform 3 of Protein enabled homolog OS=Homo sapiens OX=9606 GN=ENAH;sp|Q8N8S7-2|ENAH_HUMAN Isoform 2 of Protein enabled homolog OS=Homo	2019-07-25	2019-07-25	336850000	1586000	1514600	1465700	1354100	20.4852893815967	20.4839899760235	20.5383848854894	-0.0012994055731923	FDR > 0.1	0.053095503892628	FDR > 0.1	0.0543949094658203	FDR > 0.1
385	Q5JNW7;A0A140T998;X5D2R7;P28062-2;P28062	Proteasome subunit beta type;Proteasome subunit beta type-8	PSMB8;PSM8	tr|Q5JNW7|Q5JNW7_HUMAN Proteasome subunit beta type-8 OS=Homo sapiens OX=9606 GN=PSMB8 PE=1 SV=1;tr|A0A140T998|A0A140T998_HUMAN Proteasome subunit beta type-8 OS=Homo sapiens OX=9606 GN=PSMB8 PE=1 SV=1;tr|X5D2R7|X5D2R7_HUMAN Proteasome subunit beta OS=Homo	2019-02-24	2019-02-24	88353000	196020	204340	184050	216210	17.4689693762772	17.5940966897257	17.5449646979729	0.125127313448477	FDR > 0.1	0.0759953216957001	FDR > 0.1	-0.0491319917527768	FDR > 0.1
386	Q03518;A0A140T9T7;A0A0S2Z4R8	Antigen peptide transporter 1	TAP1	sp|Q03518|TAP1_HUMAN Antigen peptide transporter 1 OS=Homo sapiens OX=9606 GN=TAP1 PE=1 SV=2;tr|A0A140T9T7|A0A140T9T7_HUMAN Antigen peptide transporter 1 OS=Homo sapiens OX=9606 GN=TAP1 PE=1 SV=1	2019-02-09	2019-02-09	19829000	253010	249980	276390	312150	17.8371629229795	17.8849377219809	18.1315723671197	0.0477747990013206	FDR > 0.1	0.294409444140165	FDR > 0.1	0.246634645138844	FDR > 0.1
387	A0A140TA86;Q5XKP0	Protein QIL1	QIL1	tr|A0A140TA86|A0A140TA86_HUMAN MICOS complex subunit MIC13 OS=Homo sapiens OX=9606 GN=MICOS13 PE=1 SV=1;sp|Q5XKP0|MIC13_HUMAN MICOS complex subunit MIC13 OS=Homo sapiens OX=9606 GN=MICOS13 PE=1 SV=1	2019-01-22	2019-01-22	13419000	135770	105880	103010	127100	16.9391332497966	16.6455551472596	16.7076513463402	-0.29357810253703	FDR > 0.1	-0.231481903456416	FDR > 0.1	0.0620961990806137	FDR > 0.1
388	A0A1B0GWD6;A0A1B0GVI9;A0A1B0GVC7;B7Z1I9;B7Z413;A0A1B0GTB0;A0A1B0GTU8;A0A1B0GUT7;A0A1B0GVW0;O75787-2;O75787;A0A1B0GWJ8;H7C3E1;A0A1B0GU12;A0A1B0GVB9;A0A1C7CYW4	Renin receptor	ATP6AP2	tr|A0A1B0GWD6|A0A1B0GWD6_HUMAN Renin receptor (Fragment) OS=Homo sapiens OX=9606 GN=ATP6AP2 PE=1 SV=1;tr|A0A1B0GVI9|A0A1B0GVI9_HUMAN Renin receptor OS=Homo sapiens OX=9606 GN=ATP6AP2 PE=1 SV=1;tr|A0A1B0GVC7|A0A1B0GVC7_HUMAN Renin receptor OS=Homo sapiens O	2019-01-15	2019-01-15	28176000	138930	140860	145350	135440	16.9723266785429	17.0573870351535	17.2043980197251	0.0850603566106614	FDR > 0.1	0.232071341182248	FDR > 0.1	0.147010984571587	FDR > 0.1
389	A0A1B0GV98;A0A1B0GTC5;A0A1B0GU26;A0A1B0GTC3;A0A1B0GVH5;Q9C0B1;A0A1B0GTY1;A0A1B0GUC3;A0A1B0GTI3;A0A1B0GUY7;A0A1B0GTZ8;F8WCB8;Q9C0B1-4	Alpha-ketoglutarate-dependent dioxygenase FTO	FTO	tr|A0A1B0GV98|A0A1B0GV98_HUMAN Alpha-ketoglutarate-dependent dioxygenase FTO OS=Homo sapiens OX=9606 GN=FTO PE=1 SV=1;tr|A0A1B0GTC5|A0A1B0GTC5_HUMAN Alpha-ketoglutarate-dependent dioxygenase FTO OS=Homo sapiens OX=9606 GN=FTO PE=1 SV=1;tr|A0A1B0GU26|A0A1B0	32.3	32.3	70752000	1136300	1057900	887690	892380	20.0042403885077	19.9662564026184	19.8149228933561	-0.0379839858893405	FDR > 0.1	-0.189317495151656	FDR > 0.1	-0.151333509262315	FDR > 0.1
390	A0A1B0GWJ0;A0A1B0GTJ7;P30566;A0A0A6YY92;P30566-2;A0A1B0GTG9;A0A1B0GWF8;A0A096LNY6;A0A096LNY5;A0A096LNY4;B4DEP1;A0A096LPA2;A0A096LP72;V9GY96;A0A096LP92;A0A096LP76	Adenylosuccinate lyase	ADSL	tr|A0A1B0GWJ0|A0A1B0GWJ0_HUMAN Adenylosuccinate lyase OS=Homo sapiens OX=9606 GN=ADSL PE=1 SV=1;tr|A0A1B0GTJ7|A0A1B0GTJ7_HUMAN Adenylosuccinate lyase OS=Homo sapiens OX=9606 GN=ADSL PE=1 SV=1;sp|P30566|PUR8_HUMAN Adenylosuccinate lyase OS=Homo sapiens OX=9	2019-09-26	2019-09-26	142440000	1110600	993230	885250	765230	19.9712359115971	19.8752528853463	19.8109518868672	-0.0959830262508135	FDR > 0.1	-0.160284024729954	FDR > 0.1	-0.0643009984791405	FDR > 0.1
391	A0A1B0GTL5;Q9BXF6	Rab11 family-interacting protein 5	RAB11FIP5	tr|A0A1B0GTL5|A0A1B0GTL5_HUMAN Rab11 family-interacting protein 5 OS=Homo sapiens OX=9606 GN=RAB11FIP5 PE=1 SV=1;sp|Q9BXF6|RFIP5_HUMAN Rab11 family-interacting protein 5 OS=Homo sapiens OX=9606 GN=RAB11FIP5 PE=1 SV=1	2019-03-11	2019-03-11	24750000	390820	368690	378190	476950	18.4644728139935	18.4455333339758	18.5839781646821	-0.0189394800177531	FDR > 0.1	0.119505350688595	FDR > 0.1	0.138444830706348	FDR > 0.1
392	Q13510-2;E7EMM4;A0A1B0GTZ5;A0A1B0GTM3;A0A1B0GUA4;A0A1B0GW68;A0A1B0GTP7;Q13510;A0A1B0GUH5;A0A1B0GUE3;A0A1B0GUW4;A0A1B0GUG1;A0A1B0GV06;Q13510-3;A0A1B0GVE7;A0A1B0GW48;A0A1B0GVJ1;A0A1B0GVG2;A0A1B0GUB3;A0A1B0GU06;A0A1B0GU62;A0A1B0GW66;A0A1B0GUJ3;A0A1B0GV95;A0A1B0GVA3	Acid ceramidase;Acid ceramidase subunit alpha;Acid ceramidase subunit beta	ASAH1	sp|Q13510-2|ASAH1_HUMAN Isoform 2 of Acid ceramidase OS=Homo sapiens OX=9606 GN=ASAH1;tr|E7EMM4|E7EMM4_HUMAN Acid ceramidase OS=Homo sapiens OX=9606 GN=ASAH1 PE=1 SV=1;tr|A0A1B0GTZ5|A0A1B0GTZ5_HUMAN Acid ceramidase OS=Homo sapiens OX=9606 GN=ASAH1 PE=1 SV=	2019-01-25	2019-01-25	143930000	879630	808530	910580	1383600	19.6348653241727	19.578426352303	19.8516527205691	-0.0564389718697811	FDR > 0.1	0.216787396396377	FDR > 0.1	0.273226368266158	FDR > 0.1
393	F5GZ78;A0A1B0GTU4;P49023-2;P49023;P49023-3;P49023-4;F5H836;A0A1B0GU60	Paxillin	PXN	tr|F5GZ78|F5GZ78_HUMAN Paxillin OS=Homo sapiens OX=9606 GN=PXN PE=1 SV=1;tr|A0A1B0GTU4|A0A1B0GTU4_HUMAN Paxillin OS=Homo sapiens OX=9606 GN=PXN PE=1 SV=1;sp|P49023-2|PAXI_HUMAN Isoform Alpha of Paxillin OS=Homo sapiens OX=9606 GN=PXN;sp|P49023|PAXI_HUMAN P	2019-02-20	2019-02-20	79345000	632790	610570	590280	691690	19.1596953167038	19.1732817526223	19.226266409146	0.0135864359185049	FDR > 0.1	0.0665710924421674	FDR > 0.1	0.0529846565236625	FDR > 0.1
394	Q9UDY2-7;Q9UDY2;Q9UDY2-3;Q9UDY2-6;A0A1B0GTW1;A0A2R8YDH4;A0A3B3ITE1;A0A3B3IRI3;A0A3B3ISZ5;Q9UDY2-4;Q9UDY2-2;A0A3B3IU51;A0A3B3IS03;A0A3B3IRV6;A0A3B3ISF1;Q9UDY2-5;A0A3B3IT83	Tight junction protein ZO-2	TJP2	sp|Q9UDY2-7|ZO2_HUMAN Isoform 7 of Tight junction protein ZO-2 OS=Homo sapiens OX=9606 GN=TJP2;sp|Q9UDY2|ZO2_HUMAN Tight junction protein ZO-2 OS=Homo sapiens OX=9606 GN=TJP2 PE=1 SV=2;sp|Q9UDY2-3|ZO2_HUMAN Isoform C1 of Tight junction protein ZO-2 OS=Homo	2019-02-06	2019-02-06	2761400	281330	281920	282230	370810	17.9902319202344	18.0584108766846	18.1617382974578	0.068178956450236	FDR > 0.1	0.171506377223384	FDR > 0.1	0.103327420773148	FDR > 0.1
395	Q9H9B1;Q9H9B1-3;A0A1B0GV09;A0A1B0GU48;Q9H9B1-4;A0A0D9SEQ1;A0A0C4DGF8;A0A1B0GUD1;A0A0D9SFX4;A0A1B0GW79;A0A1B0GVZ8;A0A0D9SEP2;A0A1W2PPZ7;A0A1B0GV89;A0A1B0GTP4;A0A0D9SFG7;A0A0D9SER3;A0A0D9SFS4;A0A1B0GWF6	Histone-lysine N-methyltransferase EHMT1	EHMT1	sp|Q9H9B1|EHMT1_HUMAN Histone-lysine N-methyltransferase EHMT1 OS=Homo sapiens OX=9606 GN=EHMT1 PE=1 SV=4;sp|Q9H9B1-3|EHMT1_HUMAN Isoform 3 of Histone-lysine N-methyltransferase EHMT1 OS=Homo sapiens OX=9606 GN=EHMT1;tr|A0A1B0GV09|A0A1B0GV09_HUMAN Histone-	2019-08-03	2019-08-03	3549800	69516	67529	64977	57344	15.9733854916236	15.9967041460165	16.0428679890742	0.0233186543928436	FDR > 0.1	0.0694824974505419	FDR > 0.1	0.0461638430576983	FDR > 0.1
396	A0A1B0GUA3;Q96EK5;A0A1B0GTE6;A0A0D9SFK7;A0A1B0GVY9;A0A1B0GUH6;A0A1B0GV79;A0A1B0GW21	KIF1-binding protein	KIAA1279	tr|A0A1B0GUA3|A0A1B0GUA3_HUMAN KIF1-binding protein OS=Homo sapiens OX=9606 GN=KIF1BP PE=1 SV=1;sp|Q96EK5|KBP_HUMAN KIF1-binding protein OS=Homo sapiens OX=9606 GN=KIF1BP PE=1 SV=1	2019-09-15	2019-09-15	30356000	591850	542210	457060	443850	19.063200097473	19.0019767684151	18.857250514017	-0.0612233290579027	FDR > 0.1	-0.205949583456025	FDR > 0.1	-0.144726254398122	FDR > 0.1
397	A0A1B0GUI1;Q6GYQ0-3;Q6GYQ0-4;Q6GYQ0;Q6GYQ0-7;Q6GYQ0-5;Q6GYQ0-6;Q6GYQ0-2		RALGAPA1	tr|A0A1B0GUI1|A0A1B0GUI1_HUMAN Ral GTPase-activating protein subunit alpha-1 OS=Homo sapiens OX=9606 GN=RALGAPA1 PE=1 SV=1	2019-03-05	2019-03-05	3188200	162290	143170	103730	120840	17.1965426221776	17.0808542676709	16.7177001480139	-0.115688354506709	FDR > 0.1	-0.478842474163717	FDR > 0.1	-0.363154119657008	FDR > 0.1
398	A0A1B0GUN5;Q5VTI5;Q9Y2H5	Pleckstrin homology domain-containing family A member 6	PLEKHA6	tr|A0A1B0GUN5|A0A1B0GUN5_HUMAN Pleckstrin homology domain-containing family A member 6 OS=Homo sapiens OX=9606 GN=PLEKHA6 PE=1 SV=1;tr|Q5VTI5|Q5VTI5_HUMAN Pleckstrin homology domain-containing family A member 6 OS=Homo sapiens OX=9606 GN=PLEKHA6 PE=1 SV=1;	2019-02-08	2019-02-08	6552900	356270	333430	347960	286120	18.3309395209646	18.3005089623881	18.4637884177778	-0.0304305585764943	FDR > 0.1	0.132848896813158	FDR > 0.1	0.163279455389652	FDR > 0.1
399	A0A1B0GUS7;B1AM27;O14795;O14795-2;I6L9J0;F8W8M9;A0A1B0GVW8;F8VZH8;F8W0P6;F8W059;Q9UPW8;A0A0U1RRL2;A0A3B3ISZ1;Q8NB66	Protein unc-13 homolog B	UNC13B	tr|A0A1B0GUS7|A0A1B0GUS7_HUMAN Protein unc-13 homolog B OS=Homo sapiens OX=9606 GN=UNC13B PE=1 SV=1;tr|B1AM27|B1AM27_HUMAN Protein unc-13 homolog B OS=Homo sapiens OX=9606 GN=UNC13B PE=1 SV=1;sp|O14795|UN13B_HUMAN Protein unc-13 homolog B OS=Homo sapiens O	2019-07-01	2019-07-01	3508400	230540	224150	200620	221050	17.7029856038276	17.7275895467023	17.6693323850213	0.0246039428746059	FDR > 0.1	-0.0336532188063714	FDR > 0.1	-0.0582571616809773	FDR > 0.1
400	A0A1B0GUZ7;Q14156-3;Q14156-2;Q14156	Protein EFR3 homolog A	EFR3A	tr|A0A1B0GUZ7|A0A1B0GUZ7_HUMAN Protein EFR3 homolog A OS=Homo sapiens OX=9606 GN=EFR3A PE=1 SV=1;sp|Q14156-3|EFR3A_HUMAN Isoform 3 of Protein EFR3 homolog A OS=Homo sapiens OX=9606 GN=EFR3A;sp|Q14156-2|EFR3A_HUMAN Isoform 2 of Protein EFR3 homolog A OS=Hom	2019-01-05	2019-01-05	1442400	62076	57668	59237	60218	15.8100760181556	15.7689679411796	15.9094374319594	-0.041108076975938	FDR > 0.1	0.099361413803793	FDR > 0.1	0.140469490779731	FDR > 0.1
401	A0A1B0GV05;Q684P5-3;Q684P5-2;Q684P5	Rap1 GTPase-activating protein 2	RAP1GAP2	tr|A0A1B0GV05|A0A1B0GV05_HUMAN Rap1 GTPase-activating protein 2 OS=Homo sapiens OX=9606 GN=RAP1GAP2 PE=1 SV=1;sp|Q684P5-3|RPGP2_HUMAN Isoform 3 of Rap1 GTPase-activating protein 2 OS=Homo sapiens OX=9606 GN=RAP1GAP2;sp|Q684P5-2|RPGP2_HUMAN Isoform 2 of Rap	2019-05-09	2019-05-09	3821500	49912	47386	40126	76759	15.4954271353242	15.4856578361501	15.3474762001671	-0.00976929917412583	FDR > 0.1	-0.1479509351571	FDR > 0.1	-0.138181635982974	FDR > 0.1
402	A0A1B0GV23;A0A1B0GVD5;A0A1B0GWE8;P07339;A0A1B0GW44;A0A1B0GVP3;A0A1B0GU92;A0A1B0GU03;F8WD96;C9JH19;F8W787;H7C469;H7C1V0;A0A1B0GV01	Cathepsin D;Cathepsin D light chain;Cathepsin D heavy chain	CTSD	tr|A0A1B0GV23|A0A1B0GV23_HUMAN Cathepsin D OS=Homo sapiens OX=9606 GN=CTSD PE=1 SV=1;tr|A0A1B0GVD5|A0A1B0GVD5_HUMAN Cathepsin D OS=Homo sapiens OX=9606 GN=CTSD PE=1 SV=1;tr|A0A1B0GWE8|A0A1B0GWE8_HUMAN Cathepsin D OS=Homo sapiens OX=9606 GN=CTSD PE=1 SV=1;s	38.2	38.2	1277400000	3517400	2982800	3340200	3836000	21.6344060186492	21.4617203888378	21.7267295321759	-0.172685629811436	FDR > 0.1	0.0923235135266403	FDR > 0.1	0.265009143338077	FDR > 0.1
403	A0A1B0GV47;Q7Z4S6-3;Q7Z4S6-5;Q7Z4S6-2;Q7Z4S6;Q7Z4S6-4;Q7Z4S6-6;H0YHT2;H0YIM6;H0YI78;H0YIM7;H0YHG9	Kinesin-like protein KIF21A	KIF21A	tr|A0A1B0GV47|A0A1B0GV47_HUMAN Kinesin-like protein KIF21A (Fragment) OS=Homo sapiens OX=9606 GN=KIF21A PE=1 SV=1;sp|Q7Z4S6-3|KI21A_HUMAN Isoform 3 of Kinesin-like protein KIF21A OS=Homo sapiens OX=9606 GN=KIF21A;sp|Q7Z4S6-5|KI21A_HUMAN Isoform 5 of Kinesi	2019-06-11	2019-06-11	25417000	635250	589840	532070	543200	19.1652929859461	19.123448709396	19.0764830097847	-0.0418442765500942	FDR > 0.1	-0.0888099761614214	FDR > 0.1	-0.0469656996113272	FDR > 0.1
404	A0A1B0GVI7;P35869;A0A2R8Y7G1	Aryl hydrocarbon receptor	AHR	tr|A0A1B0GVI7|A0A1B0GVI7_HUMAN Uncharacterized protein (Fragment) OS=Homo sapiens OX=9606 PE=4 SV=1;sp|P35869|AHR_HUMAN Aryl hydrocarbon receptor OS=Homo sapiens OX=9606 GN=AHR PE=1 SV=2;tr|A0A2R8Y7G1|A0A2R8Y7G1_HUMAN Aryl hydrocarbon receptor OS=Homo sapi	2019-04-05	2019-04-05	8113500	314220	279020	267210	307530	18.1497435262885	18.0434935846609	18.0828409481305	-0.106249941627674	FDR > 0.1	-0.066902578158043	FDR > 0.1	0.0393473634696306	FDR > 0.1
405	A0A1B0GVL4;E7EUR8;P78312-4;P78312-6;P78312-2;P78312-5;P78312	Protein FAM193A	FAM193A	tr|A0A1B0GVL4|A0A1B0GVL4_HUMAN Protein FAM193A OS=Homo sapiens OX=9606 GN=FAM193A PE=1 SV=1;tr|E7EUR8|E7EUR8_HUMAN Protein FAM193A (Fragment) OS=Homo sapiens OX=9606 GN=FAM193A PE=1 SV=1;sp|P78312-4|F193A_HUMAN Isoform 4 of Protein FAM193A OS=Homo sapiens	2019-06-02	2019-06-02	716940	12087	12529	12289	10691	13.4494966321004	13.5664682232222	13.6403063765813	0.116971591121827	FDR > 0.1	0.190809744480852	FDR > 0.1	0.0738381533590253	FDR > 0.1
406	A0A1B0GVW3;F5H7N0;P28472-4;P28472-3;P28472-2;P28472;A0A1B0GU30;P47870-3;P47870-4;E7EV50;P47870-1;P18505;H0YJU6;D6REM0	Gamma-aminobutyric acid receptor subunit beta-3;Gamma-aminobutyric acid receptor subunit beta-1	GABRB3;GABRB2;GABRB1	tr|A0A1B0GVW3|A0A1B0GVW3_HUMAN Gamma-aminobutyric acid receptor subunit beta-3 OS=Homo sapiens OX=9606 GN=GABRB3 PE=1 SV=1;tr|F5H7N0|F5H7N0_HUMAN Gamma-aminobutyric acid receptor subunit beta-3 OS=Homo sapiens OX=9606 GN=GABRB3 PE=1 SV=1;sp|P28472-4|GBRB3_	2019-05-14	2019-05-14	18248000	140030	124900	103450	81642	16.9837044586567	16.8838985242595	16.7138005934489	-0.0998059343971605	FDR > 0.1	-0.269903865207784	FDR > 0.1	-0.170097930810623	FDR > 0.1
407	A0A1B0GW05;Q2PZI1;Q2PZI1-2;F5H1L7;H7C3M5;H7C1I8;Q6NUT2	Probable C-mannosyltransferase DPY19L1	DPY19L1	tr|A0A1B0GW05|A0A1B0GW05_HUMAN Probable C-mannosyltransferase DPY19L1 OS=Homo sapiens OX=9606 GN=DPY19L1 PE=1 SV=1;sp|Q2PZI1|D19L1_HUMAN Probable C-mannosyltransferase DPY19L1 OS=Homo sapiens OX=9606 GN=DPY19L1 PE=2 SV=1	2019-04-13	2019-04-13	256240000	648620	575540	591570	735480	19.1953420252089	19.0880412463857	19.2294158398552	-0.107300778823163	FDR > 0.1	0.0340738146463124	FDR > 0.1	0.141374593469475	FDR > 0.1
408	A0A1B0GW23;Q03154;Q03154-2;C9JMV9;A0A1B0GU86;Q03154-4;Q03154-3;A0A1B0GV31;F8WC59;A0A1B0GVA5;C9JYZ0;A0A1B0GTG3;K7N7A0;C9J7W8;A0A1B0GVW5;A0A1B0GWD9;A0A1B0GVZ3;C9JMW6;F2Z3Q0;A0A1B0GW28;A0A1B0GVC5;A0A1B0GUT4;A0A1B0GVQ8;A0A1B0GU36;A0A1B0GVG0;Q9BUJ0;A0A1B0GU64	Aminoacylase-1	ACY1;ABHD14A-ACY1	tr|A0A1B0GW23|A0A1B0GW23_HUMAN ABHD14A-ACY1 readthrough (Fragment) OS=Homo sapiens OX=9606 GN=ABHD14A-ACY1 PE=4 SV=1;sp|Q03154|ACY1_HUMAN Aminoacylase-1 OS=Homo sapiens OX=9606 GN=ACY1 PE=1 SV=1;sp|Q03154-2|ACY1_HUMAN Isoform 2 of Aminoacylase-1 OS=Homo sa	2019-04-18	2019-04-18	31096000	459250	447930	446260	408880	18.6972482370041	18.7263983408835	18.8227514463311	0.0291501038794273	FDR > 0.1	0.125503209327018	FDR > 0.1	0.0963531054475908	FDR > 0.1
409	A0A1C7CYX1;A0A0A0MSU2;Q6PJG2;H7C1L3	ELM2 and SANT domain-containing protein 1	ELMSAN1	tr|A0A1C7CYX1|A0A1C7CYX1_HUMAN ELM2 and SANT domain-containing protein 1 OS=Homo sapiens OX=9606 GN=ELMSAN1 PE=1 SV=1;tr|A0A0A0MSU2|A0A0A0MSU2_HUMAN ELM2 and SANT domain-containing protein 1 (Fragment) OS=Homo sapiens OX=9606 GN=ELMSAN1 PE=1 SV=6;sp|Q6PJG2	2019-05-06	2019-05-06	6174300	205400	192080	208690	184270	17.5364046973236	17.5048323559946	17.7262284193953	-0.031572341328971	FDR > 0.1	0.189823722071718	FDR > 0.1	0.22139606340069	FDR > 0.1
410	A0A1C7CYX9;Q16555-2;Q16555;E5RFU4;E9PD68;Q14194;Q14194-2	Dihydropyrimidinase-related protein 2	DPYSL2	tr|A0A1C7CYX9|A0A1C7CYX9_HUMAN Dihydropyrimidinase-related protein 2 OS=Homo sapiens OX=9606 GN=DPYSL2 PE=1 SV=1;sp|Q16555-2|DPYL2_HUMAN Isoform 2 of Dihydropyrimidinase-related protein 2 OS=Homo sapiens OX=9606 GN=DPYSL2;sp|Q16555|DPYL2_HUMAN Dihydropyrim	52.4	52.4	1392100000	3259500	2987400	2612200	3561200	21.5245472857952	21.4639435634388	21.372060402489	-0.0606037223564257	FDR > 0.1	-0.152486883306175	FDR > 0.1	-0.0918831609497488	FDR > 0.1
411	Q969N2;Q969N2-5;A0A1W2PNP0;A0A1W2PPS0;A0A1W2PPC3;A0A1W2PP57;Q969N2-4;A0A1W2PPQ7;A0A1W2PRZ8;Q969N2-6;A0A1W2PPI8;A0A1W2PP13;A0A1W2PRH2;A0A1W2PQ29;F6W983;Q969N2-2;A0A1W2PPR6;A0A1W2PR92;A0A1W2PP53;A0A1W2PQN1;Q969N2-3;A0A1W2PRV7;A0A1W2PNW9;A0A1W2PRG1;A0A1W2PQ52;H7C2Y2;B7Z7C5;A0A1W2PR22;A0A1W2PP98;A0A1W2PQY1;A0A1W2PRH8;A0A1W2PQL3;A0A1W2PPK4;A0A1W2PNS2;A0A1W2PPU8;A0A1W2PNZ5;A0A1W2PP03;A0A1W2PSC5;A0A1W2P…	GPI transamidase component PIG-T	PIGT	sp|Q969N2|PIGT_HUMAN GPI transamidase component PIG-T OS=Homo sapiens OX=9606 GN=PIGT PE=1 SV=1;sp|Q969N2-5|PIGT_HUMAN Isoform 5 of GPI transamidase component PIG-T OS=Homo sapiens OX=9606 GN=PIGT;tr|A0A1W2PNP0|A0A1W2PNP0_HUMAN GPI transamidase component P	2019-06-12	2019-06-12	36295000	232210	231240	225520	223070	17.7133986181025	17.7725160247811	17.8381223312719	0.0591174066785953	FDR > 0.1	0.124723713169466	FDR > 0.1	0.0656063064908707	FDR > 0.1
412	A0A494C0T4;A0A1W2PNW1;H0YJH6;P42226;P42226-2;P42226-3;G3V5I8;G3V568;G3V370;G3V5K5;Q5FBW6;G3V2L2;G3V2M3;G3V2H4	Signal transducer and activator of transcription 6	STAT6	tr|A0A494C0T4|A0A494C0T4_HUMAN Signal transducer and activator of transcription OS=Homo sapiens OX=9606 GN=STAT6 PE=1 SV=1;tr|A0A1W2PNW1|A0A1W2PNW1_HUMAN Signal transducer and activator of transcription (Fragment) OS=Homo sapiens OX=9606 GN=STAT6 PE=1 SV=2	2019-03-15	2019-03-15	29024000	356820	308990	296890	320460	18.3331649972154	18.1906851955279	18.2347954488057	-0.142479801687493	FDR > 0.1	-0.098369548409714	FDR > 0.1	0.0441102532777791	FDR > 0.1
413	Q96EB1-2;A0A1W2PNY5;A0A1W2PRF5;A0A1W2PR08;A0A1W2PS93;A0A1X7SBS0;A0A1W2PPP6;A0A1W2PRJ0;A0A1W2PRF0;A0A1W2PQZ6;G5E9D4;Q96EB1;Q96EB1-3;A0A1W2PP47;A0A1W2PQA7;E9PPJ9;A0A1W2PQ05;A0A1W2PNW2;A0A1W2PPR3	Elongator complex protein 4	ELP4	sp|Q96EB1-2|ELP4_HUMAN Isoform 2 of Elongator complex protein 4 OS=Homo sapiens OX=9606 GN=ELP4;tr|A0A1W2PNY5|A0A1W2PNY5_HUMAN Elongator complex protein 4 OS=Homo sapiens OX=9606 GN=ELP4 PE=1 SV=1;tr|A0A1W2PRF5|A0A1W2PRF5_HUMAN Elongator complex protein 4	2019-04-05	2019-04-05	10581000	106530	102300	90804	70923	16.5892282818602	16.5959311923969	16.5256947043276	0.00670291053673466	FDR > 0.1	-0.0635335775325814	FDR > 0.1	-0.070236488069316	FDR > 0.1
414	A0A1W2PNZ9;Q15652-3;Q15652;Q15652-2;H7BXU7	Probable JmjC domain-containing histone demethylation protein 2C	JMJD1C	tr|A0A1W2PNZ9|A0A1W2PNZ9_HUMAN Probable JmjC domain-containing histone demethylation protein 2C OS=Homo sapiens OX=9606 GN=JMJD1C PE=1 SV=1;sp|Q15652-3|JHD2C_HUMAN Isoform 3 of Probable JmjC domain-containing histone demethylation protein 2C OS=Homo sapien	2	2	1385600	173520	146170	137120	119250	17.2930704737903	17.1107722895724	17.120305962814	-0.18229818421786	FDR > 0.1	-0.172764510976275	FDR > 0.1	0.00953367324158449	FDR > 0.1
415	A0A1W2PP11;Q9H300;F8WCQ4;A0A1W2PS40;C9JNP8;Q9H300-2;H7C0U0;A0A1W2PP66	Presenilins-associated rhomboid-like protein, mitochondrial;P-beta	PARL	tr|A0A1W2PP11|A0A1W2PP11_HUMAN Presenilins-associated rhomboid-like protein, mitochondrial OS=Homo sapiens OX=9606 GN=PARL PE=4 SV=1;sp|Q9H300|PARL_HUMAN Presenilins-associated rhomboid-like protein, mitochondrial OS=Homo sapiens OX=9606 GN=PARL PE=1 SV=2;	12	12	18138000	148310	152820	154380	143490	17.0665843923813	17.1749584127596	17.2913528111565	0.108374020378292	FDR > 0.1	0.224768418775223	FDR > 0.1	0.116394398396931	FDR > 0.1
416	O14653-3;A0A1W2PR23;A0A1W2PRV0;I3NI02;A0A1W2PPG5;A0A1W2PPP5;A0A1W2PPG1;A0A1W2PR02;A0A1W2PPW8;A0A1W2PQM3;A0A1W2PS81;I3L1K7;E7EQ34;O14653;O14653-2;A0A1W2PRP7;A0A1W2PQP2;I3L0K1;A0A1W2PRC2;I3L4Z6;A0A1W2PRD0;A0A1W2PRL0;A0A1W2PS12;A0A1W2PRE6;A0A1W2PQ77;A0A1W2PPJ0;A0A1W2PQE0;A0A1W2PQ06;A0A1X7SBU8;A0A1W2PQ38;A0A1W2PNV3	Golgi SNAP receptor complex member 2	GOSR2	sp|O14653-3|GOSR2_HUMAN Isoform 3 of Golgi SNAP receptor complex member 2 OS=Homo sapiens OX=9606 GN=GOSR2;tr|A0A1W2PR23|A0A1W2PR23_HUMAN Golgi SNAP receptor complex member 2 OS=Homo sapiens OX=9606 GN=GOSR2 PE=4 SV=1;tr|A0A1W2PRV0|A0A1W2PRV0_HUMAN Golgi S	2019-06-24	2019-06-24	130980000	212400	192730	209830	198080	17.5847522818095	17.5097062037036	17.7340879071818	-0.0750460781059381	FDR > 0.1	0.14933562537227	FDR > 0.1	0.224381703478208	FDR > 0.1
417	A0A1W2PPH1;P23368;A0A1W2PQT3;A0A1W2PQH3;A0A1W2PQY8;A0A1W2PR68;A0A1W2PQF8;P23368-2;A0A1W2PQ37;A0A1W2PRS2;A0A1W2PRY9;A0A1W2PQH4;A0A1W2PRH1;A0A1W2PPY2	NAD-dependent malic enzyme, mitochondrial	ME2	tr|A0A1W2PPH1|A0A1W2PPH1_HUMAN Malic enzyme OS=Homo sapiens OX=9606 GN=ME2 PE=1 SV=1;sp|P23368|MAOM_HUMAN NAD-dependent malic enzyme, mitochondrial OS=Homo sapiens OX=9606 GN=ME2 PE=1 SV=1;tr|A0A1W2PQT3|A0A1W2PQT3_HUMAN Malic enzyme OS=Homo sapiens OX=9606	33.3	33.3	153730000	1373300	1331100	1162500	1215400	20.2775434299473	20.2976721011929	20.204025759359	0.0201286712456614	FDR > 0.1	-0.0735176705882772	FDR > 0.1	-0.0936463418339386	FDR > 0.1
418	A0A1W2PPN1;Q29983;A0A024RCL3;A0A140T8Z6;A0A140T9M1;A0A140T9I5;A0A140T9B8;Q96QC4;A0A1W2PRA6;A0A140T986;Q29983-2	MHC class I polypeptide-related sequence A	MICA	tr|A0A1W2PPN1|A0A1W2PPN1_HUMAN MHC class I polypeptide-related sequence A OS=Homo sapiens OX=9606 GN=MICA PE=1 SV=1;sp|Q29983|MICA_HUMAN MHC class I polypeptide-related sequence A OS=Homo sapiens OX=9606 GN=MICA PE=1 SV=1;tr|A0A024RCL3|A0A024RCL3_HUMAN MHC	2019-04-09	2019-04-09	9840100	50884	50816	54916	53056	15.5232525063658	15.5864797700198	15.8001653989082	0.063227263654035	FDR > 0.1	0.276912892542478	FDR > 0.1	0.213685628888443	FDR > 0.1
419	A0A1W2PPS1;Q00839-2;A0A1X7SBS1;A0A1W2PP35;Q5RI18;A0A1W2PQL0;A0A1W2PP34;A0A1W2PPL4;A0A1W2PPH7;A0A1W2PQ74;A0A1W2PRZ7;A0A1W2PQD4;A0A1W2PPE9;A0A1W2PRI6;A0A1W2PNG3;A0A087WZF3	Heterogeneous nuclear ribonucleoprotein U	HNRNPU	tr|A0A1W2PPS1|A0A1W2PPS1_HUMAN Heterogeneous nuclear ribonucleoprotein U OS=Homo sapiens OX=9606 GN=HNRNPU PE=1 SV=1;sp|Q00839-2|HNRPU_HUMAN Isoform 2 of Heterogeneous nuclear ribonucleoprotein U OS=Homo sapiens OX=9606 GN=HNRNPU;tr|A0A1X7SBS1|A0A1X7SBS1_H	28	28	47301000	347350	394520	373390	165880	18.2943586129985	18.5432234861314	18.56555023858	0.248864873132948	FDR > 0.1	0.271191625581469	FDR > 0.1	0.0223267524485209	FDR > 0.1
420	A0A1W2PPT5;C9J2Y9;P30876;C9J4M6	DNA-directed RNA polymerase;DNA-directed RNA polymerase II subunit RPB2	POLR2B	tr|A0A1W2PPT5|A0A1W2PPT5_HUMAN DNA-directed RNA polymerase subunit beta OS=Homo sapiens OX=9606 GN=POLR2B PE=1 SV=1;tr|C9J2Y9|C9J2Y9_HUMAN DNA-directed RNA polymerase subunit beta OS=Homo sapiens OX=9606 GN=POLR2B PE=1 SV=2;sp|P30876|RPB2_HUMAN DNA-directe	2019-02-25	2019-02-25	56330000	1780300	1635100	1537900	1303700	20.6520169821082	20.5944320134549	20.6077567400698	-0.0575849686532983	FDR > 0.1	-0.0442602420383942	FDR > 0.1	0.0133247266149041	FDR > 0.1
421	A0A1W2PPX5;A0A1W2PQR6;A0A1W2PQB7;A0A1W2PS43;A0A1W2PRS1;Q14108;A0A1W2PPU6;Q14108-2;A0A1W2PRF6;A0A1W2PS70;A0A1W2PNX7;A0A1W2PSE4;D6RDG0;A0A1W2PQL5	Lysosome membrane protein 2	SCARB2	tr|A0A1W2PPX5|A0A1W2PPX5_HUMAN Lysosome membrane protein 2 OS=Homo sapiens OX=9606 GN=SCARB2 PE=1 SV=1;tr|A0A1W2PQR6|A0A1W2PQR6_HUMAN Lysosome membrane protein 2 OS=Homo sapiens OX=9606 GN=SCARB2 PE=1 SV=1;tr|A0A1W2PQB7|A0A1W2PQB7_HUMAN Lysosome membrane p	2019-02-22	2019-02-22	55235000	501900	489020	447000	521900	18.8253684617649	18.8530185172167	18.8251417796596	0.0276500554517689	FDR > 0.1	-0.000226682105331832	FDR > 0.1	-0.0278767375571007	FDR > 0.1
422	A0A1W2PPZ5;P23193;A0A1W2PRL9;P23193-2;E5RIS7;E5RJ93;B7Z4S1;E5RK46;A0A1W2PS15;E5RFI1;A0A1W2PPV7;Q5JRI7;A0A0A0MT58;Q15560-2;Q15560	Transcription elongation factor A protein 1	TCEA1	tr|A0A1W2PPZ5|A0A1W2PPZ5_HUMAN Transcription elongation factor A protein 1 OS=Homo sapiens OX=9606 GN=TCEA1 PE=1 SV=1;sp|P23193|TCEA1_HUMAN Transcription elongation factor A protein 1 OS=Homo sapiens OX=9606 GN=TCEA1 PE=1 SV=2;tr|A0A1W2PRL9|A0A1W2PRL9_HUMA	39.9	39.9	601220000	1238600	1166000	1221400	951630	20.1286069617229	20.1066209307394	20.2753307934321	-0.0219860309834949	FDR > 0.1	0.146723831709224	FDR > 0.1	0.168709862692719	FDR > 0.1
423	A0A1W2PQ51;A0A1X7SBZ2;Q92841;Q92841-3;Q92841-1;Q92841-2;A0A0U1RQJ0;Q96NL0-4;Q96NL0-5;Q96NL0	Probable ATP-dependent RNA helicase DDX17	DDX17	tr|A0A1W2PQ51|A0A1W2PQ51_HUMAN Probable ATP-dependent RNA helicase DDX17 OS=Homo sapiens OX=9606 GN=DDX17 PE=1 SV=1;tr|A0A1X7SBZ2|A0A1X7SBZ2_HUMAN Probable ATP-dependent RNA helicase DDX17 OS=Homo sapiens OX=9606 GN=DDX17 PE=1 SV=1;sp|Q92841|DDX17_HUMAN Pr	41.6	41.6	637010000	2817900	2753100	2659000	2513600	21.3145170255864	21.3461101556521	21.3976788203339	0.0315931300657049	FDR > 0.1	0.0831617947475465	FDR > 0.1	0.0515686646818416	FDR > 0.1
424	J3QSZ3;A0A1W2PQ75;O15488-5;O15488-4;O15488-3;O15488-6;O15488-2;O15488	Glycogenin-2	GYG2	tr|J3QSZ3|J3QSZ3_HUMAN Glycogenin-2 (Fragment) OS=Homo sapiens OX=9606 GN=GYG2 PE=1 SV=1;tr|A0A1W2PQ75|A0A1W2PQ75_HUMAN Glycogenin-2 OS=Homo sapiens OX=9606 GN=GYG2 PE=1 SV=1;sp|O15488-5|GLYG2_HUMAN Isoform Epsilon of Glycogenin-2 OS=Homo sapiens OX=9606 G	7	7	14967000	21504	20907	17017	11040	14.2806454640094	14.305183013128	14.1099155739005	0.0245375491185325	FDR > 0.1	-0.17072989010893	FDR > 0.1	-0.195267439227463	FDR > 0.1
425	A0A1W2PQJ7;Q7Z5J4-3;Q7Z5J4-2;Q7Z5J4;A8MXE8;Q7Z5J4-4	Retinoic acid-induced protein 1	RAI1	tr|A0A1W2PQJ7|A0A1W2PQJ7_HUMAN Retinoic acid-induced protein 1 OS=Homo sapiens OX=9606 GN=RAI1 PE=1 SV=1;sp|Q7Z5J4-3|RAI1_HUMAN Isoform 3 of Retinoic acid-induced protein 1 OS=Homo sapiens OX=9606 GN=RAI1;sp|Q7Z5J4-2|RAI1_HUMAN Isoform 2 of Retinoic acid-i	2019-02-04	2019-02-04	3731100	77286	72823	79477	66403	16.1262475210903	16.1055911273748	16.3334762699018	-0.0206563937155657	FDR > 0.1	0.207228748811449	FDR > 0.1	0.227885142527015	FDR > 0.1
426	F5GYH1;A0A1W2PRM0;A0A1W2PRL5;A0A1W2PR09;Q8NC96;A0A1W2PNT6;F5H2U7;A0A1W2PRW5	Adaptin ear-binding coat-associated protein 1	NECAP1	tr|F5GYH1|F5GYH1_HUMAN Adaptin ear-binding coat-associated protein 1 (Fragment) OS=Homo sapiens OX=9606 GN=NECAP1 PE=1 SV=2;tr|A0A1W2PRM0|A0A1W2PRM0_HUMAN Adaptin ear-binding coat-associated protein 1 OS=Homo sapiens OX=9606 GN=NECAP1 PE=1 SV=1;tr|A0A1W2PR	2019-08-18	2019-08-18	13984000	171520	167250	156120	174570	17.2763453265758	17.3051312581804	17.3075223161405	0.0287859316045846	FDR > 0.1	0.0311769895646776	FDR > 0.1	0.00239105796009298	FDR > 0.1
427	F2Z2I2;Q5W015;Q5VX20;A0A1W2PR17;Q16875-3;Q16875-2;Q16875;Q16875-4;A0A1W2PNV9;H0Y483;I1Z9G3;P16118-2;P16118;F6XNB3;Q4VBA9	6-phosphofructo-2-kinase/fructose-2,6-bisphosphatase 3;6-phosphofructo-2-kinase;Fructose-2,6-bisphosphatase	PFKFB3	tr|F2Z2I2|F2Z2I2_HUMAN 6-phosphofructo-2-kinase/fructose-2,6-bisphosphatase 3 OS=Homo sapiens OX=9606 GN=PFKFB3 PE=1 SV=1;tr|Q5W015|Q5W015_HUMAN 6-phosphofructo-2-kinase/fructose-2,6-bisphosphatase 3 OS=Homo sapiens OX=9606 GN=PFKFB3 PE=1 SV=1;tr|Q5VX20|Q5	32.1	32.1	58336000	905560	870050	744990	1188300	19.6767787491507	19.6842233594006	19.5620880086617	0.00744461024990883	FDR > 0.1	-0.114690740489024	FDR > 0.1	-0.122135350738933	FDR > 0.1
428	H0YBI6;A0A1W2PR67;H0YBQ0;Q86VQ6	Thioredoxin reductase 3	TXNRD3	tr|H0YBI6|H0YBI6_HUMAN Thioredoxin reductase 3 OS=Homo sapiens OX=9606 GN=TXNRD3 PE=1 SV=2;tr|A0A1W2PR67|A0A1W2PR67_HUMAN Thioredoxin reductase 3 OS=Homo sapiens OX=9606 GN=TXNRD3 PE=1 SV=1;tr|H0YBQ0|H0YBQ0_HUMAN Thioredoxin reductase 3 OS=Homo sapiens OX=	4	4	1001900	8804.2	10406	10863	13481	12.9923042443765	13.2986125648535	13.4623614360115	0.306308320477006	FDR > 0.1	0.470057191634973	FDR > 0.1	0.163748871157967	FDR > 0.1
429	A0A1W2PR85;O15056-2;O15056;O15056-3;E7ER60;H0YEV8	Synaptojanin-2	SYNJ2	tr|A0A1W2PR85|A0A1W2PR85_HUMAN Synaptojanin-2 OS=Homo sapiens OX=9606 GN=SYNJ2 PE=1 SV=1;sp|O15056-2|SYNJ2_HUMAN Isoform 2B1 of Synaptojanin-2 OS=Homo sapiens OX=9606 GN=SYNJ2;sp|O15056|SYNJ2_HUMAN Synaptojanin-2 OS=Homo sapiens OX=9606 GN=SYNJ2 PE=1 SV=3;	2019-09-06	2019-09-06	4007200	205580	210260	207900	187940	17.5376684333884	17.635299464238	17.7207567064473	0.0976310308495378	FDR > 0.1	0.183088273058829	FDR > 0.1	0.0854572422092907	FDR > 0.1
430	R4GN82;R4GMP0;H7C5C6;H7C5A5;A0A1X7SBY3;H0Y860;A0A1W2PRA1;Q9P246-3;Q9P246;Q9P246-2;R4GNC5	Stromal interaction molecule 2	STIM2	tr|R4GN82|R4GN82_HUMAN Stromal interaction molecule 2 (Fragment) OS=Homo sapiens OX=9606 GN=STIM2 PE=1 SV=1;tr|R4GMP0|R4GMP0_HUMAN Stromal interaction molecule 2 (Fragment) OS=Homo sapiens OX=9606 GN=STIM2 PE=1 SV=1;tr|H7C5C6|H7C5C6_HUMAN Stromal interacti	2019-07-15	2019-07-15	13040000	56840	56148	36875	54504	15.6829469753608	15.7304315869583	15.2255819027255	0.047484611597497	FDR > 0.1	-0.457365072635355	FDR > 0.1	-0.504849684232852	FDR > 0.1
431	A0A1W2PRB8;A0A1W2PPP8;A0A1W2PR99;A0A1W2PQ48;A0A1W2PS69;E9PM72;A0A1W2PRX4;A0A1W2PNW7;A0A1W2PS27;Q9NVC6;A0A1W2PNF3;E9PKQ4;A0A1W2PPC8;Q9NVC6-2	Mediator of RNA polymerase II transcription subunit 17	MED17	tr|A0A1W2PRB8|A0A1W2PRB8_HUMAN DUF1907 domain-containing protein OS=Homo sapiens OX=9606 PE=4 SV=1;tr|A0A1W2PPP8|A0A1W2PPP8_HUMAN Mediator of RNA polymerase II transcription subunit 17 (Fragment) OS=Homo sapiens OX=9606 GN=MED17 PE=4 SV=1;tr|A0A1W2PR99|A0A	2019-02-07	2019-02-07	23437000	375500	359720	334690	361280	18.406781423407	18.4099994211286	18.4076923945072	0.00321799772153852	FDR > 0.1	0.000910971100140046	FDR > 0.1	-0.00230702662139848	FDR > 0.1
432	A0A1W2PRQ8;Q9BY27;Q14129;Q6FGH4;B5MCQ4	Protein DGCR6L;Protein DGCR6	DGCR6L;DGCR6	tr|A0A1W2PRQ8|A0A1W2PRQ8_HUMAN Uncharacterized protein OS=Homo sapiens OX=9606 PE=4 SV=1;sp|Q9BY27|DGC6L_HUMAN Protein DGCR6L OS=Homo sapiens OX=9606 GN=DGCR6L PE=1 SV=2;sp|Q14129|DGCR6_HUMAN Protein DGCR6 OS=Homo sapiens OX=9606 GN=DGCR6 PE=1 SV=3;tr|Q6FG	10	10	1286600	5980.9	6668.6	5560	7056.3	12.4344749219949	12.6566527726134	12.496095641425	0.222177850618495	FDR > 0.1	0.0616207194301381	FDR > 0.1	-0.160557131188357	FDR > 0.1
433	A0A1W2PRV5;E7EQZ4;Q16637-4;Q16637-2;Q16637-3;Q16637;A0A0G2JRX5;A0A0G2JRY6;B4DP61;H0YBZ9;A0A0G2JQN8	Survival motor neuron protein	SMN1;SMN2	tr|A0A1W2PRV5|A0A1W2PRV5_HUMAN Survival motor neuron protein OS=Homo sapiens OX=9606 GN=SMN2 PE=1 SV=1;tr|E7EQZ4|E7EQZ4_HUMAN Survival motor neuron protein OS=Homo sapiens OX=9606 GN=SMN1 PE=1 SV=1;sp|Q16637-4|SMN_HUMAN Isoform SMN-delta57 of Survival moto	2019-09-14	2019-09-14	304340000	316810	325680	259890	244720	18.1615863899825	18.2665801739042	18.0427680713725	0.104993783921749	FDR > 0.1	-0.118818318609961	FDR > 0.1	-0.22381210253171	FDR > 0.1
434	A8MYT4;A0A1W2PS05;Q8NEB9;M0R308;K7ENH3;K7EIV6;K7EKH3;M0R386;A0A0B4J2B1	Phosphatidylinositol 3-kinase;Phosphatidylinositol 3-kinase catalytic subunit type 3	PIK3C3	tr|A8MYT4|A8MYT4_HUMAN Phosphatidylinositol 3-kinase catalytic subunit type 3 OS=Homo sapiens OX=9606 GN=PIK3C3 PE=1 SV=2;tr|A0A1W2PS05|A0A1W2PS05_HUMAN Phosphatidylinositol 3-kinase catalytic subunit type 3 OS=Homo sapiens OX=9606 GN=PIK3C3 PE=1 SV=1;sp|Q	2019-07-08	2019-07-08	38252000	977850	969150	869440	1033800	19.787581691629	19.8398450230761	19.7849534189235	0.0522633314471115	FDR > 0.1	-0.00262827270548627	FDR > 0.1	-0.0548916041525978	FDR > 0.1
435	H0YN11;A0A286YET3;Q6ZNW5	GDP-D-glucose phosphorylase 1	GDPGP1	tr|H0YN11|H0YN11_HUMAN GDP-D-glucose phosphorylase 1 (Fragment) OS=Homo sapiens OX=9606 GN=GDPGP1 PE=4 SV=1;tr|A0A286YET3|A0A286YET3_HUMAN Uncharacterized protein OS=Homo sapiens OX=9606 PE=4 SV=1;sp|Q6ZNW5|GDPP1_HUMAN GDP-D-glucose phosphorylase 1 OS=Homo	2019-09-15	2019-09-15	8157400	61485	63195	61720	78570	15.796274911474	15.9010073690476	15.9686769152723	0.104732457573647	FDR > 0.1	0.172402003798297	FDR > 0.1	0.0676695462246499	FDR > 0.1
436	A0A286YEX4;P08651-4;P08651-5;P08651-3;P08651-6;P08651-2;P08651	Nuclear factor 1 C-type	NFIC	tr|A0A286YEX4|A0A286YEX4_HUMAN Nuclear factor 1 OS=Homo sapiens OX=9606 GN=NFIC PE=1 SV=1;sp|P08651-4|NFIC_HUMAN Isoform 3 of Nuclear factor 1 C-type OS=Homo sapiens OX=9606 GN=NFIC;sp|P08651-5|NFIC_HUMAN Isoform 5 of Nuclear factor 1 C-type OS=Homo sapien	2019-03-14	2019-03-14	28998000	486400	418400	362590	257960	18.780111744449	18.6280078988985	18.5232060852764	-0.152103845550474	FDR > 0.1	-0.256905659172606	FDR > 0.1	-0.104801813622132	FDR > 0.1
437	A0A286YEY4;P01859;A0A286YFJ8;P01861	Ig gamma-2 chain C region	IGHG2	tr|A0A286YEY4|A0A286YEY4_HUMAN Immunoglobulin heavy constant gamma 2 (Fragment) OS=Homo sapiens OX=9606 GN=IGHG2 PE=1 SV=1;sp|P01859|IGHG2_HUMAN Immunoglobulin heavy constant gamma 2 OS=Homo sapiens OX=9606 GN=IGHG2 PE=1 SV=2	2019-06-08	2019-06-08	8903200	116440	250450	102920	100340	16.7175552602408	17.8876476589095	16.7063903104353	1.17009239866867	FDR < 0.01	-0.0111649498054689	FDR > 0.1	-1.18125734847414	FDR < 0.01
438	D6R9Q5;A0A3B3ISY7;A0A286YEY6;D6RD74;D6RA92;Q9UM13	Anaphase-promoting complex subunit 10	ANAPC10	tr|D6R9Q5|D6R9Q5_HUMAN Anaphase-promoting complex subunit 10 (Fragment) OS=Homo sapiens OX=9606 GN=ANAPC10 PE=1 SV=1;tr|A0A3B3ISY7|A0A3B3ISY7_HUMAN DOC domain-containing protein OS=Homo sapiens OX=9606 PE=4 SV=1;tr|A0A286YEY6|A0A286YEY6_HUMAN Anaphase-prom	2019-03-19	2019-03-19	23199000	73268	71717	69215	65731	16.0492236556814	16.0835120923943	16.1340235802506	0.0342884367129521	FDR > 0.1	0.0847999245692215	FDR > 0.1	0.0505114878562694	FDR > 0.1
439	A0A286YF17;A0A286YFD0;Q5SNW7;P42898;P42898-2;F8W9T8;L7P8G6	Methylenetetrahydrofolate reductase	MTHFR	tr|A0A286YF17|A0A286YF17_HUMAN Methylenetetrahydrofolate reductase OS=Homo sapiens OX=9606 GN=MTHFR PE=1 SV=1;tr|A0A286YFD0|A0A286YFD0_HUMAN Methylenetetrahydrofolate reductase OS=Homo sapiens OX=9606 GN=MTHFR PE=1 SV=1;tr|Q5SNW7|Q5SNW7_HUMAN Methylenetetr	2019-03-03	2019-03-03	5668900	19382	19503	12157	16441	14.1307578687884	14.2048930124128	13.6247261101794	0.0741351436244457	FDR > 0.1	-0.506031758608939	FDR > 0.1	-0.580166902233385	FDR > 0.1
440	A0A286YF22;O43175;A0A2C9F2M7;A0A286YFA2;A0A286YFL2;A0A286YFM8;A0A286YF78;A0A286YF34;A0A286YFE1;A0A286YER3;A0A286YFC8;A0A286YFB2;A0A286YFF3;A0A286YFK5	D-3-phosphoglycerate dehydrogenase	PHGDH	tr|A0A286YF22|A0A286YF22_HUMAN D-3-phosphoglycerate dehydrogenase OS=Homo sapiens OX=9606 GN=PHGDH PE=1 SV=1;sp|O43175|SERA_HUMAN D-3-phosphoglycerate dehydrogenase OS=Homo sapiens OX=9606 GN=PHGDH PE=1 SV=4;tr|A0A2C9F2M7|A0A2C9F2M7_HUMAN D-3-phosphoglycer	2019-06-30	2019-06-30	808550000	2924600	2767000	4365400	2425900	21.3681359301301	21.3533757861489	22.112908896667	-0.0147601439812206	FDR > 0.1	0.744772966536907	FDR < 0.01	0.759533110518127	FDR < 0.01
441	Q9UK22;A0A286YF37;R4GNH2	F-box only protein 2	FBXO2	sp|Q9UK22|FBX2_HUMAN F-box only protein 2 OS=Homo sapiens OX=9606 GN=FBXO2 PE=1 SV=2;tr|A0A286YF37|A0A286YF37_HUMAN F-box only protein 2 (Fragment) OS=Homo sapiens OX=9606 GN=FBXO2 PE=1 SV=1;tr|R4GNH2|R4GNH2_HUMAN F-box only protein 2 (Fragment) OS=Homo sa	2019-08-07	2019-08-07	5728900	80553	83414	73397	82599	16.1859787403703	16.3014864947954	16.2186599494897	0.115507754425099	FDR > 0.1	0.0326812091194064	FDR > 0.1	-0.0828265453056929	FDR > 0.1
442	A0A286YFD6;P31350;P31350-2;C9JXC1	Ribonucleoside-diphosphate reductase subunit M2	RRM2	tr|A0A286YFD6|A0A286YFD6_HUMAN Ribonucleoside-diphosphate reductase subunit M2 OS=Homo sapiens OX=9606 GN=RRM2 PE=1 SV=1;sp|P31350|RIR2_HUMAN Ribonucleoside-diphosphate reductase subunit M2 OS=Homo sapiens OX=9606 GN=RRM2 PE=1 SV=1;sp|P31350-2|RIR2_HUMAN I	36.9	36.9	152920000	910680	884450	899710	1763800	19.6849127162213	19.7079056336539	19.8343270063797	0.0229929174326706	FDR > 0.1	0.149414290158397	FDR > 0.1	0.126421372725726	FDR > 0.1
443	A0A2C9F2P4;A0A286YFF7;P50897-2;P50897;Q5T0S4;A0A286YFE3;A0A286YFL8;A0A286YFL6;E9PIA8;E9PSE5	Palmitoyl-protein thioesterase 1	PPT1	tr|A0A2C9F2P4|A0A2C9F2P4_HUMAN Palmitoyl-protein thioesterase 1 OS=Homo sapiens OX=9606 GN=PPT1 PE=1 SV=1;tr|A0A286YFF7|A0A286YFF7_HUMAN Palmitoyl-protein thioesterase 1 OS=Homo sapiens OX=9606 GN=PPT1 PE=1 SV=1;sp|P50897-2|PPT1_HUMAN Isoform 2 of Palmitoy	2019-03-20	2019-03-20	100510000	340010	272410	280430	417060	18.2635456936135	18.0089047120645	18.1525076433059	-0.25464098154902	FDR > 0.1	-0.111038050307609	FDR > 0.1	0.143602931241411	FDR > 0.1
444	A0A286YFF8;Q7Z3U7-2;Q7Z3U7-6;Q7Z3U7-5;Q7Z3U7;F8VZV1;Q7Z3U7-3;F8VQS2;F8VZV6	Protein MON2 homolog	MON2	tr|A0A286YFF8|A0A286YFF8_HUMAN Protein MON2 homolog OS=Homo sapiens OX=9606 GN=MON2 PE=1 SV=1;sp|Q7Z3U7-2|MON2_HUMAN Isoform 2 of Protein MON2 homolog OS=Homo sapiens OX=9606 GN=MON2;sp|Q7Z3U7-6|MON2_HUMAN Isoform 6 of Protein MON2 homolog OS=Homo sapiens	13	13	23348000	1252300	1162400	1114400	1121000	20.1444768251149	20.1021597502844	20.1430622061901	-0.0423170748304997	FDR > 0.1	-0.00141461892476258	FDR > 0.1	0.0409024559057372	FDR > 0.1
445	A0A2Q2TH77;Q08379;Q08379-2;A0A087WYC0;A0A1W2PQY5;R4GND7	Golgin subfamily A member 2	GOLGA2	tr|A0A2Q2TH77|A0A2Q2TH77_HUMAN Golgin subfamily A member 2 OS=Homo sapiens OX=9606 GN=GOLGA2 PE=1 SV=1;sp|Q08379|GOGA2_HUMAN Golgin subfamily A member 2 OS=Homo sapiens OX=9606 GN=GOLGA2 PE=1 SV=3;sp|Q08379-2|GOGA2_HUMAN Isoform 2 of Golgin subfamily A mem	2019-04-21	2019-04-21	35332000	993830	892900	925680	729660	19.8109676077648	19.7216236576182	19.8753805000514	-0.0893439501466098	FDR > 0.1	0.0644128922866685	FDR > 0.1	0.153756842433278	FDR > 0.1
446	A0A2Q3DP09;Q7Z3E5-2;Q7Z3E5;H7C3U7;H7BZY2;C9J535;H7BZA2	LisH domain-containing protein ARMC9	ARMC9	tr|A0A2Q3DP09|A0A2Q3DP09_HUMAN LisH domain-containing protein ARMC9 OS=Homo sapiens OX=9606 GN=ARMC9 PE=1 SV=1;sp|Q7Z3E5-2|ARMC9_HUMAN Isoform 2 of LisH domain-containing protein ARMC9 OS=Homo sapiens OX=9606 GN=ARMC9;sp|Q7Z3E5|ARMC9_HUMAN LisH domain-cont	2019-04-04	2019-04-04	2651000	93878	94803	90233	61491	16.4068275274386	16.4861296657338	16.5165940055751	0.0793021382951764	FDR > 0.1	0.109766478136471	FDR > 0.1	0.0304643398412949	FDR > 0.1
447	Q13555-2;A0A2Q3DQE3;Q13555-8;Q13555-11;Q13555-6;Q13555;Q13555-4;Q8WU40;Q5SWX3;Q13555-10;Q13555-5;Q13555-3;Q13555-7;H0Y6G2;Q13554;Q13554-2;Q13554-7;Q13554-5;Q13554-8;Q13554-3;Q13554-6;Q13554-4;H7BXS4;H7BZC6;E7EQE4;H7C394;Q9UQM7-2;E9PBE8;Q9UQM7;D6RHX9	Calcium/calmodulin-dependent protein kinase type II subunit gamma	CAMK2G	sp|Q13555-2|KCC2G_HUMAN Isoform 2 of Calcium/calmodulin-dependent protein kinase type II subunit gamma OS=Homo sapiens OX=9606 GN=CAMK2G;tr|A0A2Q3DQE3|A0A2Q3DQE3_HUMAN Calcium/calmodulin-dependent protein kinase (CaM kinase) II gamma, isoform CRA_d OS=Homo	2019-01-22	2019-01-22	71783000	909900	879640	837510	830060	19.6836765143507	19.7000382568834	19.7309733648153	0.0163617425327303	FDR > 0.1	0.0472968504646296	FDR > 0.1	0.0309351079318994	FDR > 0.1
448	P42336;A0A2R8Y2F6;C9JAM9	Phosphatidylinositol 4,5-bisphosphate 3-kinase catalytic subunit alpha isoform	PIK3CA	sp|P42336|PK3CA_HUMAN Phosphatidylinositol 4,5-bisphosphate 3-kinase catalytic subunit alpha isoform OS=Homo sapiens OX=9606 GN=PIK3CA PE=1 SV=2;tr|A0A2R8Y2F6|A0A2R8Y2F6_HUMAN Phosphatidylinositol 4,5-bisphosphate 3-kinase catalytic subunit OS=Homo sapiens	2019-08-02	2019-08-02	1921700	134730	118050	128270	100590	16.9280396436188	16.8025230888802	17.0240507382255	-0.125516554738553	FDR > 0.1	0.0960110946067303	FDR > 0.1	0.221527649345283	FDR > 0.1
449	Q9UQ90;A0A2R8Y3M4;A0A2R8YFW4;A0A2R8YDQ1;A0A2R8Y4Y7;A0A2R8Y7B8;A0A2R8Y726;A0A2R8Y7E2;A0A2U3TZH1;A0A2R8Y6K2;A0A2R8YGZ0;A0A2R8YFJ7;A0A2R8Y729;A0A2R8YEH4;A0A2R8Y6E8;A0A2R8Y632;A0A2R8YFF4;A0A2R8Y4M8;J3KRF6;A0A2R8YG79;A0A2R8Y4M0;Q9UQ90-2;A0A2R8Y7N2;A0A2R8Y4Z7;A0A2R8Y6Z7;A0A2R8Y617;H3BTY6;H3BTR8;A0A2R8YFN9;H3BMP1;A0A2R8Y4L7;A0A2R8YGV4;A0A2R8Y4L0	Paraplegin	SPG7	sp|Q9UQ90|SPG7_HUMAN Paraplegin OS=Homo sapiens OX=9606 GN=SPG7 PE=1 SV=2;tr|A0A2R8Y3M4|A0A2R8Y3M4_HUMAN Paraplegin OS=Homo sapiens OX=9606 GN=SPG7 PE=1 SV=1;tr|A0A2R8YFW4|A0A2R8YFW4_HUMAN Paraplegin OS=Homo sapiens OX=9606 GN=SPG7 PE=1 SV=1;tr|A0A2R8YDQ1|	2019-03-10	2019-03-10	14170000	410340	394330	418470	350980	18.5347883108652	18.5425285198817	18.7299911483203	0.00774020901648598	FDR > 0.1	0.19520283745512	FDR > 0.1	0.187462628438634	FDR > 0.1
450	A0A2R8Y3N3;A0A2R8Y5P7;P49590;P49590-2;A0A2R8Y6I1;D6RB22;B4DQ67;A0A2R8Y5E8;D6RJE6;A0A2R8Y4X6	Probable histidine--tRNA ligase, mitochondrial	HARS2	tr|A0A2R8Y3N3|A0A2R8Y3N3_HUMAN Probable histidine--tRNA ligase, mitochondrial OS=Homo sapiens OX=9606 GN=HARS2 PE=1 SV=1;tr|A0A2R8Y5P7|A0A2R8Y5P7_HUMAN Probable histidine--tRNA ligase, mitochondrial OS=Homo sapiens OX=9606 GN=HARS2 PE=1 SV=1;sp|P49590|SYHM	2019-08-26	2019-08-26	43280000	684940	679360	666170	558610	19.2739461307571	19.3273013236696	19.4007573340469	0.0533551929124343	FDR > 0.1	0.126811203289709	FDR > 0.1	0.0734560103772743	FDR > 0.1
451	A0A2R8Y430;P48637;A0A2R8Y5T7;P48637-2;A0A2R8Y6Q7;A0A2R8Y7I7;A0A2R8YF34;A0A2R8Y790;A0A2R8Y446;A0A0S2Z4J7;A0A2R8Y2X9;A0A2R8Y6Y6;A0A2R8Y4V9;A0A2R8Y2F2	Glutathione synthetase	GSS	tr|A0A2R8Y430|A0A2R8Y430_HUMAN Glutathione synthetase OS=Homo sapiens OX=9606 GN=GSS PE=1 SV=1;sp|P48637|GSHB_HUMAN Glutathione synthetase OS=Homo sapiens OX=9606 GN=GSS PE=1 SV=1;tr|A0A2R8Y5T7|A0A2R8Y5T7_HUMAN Glutathione synthetase (Fragment) OS=Homo sap	46.7	46.7	480050000	2191600	2110300	2097700	2225000	20.9518811193114	20.9625012490703	21.0556034105389	0.0106201297589763	FDR > 0.1	0.103722291227573	FDR > 0.1	0.0931021614685967	FDR > 0.1
452	A0A2R8Y589;A0A2R8Y7U5;A8MST6;A0A2U3TZI9;A0A2R8Y5W6;A0A2R8Y432;A0A2R8YCP0;A0A2R8Y7A4;Q5JTW2;Q5JTW2-3;Q5JTW2-5;Q5JTW2-2;A0A2R8Y4C1;A0A2R8YFB0;A0A2R8Y7M8	Centrosomal protein of 78 kDa	CEP78	tr|A0A2R8Y589|A0A2R8Y589_HUMAN Centrosomal protein of 78 kDa OS=Homo sapiens OX=9606 GN=CEP78 PE=1 SV=1;tr|A0A2R8Y7U5|A0A2R8Y7U5_HUMAN Centrosomal protein of 78 kDa OS=Homo sapiens OX=9606 GN=CEP78 PE=1 SV=1;tr|A8MST6|A8MST6_HUMAN Centrosomal protein of 78	2019-07-07	2019-07-07	49795000	139410	141190	125480	100790	16.9773025663499	17.0607629584348	16.9923243825451	0.0834603920848558	FDR > 0.1	0.0150218161952189	FDR > 0.1	-0.0684385758896369	FDR > 0.1
453	A0A2R8Y461;Q9C0F0;K7EJ76;Q9C0F0-2	Putative Polycomb group protein ASXL3	ASXL3	tr|A0A2R8Y461|A0A2R8Y461_HUMAN Putative Polycomb group protein ASXL3 (Fragment) OS=Homo sapiens OX=9606 GN=ASXL3 PE=4 SV=1;sp|Q9C0F0|ASXL3_HUMAN Putative Polycomb group protein ASXL3 OS=Homo sapiens OX=9606 GN=ASXL3 PE=2 SV=3;tr|K7EJ76|K7EJ76_HUMAN Putativ	2019-01-02	2019-01-02	657900	35614	30874	37578	48082	15.0084849024254	14.867589361402	15.2528271381401	-0.14089554102344	FDR > 0.1	0.244342235714663	FDR > 0.1	0.385237776738103	FDR > 0.1
454	A6NNI4;A0A2R8Y478;G8JLH6;P21926;A0A087WU13	Tetraspanin;CD9 antigen	CD9	tr|A6NNI4|A6NNI4_HUMAN Tetraspanin OS=Homo sapiens OX=9606 GN=CD9 PE=1 SV=1;tr|A0A2R8Y478|A0A2R8Y478_HUMAN Tetraspanin OS=Homo sapiens OX=9606 GN=CD9 PE=1 SV=1;tr|G8JLH6|G8JLH6_HUMAN Tetraspanin OS=Homo sapiens OX=9606 GN=CD9 PE=1 SV=2;sp|P21926|CD9_HUMAN	2019-06-22	2019-06-22	1725500000	924700	827540	860790	1566200	19.7069539043098	19.6119540950727	19.7705282661151	-0.0949998092371267	FDR > 0.1	0.0635743618052409	FDR > 0.1	0.158574171042368	FDR > 0.1
455	A0A2R8Y484;Q08722-2;Q08722-3;Q08722-4;Q08722	Leukocyte surface antigen CD47	CD47	tr|A0A2R8Y484|A0A2R8Y484_HUMAN Leukocyte surface antigen CD47 (Fragment) OS=Homo sapiens OX=9606 GN=CD47 PE=1 SV=1;sp|Q08722-2|CD47_HUMAN Isoform OA3-293 of Leukocyte surface antigen CD47 OS=Homo sapiens OX=9606 GN=CD47;sp|Q08722-3|CD47_HUMAN Isoform OA3-3	2019-04-10	2019-04-10	238280000	660930	662420	650600	966170	19.222465997687	19.2908712791262	19.36663777063	0.0684052814391904	FDR > 0.1	0.144171772943036	FDR > 0.1	0.0757664915038454	FDR > 0.1
456	P56945-6;P56945-5;A0A2R8Y6M6;A0A2R8Y4C2;A0A2R8YFS8;A0A2R8Y5C9;A0A2R8Y596;P56945;P56945-8;P56945-2;P56945-7;A0A2R8YFK2;A0A2R8Y8C4;P56945-3;P56945-4;A0A2R8Y5E4;H3BN62;H3BTB0;H3BTL5;H3BSB2;H3BQJ7;H3BVF0;H3BU42;H3BSY4	Breast cancer anti-estrogen resistance protein 1	BCAR1	sp|P56945-6|BCAR1_HUMAN Isoform 6 of Breast cancer anti-estrogen resistance protein 1 OS=Homo sapiens OX=9606 GN=BCAR1;sp|P56945-5|BCAR1_HUMAN Isoform 5 of Breast cancer anti-estrogen resistance protein 1 OS=Homo sapiens OX=9606 GN=BCAR1;tr|A0A2R8Y6M6|A0A2	2019-02-21	2019-02-21	23828000	399170	379640	394000	448650	18.4949718133026	18.4877570543233	18.6430625779326	-0.00721475897924506	FDR > 0.1	0.148090764630034	FDR > 0.1	0.155305523609279	FDR > 0.1
457	B1AHR1;A0A2R8Y4H2;Q9UH03-2;Q9UH03;B1AHR2	Neuronal-specific septin-3	SEPT3	tr|B1AHR1|B1AHR1_HUMAN Neuronal-specific septin-3 OS=Homo sapiens OX=9606 GN=SEPTIN3 PE=1 SV=1;tr|A0A2R8Y4H2|A0A2R8Y4H2_HUMAN Neuronal-specific septin-3 OS=Homo sapiens OX=9606 GN=SEPTIN3 PE=1 SV=1;sp|Q9UH03-2|SEPT3_HUMAN Isoform 2 of Neuronal-specific sep	2019-01-06	2019-01-06	430050	15128	16623	17540	21231	13.7732616891804	13.9743777253016	14.1535876011463	0.20111603612116	FDR > 0.1	0.38032591196583	FDR > 0.1	0.17920987584467	FDR > 0.1
458	A0A2R8Y4K2;Q9Y2S2-2;Q9Y2S2;A0A2R8YFQ7;A0A2R8YCZ4;A0A2R8Y7B4;A0A2R8Y5S5;A0A087WW38	Lambda-crystallin homolog	CRYL1	tr|A0A2R8Y4K2|A0A2R8Y4K2_HUMAN Crystallin, lambda 1, isoform CRA_c OS=Homo sapiens OX=9606 GN=CRYL1 PE=1 SV=1;sp|Q9Y2S2-2|CRYL1_HUMAN Isoform 2 of Lambda-crystallin homolog OS=Homo sapiens OX=9606 GN=CRYL1;sp|Q9Y2S2|CRYL1_HUMAN Lambda-crystallin homolog OS	2019-09-10	2019-09-10	8833900	154790	154930	166520	179460	17.1282807867854	17.1947415759511	17.4005624118417	0.0664607891657454	FDR > 0.1	0.272281625056387	FDR > 0.1	0.205820835890641	FDR > 0.1
459	A0A2R8Y4T1;E9PGF5;A0A494C067;Q9HBL0;E9PF55;A0A087WWW7;H0Y4U1;E7ERH1;E7EMG1;Q9HBL0-2;C9JI43;C9J8K5;C9JFT7;H7C3Z4	Tensin-1	TNS1	tr|A0A2R8Y4T1|A0A2R8Y4T1_HUMAN Tensin-1 OS=Homo sapiens OX=9606 GN=TNS1 PE=1 SV=1;tr|E9PGF5|E9PGF5_HUMAN Tensin-1 OS=Homo sapiens OX=9606 GN=TNS1 PE=1 SV=1;tr|A0A494C067|A0A494C067_HUMAN Tensin-1 (Fragment) OS=Homo sapiens OX=9606 GN=TNS1 PE=1 SV=1;sp|Q9HB	2019-03-21	2019-03-21	17120000	562730	529760	513200	877560	18.9904113934001	18.9684639631612	19.0243881186786	-0.0219474302389138	FDR > 0.1	0.0339767252784569	FDR > 0.1	0.0559241555173706	FDR > 0.1
460	Q969G3;A0A2U3TZQ7;Q969G3-4;Q969G3-2;Q969G3-3;Q969G3-5;Q969G3-6;B4DGM3;A0A2R8Y855;A0A2R8YES3;A0A2R8Y4T4;A0A2R8Y7I9;A0A2R8Y765;A0A2R8Y7U4;J3QKS7;J3QR61;K7EMQ8;H7C048;A0A2R8YD78;J3KT85;J3QKX6;A0A2R8YEB8;A0A2R8YFC8	SWI/SNF-related matrix-associated actin-dependent regulator of chromatin subfamily E member 1	SMARCE1	sp|Q969G3|SMCE1_HUMAN SWI/SNF-related matrix-associated actin-dependent regulator of chromatin subfamily E member 1 OS=Homo sapiens OX=9606 GN=SMARCE1 PE=1 SV=2;tr|A0A2U3TZQ7|A0A2U3TZQ7_HUMAN SWI/SNF-related matrix-associated actin-dependent regulator of c	34.1	34.1	81984000	810580	711260	657460	516090	19.5169230948805	19.3935020785276	19.3817700714664	-0.123421016352946	FDR > 0.1	-0.135153023414084	FDR > 0.1	-0.0117320070611378	FDR > 0.1
461	A0A2R8YFL3;A0A2R8Y7R1;A0A2R8Y4U4;P15260	Interferon gamma receptor 1	IFNGR1	tr|A0A2R8YFL3|A0A2R8YFL3_HUMAN Interferon gamma receptor 1 OS=Homo sapiens OX=9606 GN=IFNGR1 PE=1 SV=1;tr|A0A2R8Y7R1|A0A2R8Y7R1_HUMAN Interferon gamma receptor 1 OS=Homo sapiens OX=9606 GN=IFNGR1 PE=1 SV=1;tr|A0A2R8Y4U4|A0A2R8Y4U4_HUMAN Interferon gamma re	2019-03-10	2019-03-10	17464000	328580	326180	277370	166820	18.2142131846988	18.2687933720201	18.1366787042191	0.0545801873212959	FDR > 0.1	-0.0775344804796951	FDR > 0.1	-0.132114667800991	FDR > 0.1
462	A0A2R8Y4Z0;Q14004-2;Q14004;A0A2R8Y7W5;A0A2R8YD28;A0A2R8YF61;A0A2R8Y7Y0;A0A2R8YFE7;A0A2R8YCQ1	Cyclin-dependent kinase 13	CDK13	tr|A0A2R8Y4Z0|A0A2R8Y4Z0_HUMAN Cyclin-dependent kinase 13 (Fragment) OS=Homo sapiens OX=9606 GN=CDK13 PE=1 SV=1;sp|Q14004-2|CDK13_HUMAN Isoform 2 of Cyclin-dependent kinase 13 OS=Homo sapiens OX=9606 GN=CDK13;sp|Q14004|CDK13_HUMAN Cyclin-dependent kinase 1	2019-04-08	2019-04-08	4407900	227910	202030	172060	167520	17.686432742745	17.5776945860215	17.4477786911318	-0.108738156723501	FDR > 0.1	-0.238654051613221	FDR > 0.1	-0.12991589488972	FDR > 0.1
463	A0A2R8Y4Z8;Q9Y3X0;M0QYB4;M0QZR0;M0R2W0	Coiled-coil domain-containing protein 9	CCDC9	tr|A0A2R8Y4Z8|A0A2R8Y4Z8_HUMAN Coiled-coil domain-containing protein 9 OS=Homo sapiens OX=9606 GN=CCDC9 PE=1 SV=1;sp|Q9Y3X0|CCDC9_HUMAN Coiled-coil domain-containing protein 9 OS=Homo sapiens OX=9606 GN=CCDC9 PE=1 SV=1	2019-01-22	2019-01-22	62007000	379460	363820	347620	351250	18.4219163305754	18.4263499006596	18.462378036936	0.00443357008422041	FDR > 0.1	0.040461706360567	FDR > 0.1	0.0360281362763466	FDR > 0.1
464	A0A2R8Y544;Q9BR61	Acyl-CoA-binding domain-containing protein 6	ACBD6	tr|A0A2R8Y544|A0A2R8Y544_HUMAN Acyl-CoA-binding domain-containing protein 6 OS=Homo sapiens OX=9606 GN=ACBD6 PE=1 SV=1;sp|Q9BR61|ACBD6_HUMAN Acyl-CoA-binding domain-containing protein 6 OS=Homo sapiens OX=9606 GN=ACBD6 PE=1 SV=1	2019-07-26	2019-07-26	41187000	148640	151970	147980	149990	17.0697909225007	17.1669116004369	17.2302691521418	0.0971206779362674	FDR > 0.1	0.160478229641132	FDR > 0.1	0.0633575517048648	FDR > 0.1
465	A0A2R8Y549;Q8NI35;Q8NI35-4;Q8NI35-3;Q8NI35-2;A0A0X1KG69;A0A087WUZ6;A0A0U1RR46;Q8NI35-5;A0A0U1RQT2;A0A2R8Y5I3;A0A0U1RQR3;B4DE90	InaD-like protein	INADL	tr|A0A2R8Y549|A0A2R8Y549_HUMAN InaD-like protein OS=Homo sapiens OX=9606 GN=PATJ PE=1 SV=1;sp|Q8NI35|INADL_HUMAN InaD-like protein OS=Homo sapiens OX=9606 GN=PATJ PE=1 SV=3;sp|Q8NI35-4|INADL_HUMAN Isoform 4 of InaD-like protein OS=Homo sapiens OX=9606 GN=P	2019-07-03	2019-07-03	1140900	162430	158640	162610	136880	17.1977866312823	17.228881629993	17.3662829295679	0.0310949987107101	FDR > 0.1	0.1684962982856	FDR > 0.1	0.13740129957489	FDR > 0.1
466	A0A2R8Y566;Q9P260-2;Q9P260;A0A075B785;A0A075B768	LisH domain and HEAT repeat-containing protein KIAA1468	KIAA1468	tr|A0A2R8Y566|A0A2R8Y566_HUMAN RAB11-binding protein RELCH OS=Homo sapiens OX=9606 GN=RELCH PE=1 SV=1;sp|Q9P260-2|RELCH_HUMAN Isoform 2 of RAB11-binding protein RELCH OS=Homo sapiens OX=9606 GN=RELCH;sp|Q9P260|RELCH_HUMAN RAB11-binding protein RELCH OS=Hom	2019-06-14	2019-06-14	19233000	553160	546410	508470	544090	18.9656653520401	19.0131089343428	19.0110296050712	0.0474435823027299	FDR > 0.1	0.0453642530311384	FDR > 0.1	-0.00207932927159149	FDR > 0.1
467	A0A2R8Y575;Q5VVD7;Q8IWE5	Pleckstrin homology domain-containing family M member 2	PLEKHM2	tr|A0A2R8Y575|A0A2R8Y575_HUMAN Pleckstrin homology domain-containing family M member 2 OS=Homo sapiens OX=9606 GN=PLEKHM2 PE=1 SV=1;tr|Q5VVD7|Q5VVD7_HUMAN Pleckstrin homology domain-containing family M member 2 OS=Homo sapiens OX=9606 GN=PLEKHM2 PE=1 SV=1;	2019-01-02	2019-01-02	1367300	2359.1	2352.2	2743.9	2031.1	11.0923489002337	11.1532795906473	11.477238662679	0.0609306904136027	FDR > 0.1	0.384889762445319	FDR > 0.1	0.323959072031716	FDR > 0.1
468	A0A2R8YFL0;P49711-2;A0A2R8Y595;P49711;Q8NI51-10;Q8NI51-5;Q8NI51-2;Q8NI51;Q8NI51-7;Q8NI51-11;V9GY73;Q8NI51-6;F5H2V8;Q8NI51-3;Q8NI51-9;Q8NI51-4;V9GYX4;Q8NI51-8;V9GZ46	Transcriptional repressor CTCF	CTCF	tr|A0A2R8YFL0|A0A2R8YFL0_HUMAN Transcriptional repressor CTCF OS=Homo sapiens OX=9606 GN=CTCF PE=1 SV=1;sp|P49711-2|CTCF_HUMAN Isoform 2 of Transcriptional repressor CTCF OS=Homo sapiens OX=9606 GN=CTCF;tr|A0A2R8Y595|A0A2R8Y595_HUMAN Transcriptional repres	9	9	50026000	360100	323370	295890	191640	18.3463661151957	18.2563108892087	18.2299278877899	-0.090055225986994	FDR > 0.1	-0.116438227405748	FDR > 0.1	-0.026383001418754	FDR > 0.1
469	P35222;A0A2R8Y5A3;A0A2R8YCH5;B4DGU4;A0A2R8Y804;A0A2R8Y7Z0;A0A2R8Y5Z1;A0A2R8Y543;A0A2R8Y5C3;A0A2R8Y750;A0A2R8Y6G0;A0A2R8Y815;E7EMJ5;A0A2R8YG06;E9PDF9;E7EV28;C9IZ65	Catenin beta-1	CTNNB1	sp|P35222|CTNB1_HUMAN Catenin beta-1 OS=Homo sapiens OX=9606 GN=CTNNB1 PE=1 SV=1;tr|A0A2R8Y5A3|A0A2R8Y5A3_HUMAN Catenin beta-1 OS=Homo sapiens OX=9606 GN=CTNNB1 PE=1 SV=1;tr|A0A2R8YCH5|A0A2R8YCH5_HUMAN Catenin beta-1 (Fragment) OS=Homo sapiens OX=9606 GN=C	37.5	37.5	310200000	1811300	1701300	1697000	1807500	20.6769221257374	20.6516907043371	20.7497816080189	-0.0252314214003491	FDR > 0.1	0.0728594822815012	FDR > 0.1	0.0980909036818502	FDR > 0.1
470	H0YH87;A0A2R8Y7P6;A0A2R8YDM9;F8VQP2;F8WB06;V9GY86;A0A2R8Y7E6;A0A2R8Y5A6;Q99700-2;Q99700-4;Q99700;Q99700-5;F8VRK6;F8VVY6;F8W0B5	Ataxin-2	ATXN2	tr|H0YH87|H0YH87_HUMAN Ataxin-2 OS=Homo sapiens OX=9606 GN=ATXN2 PE=1 SV=2;tr|A0A2R8Y7P6|A0A2R8Y7P6_HUMAN Ataxin-2 OS=Homo sapiens OX=9606 GN=ATXN2 PE=1 SV=1;tr|A0A2R8YDM9|A0A2R8YDM9_HUMAN Ataxin-2 OS=Homo sapiens OX=9606 GN=ATXN2 PE=1 SV=1;tr|F8VQP2|F8VQP	28	28	81233000	1099400	1084800	1052900	929490	19.9566129950432	20.0024822257879	20.0611634649199	0.0458692307447564	FDR > 0.1	0.104550469876738	FDR > 0.1	0.0586812391319818	FDR > 0.1
471	O43520;A0A2R8Y5C5;A0A3B3IRQ1	Phospholipid-transporting ATPase IC	ATP8B1	sp|O43520|AT8B1_HUMAN Phospholipid-transporting ATPase IC OS=Homo sapiens OX=9606 GN=ATP8B1 PE=1 SV=3;tr|A0A2R8Y5C5|A0A2R8Y5C5_HUMAN Phospholipid-transporting ATPase OS=Homo sapiens OX=9606 GN=ATP8B1 PE=1 SV=1;tr|A0A3B3IRQ1|A0A3B3IRQ1_HUMAN Phospholipid-tr	2019-03-01	2019-03-01	647920	53222	52903	47903	50193	15.5880631463952	15.6445464887997	15.6030548631788	0.0564833424044995	FDR > 0.1	0.0149917167836229	FDR > 0.1	-0.0414916256208766	FDR > 0.1
472	P49815;A0A2R8Y5F1;A0A2R8YGD6;A0A2R8Y7C8;A0A2R8YDR3;A0A2R8Y7X5;A0A2R8YDZ2;H3BMQ0;X5D2U8;A0A2R8YGU4;A0A2R8Y6C9;P49815-5;P49815-3;P49815-2;P49815-6;P49815-7;P49815-4;H3BQK4;A0A2R8Y670	Tuberin	TSC2	sp|P49815|TSC2_HUMAN Tuberin OS=Homo sapiens OX=9606 GN=TSC2 PE=1 SV=2;tr|A0A2R8Y5F1|A0A2R8Y5F1_HUMAN Tuberin OS=Homo sapiens OX=9606 GN=TSC2 PE=1 SV=1;tr|A0A2R8YGD6|A0A2R8YGD6_HUMAN Tuberin OS=Homo sapiens OX=9606 GN=TSC2 PE=1 SV=1;tr|A0A2R8Y7C8|A0A2R8Y7C	3	3	988410	118180	114380	104920	101030	16.7389544196922	16.7569598579675	16.7341566609665	0.0180054382752708	FDR > 0.1	-0.00479775872570798	FDR > 0.1	-0.0228031970009788	FDR > 0.1
473	A0A2R8YFV7;A0A2R8Y5N2;A0A2R8Y5S3;Q92574-2;Q92574;A0A2R8Y5M3;A0A2R8YGX7;A0A2R8YD74;Q86WV8;A0A2R8Y7E9;A0A2R8Y6W1;Q59IT9;A0A2R8Y6S1;A0A2R8Y5U8	Hamartin	TSC1	tr|A0A2R8YFV7|A0A2R8YFV7_HUMAN Hamartin OS=Homo sapiens OX=9606 GN=TSC1 PE=1 SV=1;tr|A0A2R8Y5N2|A0A2R8Y5N2_HUMAN Hamartin OS=Homo sapiens OX=9606 GN=TSC1 PE=1 SV=1;tr|A0A2R8Y5S3|A0A2R8Y5S3_HUMAN Hamartin OS=Homo sapiens OX=9606 GN=TSC1 PE=1 SV=1;sp|Q92574-	2019-05-03	2019-05-03	1890200	92706	94600	96495	89992	16.3887031349289	16.483037135991	16.6133930427693	0.0943340010620588	FDR > 0.1	0.224689907840421	FDR > 0.1	0.130355906778362	FDR > 0.1
474	A0A2R8Y5P9;Q8TF72	Protein Shroom3	SHROOM3	tr|A0A2R8Y5P9|A0A2R8Y5P9_HUMAN Protein Shroom3 OS=Homo sapiens OX=9606 GN=SHROOM3 PE=1 SV=1;sp|Q8TF72|SHRM3_HUMAN Protein Shroom3 OS=Homo sapiens OX=9606 GN=SHROOM3 PE=1 SV=2	2019-01-02	2019-01-02	856580	37354	36917	35411	31212	15.0773031610148	15.1254822719058	15.1671364391051	0.0481791108909349	FDR > 0.1	0.0898332780903175	FDR > 0.1	0.0416541671993826	FDR > 0.1
475	A0A2R8Y5S7;P35241-5;P35241;A0A2R8Y7M3;P35241-4;P35241-2;E9PNV3;E9PQ82;P35241-3;A0A2R8Y5P0;A0A2R8Y4H6;E9PKN5;B9A012;Q13402-3;Q13402-4;Q13402-5;Q13402-8;Q13402-2;Q13402-7;Q13402-6;A0A087WT71;H7C4D8;Q13402	Radixin	RDX	tr|A0A2R8Y5S7|A0A2R8Y5S7_HUMAN Radixin OS=Homo sapiens OX=9606 GN=RDX PE=1 SV=1;sp|P35241-5|RADI_HUMAN Isoform 5 of Radixin OS=Homo sapiens OX=9606 GN=RDX;sp|P35241|RADI_HUMAN Radixin OS=Homo sapiens OX=9606 GN=RDX PE=1 SV=1;tr|A0A2R8Y7M3|A0A2R8Y7M3_HUMAN	50.5	50.5	1386600000	4013000	3495700	2861700	3162000	21.8245777666727	21.6906345206655	21.5036674813812	-0.133943246007224	FDR > 0.1	-0.320910285291543	FDR > 0.1	-0.186967039284319	FDR > 0.1
476	A0A2R8Y5V9;P67936;A0A2R8YH90;A0A2R8YGX3;A0A2R8YE05;K7EMU5;K7EPV9;A0A2R8YHD2;K7EP68;K7EPB9;K7ELJ3;A0A494BX66;Q2TAC2-2;Q2TAC2	Tropomyosin alpha-4 chain	TPM4	tr|A0A2R8Y5V9|A0A2R8Y5V9_HUMAN Tropomyosin alpha-4 chain OS=Homo sapiens OX=9606 GN=TPM4 PE=1 SV=1;sp|P67936|TPM4_HUMAN Tropomyosin alpha-4 chain OS=Homo sapiens OX=9606 GN=TPM4 PE=1 SV=3;tr|A0A2R8YH90|A0A2R8YH90_HUMAN Tropomyosin alpha-4 chain (Fragment)	65.7	65.7	5266900000	2066800	1728600	1705200	1723400	20.8672953994303	20.6746572085326	20.7567360035528	-0.192638190897661	FDR > 0.1	-0.110559395877427	FDR > 0.1	0.0820787950202337	FDR > 0.1
477	A0A2R8Y635;A0A2R8YDN7;Q9H7F0;A0A087WYY3;Q9H7F0-2;H7C1U7	Probable cation-transporting ATPase 13A3	ATP13A3	tr|A0A2R8Y635|A0A2R8Y635_HUMAN Cation-transporting ATPase (Fragment) OS=Homo sapiens OX=9606 GN=ATP13A3 PE=1 SV=1;tr|A0A2R8YDN7|A0A2R8YDN7_HUMAN Cation-transporting ATPase OS=Homo sapiens OX=9606 GN=ATP13A3 PE=1 SV=1;sp|Q9H7F0|AT133_HUMAN Probable cation-t	2019-07-06	2019-07-06	3563600	119490	117830	109340	113020	16.7548584012034	16.799831949309	16.7936882289011	0.0449735481056308	FDR > 0.1	0.0388298276977359	FDR > 0.1	-0.0061437204078949	FDR > 0.1
478	A0A2R8Y653;Q9BZX2;Q9BZX2-2	Uridine-cytidine kinase 2	UCK2	tr|A0A2R8Y653|A0A2R8Y653_HUMAN Uridine-cytidine kinase 2 OS=Homo sapiens OX=9606 GN=UCK2 PE=1 SV=1;sp|Q9BZX2|UCK2_HUMAN Uridine-cytidine kinase 2 OS=Homo sapiens OX=9606 GN=UCK2 PE=1 SV=1	2019-06-14	2019-06-14	34175000	248310	249490	242740	198390	17.8101108789136	17.8821070382688	17.9442788113617	0.0719961593552227	FDR > 0.1	0.134167932448058	FDR > 0.1	0.0621717730928353	FDR > 0.1
479	A0A2R8Y661;H0Y8T6;H0Y8N8;H0YAJ8		RAPGEF2	tr|A0A2R8Y661|A0A2R8Y661_HUMAN Rap guanine nucleotide exchange factor 2 OS=Homo sapiens OX=9606 GN=RAPGEF2 PE=1 SV=1;tr|H0Y8T6|H0Y8T6_HUMAN Rap guanine nucleotide exchange factor 2 (Fragment) OS=Homo sapiens OX=9606 GN=RAPGEF2 PE=1 SV=1	2019-04-03	2019-04-03	1653700	80740	75839	77487	92523	16.1893240075985	16.1641368936594	16.2968931429929	-0.0251871139391433	FDR > 0.1	0.107569135394392	FDR > 0.1	0.132756249333536	FDR > 0.1
480	O14936;A0A2U3TZN6;O14936-2;O14936-6;O14936-4;O14936-3;A0A2R8YE77;A0A2R8YEK3;A0A2U3TZM1;A0A2R8YFN5;A0A2R8Y6F8;A0A2U3TZM4;Q5JS74;A0A2R8Y3B3;Q5JS72;O14936-5;Q5JS79;A0A2R8YEJ7;A0A2R8Y7X6;A0A2R8YGH2;A0A2R8Y6D8;A0A2R8Y4K4;A0A2R8Y472	Peripheral plasma membrane protein CASK	CASK	sp|O14936|CSKP_HUMAN Peripheral plasma membrane protein CASK OS=Homo sapiens OX=9606 GN=CASK PE=1 SV=3;tr|A0A2U3TZN6|A0A2U3TZN6_HUMAN Peripheral plasma membrane protein CASK OS=Homo sapiens OX=9606 GN=CASK PE=1 SV=1;sp|O14936-2|CSKP_HUMAN Isoform 2 of Peri	2019-07-19	2019-07-19	42799000	1111500	1082500	1023000	1468000	19.9724045589197	19.999420167153	20.0196011882216	0.0270156082332704	FDR > 0.1	0.0471966293018369	FDR > 0.1	0.0201810210685665	FDR > 0.1
481	Q13627;Q13627-5;A0A2R8YDF3;A0A2R8Y6I6;A0A2R8Y6L5;Q13627-2;Q13627-3;Q13627-4;A0A2R8Y443;Q9Y463-2;Q9Y463;Q9Y463-3;M0R131;E7EMI5;Q92630;M0R2X3;Q92630-2;A0A2R8YEY4	Dual specificity tyrosine-phosphorylation-regulated kinase 1A;Dual specificity tyrosine-phosphorylation-regulated kinase 1B	DYRK1A;DYRK1B	sp|Q13627|DYR1A_HUMAN Dual specificity tyrosine-phosphorylation-regulated kinase 1A OS=Homo sapiens OX=9606 GN=DYRK1A PE=1 SV=2;sp|Q13627-5|DYR1A_HUMAN Isoform 4 of Dual specificity tyrosine-phosphorylation-regulated kinase 1A OS=Homo sapiens OX=9606 GN=DY	2019-01-07	2019-01-07	7444500	182240	172720	177190	141540	17.3638081678261	17.3515601957867	17.4901641336478	-0.0122479720394324	FDR > 0.1	0.126355965821688	FDR > 0.1	0.13860393786112	FDR > 0.1
482	A0A2R8Y6J3;P46777;Q5T7N0;A0A2R8Y4A2	60S ribosomal protein L5	RPL5	tr|A0A2R8Y6J3|A0A2R8Y6J3_HUMAN 60S ribosomal protein L5 (Fragment) OS=Homo sapiens OX=9606 GN=RPL5 PE=1 SV=1;sp|P46777|RL5_HUMAN 60S ribosomal protein L5 OS=Homo sapiens OX=9606 GN=RPL5 PE=1 SV=3	51.7	51.7	4553100000	2118700	1929800	1749900	1287900	20.9030759325014	20.8335044798708	20.7940675231238	-0.0695714526305871	FDR > 0.1	-0.109008409377616	FDR > 0.1	-0.0394369567470285	FDR > 0.1
483	A0A2R8Y6S3;C9J167;P54278;Q68D20;P54278-2;P54278-3	Mismatch repair endonuclease PMS2	PMS2	tr|A0A2R8Y6S3|A0A2R8Y6S3_HUMAN Mismatch repair endonuclease PMS2 OS=Homo sapiens OX=9606 GN=PMS2 PE=1 SV=1;tr|C9J167|C9J167_HUMAN Mismatch repair endonuclease PMS2 OS=Homo sapiens OX=9606 GN=PMS2 PE=1 SV=2;sp|P54278|PMS2_HUMAN Mismatch repair endonuclease	2019-03-08	2019-03-08	5708300	242100	236700	202390	188310	17.7735715950043	17.8061847533862	17.682004957123	0.0326131583818494	FDR > 0.1	-0.0915666378812965	FDR > 0.1	-0.124179796263146	FDR > 0.1
484	A0A2R8Y6W8;P19447;A0A2R8YES7;A0A2R8Y5L2;H7C309;A0A2R8Y762;A0A2R8Y4R8;A0A2R8Y5H0;A0A2R8YFS3	TFIIH basal transcription factor complex helicase XPB subunit	ERCC3	tr|A0A2R8Y6W8|A0A2R8Y6W8_HUMAN General transcription and DNA repair factor IIH helicase subunit XPB OS=Homo sapiens OX=9606 GN=ERCC3 PE=1 SV=1;sp|P19447|ERCC3_HUMAN General transcription and DNA repair factor IIH helicase subunit XPB OS=Homo sapiens OX=960	2019-09-06	2019-09-06	3214900	409270	409330	377700	309440	18.5310214349834	18.5963894538092	18.5821077320291	0.0653680188257653	FDR > 0.1	0.0510862970456678	FDR > 0.1	-0.0142817217800975	FDR > 0.1
485	A0A2R8YDQ9;A0A2R8Y6Y7;Q9P2R7-2;Q9P2R7;Q5T9Q5;Q5T9Q8;A0A0U1RRI1;A0A2R8Y5P6;A0A2R8Y6E6;A0A0U1RQF8;A0A0U1RQL1	Succinyl-CoA ligase [ADP-forming] subunit beta, mitochondrial	SUCLA2	tr|A0A2R8YDQ9|A0A2R8YDQ9_HUMAN Succinate--CoA ligase [ADP-forming] subunit beta, mitochondrial OS=Homo sapiens OX=9606 GN=SUCLA2 PE=1 SV=1;tr|A0A2R8Y6Y7|A0A2R8Y6Y7_HUMAN Succinate--CoA ligase [ADP-forming] subunit beta, mitochondrial OS=Homo sapiens OX=960	2019-01-28	2019-01-28	139460000	1698500	1590700	1503600	1298500	20.584157828772	20.5547149166992	20.5752158636319	-0.0294429120727706	FDR > 0.1	-0.00894196514004975	FDR > 0.1	0.0205009469327209	FDR > 0.1
486	L7UQJ2;A0A2R8Y718;Q9H1Y0	Autophagy protein 5	ATG5	tr|L7UQJ2|L7UQJ2_HUMAN Autophagy protein 5 OS=Homo sapiens OX=9606 GN=ATG5 PE=1 SV=1;tr|A0A2R8Y718|A0A2R8Y718_HUMAN Autophagy protein 5 OS=Homo sapiens OX=9606 GN=ATG5 PE=1 SV=1;sp|Q9H1Y0|ATG5_HUMAN Autophagy protein 5 OS=Homo sapiens OX=9606 GN=ATG5 PE=1	13	13	14686000	280650	276320	262810	273690	17.9867405749673	18.0294650352931	18.0588871199384	0.0427244603257932	FDR > 0.1	0.0721465449710195	FDR > 0.1	0.0294220846452262	FDR > 0.1
487	H3BNF9;A0A2R8Y7J6;A0A2R8YEZ2;A0A2R8YD89;H3BS01;Q9Y2V0-2;Q9Y2V0	Uncharacterized protein C15orf41	C15orf41	tr|H3BNF9|H3BNF9_HUMAN Uncharacterized protein C15orf41 (Fragment) OS=Homo sapiens OX=9606 GN=C15orf41 PE=1 SV=1;tr|A0A2R8Y7J6|A0A2R8Y7J6_HUMAN Uncharacterized protein C15orf41 OS=Homo sapiens OX=9606 GN=C15orf41 PE=1 SV=1;tr|A0A2R8YEZ2|A0A2R8YEZ2_HUMAN Un	2019-04-25	2019-04-25	3520200	3525.7	3505.9	4624.2	3442.2	11.6720220475941	11.7290537037329	12.2302145552699	0.0570316561387916	FDR > 0.1	0.558192507675823	FDR > 0.1	0.501160851537032	FDR > 0.1
488	E7ETD6;E9PE19;A0A2R8Y7Q1;Q12830-4;Q12830-2;Q12830;F5GXF5;A0A0A0MR81;J3KSK9;J3QQK4;F5H176;J3QQQ8	Nucleosome-remodeling factor subunit BPTF	BPTF	tr|E7ETD6|E7ETD6_HUMAN Nucleosome-remodeling factor subunit BPTF (Fragment) OS=Homo sapiens OX=9606 GN=BPTF PE=1 SV=3;tr|E9PE19|E9PE19_HUMAN Nucleosome-remodeling factor subunit BPTF OS=Homo sapiens OX=9606 GN=BPTF PE=1 SV=3;tr|A0A2R8Y7Q1|A0A2R8Y7Q1_HUMAN	2019-06-07	2019-06-07	7371200	1111900	1095600	988270	902910	19.9729236540197	20.0167743133569	19.9697721949656	0.0438506593372772	FDR > 0.1	-0.00315145905407732	FDR > 0.1	-0.0470021183913545	FDR > 0.1
489	Q9Y5P4-3;Q9Y5P4;Q9Y5P4-2;A0A2R8YEK8;A0A2R8Y7Q9;A0A2U3TZL3;A0A2R8Y7C5;A0A2R8Y5S9;A0A2R8YE18;A0A2R8Y5H3;A0A2R8YE59;A0A2R8YEA4;A0A2R8YFI2;A0A2R8YFA1;A0A2R8YCI0;A0A2R8Y773;H0Y9J1;A0A2R8YDX6	Collagen type IV alpha-3-binding protein	COL4A3BP	sp|Q9Y5P4-3|C43BP_HUMAN Isoform 3 of Collagen type IV alpha-3-binding protein OS=Homo sapiens OX=9606 GN=COL4A3BP;sp|Q9Y5P4|C43BP_HUMAN Collagen type IV alpha-3-binding protein OS=Homo sapiens OX=9606 GN=COL4A3BP PE=1 SV=1;sp|Q9Y5P4-2|C43BP_HUMAN Isoform 2	2019-08-13	2019-08-13	22845000	728090	700310	680610	625750	19.3620853102238	19.3711187357444	19.4316952967981	0.00903342552057751	FDR > 0.1	0.0696099865743136	FDR > 0.1	0.0605765610537361	FDR > 0.1
490	A0A2R8Y7R2;P68871;F8W6P5;E9PFT6;P02042;A0A0J9YWK4;E9PEW8;C9JRG0	Hemoglobin subunit beta;LVV-hemorphin-7;Spinorphin;Hemoglobin subunit delta	HBB;HBD	tr|A0A2R8Y7R2|A0A2R8Y7R2_HUMAN Hemoglobin subunit beta OS=Homo sapiens OX=9606 GN=HBB PE=1 SV=1;sp|P68871|HBB_HUMAN Hemoglobin subunit beta OS=Homo sapiens OX=9606 GN=HBB PE=1 SV=2;tr|F8W6P5|F8W6P5_HUMAN Hemoglobin subunit beta (Fragment) OS=Homo sapiens O	37.8	37.8	41071000	71429	442420	34652	47826	16.0125503446415	18.7085416527068	15.135877475764	2.69599130806533	FDR < 0.01	-0.876672868877533	FDR > 0.1	-3.57266417694287	FDR < 0.01
491	Q13136;Q13136-2;A0A2R8Y7R9;E9PJZ7;O75334;O75334-5;O75334-3;O75334-4;H0YEF9;G3V200;H0YHK3;O75334-6;H0YDW2;O75334-7;O75334-2;A0A1B0GVT3;O75334-8;O75335;H0YD72;B1APN9;H0YHJ4;F8VYK7;M0QZB5;O75145;O75335-2;E9PPF6;E9PID5;O75335-1;O75145-2;H0YH95;A0A0C4DGR8;F8VWG6;R4GN36;H0YF15;H0YIJ4;A0A0C4DGR7;F8W1Y8;A0A3B3ITS2	Liprin-alpha-1	PPFIA1	sp|Q13136|LIPA1_HUMAN Liprin-alpha-1 OS=Homo sapiens OX=9606 GN=PPFIA1 PE=1 SV=1;sp|Q13136-2|LIPA1_HUMAN Isoform 2 of Liprin-alpha-1 OS=Homo sapiens OX=9606 GN=PPFIA1;tr|A0A2R8Y7R9|A0A2R8Y7R9_HUMAN Liprin-alpha-1 (Fragment) OS=Homo sapiens OX=9606 GN=PPFIA	19	19	24504000	682960	678510	634890	672510	19.2697696000518	19.3254951258083	19.3313736028107	0.0557255257565714	FDR > 0.1	0.0616040027589122	FDR > 0.1	0.00587847700234079	FDR > 0.1
492	A0A2R8Y7U1;A0A2R8YGD1;O14773-2;O14773;A0A2R8YD45;A0A2R8YD72;A0A2R8Y7I4	Tripeptidyl-peptidase 1	TPP1	tr|A0A2R8Y7U1|A0A2R8Y7U1_HUMAN Tripeptidyl-peptidase 1 (Fragment) OS=Homo sapiens OX=9606 GN=TPP1 PE=1 SV=1;tr|A0A2R8YGD1|A0A2R8YGD1_HUMAN Tripeptidyl-peptidase 1 OS=Homo sapiens OX=9606 GN=TPP1 PE=1 SV=1;sp|O14773-2|TPP1_HUMAN Isoform 2 of Tripeptidyl-pep	2019-02-12	2019-02-12	117370000	328140	295210	304070	417340	18.2122799835995	18.1248666396674	18.269270433195	-0.0874133439320453	FDR > 0.1	0.0569904495955704	FDR > 0.1	0.144403793527616	FDR > 0.1
493	Q5VW30;Q5VW26;A0A2R8Y7V8;A0A1B0GVN4;O00712-5;O00712;O00712-4;A0A1B0GWB8;A0A1B0GW37;U3KQE8;A0A1B0GWJ4;A0A0A0MRX8;A0A1B0GU97;A0A1B0GWI9;Q5VW27;O00712-6;A0A1B0GTC1;Q5VW31	Nuclear factor 1;Nuclear factor 1 B-type	NFIB	tr|Q5VW30|Q5VW30_HUMAN Nuclear factor 1 OS=Homo sapiens OX=9606 GN=NFIB PE=1 SV=1;tr|Q5VW26|Q5VW26_HUMAN Nuclear factor 1 OS=Homo sapiens OX=9606 GN=NFIB PE=1 SV=1;tr|A0A2R8Y7V8|A0A2R8Y7V8_HUMAN Nuclear factor 1 OS=Homo sapiens OX=9606 GN=NFIB PE=1 SV=1;tr	2019-09-11	2019-09-11	16110000	164950	160450	168660	123760	17.2199972935703	17.2452488369334	17.418984807803	0.0252515433630478	FDR > 0.1	0.198987514232702	FDR > 0.1	0.173735970869654	FDR > 0.1
494	A0A2R8Y7Y4;Q8N8A2-4;Q8N8A2;Q8N8A2-2;Q8N8A2-5;Q8N8A2-3;H7C209;C9JY51;H7C4A0	Serine/threonine-protein phosphatase 6 regulatory ankyrin repeat subunit B	ANKRD44	tr|A0A2R8Y7Y4|A0A2R8Y7Y4_HUMAN Serine/threonine-protein phosphatase 6 regulatory ankyrin repeat subunit B OS=Homo sapiens OX=9606 GN=ANKRD44 PE=1 SV=1;sp|Q8N8A2-4|ANR44_HUMAN Isoform 4 of Serine/threonine-protein phosphatase 6 regulatory ankyrin repeat sub	2019-07-05	2019-07-05	1139700	19700	16559	18273	24728	14.1542360504618	13.9688125033673	14.212652363619	-0.185423547094514	FDR > 0.1	0.0584163131572275	FDR > 0.1	0.243839860251741	FDR > 0.1
495	P62263;A0A2R8Y811;E5RH77	40S ribosomal protein S14	RPS14	sp|P62263|RS14_HUMAN 40S ribosomal protein S14 OS=Homo sapiens OX=9606 GN=RPS14 PE=1 SV=3;tr|A0A2R8Y811|A0A2R8Y811_HUMAN 40S ribosomal protein S14 (Fragment) OS=Homo sapiens OX=9606 GN=RPS14 PE=1 SV=1;tr|E5RH77|E5RH77_HUMAN 40S ribosomal protein S14 OS=Hom	32.5	32.5	6342900000	660750	626850	561530	442260	19.2220730355343	19.2112453066951	19.1542300495858	-0.0108277288391925	FDR > 0.1	-0.0678429859485554	FDR > 0.1	-0.0570152571093629	FDR > 0.1
496	A0A2R8Y852;P39880-5;P39880-2;P39880;P39880-3;A0A2R8YDI1;P39880-6;P39880-4;A0A2R8Y8D0;O14529	Homeobox protein cut-like 1	CUX1	tr|A0A2R8Y852|A0A2R8Y852_HUMAN Homeobox protein cut-like OS=Homo sapiens OX=9606 GN=CUX1 PE=1 SV=1;sp|P39880-5|CUX1_HUMAN Isoform 6 of Homeobox protein cut-like 1 OS=Homo sapiens OX=9606 GN=CUX1;sp|P39880-2|CUX1_HUMAN Isoform 2 of Homeobox protein cut-like	2019-01-13	2019-01-13	26555000	1080400	1025000	974100	880610	19.9314621555144	19.9206770519317	19.9489368335961	-0.0107851035826236	FDR > 0.1	0.0174746780817756	FDR > 0.1	0.0282597816643992	FDR > 0.1
497	A0A2R8YCL1;Q13322-3;Q13322-2;Q13322-4;Q13322	Growth factor receptor-bound protein 10	GRB10	tr|A0A2R8YCL1|A0A2R8YCL1_HUMAN Growth factor receptor-bound protein 10 OS=Homo sapiens OX=9606 GN=GRB10 PE=1 SV=1;sp|Q13322-3|GRB10_HUMAN Isoform 2 of Growth factor receptor-bound protein 10 OS=Homo sapiens OX=9606 GN=GRB10;sp|Q13322-2|GRB10_HUMAN Isoform	2019-07-04	2019-07-04	5017200	171510	175380	183110	207100	17.2762612117729	17.3736092822914	17.5375775299731	0.0973480705184713	FDR > 0.1	0.261316318200176	FDR > 0.1	0.163968247681705	FDR > 0.1
498	P11171;P11171-3;A0A2R8YD30;P11171-5;P11171-6;P11171-2;P11171-4;A0A2U3TZH6;Q4VB86;A0A2R8Y7Y3;A0A3B3ITP0;A0A2R8Y420;A0A2R8YCW8;A0A3B3IUD6;A0A2R8Y5G2;A0A2R8Y570;P11171-7;A0A3B3IU06;A0A2R8Y5Z6;A0A2R8Y6G5;A0A2R8Y7N0;A0A2R8YFR9;A0A2R8Y6D0;A0A1B0GWG0;A0A3B3ITC5;A0A2R8Y4N6;A0A2R8Y6T6;A0A2R8Y783;A0A2R8Y5C8	Protein 4.1	EPB41	sp|P11171|41_HUMAN Protein 4.1 OS=Homo sapiens OX=9606 GN=EPB41 PE=1 SV=4;sp|P11171-3|41_HUMAN Isoform 3 of Protein 4.1 OS=Homo sapiens OX=9606 GN=EPB41;tr|A0A2R8YD30|A0A2R8YD30_HUMAN Erythrocyte membrane protein band 4.1 (Elliptocytosis 1, RH-linked), iso	2019-04-10	2019-04-10	4435700	225030	225900	233470	242140	17.6680858636258	17.7388093180446	17.888104129313	0.0707234544188893	FDR > 0.1	0.220018265687266	FDR > 0.1	0.149294811268376	FDR > 0.1
499	P68400;E7EU96;A0A2R8YD58;Q8NEV1;A0A2R8YF43;A0A2R8Y5A0;A0A2R8YFU2;A0A2R8YDP2;A0A2R8Y4H0;A0A2R8Y4D6;P68400-2;V9GYA2;A0A2R8YEW1;A0A2R8YDY7;A0A087WY74;A0A2R8YCK2;A0A2R8Y7T1;A0A2R8YF47;V9GY80;A0A2R8YEL7;A0A2R8Y797;A0A2R8Y3W6;V9GYW6;A0A2R8YCC9	Casein kinase II subunit alpha;Casein kinase II subunit alpha 3	CSNK2A1;CSNK2A3	sp|P68400|CSK21_HUMAN Casein kinase II subunit alpha OS=Homo sapiens OX=9606 GN=CSNK2A1 PE=1 SV=1;tr|E7EU96|E7EU96_HUMAN Casein kinase II subunit alpha OS=Homo sapiens OX=9606 GN=CSNK2A1 PE=1 SV=1;tr|A0A2R8YD58|A0A2R8YD58_HUMAN Casein kinase II subunit alp	43.7	43.7	610110000	1814700	1757500	1508900	1509300	20.6796276770759	20.6985778314988	20.5802922398017	0.0189501544229635	FDR > 0.1	-0.0993354372741209	FDR > 0.1	-0.118285591697084	FDR > 0.1
500	A0A2R8YD85;Q96BY6-3;Q96BY6;H0YFC5;Q96BY6-2;H7C0I3;REV__Q4AC99	Dedicator of cytokinesis protein 10	DOCK10	tr|A0A2R8YD85|A0A2R8YD85_HUMAN Dedicator of cytokinesis protein 10 OS=Homo sapiens OX=9606 GN=DOCK10 PE=1 SV=1;sp|Q96BY6-3|DOC10_HUMAN Isoform 3 of Dedicator of cytokinesis protein 10 OS=Homo sapiens OX=9606 GN=DOCK10;sp|Q96BY6|DOC10_HUMAN Dedicator of cyt	2019-05-12	2019-05-12	11085000	1332600	1280900	1241400	1018200	20.2341404092735	20.2422109909208	20.2987630941701	0.00807058164723884	FDR > 0.1	0.0646226848965235	FDR > 0.1	0.0565521032492846	FDR > 0.1
501	H7BXF5;A0A2R8YDB8;Q9H0E3;Q9H0E3-3;Q9H0E3-2;C9JTJ5;C9J683	Histone deacetylase complex subunit SAP130	SAP130	tr|H7BXF5|H7BXF5_HUMAN Histone deacetylase complex subunit SAP130 OS=Homo sapiens OX=9606 GN=SAP130 PE=1 SV=1;tr|A0A2R8YDB8|A0A2R8YDB8_HUMAN Histone deacetylase complex subunit SAP130 OS=Homo sapiens OX=9606 GN=SAP130 PE=1 SV=1;sp|Q9H0E3|SP130_HUMAN Histon	2019-02-04	2019-02-04	7110200	204010	195860	209610	188270	17.5266083864761	17.5329478369866	17.7325744943547	0.00633945051045259	FDR > 0.1	0.205966107878599	FDR > 0.1	0.199626657368146	FDR > 0.1
502	A0A2R8YDJ1;Q8WXQ4;Q99766;Q99766-3;Q99766-2	ATP synthase subunit s, mitochondrial	ATP5S	tr|A0A2R8YDJ1|A0A2R8YDJ1_HUMAN ATP synthase subunit s, mitochondrial (Fragment) OS=Homo sapiens OX=9606 GN=DMAC2L PE=1 SV=1;tr|Q8WXQ4|Q8WXQ4_HUMAN ATP synthase coupling factor B-like 1 OS=Homo sapiens OX=9606 GN=DMAC2L PE=1 SV=1;sp|Q99766|ATP5S_HUMAN ATP s	2019-04-11	2019-04-11	7770900	133100	133830	136430	142290	16.9104790869173	16.9835266012589	17.113027866017	0.0730475143416491	FDR > 0.1	0.20254877909974	FDR > 0.1	0.12950126475809	FDR > 0.1
503	A0A2R8YDQ0;Q9H267;F5H008;Q9H267-2;G3V3F9	Vacuolar protein sorting-associated protein 33B	VPS33B	tr|A0A2R8YDQ0|A0A2R8YDQ0_HUMAN Uncharacterized protein OS=Homo sapiens OX=9606 PE=3 SV=1;sp|Q9H267|VP33B_HUMAN Vacuolar protein sorting-associated protein 33B OS=Homo sapiens OX=9606 GN=VPS33B PE=1 SV=2;tr|F5H008|F5H008_HUMAN Vacuolar protein sorting-assoc	2019-07-19	2019-07-16	17927000	864970	874420	832270	806940	19.610618611883	19.6914514464603	19.7219185829516	0.0808328345772971	FDR > 0.1	0.111299971068608	FDR > 0.1	0.0304671364913105	FDR > 0.1
504	A0A2R8YE63;Q12929;A0A2R8Y4W2;Q12929-2;F5H1B5;H0YFG1;F5H2B8;F5GYM8;F5H3Q6;F5H0R8	Epidermal growth factor receptor kinase substrate 8	EPS8	tr|A0A2R8YE63|A0A2R8YE63_HUMAN Epidermal growth factor receptor kinase substrate 8 OS=Homo sapiens OX=9606 GN=EPS8 PE=1 SV=1;sp|Q12929|EPS8_HUMAN Epidermal growth factor receptor kinase substrate 8 OS=Homo sapiens OX=9606 GN=EPS8 PE=1 SV=1;tr|A0A2R8Y4W2|A0	2019-08-06	2019-08-06	10806000	159470	169000	180850	142150	17.1712535608361	17.3201482938211	17.5196605462447	0.148894732985035	FDR > 0.1	0.348406985408587	FDR > 0.1	0.199512252423553	FDR > 0.1
505	A0A2R8YEM2;P51946;D6RHI7;D6RG18;A0A2R8Y4K6	Cyclin-H	CCNH	tr|A0A2R8YEM2|A0A2R8YEM2_HUMAN Cyclin-H OS=Homo sapiens OX=9606 GN=CCNH PE=1 SV=1;sp|P51946|CCNH_HUMAN Cyclin-H OS=Homo sapiens OX=9606 GN=CCNH PE=1 SV=1;tr|D6RHI7|D6RHI7_HUMAN Cyclin-H OS=Homo sapiens OX=9606 GN=CCNH PE=1 SV=1;tr|D6RG18|D6RG18_HUMAN Cycli	2019-06-24	2019-06-24	15765000	379500	376100	364550	306250	18.4220684013082	18.4742413536919	18.5309836497853	0.0521729523836498	FDR > 0.1	0.108915248477089	FDR > 0.1	0.0567422960934394	FDR > 0.1
506	A0A2R8YEM3;E7EQV9;P61313;E7ENU7;E7EX53;A0A2R8Y738;P61313-2	Ribosomal protein L15;60S ribosomal protein L15	RPL15	tr|A0A2R8YEM3|A0A2R8YEM3_HUMAN Ribosomal protein L15 (Fragment) OS=Homo sapiens OX=9606 GN=RPL15 PE=1 SV=1;tr|E7EQV9|E7EQV9_HUMAN Ribosomal protein L15 (Fragment) OS=Homo sapiens OX=9606 GN=RPL15 PE=1 SV=1;sp|P61313|RL15_HUMAN 60S ribosomal protein L15 OS=	38.5	38.5	1867500000	1409200	1336900	1211900	890060	20.3147729905004	20.3039446982085	20.264065702794	-0.0108282922918832	FDR > 0.1	-0.050707287706377	FDR > 0.1	-0.0398789954144938	FDR > 0.1
507	O15050;A0A2R8YEM9;A0A2R8Y8A3	TPR and ankyrin repeat-containing protein 1	TRANK1	sp|O15050|TRNK1_HUMAN TPR and ankyrin repeat-containing protein 1 OS=Homo sapiens OX=9606 GN=TRANK1 PE=2 SV=4;tr|A0A2R8YEM9|A0A2R8YEM9_HUMAN TPR and ankyrin repeat-containing protein 1 OS=Homo sapiens OX=9606 GN=TRANK1 PE=1 SV=1;tr|A0A2R8Y8A3|A0A2R8Y8A3_HU	0.5	0.5	5684400	58768	53110	49218	46028	15.7310712219623	15.650180481857	15.642124887659	-0.0808907401052981	FDR > 0.1	-0.0889463343033636	FDR > 0.1	-0.00805559419806556	FDR > 0.1
508	A0A2R8YEY5;O15160;E7EQB9;A0A2R8YEZ4;A0A2R8Y5D3;O15160-2;D6RDJ3;H0Y723;A0A2R8Y8D6	DNA-directed RNA polymerases I and III subunit RPAC1	POLR1C	tr|A0A2R8YEY5|A0A2R8YEY5_HUMAN DNA-directed RNA polymerases I and III subunit RPAC1 OS=Homo sapiens OX=9606 GN=POLR1C PE=1 SV=1;sp|O15160|RPAC1_HUMAN DNA-directed RNA polymerases I and III subunit RPAC1 OS=Homo sapiens OX=9606 GN=POLR1C PE=1 SV=1;tr|E7EQB9	2019-08-27	2019-08-27	140320000	316560	326850	314870	281760	18.1604474860907	18.2717537444886	18.3196232560164	0.111306258397896	FDR > 0.1	0.15917576992571	FDR > 0.1	0.0478695115278143	FDR > 0.1
509	H3BMM5;A0A2R8YF87;Q96AX1;F5H6Y0;A0A2R8Y5U3;F5H2X5	Vacuolar protein sorting-associated protein 33A	VPS33A	tr|H3BMM5|H3BMM5_HUMAN Uncharacterized protein OS=Homo sapiens OX=9606 PE=3 SV=1;tr|A0A2R8YF87|A0A2R8YF87_HUMAN Vacuolar protein sorting-associated protein 33A OS=Homo sapiens OX=9606 GN=VPS33A PE=1 SV=1;sp|Q96AX1|VP33A_HUMAN Vacuolar protein sorting-assoc	2019-09-14	2019-09-14	46619000	288690	239130	246190	219020	18.0274896502581	17.820920181697	17.9646391103844	-0.206569468561064	FDR > 0.1	-0.0628505398736472	FDR > 0.1	0.143718928687417	FDR > 0.1
510	A0A2R8YFF1;Q8N302;Q8N302-2;Q8N302-3	Angiogenic factor with G patch and FHA domains 1	AGGF1	tr|A0A2R8YFF1|A0A2R8YFF1_HUMAN Uncharacterized protein (Fragment) OS=Homo sapiens OX=9606 PE=4 SV=1;sp|Q8N302|AGGF1_HUMAN Angiogenic factor with G patch and FHA domains 1 OS=Homo sapiens OX=9606 GN=AGGF1 PE=1 SV=2	2019-09-03	2019-09-03	2356800	36454	37073	34567	28448	15.0421175470894	15.1315658172462	15.1323342538129	0.0894482701567547	FDR > 0.1	0.090216706723508	FDR > 0.1	0.000768436566753294	FDR > 0.1
511	A0A2R8YFH5;Q15437;Q5QPE1;Q5QPE2;A0A2R8Y633;A0A2R8Y7S7	Protein transport protein Sec23B	SEC23B	tr|A0A2R8YFH5|A0A2R8YFH5_HUMAN Protein transport protein SEC23 OS=Homo sapiens OX=9606 GN=SEC23B PE=1 SV=1;sp|Q15437|SC23B_HUMAN Protein transport protein Sec23B OS=Homo sapiens OX=9606 GN=SEC23B PE=1 SV=2;tr|Q5QPE1|Q5QPE1_HUMAN Protein transport protein S	2019-02-19	2019-02-19	37452000	504880	503760	480170	423570	18.833909044171	18.8958616197775	18.9284122181183	0.0619525756065542	FDR > 0.1	0.0945031739472952	FDR > 0.1	0.032550598340741	FDR > 0.1
512	A0A2R8YG22;C9J1D1;Q8WTS1	1-acylglycerol-3-phosphate O-acyltransferase ABHD5	ABHD5	tr|A0A2R8YG22|A0A2R8YG22_HUMAN 1-acylglycerol-3-phosphate O-acyltransferase ABHD5 (Fragment) OS=Homo sapiens OX=9606 GN=ABHD5 PE=1 SV=1;tr|C9J1D1|C9J1D1_HUMAN 1-acylglycerol-3-phosphate O-acyltransferase ABHD5 OS=Homo sapiens OX=9606 GN=ABHD5 PE=1 SV=2;sp|	50	50	32742000	44935	37935	40263	42616	15.343880022901	15.1647264901486	15.352393524974	-0.179153532752414	FDR > 0.1	0.0085135020729652	FDR > 0.1	0.187667034825379	FDR > 0.1
513	Q14155-5;Q14155-1;B1ALK7;A0A2R8YG42;Q14155-6;Q14155;Q14155-3;Q14155-2;E7EUY6;E9PDQ5;F6SJA5;E7EU80;Q15052;Q15052-2;C9JDI6;C9JAD7;E7ENL8;B1ANY6	Rho guanine nucleotide exchange factor 7	ARHGEF7	sp|Q14155-5|ARHG7_HUMAN Isoform 5 of Rho guanine nucleotide exchange factor 7 OS=Homo sapiens OX=9606 GN=ARHGEF7;sp|Q14155-1|ARHG7_HUMAN Isoform 1 of Rho guanine nucleotide exchange factor 7 OS=Homo sapiens OX=9606 GN=ARHGEF7;tr|B1ALK7|B1ALK7_HUMAN Rho gua	2019-02-27	2019-02-27	42780000	1273300	1221300	1220000	1501900	20.1684689807145	20.1734707695127	20.2736761909265	0.00500178879824631	FDR > 0.1	0.105207210212015	FDR > 0.1	0.100205421413769	FDR > 0.1
514	A0A2R8YGH5;H7C1E4;P61966-2;P61966	AP-1 complex subunit sigma-1A	AP1S1	tr|A0A2R8YGH5|A0A2R8YGH5_HUMAN AP complex subunit sigma OS=Homo sapiens OX=9606 GN=AP1S1 PE=1 SV=1;tr|H7C1E4|H7C1E4_HUMAN AP complex subunit sigma (Fragment) OS=Homo sapiens OX=9606 GN=AP1S1 PE=1 SV=1;sp|P61966-2|AP1S1_HUMAN Isoform 2 of AP-1 complex subun	2019-01-12	2019-01-12	9729000	100190	74396	77551	67075	16.5007070354744	16.1364220074249	16.2980842379227	-0.364285028049459	FDR > 0.1	-0.202622797551694	FDR > 0.1	0.161662230497765	FDR > 0.1
515	A0A2R8YH03;Q5VWN6-2;Q5VWN6	Protein FAM208B	FAM208B	tr|A0A2R8YH03|A0A2R8YH03_HUMAN Protein TASOR 2 OS=Homo sapiens OX=9606 GN=TASOR2 PE=1 SV=1;sp|Q5VWN6-2|TASO2_HUMAN Isoform 2 of Protein TASOR 2 OS=Homo sapiens OX=9606 GN=TASOR2;sp|Q5VWN6|TASO2_HUMAN Protein TASOR 2 OS=Homo sapiens OX=9606 GN=TASOR2 PE=1 S	2019-09-02	2019-09-02	1773000	173460	153800	142660	126010	17.2925715303162	17.1841805506134	17.1774478269249	-0.108390979702843	FDR > 0.1	-0.115123703391291	FDR > 0.1	-0.00673272368844735	FDR > 0.1
516	Q15813-2;Q15813;A0A2R8YHI9;A0A2R8Y5Q8;A0A2R8Y7E7;A0A2U3TZJ6;A0A2R8Y6Q1;A0A2R8YFL4;A0A2R8YER9;A0A2R8Y4V6;A0A2R8Y809;A0A2R8Y784;A0A2R8YFM3;A0A2R8Y6L2;A0A2R8Y787;A0A2R8Y6G3;A0A2R8Y4P2;A0A2R8Y5H6;A0A2R8Y4E7;A0A2R8Y897;A0A2R8Y7H8;A0A2R8YF12;A0A2R8YFG9;A0A2R8Y597;A0A2R8YH53;A0A2R8Y3S1	Tubulin-specific chaperone E	TBCE	sp|Q15813-2|TBCE_HUMAN Isoform 2 of Tubulin-specific chaperone E OS=Homo sapiens OX=9606 GN=TBCE;sp|Q15813|TBCE_HUMAN Tubulin-specific chaperone E OS=Homo sapiens OX=9606 GN=TBCE PE=1 SV=1;tr|A0A2R8YHI9|A0A2R8YHI9_HUMAN Tubulin-specific chaperone E OS=Homo	41.9	41.9	100590000	1249300	1191600	1035900	1032700	20.1410165699202	20.1379531709011	20.0376797831634	-0.00306339901914043	FDR > 0.1	-0.103336786756802	FDR > 0.1	-0.100273387737662	FDR > 0.1
517	A0A2U3TZH3;Q05639;A0A2R8Y488;A0A2R8Y660;A0A2R8YDN5	Elongation factor 1-alpha 2	EEF1A2	tr|A0A2U3TZH3|A0A2U3TZH3_HUMAN Elongation factor 1-alpha OS=Homo sapiens OX=9606 GN=EEF1A2 PE=1 SV=1;sp|Q05639|EF1A2_HUMAN Elongation factor 1-alpha 2 OS=Homo sapiens OX=9606 GN=EEF1A2 PE=1 SV=1;tr|A0A2R8Y488|A0A2R8Y488_HUMAN Elongation factor 1-alpha 2 (F	47.2	47.2	404360000	760280	696560	722920	787560	19.4244993555619	19.3633726757672	19.5187029522889	-0.0611266797946719	FDR > 0.1	0.0942035967270023	FDR > 0.1	0.155330276521674	FDR > 0.1
518	A0A2U3TZI2;P15056;H7C560;A0A2R8Y8E0;A0A2R8Y492;H7C4S5;A0A2R8Y679;A0A2R8YDP5	Serine/threonine-protein kinase B-raf	BRAF	tr|A0A2U3TZI2|A0A2U3TZI2_HUMAN Serine/threonine-protein kinase B-raf OS=Homo sapiens OX=9606 GN=BRAF PE=1 SV=1;sp|P15056|BRAF_HUMAN Serine/threonine-protein kinase B-raf OS=Homo sapiens OX=9606 GN=BRAF PE=1 SV=4;tr|H7C560|H7C560_HUMAN Serine/threonine-prot	2019-03-13	2019-03-13	3909400	94150	79744	83076	85571	16.4110015156196	16.2365729259008	16.397370607352	-0.174428589718779	FDR > 0.1	-0.0136309082675865	FDR > 0.1	0.160797681451193	FDR > 0.1
519	E9PNW4;A0A2U3TZL5;P13987;P13987-2;H0YET2	CD59 glycoprotein	CD59	tr|E9PNW4|E9PNW4_HUMAN UPAR/Ly6 domain-containing protein OS=Homo sapiens OX=9606 PE=1 SV=1;tr|A0A2U3TZL5|A0A2U3TZL5_HUMAN CD59 glycoprotein (Fragment) OS=Homo sapiens OX=9606 GN=CD59 PE=1 SV=1;sp|P13987|CD59_HUMAN CD59 glycoprotein OS=Homo sapiens OX=9606	2019-08-27	2019-08-27	1.149e+09	291880	266780	252960	450080	18.04334387454	17.9787755617284	18.0037762210599	-0.0645683128116552	FDR > 0.1	-0.0395676534801375	FDR > 0.1	0.0250006593315177	FDR > 0.1
520	A0A2U3TZR0;Q9UBP0-3;Q9UBP0;A0A2R8Y481;A0A2R8YGN6;A0A2R8YCL5;A0A2R8Y4I8;Q9UBP0-4;Q9UBP0-2;A0A2R8YFW8;A0A2R8Y7K2;A0A2R8Y5N9;A0A2R8YFC9;A0A2R8Y5I6;A0A2R8Y7W6;A0A2R8YEA0	Spastin	SPAST	tr|A0A2U3TZR0|A0A2U3TZR0_HUMAN Spastin OS=Homo sapiens OX=9606 GN=SPAST PE=1 SV=1;sp|Q9UBP0-3|SPAST_HUMAN Isoform 3 of Spastin OS=Homo sapiens OX=9606 GN=SPAST;sp|Q9UBP0|SPAST_HUMAN Spastin OS=Homo sapiens OX=9606 GN=SPAST PE=1 SV=1;tr|A0A2R8Y481|A0A2R8Y48	2019-02-26	2019-02-26	19543000	569130	521470	495320	411690	19.0067267445327	18.9457093046681	18.9732278234496	-0.0610174398645285	FDR > 0.1	-0.0334989210830869	FDR > 0.1	0.0275185187814415	FDR > 0.1
521	A0A2U3TZV8;Q4KWH8-2;Q4KWH8;Q4KWH8-3;Q4KWH8-4	1-phosphatidylinositol 4,5-bisphosphate phosphodiesterase eta-1	PLCH1	tr|A0A2U3TZV8|A0A2U3TZV8_HUMAN Phosphoinositide phospholipase C OS=Homo sapiens OX=9606 GN=PLCH1 PE=1 SV=1;sp|Q4KWH8-2|PLCH1_HUMAN Isoform 2 of 1-phosphatidylinositol 4,5-bisphosphate phosphodiesterase eta-1 OS=Homo sapiens OX=9606 GN=PLCH1;sp|Q4KWH8|PLCH1	2019-08-01	2019-08-01	620840	112370	105240	115640	89733	16.6662254388761	16.6368082009301	16.8745074621786	-0.0294172379459674	FDR > 0.1	0.208282023302516	FDR > 0.1	0.237699261248483	FDR > 0.1
522	Q3V6T2;Q3V6T2-4;A0A2U3TZV9;Q3V6T2-3;Q3V6T2-2;Q3V6T2-5;A0A2R8Y4X4;A0A2R8Y4W8;A0A2R8YG73;A0A2R8Y7B1;A0A2R8YGU1;A0A2R8YCU9;A0A2R8Y820;A0A2R8Y885;A0A2R8YG52;A0A087WXD9;H0Y470;A0A2R8YDS8;H7C2C6;A0A2R8Y7D4;A0A2R8Y6B2;H0Y7U8;A0A2R8Y7D9;A0A2R8Y5D7;A0A2R8YD81;A0A2R8Y7L3;A0A2R8YCW0;A0A2R8Y846;A0A2R8Y802;A0A2R8Y4Z5;A0A2R8YD99;A0A2R8Y4C6;A6NC98-2;A6NC98;A6NC98-4;H0Y7K3	Girdin	CCDC88A	sp|Q3V6T2|GRDN_HUMAN Girdin OS=Homo sapiens OX=9606 GN=CCDC88A PE=1 SV=2;sp|Q3V6T2-4|GRDN_HUMAN Isoform 4 of Girdin OS=Homo sapiens OX=9606 GN=CCDC88A;tr|A0A2U3TZV9|A0A2U3TZV9_HUMAN Girdin OS=Homo sapiens OX=9606 GN=CCDC88A PE=1 SV=1;sp|Q3V6T2-3|GRDN_HUMAN	2019-03-13	2019-03-13	16591000	863050	776970	723820	751100	19.6074126586899	19.52098394236	19.5204979198771	-0.0864287163298343	FDR > 0.1	-0.086914738812748	FDR > 0.1	-0.000486022482913739	FDR > 0.1
523	A0A2U3U043;J3QRK1;Q719H9	BTB/POZ domain-containing protein KCTD1	KCTD1	tr|A0A2U3U043|A0A2U3U043_HUMAN BTB/POZ domain-containing protein KCTD1 OS=Homo sapiens OX=9606 GN=KCTD1 PE=1 SV=1;tr|J3QRK1|J3QRK1_HUMAN BTB/POZ domain-containing protein KCTD1 (Fragment) OS=Homo sapiens OX=9606 GN=KCTD1 PE=1 SV=1;sp|Q719H9|KCTD1_HUMAN BTB	2019-01-07	2019-01-07	806870	8437.2	7610.1	8585.9	5919.8	12.930876626208	12.8471842690281	13.1229801282869	-0.0836923571798742	FDR > 0.1	0.192103502078922	FDR > 0.1	0.275795859258796	FDR > 0.1
524	A0A384DVU0;Q8IY17-2;Q8IY17-3;Q8IY17;Q8IY17-5;M0QYF5;M0QZK5;M0R2H4;M0R2K2;M0QYT1;M0R2C2	Neuropathy target esterase	PNPLA6	tr|A0A384DVU0|A0A384DVU0_HUMAN Neuropathy target esterase OS=Homo sapiens OX=9606 GN=PNPLA6 PE=1 SV=1;sp|Q8IY17-2|PLPL6_HUMAN Isoform 2 of Neuropathy target esterase OS=Homo sapiens OX=9606 GN=PNPLA6;sp|Q8IY17-3|PLPL6_HUMAN Isoform 3 of Neuropathy target e	2019-08-05	2019-08-05	7498600	530090	499740	467440	488330	18.9042058404953	18.8843027456597	18.8896481426466	-0.0199030948355805	FDR > 0.1	-0.0145576978487512	FDR > 0.1	0.00534539698682934	FDR > 0.1
525	A0A3B3IRE4;Q8TCE6-2;Q8TCE6;Q6NSW5	Protein FAM45A;Protein FAM45B	FAM45A;FAM45B	tr|A0A3B3IRE4|A0A3B3IRE4_HUMAN Protein FAM45A OS=Homo sapiens OX=9606 GN=FAM45A PE=1 SV=1;sp|Q8TCE6-2|FA45A_HUMAN Isoform 2 of Protein FAM45A OS=Homo sapiens OX=9606 GN=FAM45A;sp|Q8TCE6|FA45A_HUMAN Protein FAM45A OS=Homo sapiens OX=9606 GN=FAM45A PE=2 SV=1	2019-06-25	2019-06-25	80600000	497840	460240	436970	419740	18.8136506670054	18.7655114226484	18.7924011837276	-0.0481392443569639	FDR > 0.1	-0.0212494832777672	FDR > 0.1	0.0268897610791967	FDR > 0.1
526	A0A3B3IRK5;Q9H2D1	Mitochondrial folate transporter/carrier	SLC25A32	tr|A0A3B3IRK5|A0A3B3IRK5_HUMAN Uncharacterized protein OS=Homo sapiens OX=9606 PE=3 SV=1;sp|Q9H2D1|MFTC_HUMAN Mitochondrial folate transporter/carrier OS=Homo sapiens OX=9606 GN=SLC25A32 PE=1 SV=2	2019-07-11	2019-07-11	5261500	19962	20222	16388	19741	14.1732966928347	14.2571226424165	14.0555786512945	0.0838259495818541	FDR > 0.1	-0.117718041540224	FDR > 0.1	-0.201543991122078	FDR > 0.1
527	A0A3B3IRM4;O75191-2;O75191;A0A3B3IS07	Xylulose kinase	XYLB	tr|A0A3B3IRM4|A0A3B3IRM4_HUMAN Xylulose kinase OS=Homo sapiens OX=9606 GN=XYLB PE=1 SV=1;sp|O75191-2|XYLB_HUMAN Isoform 2 of Xylulose kinase OS=Homo sapiens OX=9606 GN=XYLB;sp|O75191|XYLB_HUMAN Xylulose kinase OS=Homo sapiens OX=9606 GN=XYLB PE=1 SV=3	2019-04-11	2019-04-11	19028000	160890	156000	168870	154090	17.1840431748628	17.2046710764012	17.4207800022905	0.0206279015383899	FDR > 0.1	0.236736827427716	FDR > 0.1	0.216108925889326	FDR > 0.1
528	A0A3B3IRN8;A0A3B3ITX0;P24311	Cytochrome c oxidase subunit 7B, mitochondrial	COX7B	tr|A0A3B3IRN8|A0A3B3IRN8_HUMAN Cytochrome c oxidase subunit 7B, mitochondrial OS=Homo sapiens OX=9606 GN=COX7B PE=1 SV=1;tr|A0A3B3ITX0|A0A3B3ITX0_HUMAN Cytochrome c oxidase subunit 7B, mitochondrial OS=Homo sapiens OX=9606 GN=COX7B PE=1 SV=1;sp|P24311|COX7	2019-03-13	2019-03-13	6286700000	104790	95055	58897	47995	16.565469564234	16.4899594686792	15.9011330036273	-0.0755100955548436	FDR > 0.1	-0.66433656060671	FDR > 0.1	-0.588826465051866	FDR > 0.1
529	A0A3B3IRP5;Q6P1J9;A0A2R8YHB3;A0A1B0GUB2;A0A2R8Y640;A0A3B3ISN2	Parafibromin	CDC73	tr|A0A3B3IRP5|A0A3B3IRP5_HUMAN Parafibromin OS=Homo sapiens OX=9606 GN=CDC73 PE=1 SV=1;sp|Q6P1J9|CDC73_HUMAN Parafibromin OS=Homo sapiens OX=9606 GN=CDC73 PE=1 SV=1;tr|A0A2R8YHB3|A0A2R8YHB3_HUMAN Parafibromin OS=Homo sapiens OX=9606 GN=CDC73 PE=1 SV=1;tr|A	2019-06-28	2019-06-28	64809000	901060	860720	735830	609590	19.6695916914293	19.6686690395126	19.5442394448512	-0.000922651916681616	FDR > 0.1	-0.125352246578011	FDR > 0.1	-0.124429594661329	FDR > 0.1
530	F5H345;A0A3B3IRR1;A0A3F2YNY7;P08397-2;P08397;F5GY90;F5H0P4;P08397-4;P08397-3;A0A3B3IU56;A0A1W2PNU5;A0A3B3IU34;F5H226;A0A0G2JQQ7;F5H4W5;F5H4X2	Porphobilinogen deaminase	HMBS	tr|F5H345|F5H345_HUMAN Porphobilinogen deaminase OS=Homo sapiens OX=9606 GN=HMBS PE=1 SV=1;tr|A0A3B3IRR1|A0A3B3IRR1_HUMAN Porphobilinogen deaminase OS=Homo sapiens OX=9606 GN=HMBS PE=1 SV=1;tr|A0A3F2YNY7|A0A3F2YNY7_HUMAN Porphobilinogen deaminase OS=Homo s	37.9	37.9	146820000	871280	868440	774970	634230	19.6211049425235	19.6815512247552	19.6190074112973	0.0604462822316734	FDR > 0.1	-0.00209753122625855	FDR > 0.1	-0.0625438134579319	FDR > 0.1
531	A0A3B3IRR6;A0A3B3IT54;A0A3B3ITA3;Q9H7E9;Q9H7E9-2	UPF0488 protein C8orf33	C8orf33	tr|A0A3B3IRR6|A0A3B3IRR6_HUMAN UPF0488 protein C8orf33 OS=Homo sapiens OX=9606 GN=C8orf33 PE=1 SV=1;tr|A0A3B3IT54|A0A3B3IT54_HUMAN UPF0488 protein C8orf33 OS=Homo sapiens OX=9606 GN=C8orf33 PE=1 SV=1;tr|A0A3B3ITA3|A0A3B3ITA3_HUMAN UPF0488 protein C8orf33 O	31	31	88411000	342540	332000	287140	244040	18.2742409838344	18.2943082888859	18.186621267239	0.0200673050514872	FDR > 0.1	-0.087619716595384	FDR > 0.1	-0.107687021646871	FDR > 0.1
532	C9J3L8;C9J5W0;A0A3B3IRT8;E9PAL7;C9IZQ1;P43307;P43307-2	Translocon-associated protein subunit alpha	SSR1	tr|C9J3L8|C9J3L8_HUMAN Translocon-associated protein subunit alpha OS=Homo sapiens OX=9606 GN=SSR1 PE=1 SV=1;tr|C9J5W0|C9J5W0_HUMAN Translocon-associated protein subunit alpha OS=Homo sapiens OX=9606 GN=SSR1 PE=1 SV=1;tr|A0A3B3IRT8|A0A3B3IRT8_HUMAN Translo	2019-02-07	2019-02-07	361480000	316820	301450	290050	267350	18.1616319274425	18.1550437766893	18.2011685675748	-0.00658815075319552	FDR > 0.1	0.0395366401322654	FDR > 0.1	0.046124790885461	FDR > 0.1
533	A0A3B3IRW6;Q2KHR3;Q2KHR3-2;H0YCQ7;A0A3B3ISY4	Glutamine and serine-rich protein 1	QSER1	tr|A0A3B3IRW6|A0A3B3IRW6_HUMAN Glutamine and serine-rich protein 1 OS=Homo sapiens OX=9606 GN=QSER1 PE=1 SV=1;sp|Q2KHR3|QSER1_HUMAN Glutamine and serine-rich protein 1 OS=Homo sapiens OX=9606 GN=QSER1 PE=1 SV=3;sp|Q2KHR3-2|QSER1_HUMAN Isoform 2 of Glutamin	2019-08-05	2019-08-05	5548000	282090	256650	226710	203530	17.9941240394211	17.9229273078621	17.8457149768781	-0.0711967315589561	FDR > 0.1	-0.14840906254301	FDR > 0.1	-0.0772123309840538	FDR > 0.1
534	H0YHC1;A0A3B3IS46;A0A3B3IRX3;Q71F56;A0A3B3IRS4;F8VRB8	Mediator of RNA polymerase II transcription subunit 13-like	MED13L	tr|H0YHC1|H0YHC1_HUMAN Mediator of RNA polymerase II transcription subunit 13-like (Fragment) OS=Homo sapiens OX=9606 GN=MED13L PE=1 SV=2;tr|A0A3B3IS46|A0A3B3IS46_HUMAN Mediator of RNA polymerase II transcription subunit 13 (Fragment) OS=Homo sapiens OX=96	2019-02-02	2019-02-02	484780	17657	19439	7639	15036	13.996280664515	14.2001509567533	12.9543945499485	0.203870292238321	FDR > 0.1	-1.04188611456648	FDR > 0.1	-1.2457564068048	FDR > 0.1
535	A0A3B3IRX8;E7EV01;O15484	Calpain-5	CAPN5	tr|A0A3B3IRX8|A0A3B3IRX8_HUMAN Calpain-5 (Fragment) OS=Homo sapiens OX=9606 GN=CAPN5 PE=1 SV=1;tr|E7EV01|E7EV01_HUMAN Calpain-5 OS=Homo sapiens OX=9606 GN=CAPN5 PE=1 SV=2;sp|O15484|CAN5_HUMAN Calpain-5 OS=Homo sapiens OX=9606 GN=CAPN5 PE=1 SV=2	2019-02-10	2019-02-10	7775000	87834	86207	102670	94260	16.3108199270142	16.3490019731938	16.7028816384377	0.0381820461795677	FDR > 0.1	0.392061711423448	FDR > 0.1	0.35387966524388	FDR > 0.1
536	C9JIR6;A0A3B3IS24;O75688-4;O75688-2;O75688;B8ZZF0;O75688-5;O75688-3	Protein phosphatase 1B	PPM1B	tr|C9JIR6|C9JIR6_HUMAN Protein phosphatase 1B (Fragment) OS=Homo sapiens OX=9606 GN=PPM1B PE=1 SV=1;tr|A0A3B3IS24|A0A3B3IS24_HUMAN PPM-type phosphatase domain-containing protein OS=Homo sapiens OX=9606 PE=3 SV=1;sp|O75688-4|PPM1B_HUMAN Isoform 4 of Protein	2019-08-28	2019-08-28	63198000	702430	677670	665290	593630	19.3103229777489	19.3237079530299	19.3988502969284	0.0133849752810455	FDR > 0.1	0.0885273191795797	FDR > 0.1	0.0751423438985341	FDR > 0.1
537	A0A3B3IS81;O43299;A0A3B3ISJ0;O43299-3;O43299-2	AP-5 complex subunit zeta-1	AP5Z1	tr|A0A3B3IS81|A0A3B3IS81_HUMAN AP-5 complex subunit zeta-1 (Fragment) OS=Homo sapiens OX=9606 GN=AP5Z1 PE=1 SV=1;sp|O43299|AP5Z1_HUMAN AP-5 complex subunit zeta-1 OS=Homo sapiens OX=9606 GN=AP5Z1 PE=1 SV=2;tr|A0A3B3ISJ0|A0A3B3ISJ0_HUMAN AP-5 complex subuni	2019-05-13	2019-05-13	6389500	47279	43454	47771	37745	15.4172399421184	15.3606859376259	15.5990739307158	-0.0565540044924138	FDR > 0.1	0.181833988597463	FDR > 0.1	0.238387993089876	FDR > 0.1
538	P11362-21;P11362-4;A0A3B3ISD1;E7EU09;P11362-14;P11362;P11362-19;P11362-7;P11362-2;P11362-20;P11362-3;P11362-5;P11362-6;P11362-8;B5A958;P11362-9;P11362-10;P11362-11;P11362-12;P11362-13;P11362-16;P11362-18;C1KBH7;E9PN14;E9PNM3;H0YE20	Fibroblast growth factor receptor 1;Fibroblast growth factor receptor	FGFR1	sp|P11362-21|FGFR1_HUMAN Isoform 21 of Fibroblast growth factor receptor 1 OS=Homo sapiens OX=9606 GN=FGFR1;sp|P11362-4|FGFR1_HUMAN Isoform 8 of Fibroblast growth factor receptor 1 OS=Homo sapiens OX=9606 GN=FGFR1;tr|A0A3B3ISD1|A0A3B3ISD1_HUMAN Fibroblast	2019-02-04	2019-02-04	1562000	96353	79158	70930	65426	16.4443700070494	16.2259321142492	16.1693348009563	-0.218437892800207	FDR > 0.1	-0.275035206093023	FDR > 0.1	-0.0565973132928157	FDR > 0.1
539	A0A3B3ISF0;Q659C4-9;Q659C4;Q659C4-2;Q659C4-7;Q659C4-6;Q659C4-5;G3V0E9;H0Y9K3;D6R9W6;A0A3B3IT29;A0A3B3ISF8;Q659C4-3	La-related protein 1B	LARP1B	tr|A0A3B3ISF0|A0A3B3ISF0_HUMAN La-related protein 1B OS=Homo sapiens OX=9606 GN=LARP1B PE=1 SV=1;sp|Q659C4-9|LAR1B_HUMAN Isoform 9 of La-related protein 1B OS=Homo sapiens OX=9606 GN=LARP1B;sp|Q659C4|LAR1B_HUMAN La-related protein 1B OS=Homo sapiens OX=960	2019-08-04	2019-08-04	1230800	16770	16529	13933	17429	13.9219231096824	13.9661963970395	13.8214447803003	0.0442732873571199	FDR > 0.1	-0.100478329382044	FDR > 0.1	-0.144751616739164	FDR > 0.1
540	B4DKB2;A0A3B3ISF9;P42892-3;P42892-2;P42892-4;P42892;E9PJG1;E9PHZ1	Endothelin-converting enzyme 1	ECE1	tr|B4DKB2|B4DKB2_HUMAN Endothelin-converting enzyme 1 OS=Homo sapiens OX=9606 GN=ECE1 PE=1 SV=1;tr|A0A3B3ISF9|A0A3B3ISF9_HUMAN Endothelin-converting enzyme 1 OS=Homo sapiens OX=9606 GN=ECE1 PE=1 SV=1;sp|P42892-3|ECE1_HUMAN Isoform C of Endothelin-convertin	2019-05-22	2019-05-22	42961000	579950	500490	392560	491830	19.0338970402844	18.8864662910112	18.6377801247698	-0.147430749273237	FDR > 0.1	-0.396116915514696	FDR > 0.1	-0.248686166241459	FDR > 0.1
541	A0A3B3ISG5;P14735;P14735-2;Q5T5N3	Insulin-degrading enzyme	IDE	tr|A0A3B3ISG5|A0A3B3ISG5_HUMAN Insulin-degrading enzyme OS=Homo sapiens OX=9606 GN=IDE PE=1 SV=1;sp|P14735|IDE_HUMAN Insulin-degrading enzyme OS=Homo sapiens OX=9606 GN=IDE PE=1 SV=4	2019-03-29	2019-03-29	178760000	3796700	3624200	3167100	2900900	21.7446426180419	21.7427157143199	21.6499574637809	-0.00192690372207238	FDR > 0.1	-0.0946851542610752	FDR > 0.1	-0.0927582505390028	FDR > 0.1
542	A0A3B3ISK9;Q4G176;F5H5A1;F5H755;F5H362;F5H2G6;F5H3B2;H0YH37;H0YGC7;F5GX20	Acyl-CoA synthetase family member 3, mitochondrial	ACSF3	tr|A0A3B3ISK9|A0A3B3ISK9_HUMAN Acyl-CoA synthetase family member 3, mitochondrial OS=Homo sapiens OX=9606 GN=ACSF3 PE=1 SV=1;sp|Q4G176|ACSF3_HUMAN Malonate--CoA ligase ACSF3, mitochondrial OS=Homo sapiens OX=9606 GN=ACSF3 PE=1 SV=3;tr|F5H5A1|F5H5A1_HUMAN A	2019-02-12	2019-02-12	15701000	242180	231780	194430	222390	17.7740482432422	17.7758811307173	17.6241177881412	0.00183288747507859	FDR > 0.1	-0.149930455101046	FDR > 0.1	-0.151763342576125	FDR > 0.1
543	Q5T3L7;A0A3B3ISX6;Q5T3L8;A0A3B3ISL9;Q5T3L9;A0A3B3ITJ2;A0A3B3ISM6;P10746;A0A3B3IU75;A0A3B3IS76	Uroporphyrinogen-III synthase	UROS	tr|Q5T3L7|Q5T3L7_HUMAN Uroporphyrinogen-III synthase OS=Homo sapiens OX=9606 GN=UROS PE=1 SV=1;tr|A0A3B3ISX6|A0A3B3ISX6_HUMAN Uroporphyrinogen-III synthase (Fragment) OS=Homo sapiens OX=9606 GN=UROS PE=1 SV=1;tr|Q5T3L8|Q5T3L8_HUMAN Uroporphyrinogen III syn	2019-03-23	2019-03-23	33329000	22621	21999	21930	28235	14.3537031283197	14.3786348976385	14.4758446653751	0.0249317693187798	FDR > 0.1	0.122141537055422	FDR > 0.1	0.0972097677366417	FDR > 0.1
544	Q8N9N7;A0A3B3ISV5;H3BSW0	Leucine-rich repeat-containing protein 57	LRRC57	sp|Q8N9N7|LRC57_HUMAN Leucine-rich repeat-containing protein 57 OS=Homo sapiens OX=9606 GN=LRRC57 PE=1 SV=1;tr|A0A3B3ISV5|A0A3B3ISV5_HUMAN Uncharacterized protein OS=Homo sapiens OX=9606 PE=4 SV=1;tr|H3BSW0|H3BSW0_HUMAN Leucine-rich repeat-containing prote	2019-01-25	2019-01-25	22333000	195080	171560	180380	250790	17.4620343931539	17.3418382683998	17.5159063339597	-0.120196124754141	FDR > 0.1	0.0538719408058022	FDR > 0.1	0.174068065559943	FDR > 0.1
545	H0Y4B0;A0A3B3ISV9;O43414-3;O43414-2;O43414;F6QUN3;F6UGJ8	ERI1 exoribonuclease 3	ERI3	tr|H0Y4B0|H0Y4B0_HUMAN ERI1 exoribonuclease 3 (Fragment) OS=Homo sapiens OX=9606 GN=ERI3 PE=1 SV=2;tr|A0A3B3ISV9|A0A3B3ISV9_HUMAN ERI1 exoribonuclease 3 OS=Homo sapiens OX=9606 GN=ERI3 PE=1 SV=1;sp|O43414-3|ERI3_HUMAN Isoform 3 of ERI1 exoribonuclease 3 OS	2019-04-08	2019-04-08	20661000	251070	250250	239180	238840	17.8260581689806	17.8864951163749	17.9229637060681	0.0604369473943542	FDR > 0.1	0.0969055370875687	FDR > 0.1	0.0364685896932144	FDR > 0.1
546	A0A3B3IT47;Q9Y2I8;Q9Y2I8-2;C9JGR9;E7EQ49;A0A087WTQ2;Q9Y2I8-3	WD repeat-containing protein 37	WDR37	tr|A0A3B3IT47|A0A3B3IT47_HUMAN WD repeat-containing protein 37 OS=Homo sapiens OX=9606 GN=WDR37 PE=1 SV=1;sp|Q9Y2I8|WDR37_HUMAN WD repeat-containing protein 37 OS=Homo sapiens OX=9606 GN=WDR37 PE=1 SV=2;sp|Q9Y2I8-2|WDR37_HUMAN Isoform 2 of WD repeat-contai	2019-03-12	2019-03-12	10726000	302880	294780	294600	307320	18.0967148318217	18.1227636922364	18.2236243786247	0.0260488604146438	FDR > 0.1	0.126909546803006	FDR > 0.1	0.100860686388362	FDR > 0.1
547	A0A3B3IT57;E9PH64;E7EWZ0;E9PF49;Q9Y6M9	NADH dehydrogenase [ubiquinone] 1 beta subcomplex subunit 9	NDUFB9	tr|A0A3B3IT57|A0A3B3IT57_HUMAN NADH dehydrogenase [ubiquinone] 1 beta subcomplex subunit 9 OS=Homo sapiens OX=9606 GN=NDUFB9 PE=1 SV=1;tr|E9PH64|E9PH64_HUMAN NADH dehydrogenase [ubiquinone] 1 beta subcomplex subunit 9 OS=Homo sapiens OX=9606 GN=NDUFB9 PE=1	44.2	44.2	257020000	1006300	986800	741290	625840	19.8289570787112	19.8658827629517	19.5549049978181	0.0369256842404617	FDR > 0.1	-0.274052080893139	FDR > 0.1	-0.3109777651336	FDR > 0.1
548	H0YNU5;A0A3B3IT82;P54132;H0YLV8	Bloom syndrome protein	BLM	tr|H0YNU5|H0YNU5_HUMAN Bloom syndrome protein OS=Homo sapiens OX=9606 GN=BLM PE=1 SV=1;tr|A0A3B3IT82|A0A3B3IT82_HUMAN Bloom syndrome protein OS=Homo sapiens OX=9606 GN=BLM PE=1 SV=1;sp|P54132|BLM_HUMAN Bloom syndrome protein OS=Homo sapiens OX=9606 GN=BLM	2019-01-04	2019-01-04	5629900	291540	282400	270870	309290	18.0416623539565	18.0608651359227	18.1024675660511	0.0192027819662748	FDR > 0.1	0.0608052120946532	FDR > 0.1	0.0416024301283784	FDR > 0.1
549	A0A3B3IT92;A0A3B3IU45;P33991;A0A3B3IS57;E5RG31;A0A3B3ITP6;A0A3B3IRR8;A0A3B3ISC1;E5RFR3	DNA replication licensing factor MCM4	MCM4	tr|A0A3B3IT92|A0A3B3IT92_HUMAN DNA helicase OS=Homo sapiens OX=9606 GN=MCM4 PE=1 SV=1;tr|A0A3B3IU45|A0A3B3IU45_HUMAN DNA helicase OS=Homo sapiens OX=9606 GN=MCM4 PE=1 SV=1;sp|P33991|MCM4_HUMAN DNA replication licensing factor MCM4 OS=Homo sapiens OX=9606 G	37.6	37.6	277950000	3323000	3145800	2364300	1928200	21.5523829035848	21.5384800938891	21.2282081501648	-0.0139028096957112	FDR > 0.1	-0.324174753419953	FDR > 0.1	-0.310271943724242	FDR > 0.1
550	A0A3B3ITB1;A6NHC7;H0YDF0;V9GXZ4;Q59H18-3;Q59H18-4;Q59H18-1;E9PK10;E9PMK0;E9PMM4;E9PKE1;O14772-3;Q59H18	Serine/threonine-protein kinase TNNI3K	FPGT-TNNI3K;FPGT;TNNI3K	tr|A0A3B3ITB1|A0A3B3ITB1_HUMAN FPGT-TNNI3K readthrough OS=Homo sapiens OX=9606 GN=FPGT-TNNI3K PE=4 SV=1;tr|A6NHC7|A6NHC7_HUMAN FPGT-TNNI3K readthrough OS=Homo sapiens OX=9606 GN=FPGT-TNNI3K PE=4 SV=1;tr|H0YDF0|H0YDF0_HUMAN Fucose-1-phosphate guanylyltransf	2019-07-19	2019-07-19	89900000	221570	219320	206400	193910	17.6457310731324	17.696162426061	17.7103099190121	0.0504313529285874	FDR > 0.1	0.0645788458797298	FDR > 0.1	0.0141474929511425	FDR > 0.1
551	A0A3B3ITC2;Q13884;Q13884-2	Beta-1-syntrophin	SNTB1	tr|A0A3B3ITC2|A0A3B3ITC2_HUMAN Beta-1-syntrophin OS=Homo sapiens OX=9606 GN=SNTB1 PE=1 SV=1;sp|Q13884|SNTB1_HUMAN Beta-1-syntrophin OS=Homo sapiens OX=9606 GN=SNTB1 PE=1 SV=3;sp|Q13884-2|SNTB1_HUMAN Isoform 2 of Beta-1-syntrophin OS=Homo sapiens OX=9606 GN	2019-09-10	2019-09-10	849750	13592	13591	15121	12467	13.6187981784149	13.6838485632015	13.9394924061061	0.0650503847866251	FDR > 0.1	0.320694227691231	FDR > 0.1	0.255643842904606	FDR > 0.1
552	A0A3B3ITH3;Q9P2X3;J3QQU0;J3KT25;J3QRS6;Q9P2X3-2	Protein IMPACT	IMPACT	tr|A0A3B3ITH3|A0A3B3ITH3_HUMAN Protein IMPACT OS=Homo sapiens OX=9606 GN=IMPACT PE=1 SV=1;sp|Q9P2X3|IMPCT_HUMAN Protein IMPACT OS=Homo sapiens OX=9606 GN=IMPACT PE=1 SV=2;tr|J3QQU0|J3QQU0_HUMAN Protein IMPACT (Fragment) OS=Homo sapiens OX=9606 GN=IMPACT PE	2019-06-06	2019-06-06	6300500	103980	97253	100890	94681	16.5542745759994	16.52293970657	16.6776501329493	-0.0313348694293332	FDR > 0.1	0.12337555694991	FDR > 0.1	0.154710426379243	FDR > 0.1
553	A0A3B3ITJ4		HNRNPL	tr|A0A3B3ITJ4|A0A3B3ITJ4_HUMAN Heterogeneous nuclear ribonucleoprotein L (Fragment) OS=Homo sapiens OX=9606 GN=HNRNPL PE=1 SV=1	49.5	49.5	27558000	152710	152310	168430	143190	17.1087630537553	17.170135713215	17.4170160759457	0.0613726594596642	FDR > 0.1	0.30825302219036	FDR > 0.1	0.246880362730696	FDR > 0.1
554	A0A3B3ITL0;Q9Y2H2;A0A3B3ITR9;A0A3B3ISI3;A0A3B3IRJ9;A0A3B3ISJ5;Q9Y2H2-3;Q9Y2H2-2;Q9Y2H2-4	Phosphatidylinositide phosphatase SAC2	INPP5F	tr|A0A3B3ITL0|A0A3B3ITL0_HUMAN Phosphatidylinositide phosphatase SAC2 OS=Homo sapiens OX=9606 GN=INPP5F PE=1 SV=1;sp|Q9Y2H2|SAC2_HUMAN Phosphatidylinositide phosphatase SAC2 OS=Homo sapiens OX=9606 GN=INPP5F PE=1 SV=3;tr|A0A3B3ITR9|A0A3B3ITR9_HUMAN Phospha	2019-03-04	2019-03-04	1556600	39231	34451	36210	45010	15.148034531027	15.0257428126883	15.1993270301777	-0.122291718338689	FDR > 0.1	0.0512924991507262	FDR > 0.1	0.173584217489415	FDR > 0.1
555	A0A3B3ITL1;Q8WUD1;Q8WUD1-2	Ras-related protein Rab-2B	RAB2B	tr|A0A3B3ITL1|A0A3B3ITL1_HUMAN Ras-related protein Rab-2B OS=Homo sapiens OX=9606 GN=RAB2B PE=1 SV=1;sp|Q8WUD1|RAB2B_HUMAN Ras-related protein Rab-2B OS=Homo sapiens OX=9606 GN=RAB2B PE=1 SV=1;sp|Q8WUD1-2|RAB2B_HUMAN Isoform 2 of Ras-related protein Rab-2B	49.5	49.5	12554000	144970	139910	171130	140280	17.0337228963961	17.0476241294362	17.4399596423701	0.0139012330400199	FDR > 0.1	0.406236745973931	FDR > 0.1	0.392335512933911	FDR > 0.1
556	A0A3B3ITR4;O00522;O00522-3;C9J718;C9JF32;A0A0C4DG23;C9JJM9;C9JD81;C9J3W7;C9JBN7;C9JEW7;O00522-2;C9JI47;C9JXI9;C9JSG7;C9JIY2	Krev interaction trapped protein 1	KRIT1	tr|A0A3B3ITR4|A0A3B3ITR4_HUMAN Uncharacterized protein (Fragment) OS=Homo sapiens OX=9606 PE=4 SV=1;sp|O00522|KRIT1_HUMAN Krev interaction trapped protein 1 OS=Homo sapiens OX=9606 GN=KRIT1 PE=1 SV=2;sp|O00522-3|KRIT1_HUMAN Isoform 3 of Krev interaction tr	2019-07-10	2019-07-10	7292400	423370	420560	361380	357770	18.5798875592581	18.6354366873361	18.5183836130057	0.0555491280780096	FDR > 0.1	-0.0615039462523903	FDR > 0.1	-0.1170530743304	FDR > 0.1
557	O95363;A0A3B3ITR6;Q5JRF7	Phenylalanine--tRNA ligase, mitochondrial	FARS2	sp|O95363|SYFM_HUMAN Phenylalanine--tRNA ligase, mitochondrial OS=Homo sapiens OX=9606 GN=FARS2 PE=1 SV=1;tr|A0A3B3ITR6|A0A3B3ITR6_HUMAN Phenylalanine--tRNA ligase, mitochondrial OS=Homo sapiens OX=9606 GN=FARS2 PE=1 SV=1	2019-02-18	2019-02-18	32267000	508130	510450	472180	365450	18.8431661590465	18.9148946993377	18.9042038832697	0.0717285402912644	FDR > 0.1	0.0610377242232332	FDR > 0.1	-0.0106908160680312	FDR > 0.1
558	A0A3B3ITT1;Q6IQ22	Ras-related protein Rab-12	RAB12	tr|A0A3B3ITT1|A0A3B3ITT1_HUMAN Ras-related protein Rab-12 OS=Homo sapiens OX=9606 GN=RAB12 PE=1 SV=1;sp|Q6IQ22|RAB12_HUMAN Ras-related protein Rab-12 OS=Homo sapiens OX=9606 GN=RAB12 PE=1 SV=3	2019-01-09	2019-01-09	3270500	105420	106930	118930	102860	16.5741171128476	16.6597917158938	16.9149796279433	0.0856746030462681	FDR > 0.1	0.34086251509579	FDR > 0.1	0.255187912049522	FDR > 0.1
559	A0A3B3ITT5;P47914	60S ribosomal protein L29	RPL29	tr|A0A3B3ITT5|A0A3B3ITT5_HUMAN 60S ribosomal protein L29 OS=Homo sapiens OX=9606 GN=RPL29 PE=1 SV=1;sp|P47914|RL29_HUMAN 60S ribosomal protein L29 OS=Homo sapiens OX=9606 GN=RPL29 PE=1 SV=2	18	18	3401100000	679750	604360	467310	340520	19.2629727619175	19.1585332251703	18.889246858118	-0.104439536747233	FDR > 0.1	-0.373725903799485	FDR > 0.1	-0.269286367052253	FDR > 0.1
560	A0A3B3ITU8;A0A3B3IU04;A0A3F2YNW8;Q14643-4;Q14643-3;Q14643-8;Q14643-7;Q14643-5;Q14643-6;Q14643-2;Q14643;A0A3B3IRP0;A0A3B3IU13;A0A3B3IU05;A0A3B3ITQ1	Inositol 1,4,5-trisphosphate receptor type 1	ITPR1	tr|A0A3B3ITU8|A0A3B3ITU8_HUMAN Inositol 1,4,5-trisphosphate receptor type 1 OS=Homo sapiens OX=9606 GN=ITPR1 PE=1 SV=1;tr|A0A3B3IU04|A0A3B3IU04_HUMAN Inositol 1,4,5-trisphosphate receptor type 1 OS=Homo sapiens OX=9606 GN=ITPR1 PE=1 SV=1;tr|A0A3F2YNW8|A0A3	2	2	166080	64141	66702	59614	62339	15.8572872672911	15.9789269724092	15.9185900323518	0.121639705118097	FDR > 0.1	0.0613027650607254	FDR > 0.1	-0.0603369400573719	FDR > 0.1
561	E9PN17;A0A3B3ITX4;O75964;A0A3B3IRW3	ATP synthase subunit g, mitochondrial	ATP5L	tr|E9PN17|E9PN17_HUMAN ATP synthase subunit g, mitochondrial OS=Homo sapiens OX=9606 GN=ATP5MG PE=1 SV=1;tr|A0A3B3ITX4|A0A3B3ITX4_HUMAN Uncharacterized protein OS=Homo sapiens OX=9606 PE=4 SV=1;sp|O75964|ATP5L_HUMAN ATP synthase subunit g, mitochondrial OS	60.5	60.5	698180000	430690	402400	353420	344430	18.6046183423401	18.5717553524571	18.4862506324087	-0.0328629898830464	FDR > 0.1	-0.118367709931427	FDR > 0.1	-0.0855047200483803	FDR > 0.1
562	A0A3B3ITZ9;Q9Y2W1	Thyroid hormone receptor-associated protein 3	THRAP3	tr|A0A3B3ITZ9|A0A3B3ITZ9_HUMAN Thyroid hormone receptor-associated protein 3 OS=Homo sapiens OX=9606 GN=THRAP3 PE=1 SV=1;sp|Q9Y2W1|TR150_HUMAN Thyroid hormone receptor-associated protein 3 OS=Homo sapiens OX=9606 GN=THRAP3 PE=1 SV=2	2019-01-28	2019-01-28	345990000	2687200	2505900	2268400	2019900	21.2460003112399	21.2103819860776	21.1684701045532	-0.0356183251622824	FDR > 0.1	-0.0775302066866566	FDR > 0.1	-0.0419118815243742	FDR > 0.1
563	H0YDP6;H0YEL0;A0A3B3IU42;O14893-3;O14893-2;O14893	Gem-associated protein 2	GEMIN2	tr|H0YDP6|H0YDP6_HUMAN Gem-associated protein 2 (Fragment) OS=Homo sapiens OX=9606 GN=GEMIN2 PE=1 SV=8;tr|H0YEL0|H0YEL0_HUMAN Gem-associated protein 2 (Fragment) OS=Homo sapiens OX=9606 GN=GEMIN2 PE=1 SV=1;tr|A0A3B3IU42|A0A3B3IU42_HUMAN Gem-associated prot	2019-07-10	2019-07-10	37150000	188980	178550	163380	144630	17.4162020758938	17.3994531812376	17.3730983364665	-0.0167488946561605	FDR > 0.1	-0.0431037394273126	FDR > 0.1	-0.0263548447711521	FDR > 0.1
564	F8W717;A0A3B3IU69;O00423;O00423-3;G3V500;G3V3N9;G3V4U5;G3V5C8;G3V497;G3V4H6;G3V538;G3V3J1;H0YJK4;H0YJY3;H0YJD8	Echinoderm microtubule-associated protein-like 1	EML1	tr|F8W717|F8W717_HUMAN Echinoderm microtubule-associated protein-like 1 OS=Homo sapiens OX=9606 GN=EML1 PE=1 SV=1;tr|A0A3B3IU69|A0A3B3IU69_HUMAN Echinoderm microtubule-associated protein-like 1 OS=Homo sapiens OX=9606 GN=EML1 PE=1 SV=1;sp|O00423|EMAL1_HUMA	2019-02-20	2019-02-20	32737000	828600	830840	836440	848440	19.5486443359846	19.6176957223461	19.7291290039874	0.0690513863614797	FDR > 0.1	0.180484668002777	FDR > 0.1	0.111433281641297	FDR > 0.1
565	B1AHD1;A0A3B3IUA2;P55769;A0A3B3IRU2	NHP2-like protein 1;NHP2-like protein 1, N-terminally processed	NHP2L1	tr|B1AHD1|B1AHD1_HUMAN Ribonucloprotein OS=Homo sapiens OX=9606 GN=SNU13 PE=1 SV=1;tr|A0A3B3IUA2|A0A3B3IUA2_HUMAN Ribonucloprotein OS=Homo sapiens OX=9606 GN=SNU13 PE=1 SV=1;sp|P55769|NH2L1_HUMAN NHP2-like protein 1 OS=Homo sapiens OX=9606 GN=SNU13 PE=1 SV	40.2	40.2	595570000	902210	846970	843230	792610	19.6714317924923	19.6454359169683	19.7407931435958	-0.0259958755240106	FDR > 0.1	0.0693613511035096	FDR > 0.1	0.0953572266275202	FDR > 0.1
566	Q13144;A0A3B3IUB1;A0A3B3ITG6;A0A3B3ISX3;A0A3B3ISM8;A0A3B3IUF2;A0A3B3IRP4;A0A3B3ITQ2;A0A3B3IS56;A0A3B3ISV1;A0A3B3ISS1;A0A3B3ISI2;A0A3B3IST9;A0A3B3ITK8;C9JRD9;A0A3B3IT53;H7C2X0	Translation initiation factor eIF-2B subunit epsilon	EIF2B5	sp|Q13144|EI2BE_HUMAN Translation initiation factor eIF-2B subunit epsilon OS=Homo sapiens OX=9606 GN=EIF2B5 PE=1 SV=3;tr|A0A3B3IUB1|A0A3B3IUB1_HUMAN Translation initiation factor eIF-2B subunit epsilon OS=Homo sapiens OX=9606 GN=EIF2B5 PE=1 SV=1;tr|A0A3B3	2019-05-20	2019-05-20	34942000	748360	697550	629990	622020	19.4017009639524	19.3654216795482	19.3201958767605	-0.0362792844041842	FDR > 0.1	-0.0815050871919105	FDR > 0.1	-0.0452258027877264	FDR > 0.1
567	A0A3B3IUB5;Q8TCT9-5;Q8TCT9;A0A075B6F6;A0A0S2Z6F0;A0A3B3IT72;A0A087WVH6;A0A0C4DGU3	Minor histocompatibility antigen H13	HM13	tr|A0A3B3IUB5|A0A3B3IUB5_HUMAN Minor histocompatibility antigen H13 OS=Homo sapiens OX=9606 GN=HM13 PE=1 SV=1;sp|Q8TCT9-5|HM13_HUMAN Isoform 5 of Minor histocompatibility antigen H13 OS=Homo sapiens OX=9606 GN=HM13;sp|Q8TCT9|HM13_HUMAN Minor histocompatibi	2019-08-19	2019-08-19	544620000	1276800	1278600	1452700	1403800	20.1724291672277	20.2396181411554	20.5255318430126	0.067188973927685	FDR > 0.1	0.353102675784818	FDR > 0.1	0.285913701857133	FDR > 0.1
568	A0A3B3IUC4;P06280;A0A3B3IRU3;V9GYN5	Alpha-galactosidase A	GLA	tr|A0A3B3IUC4|A0A3B3IUC4_HUMAN Alpha-galactosidase OS=Homo sapiens OX=9606 GN=GLA PE=1 SV=1;sp|P06280|AGAL_HUMAN Alpha-galactosidase A OS=Homo sapiens OX=9606 GN=GLA PE=1 SV=1	10	10	21941000	637600	573720	465210	665670	19.1706201449959	19.0834718588331	18.8827490570899	-0.0871482861628117	FDR > 0.1	-0.28787108790592	FDR > 0.1	-0.200722801743108	FDR > 0.1
569	A0A3B3IUD2;Q9BUK6-3;Q9BUK6-2;Q9BUK6;Q9BUK6-7;Q9BUK6-4;Q9BUK6-5;REV__P04114	Protein misato homolog 1	MSTO1	tr|A0A3B3IUD2|A0A3B3IUD2_HUMAN Protein misato homolog 1 OS=Homo sapiens OX=9606 GN=MSTO1 PE=1 SV=1;sp|Q9BUK6-3|MSTO1_HUMAN Isoform 3 of Protein misato homolog 1 OS=Homo sapiens OX=9606 GN=MSTO1;sp|Q9BUK6-2|MSTO1_HUMAN Isoform 2 of Protein misato homolog 1	2019-02-14	2019-02-14	51532000	423350	408980	418780	325440	18.5798194047304	18.595155341321	18.7310594922632	0.0153359365905565	FDR > 0.1	0.151240087532813	FDR > 0.1	0.135904150942256	FDR > 0.1
570	A0A3B3IUD7;Q14690	Protein RRP5 homolog	PDCD11	tr|A0A3B3IUD7|A0A3B3IUD7_HUMAN Programmed cell death 11, isoform CRA_a OS=Homo sapiens OX=9606 GN=PDCD11 PE=1 SV=1;sp|Q14690|RRP5_HUMAN Protein RRP5 homolog OS=Homo sapiens OX=9606 GN=PDCD11 PE=1 SV=3	26	26	121560000	3795300	3686200	3292100	2690600	21.7441105387268	21.7671874907552	21.7058032025045	0.0230769520283935	FDR > 0.1	-0.0383073362223634	FDR > 0.1	-0.0613842882507569	FDR > 0.1
571	A0A3F2YNW7;H0Y7H8;Q8NFD5;Q8NFD5-2;Q8NFD5-3;A0A1B0GV63;A0A1B0GWJ2;A0A1B0GTJ8;A0A1B0GVK1;Q8NFD5-4;H0Y2R3;H0Y3S9;A0A1B0GTI6;A0A1B0GV92;A0A1B0GU09;A0A1B0GU65	AT-rich interactive domain-containing protein 1B	ARID1B	tr|A0A3F2YNW7|A0A3F2YNW7_HUMAN AT-rich interactive domain-containing protein 1B OS=Homo sapiens OX=9606 GN=ARID1B PE=1 SV=1;tr|H0Y7H8|H0Y7H8_HUMAN AT-rich interactive domain-containing protein 1B (Fragment) OS=Homo sapiens OX=9606 GN=ARID1B PE=1 SV=1;sp|Q8	2019-04-05	2019-04-05	6706300	406170	373010	377690	297620	18.5200522007728	18.4623393554269	18.582069534673	-0.0577128453459004	FDR > 0.1	0.0620173339001404	FDR > 0.1	0.119730179246041	FDR > 0.1
572	A0A494BYR6;Q86Y91-6;Q86Y91	Kinesin-like protein KIF18B	KIF18B	tr|A0A494BYR6|A0A494BYR6_HUMAN Kinesin-like protein OS=Homo sapiens OX=9606 GN=KIF18B PE=1 SV=1;sp|Q86Y91-6|KI18B_HUMAN Isoform 2 of Kinesin-like protein KIF18B OS=Homo sapiens OX=9606 GN=KIF18B;sp|Q86Y91|KI18B_HUMAN Kinesin-like protein KIF18B OS=Homo sap	2019-06-02	2019-06-02	686270	50216	55690	57791	40155	15.5041875348137	15.7186152450612	15.8737836875021	0.214427710247465	FDR > 0.1	0.369596152688313	FDR > 0.1	0.155168442440848	FDR > 0.1
573	A0A494BZT8;Q9Y6A5;H0Y8F2;E7EMT0;A0A494C117	Transforming acidic coiled-coil-containing protein 3	TACC3	tr|A0A494BZT8|A0A494BZT8_HUMAN Transforming acidic coiled-coil-containing protein 3 OS=Homo sapiens OX=9606 GN=TACC3 PE=1 SV=1;sp|Q9Y6A5|TACC3_HUMAN Transforming acidic coiled-coil-containing protein 3 OS=Homo sapiens OX=9606 GN=TACC3 PE=1 SV=1	2019-04-05	2019-04-05	2462300	26252	27807	28179	30382	14.5684677589938	14.716645058183	14.8375592683951	0.148177299189138	FDR > 0.1	0.269091509401308	FDR > 0.1	0.12091421021217	FDR > 0.1
574	A0A494BZV2;H0Y2S9;H0Y7E2;H7C3G6;J3KSK7;J3QRL2;A0A1W2PPU9;K7EL39;K7EJ14;J3QL44;A8MZF8		MPRIP	tr|A0A494BZV2|A0A494BZV2_HUMAN Myosin phosphatase Rho-interacting protein OS=Homo sapiens OX=9606 GN=MPRIP PE=1 SV=1;tr|H0Y2S9|H0Y2S9_HUMAN Myosin phosphatase Rho-interacting protein (Fragment) OS=Homo sapiens OX=9606 GN=MPRIP PE=1 SV=3	2019-05-25	2019-05-25	64370000	3278200	3165900	2880300	3488700	21.5328004851894	21.5476688285723	21.5130141277128	0.0148683433829717	FDR > 0.1	-0.0197863574765869	FDR > 0.1	-0.0346547008595586	FDR > 0.1
575	A0A494C1C6;F6Y2X3;A6XNE1;A0A499FJ53;A0A494C141;A0A494C0D2;A0A494C004;A0A494C0C5;A0A494C0V5;Q16635-6;Q16635-7;Q16635-8;Q16635-9;Q16635-4;Q16635-2;Q16635-5;Q16635;Q16635-3	Tafazzin	TAZ	tr|A0A494C1C6|A0A494C1C6_HUMAN Tafazzin OS=Homo sapiens OX=9606 GN=TAZ PE=1 SV=1;tr|F6Y2X3|F6Y2X3_HUMAN Tafazzin family protein OS=Homo sapiens OX=9606 GN=TAZ PE=1 SV=1;tr|A6XNE1|A6XNE1_HUMAN Tafazzin family protein OS=Homo sapiens OX=9606 GN=TAZ PE=1 SV=1	90.3	90.3	15788000	13178	10794	11610	10074	13.5741718526567	13.3514265448495	13.5583068255671	-0.222745307807273	FDR > 0.1	-0.0158650270896565	FDR > 0.1	0.206880280717616	FDR > 0.1
576	H0Y993;A0A494C028;P35659;B4DFG0;P35659-2;A0A494C198;D6RDA2;H0Y8X0;D6R9L5	Protein DEK	DEK	tr|H0Y993|H0Y993_HUMAN DEK oncogene (DNA binding), isoform CRA_b OS=Homo sapiens OX=9606 GN=DEK PE=1 SV=2;tr|A0A494C028|A0A494C028_HUMAN Protein DEK OS=Homo sapiens OX=9606 GN=DEK PE=1 SV=1;sp|P35659|DEK_HUMAN Protein DEK OS=Homo sapiens OX=9606 GN=DEK PE=	25	25	251960000	1537000	1422900	1236600	1102600	20.4400137755835	20.3938874164522	20.2931739538493	-0.0461263591312786	FDR > 0.1	-0.146839821734222	FDR > 0.1	-0.100713462602943	FDR > 0.1
577	Q9Y4L1;A0A494C039;A0A087X054;E9PJ21;A0A087WWI4;K7EQK2;Q9Y4L1-2;J3KTF1;J3QL06;Q9BST8;J3QQH7;J3QLE9;A0A087WW13;A0A087X214;A0A1W2PS94;A0A2R8Y358;Q9BXT5	Hypoxia up-regulated protein 1	HYOU1	sp|Q9Y4L1|HYOU1_HUMAN Hypoxia up-regulated protein 1 OS=Homo sapiens OX=9606 GN=HYOU1 PE=1 SV=1;tr|A0A494C039|A0A494C039_HUMAN Hypoxia up-regulated protein 1 OS=Homo sapiens OX=9606 GN=HYOU1 PE=1 SV=1;tr|A0A087X054|A0A087X054_HUMAN Hypoxia up-regulated pro	33.8	33.8	316450000	3567100	3340500	3786600	2956500	21.6546482714063	21.6251172010479	21.907698072363	-0.0295310703584697	FDR > 0.1	0.253049800956628	FDR > 0.1	0.282580871315098	FDR > 0.1
578	Q9UHD2;A0A494C045;A0A494C167;A0A494C0X2;A0A494C148;A0A494C1M6;A0A494C0A8;A0A494C079;A0A494C0R4;A0A494C1I2;F5H206;F5H1A3;A0A075B7C7;A0A075B7B4;Q14164-2;Q14164;F5GZI4	Serine/threonine-protein kinase TBK1	TBK1	sp|Q9UHD2|TBK1_HUMAN Serine/threonine-protein kinase TBK1 OS=Homo sapiens OX=9606 GN=TBK1 PE=1 SV=1;tr|A0A494C045|A0A494C045_HUMAN Serine/threonine-protein kinase TBK1 OS=Homo sapiens OX=9606 GN=TBK1 PE=1 SV=1;tr|A0A494C167|A0A494C167_HUMAN Serine/threonin	2019-09-23	2019-09-23	31819000	638360	615700	550350	574210	19.1723387699696	19.1853526158667	19.1252163535586	0.0130138458970599	FDR > 0.1	-0.0471224164110069	FDR > 0.1	-0.0601362623080668	FDR > 0.1
579	A0A494C050;Q8N5F7;Q5M9Q1	NF-kappa-B-activating protein;NKAP-like protein	NKAP;NKAPL	tr|A0A494C050|A0A494C050_HUMAN NF-kappa-B-activating protein (Fragment) OS=Homo sapiens OX=9606 GN=NKAP PE=1 SV=1;sp|Q8N5F7|NKAP_HUMAN NF-kappa-B-activating protein OS=Homo sapiens OX=9606 GN=NKAP PE=1 SV=1;sp|Q5M9Q1|NKAPL_HUMAN NKAP-like protein OS=Homo s	2019-05-13	2019-05-13	10558000	143750	120850	127280	86632	17.0215304717245	16.8363425204171	17.0128726890326	-0.185187951307345	FDR > 0.1	-0.00865778269191608	FDR > 0.1	0.176530168615429	FDR > 0.1
580	A0A494C066;B7Z4W5;Q16773-2;Q16773;Q5T278;Q16773-3	Kynurenine--oxoglutarate transaminase 1	CCBL1	tr|A0A494C066|A0A494C066_HUMAN Kynurenine--oxoglutarate transaminase 1 OS=Homo sapiens OX=9606 GN=KYAT1 PE=4 SV=1;tr|B7Z4W5|B7Z4W5_HUMAN Cysteine conjugate-beta lyase cytoplasmic (Glutamine transaminase K, kyneurenine aminotransferase), isoform CRA_b OS=Ho	2019-06-05	2019-06-05	7551000	138500	129650	126220	126960	16.9678544919419	16.9377472535049	17.0008074767544	-0.0301072384370862	FDR > 0.1	0.032952984812507	FDR > 0.1	0.0630602232495932	FDR > 0.1
581	A0A494C068;E9PGP6;A0A494C123;A0A494C1K7;Q9UGJ0-2;Q9UGJ0-3;Q9UGJ0;F8WDB5;C9JUG1;A0A494C026	5-AMP-activated protein kinase subunit gamma-2	PRKAG2	tr|A0A494C068|A0A494C068_HUMAN 5-AMP-activated protein kinase subunit gamma-2 OS=Homo sapiens OX=9606 GN=PRKAG2 PE=1 SV=1;tr|E9PGP6|E9PGP6_HUMAN 5-AMP-activated protein kinase subunit gamma-2 OS=Homo sapiens OX=9606 GN=PRKAG2 PE=1 SV=2;tr|A0A494C123|A0A4	2019-06-15	2019-06-15	5326700	93044	91389	93087	125440	16.3939535409803	16.4332174787547	16.5615185566463	0.039263937774372	FDR > 0.1	0.167565015665968	FDR > 0.1	0.128301077891596	FDR > 0.1
582	H0Y6K5;A0A494C070;H0Y7L6;Q02447-4;Q02447-3;Q02447-5;Q02447-6;Q02447-2;Q02447;A0A494C1G8;A0A494C0Z6	Transcription factor Sp3	SP3	tr|H0Y6K5|H0Y6K5_HUMAN Transcription factor Sp3 OS=Homo sapiens OX=9606 GN=SP3 PE=1 SV=1;tr|A0A494C070|A0A494C070_HUMAN Transcription factor Sp3 OS=Homo sapiens OX=9606 GN=SP3 PE=1 SV=1;tr|H0Y7L6|H0Y7L6_HUMAN Transcription factor Sp3 (Fragment) OS=Homo sap	2019-05-04	2019-05-04	16644000	68907	75153	71438	63141	15.9606909690553	16.1510276480348	16.1796305442585	0.190336678979463	FDR > 0.1	0.21893957520313	FDR > 0.1	0.0286028962236671	FDR > 0.1
583	A0A494C071			tr|A0A494C071|A0A494C071_HUMAN Uncharacterized protein OS=Homo sapiens OX=9606 PE=4 SV=1	0.7	0.7	3032200	112280	118560	87043	177010	16.6650694846306	16.80874240007	16.4646671343376	0.143672915439481	FDR > 0.1	-0.200402350292929	FDR > 0.1	-0.34407526573241	FDR > 0.1
584	A0A494C0Q8;A0A494C085;P06132;A0A494BZY8;A0A1B0GVZ4;H0Y5R6;A0A494C0S8;A0A1B0GVN9;A0A494C0P4;A0A494C1D8;A0A494C1T3;A0A494C007;Q5T446	Uroporphyrinogen decarboxylase	UROD	tr|A0A494C0Q8|A0A494C0Q8_HUMAN Uroporphyrinogen decarboxylase OS=Homo sapiens OX=9606 GN=UROD PE=1 SV=1;tr|A0A494C085|A0A494C085_HUMAN Uroporphyrinogen decarboxylase OS=Homo sapiens OX=9606 GN=UROD PE=1 SV=1;sp|P06132|DCUP_HUMAN Uroporphyrinogen decarboxyl	2019-04-18	2019-04-18	62298000	322060	310100	302420	292520	18.1852980041276	18.1958585732642	18.2614205009935	0.0105605691366293	FDR > 0.1	0.0761224968659242	FDR > 0.1	0.0655619277292949	FDR > 0.1
585	A0A494C0B4;P54725-2;P54725-3;P54725;K7ENJ0;K7ELW1;K7EQ16	UV excision repair protein RAD23 homolog A	RAD23A	tr|A0A494C0B4|A0A494C0B4_HUMAN UV excision repair protein RAD23 homolog A OS=Homo sapiens OX=9606 GN=RAD23A PE=1 SV=1;sp|P54725-2|RD23A_HUMAN Isoform 2 of UV excision repair protein RAD23 homolog A OS=Homo sapiens OX=9606 GN=RAD23A;sp|P54725-3|RD23A_HUMAN	28	28	40624000	162570	160180	133760	135730	17.1990295686252	17.242819072076	17.0845137007824	0.0437895034507569	FDR > 0.1	-0.114515867842805	FDR > 0.1	-0.158305371293562	FDR > 0.1
586	A0A494C0G5;O00468-6;O00468-7;A0A087X208;A0A494C1I6;O00468-2;O00468-3;O00468-5;O00468-4;O00468	Agrin;Agrin N-terminal 110 kDa subunit;Agrin C-terminal 110 kDa subunit;Agrin C-terminal 90 kDa fragment;Agrin C-terminal 22 kDa fragment	AGRN	tr|A0A494C0G5|A0A494C0G5_HUMAN Agrin OS=Homo sapiens OX=9606 GN=AGRN PE=1 SV=1;sp|O00468-6|AGRIN_HUMAN Isoform 6 of Agrin OS=Homo sapiens OX=9606 GN=AGRN;sp|O00468-7|AGRIN_HUMAN Isoform 7 of Agrin OS=Homo sapiens OX=9606 GN=AGRN;tr|A0A087X208|A0A087X208_HU	2019-09-11	2019-09-11	19854000	787260	749770	708240	735750	19.4748086936665	19.4695731485904	19.4891052748547	-0.00523554507613611	FDR > 0.1	0.0142965811881872	FDR > 0.1	0.0195321262643233	FDR > 0.1
587	A0A494C0G8;Q96NL6;D6RDM2;D6RBA6;D6RBP0;Q96NL6-4;Q96NL6-3;Q96NL6-2	Sodium channel and clathrin linker 1	SCLT1	tr|A0A494C0G8|A0A494C0G8_HUMAN Sodium channel and clathrin linker 1 OS=Homo sapiens OX=9606 GN=SCLT1 PE=1 SV=1;sp|Q96NL6|SCLT1_HUMAN Sodium channel and clathrin linker 1 OS=Homo sapiens OX=9606 GN=SCLT1 PE=1 SV=2;tr|D6RDM2|D6RDM2_HUMAN Sodium channel and c	2019-07-03	2019-07-03	3252300	109340	121330	122270	168100	16.6267897963176	16.8420613619929	16.9549374178525	0.215271565675266	FDR > 0.1	0.328147621534903	FDR > 0.1	0.112876055859637	FDR > 0.1
588	A0A494C0H3;E9PSD7;Q96BW1;A0A0A0MRR5;Q96BW1-3	Uracil phosphoribosyltransferase homolog	UPRT	tr|A0A494C0H3|A0A494C0H3_HUMAN Uracil phosphoribosyltransferase homolog OS=Homo sapiens OX=9606 GN=UPRT PE=1 SV=1;tr|E9PSD7|E9PSD7_HUMAN Uracil phosphoribosyltransferase homolog OS=Homo sapiens OX=9606 GN=UPRT PE=1 SV=1;sp|Q96BW1|UPP_HUMAN Uracil phosphori	2019-05-25	2019-05-25	8879600	56497	53193	53814	62661	15.6742146829976	15.6524333573681	15.7709203998085	-0.0217813256295454	FDR > 0.1	0.0967057168108916	FDR > 0.1	0.118487042440437	FDR > 0.1
589	O95453;O95453-3;A0A494C0K5;O95453-2;A0A494C0W0;A0A494C1K5;A0A494C1N1;A0A494C0Q2;A0A494C1G3;A0A494C0P9;A0A494BZW7;A0A494BZU6;O95453-4;A0A494C0Q6;A0A494C156;H3BRK1;A0A494C002;F5H1Z4	Poly(A)-specific ribonuclease PARN	PARN	sp|O95453|PARN_HUMAN Poly(A)-specific ribonuclease PARN OS=Homo sapiens OX=9606 GN=PARN PE=1 SV=1;sp|O95453-3|PARN_HUMAN Isoform 3 of Poly(A)-specific ribonuclease PARN OS=Homo sapiens OX=9606 GN=PARN;tr|A0A494C0K5|A0A494C0K5_HUMAN Poly(A)-specific ribonuc	2019-02-27	2019-02-27	104610000	2089000	2022800	1915300	1456200	20.8827091029599	20.9014068257788	20.9243654272543	0.0186977228189846	FDR > 0.1	0.0416563242944292	FDR > 0.1	0.0229586014754446	FDR > 0.1
590	A0A494C0K7;Q6P2C8-2;Q6P2C8;A0A494C0P0;Q6P2C8-4	Mediator of RNA polymerase II transcription subunit 27	MED27	tr|A0A494C0K7|A0A494C0K7_HUMAN Mediator of RNA polymerase II transcription subunit 27 OS=Homo sapiens OX=9606 GN=MED27 PE=1 SV=1;sp|Q6P2C8-2|MED27_HUMAN Isoform 2 of Mediator of RNA polymerase II transcription subunit 27 OS=Homo sapiens OX=9606 GN=MED27;sp	2019-07-10	2019-07-10	12707000	115010	100740	95361	89943	16.6997278231257	16.5737616834224	16.5963382180173	-0.125966139703319	FDR > 0.1	-0.103389605108447	FDR > 0.1	0.0225765345948723	FDR > 0.1
591	H0Y5D5;A0A494C0L7;Q9BTG3;Q5SYW2;F5H2X7;Q9ULV3-5;Q9ULV3-3;Q9ULV3-4;Q9ULV3-2;Q9ULV3;A0A0U1RQR2	Cip1-interacting zinc finger protein	CIZ1	tr|H0Y5D5|H0Y5D5_HUMAN Cip1-interacting zinc finger protein (Fragment) OS=Homo sapiens OX=9606 GN=CIZ1 PE=1 SV=1;tr|A0A494C0L7|A0A494C0L7_HUMAN Cip1-interacting zinc finger protein OS=Homo sapiens OX=9606 GN=CIZ1 PE=1 SV=1;tr|Q9BTG3|Q9BTG3_HUMAN CIZ1 prote	4	4	2518900	62300	52639	45411	33522	15.8152725840294	15.6373290344184	15.525980660202	-0.177943549610962	FDR > 0.1	-0.289291923827427	FDR > 0.1	-0.111348374216465	FDR > 0.1
592	A0A494C0R8;O75153;K7EIG1;I3L2B0;I3L318;I3L3A3;I3L350;I3L4B5;Q9Y5I4-2;Q9Y5I4	Clustered mitochondria protein homolog	CLUH	tr|A0A494C0R8|A0A494C0R8_HUMAN Clustered mitochondria protein homolog OS=Homo sapiens OX=9606 GN=CLUH PE=1 SV=1;sp|O75153|CLU_HUMAN Clustered mitochondria protein homolog OS=Homo sapiens OX=9606 GN=CLUH PE=1 SV=2;tr|K7EIG1|K7EIG1_HUMAN Clustered mitochondr	27	27	131120000	2289200	2179200	1872700	1464300	21.0147401225544	21.0088517506636	20.891914846522	-0.00588837189072677	FDR > 0.1	-0.122825276032408	FDR > 0.1	-0.116936904141681	FDR > 0.1
593	A0A494C0S1;Q92963;Q92963-3;V9GY29;A0A494C0U3;V9GYC3;Q92963-2	GTP-binding protein Rit1	RIT1	tr|A0A494C0S1|A0A494C0S1_HUMAN GTP-binding protein Rit1 OS=Homo sapiens OX=9606 GN=RIT1 PE=1 SV=1;sp|Q92963|RIT1_HUMAN GTP-binding protein Rit1 OS=Homo sapiens OX=9606 GN=RIT1 PE=1 SV=1;sp|Q92963-3|RIT1_HUMAN Isoform 3 of GTP-binding protein Rit1 OS=Homo s	2019-06-08	2019-06-08	3318400	73710	75614	72891	69798	16.0579007792014	16.1598503278864	16.2086795464216	0.101949548685081	FDR > 0.1	0.150778767220217	FDR > 0.1	0.0488292185351362	FDR > 0.1
594	A0A494C0X0;Q99426;K7EP07;Q99426-2;K7EK42;K7EL99	Tubulin-folding cofactor B	TBCB	tr|A0A494C0X0|A0A494C0X0_HUMAN Tubulin-folding cofactor B OS=Homo sapiens OX=9606 GN=TBCB PE=1 SV=1;sp|Q99426|TBCB_HUMAN Tubulin-folding cofactor B OS=Homo sapiens OX=9606 GN=TBCB PE=1 SV=2;tr|K7EP07|K7EP07_HUMAN Tubulin-folding cofactor B (Fragment) OS=Ho	2019-08-24	2019-08-24	904230000	1122300	1131500	1020500	1002900	19.9863549822774	20.0632897268058	20.016071225509	0.0769347445284438	FDR > 0.1	0.0297162432315972	FDR > 0.1	-0.0472185012968467	FDR > 0.1
595	A0A494C100;Q9UJA3-3;Q9UJA3;Q9UJA3-4;Q9UJA3-2	DNA helicase MCM8	MCM8	tr|A0A494C100|A0A494C100_HUMAN MCM domain-containing protein OS=Homo sapiens OX=9606 PE=3 SV=1;sp|Q9UJA3-3|MCM8_HUMAN Isoform 3 of DNA helicase MCM8 OS=Homo sapiens OX=9606 GN=MCM8;sp|Q9UJA3|MCM8_HUMAN DNA helicase MCM8 OS=Homo sapiens OX=9606 GN=MCM8 PE=1	2019-01-03	2019-01-03	1013600	40393	42398	37644	35625	15.1901457201857	15.3251931639568	15.2553587883789	0.135047443771171	FDR > 0.1	0.0652130681932466	FDR > 0.1	-0.0698343755779245	FDR > 0.1
596	A0A494C108;Q8N9T8;F8WFC1;H0YFD2;H0YH26	Protein KRI1 homolog	KRI1	tr|A0A494C108|A0A494C108_HUMAN Protein KRI1 homolog OS=Homo sapiens OX=9606 GN=KRI1 PE=1 SV=1;sp|Q8N9T8|KRI1_HUMAN Protein KRI1 homolog OS=Homo sapiens OX=9606 GN=KRI1 PE=1 SV=3	2019-04-14	2019-04-14	27469000	524000	505040	445060	330590	18.8875353274302	18.8995227035272	18.8188667918971	0.011987376096986	FDR > 0.1	-0.0686685355330994	FDR > 0.1	-0.0806559116300853	FDR > 0.1
597	A0A494C143;Q14689-6;Q14689;Q14689-5;Q14689-3;Q14689-2;Q14689-4	Disco-interacting protein 2 homolog A	DIP2A	tr|A0A494C143|A0A494C143_HUMAN Disco-interacting protein 2 homolog A OS=Homo sapiens OX=9606 GN=DIP2A PE=1 SV=1;sp|Q14689-6|DIP2A_HUMAN Isoform 6 of Disco-interacting protein 2 homolog A OS=Homo sapiens OX=9606 GN=DIP2A;sp|Q14689|DIP2A_HUMAN Disco-interact	2019-01-05	2019-01-05	3576900	166670	155680	148480	172250	17.234962963446	17.2017086625453	17.2351355638291	-0.033254300900655	FDR > 0.1	0.000172600383130828	FDR > 0.1	0.0334269012837858	FDR > 0.1
598	A0A494C146;P50336;A0A494C0M9;D3DVG2;A0A1W2PRF9;A0A494C0D4;A0A1W2PNH4;A0A494C0L4;F5H1I5;F5GZT7;A0A1W2PPA5;A0A494C1M8;A0A494C134;H0YFP3	Protoporphyrinogen oxidase	PPOX	tr|A0A494C146|A0A494C146_HUMAN Protoporphyrinogen oxidase (Fragment) OS=Homo sapiens OX=9606 GN=PPOX PE=1 SV=1;sp|P50336|PPOX_HUMAN Protoporphyrinogen oxidase OS=Homo sapiens OX=9606 GN=PPOX PE=1 SV=1;tr|A0A494C0M9|A0A494C0M9_HUMAN Protoporphyrinogen oxida	2019-08-10	2019-08-10	7040300	90407	72925	75817	73322	16.3524749022072	16.1076104335497	16.2654602250562	-0.244864468657457	FDR > 0.1	-0.0870146771510463	FDR > 0.1	0.157849791506411	FDR > 0.1
599	A0A494C164;P52630-4;P52630;B4DLC8;A0A494C1L3	Signal transducer and activator of transcription 2	STAT2	tr|A0A494C164|A0A494C164_HUMAN Signal transducer and activator of transcription OS=Homo sapiens OX=9606 GN=STAT2 PE=1 SV=1;sp|P52630-4|STAT2_HUMAN Isoform 2 of Signal transducer and activator of transcription 2 OS=Homo sapiens OX=9606 GN=STAT2;sp|P52630|ST	2019-07-08	2019-07-08	18146000	355060	318400	347430	246410	18.3260313554628	18.2339653831952	18.4615892819842	-0.0920659722676263	FDR > 0.1	0.135557926521411	FDR > 0.1	0.227623898789037	FDR > 0.1
600	K7ES25;A0A494C165;P12955-3;P12955;P12955-2;A0A494C194;V9GYE4	Xaa-Pro dipeptidase	PEPD	tr|K7ES25|K7ES25_HUMAN Xaa-Pro dipeptidase (Fragment) OS=Homo sapiens OX=9606 GN=PEPD PE=1 SV=3;tr|A0A494C165|A0A494C165_HUMAN Xaa-Pro dipeptidase (Fragment) OS=Homo sapiens OX=9606 GN=PEPD PE=1 SV=1;sp|P12955-3|PEPD_HUMAN Isoform 3 of Xaa-Pro dipeptidase	2019-05-27	2019-05-27	253110000	837830	783230	678220	764790	19.5646260590702	19.5325610727536	19.4266202768128	-0.0320649863165912	FDR > 0.1	-0.138005782257469	FDR > 0.1	-0.105940795940878	FDR > 0.1
601	A0A494C169;Q9NVE7;E9PHT6;H0YA26;H0YA31	Pantothenate kinase 4	PANK4	tr|A0A494C169|A0A494C169_HUMAN Pantothenate kinase 4 OS=Homo sapiens OX=9606 GN=PANK4 PE=1 SV=1;sp|Q9NVE7|PANK4_HUMAN Pantothenate kinase 4 OS=Homo sapiens OX=9606 GN=PANK4 PE=1 SV=1;tr|E9PHT6|E9PHT6_HUMAN Pantothenate kinase 4 OS=Homo sapiens OX=9606 GN=P	2019-04-11	2019-04-11	12884000	299540	265180	261730	291050	18.0807171862888	17.9700970181304	18.0529462466173	-0.110620168158405	FDR > 0.1	-0.0277709396714805	FDR > 0.1	0.0828492284869249	FDR > 0.1
602	A0A494C1B8;P29144;A0A494C0U1;A0A494C1S4;A0A494C159;A0A494C0A3;A0A494C1L2;A0A494C1S6;A0A494C0X4	Tripeptidyl-peptidase 2	TPP2	tr|A0A494C1B8|A0A494C1B8_HUMAN Tripeptidyl-peptidase 2 OS=Homo sapiens OX=9606 GN=TPP2 PE=1 SV=1;sp|P29144|TPP2_HUMAN Tripeptidyl-peptidase 2 OS=Homo sapiens OX=9606 GN=TPP2 PE=1 SV=4;tr|A0A494C0U1|A0A494C0U1_HUMAN Tripeptidyl-peptidase 2 (Fragment) OS=Hom	2019-05-30	2019-05-30	148630000	2218200	2077800	2002700	1785700	20.9692860599138	20.9401099355699	20.9887413679697	-0.0291761243438451	FDR > 0.1	0.0194553080558819	FDR > 0.1	0.048631432399727	FDR > 0.1
603	A0A494C1F2;P35658-2;P35658-4;P35658;P35658-3;P35658-5;A0A0A0MSW3;A0A494BZU9;H0Y837;H0YF36;E9PKD2;B7ZAV2;A0A494C104;H0YDS4	Nuclear pore complex protein Nup214	NUP214	tr|A0A494C1F2|A0A494C1F2_HUMAN Nuclear pore complex protein Nup214 OS=Homo sapiens OX=9606 GN=NUP214 PE=1 SV=1;sp|P35658-2|NU214_HUMAN Isoform 2 of Nuclear pore complex protein Nup214 OS=Homo sapiens OX=9606 GN=NUP214;sp|P35658-4|NU214_HUMAN Isoform 4 of N	2019-09-15	2019-09-15	65859000	2177700	1969400	1809700	1729300	20.9427018325974	20.8628093054506	20.842545599903	-0.0798925271467716	FDR > 0.1	-0.100156232694392	FDR > 0.1	-0.0202637055476202	FDR > 0.1
604	Q02297;Q02297-6;A0A494C1F8;A0A494C1F5;Q02297-2;Q02297-7;Q02297-11;H0YBA3;A0A494C0Q4;E7EX30;Q02297-3;Q02297-12;A0A494C0K4;A0A494C1G2;A0A494C043;A0A494C1B5;F6RJN6;A0A494C0L9;A0A494C114;A0A494C054;A0A0D9SF85;Q02297-8;Q02297-9;A0A494BZT4;Q02297-4;H0YCP0;E5RHP6;E5RIG8;E5RHQ1;F5GZS7;Q02297-10;O14511-7;O14511-8;O14511-2;O14511;O14511-4;O14511-3	Pro-neuregulin-1, membrane-bound isoform;Neuregulin-1	NRG1	sp|Q02297|NRG1_HUMAN Pro-neuregulin-1, membrane-bound isoform OS=Homo sapiens OX=9606 GN=NRG1 PE=1 SV=3;sp|Q02297-6|NRG1_HUMAN Isoform 6 of Pro-neuregulin-1, membrane-bound isoform OS=Homo sapiens OX=9606 GN=NRG1;tr|A0A494C1F8|A0A494C1F8_HUMAN Pro-neuregul	2019-02-11	2019-02-11	9620200	114490	114720	76468	74043	16.6931901089203	16.7612419764661	16.2777949946371	0.0680518675457833	FDR > 0.1	-0.415395114283271	FDR > 0.1	-0.483446981829054	FDR > 0.1
605	A0A494C1K3;P78347-2;P78347-4;P78347-3;P78347;P78347-5;A0A494C0Q7;C9J6M0;A0A087WW90;A0A0D9SF80;A0A494C0I1;A0A494C1N8;Q86UP8-3;Q86UP8;Q6EKJ0	General transcription factor II-I	GTF2I	tr|A0A494C1K3|A0A494C1K3_HUMAN General transcription factor II-I OS=Homo sapiens OX=9606 GN=GTF2I PE=1 SV=1;sp|P78347-2|GTF2I_HUMAN Isoform 2 of General transcription factor II-I OS=Homo sapiens OX=9606 GN=GTF2I;sp|P78347-4|GTF2I_HUMAN Isoform 4 of General	32.2	32.2	321890000	4601600	4354900	3663300	2892600	22.0220321914447	22.007692733319	21.8599388961886	-0.014339458125729	FDR > 0.1	-0.162093295256135	FDR > 0.1	-0.147753837130406	FDR > 0.1
606	A0A494C1L5;P50851-2;E9PEM5;P50851;A0A494BZW2;H0YAC6;A0A494C0R9;A0A3B3IS13;A0A3B3ISK3;H0Y9N9;A0A3B3IU76	Lipopolysaccharide-responsive and beige-like anchor protein	LRBA	tr|A0A494C1L5|A0A494C1L5_HUMAN Lipopolysaccharide-responsive and beige-like anchor protein OS=Homo sapiens OX=9606 GN=LRBA PE=1 SV=1;sp|P50851-2|LRBA_HUMAN Isoform 2 of Lipopolysaccharide-responsive and beige-like anchor protein OS=Homo sapiens OX=9606 GN=	2019-02-11	2019-02-11	15994000	1336300	1307400	1177600	1111700	20.2381405404669	20.2717537444886	20.2226446196459	0.033613204021691	FDR > 0.1	-0.0154959208210315	FDR > 0.1	-0.0491091248427225	FDR > 0.1
607	A0A494C1M4;Q3SY69;Q3SY69-3;Q3SY69-2;H0YHN9;C9IZ36	Mitochondrial 10-formyltetrahydrofolate dehydrogenase	ALDH1L2	tr|A0A494C1M4|A0A494C1M4_HUMAN 10-formyltetrahydrofolate dehydrogenase OS=Homo sapiens OX=9606 GN=ALDH1L2 PE=1 SV=1;sp|Q3SY69|AL1L2_HUMAN Mitochondrial 10-formyltetrahydrofolate dehydrogenase OS=Homo sapiens OX=9606 GN=ALDH1L2 PE=1 SV=2	2019-05-13	2019-05-13	20727000	776480	761550	939820	791360	19.4549172808822	19.4920638081023	19.8972514178349	0.0371465272201128	FDR > 0.1	0.442334136952638	FDR > 0.1	0.405187609732526	FDR > 0.1
608	A0A494C1N0;P26885	Peptidyl-prolyl cis-trans isomerase FKBP2	FKBP2	tr|A0A494C1N0|A0A494C1N0_HUMAN Peptidylprolyl isomerase OS=Homo sapiens OX=9606 GN=FKBP2 PE=1 SV=1;sp|P26885|FKBP2_HUMAN Peptidyl-prolyl cis-trans isomerase FKBP2 OS=Homo sapiens OX=9606 GN=FKBP2 PE=1 SV=2	39.8	39.8	332070000	500060	464010	446660	458280	18.8200697235732	18.777280944897	18.8240440101777	-0.0427887786761829	FDR > 0.1	0.00397428660455645	FDR > 0.1	0.0467630652807394	FDR > 0.1
609	A0A494C1S7;Q9Y5Q9;Q9Y5Q9-2;F8WC64;H0YFI7;H7C0C0	General transcription factor 3C polypeptide 3	GTF3C3	tr|A0A494C1S7|A0A494C1S7_HUMAN General transcription factor 3C polypeptide 3 OS=Homo sapiens OX=9606 GN=GTF3C3 PE=1 SV=1;sp|Q9Y5Q9|TF3C3_HUMAN General transcription factor 3C polypeptide 3 OS=Homo sapiens OX=9606 GN=GTF3C3 PE=1 SV=1;sp|Q9Y5Q9-2|TF3C3_HUMAN	2019-08-09	2019-08-09	25194000	165800	163060	151500	157920	17.2274125225011	17.2685279674434	17.2641847419492	0.0411154449422391	FDR > 0.1	0.0367722194480606	FDR > 0.1	-0.00434322549417843	FDR > 0.1
610	Q6ZRV2;A0A494C1T9;J3KPS2	Protein FAM83H	FAM83H	sp|Q6ZRV2|FA83H_HUMAN Protein FAM83H OS=Homo sapiens OX=9606 GN=FAM83H PE=1 SV=3;tr|A0A494C1T9|A0A494C1T9_HUMAN Protein FAM83H OS=Homo sapiens OX=9606 GN=FAM83H PE=1 SV=1;tr|J3KPS2|J3KPS2_HUMAN Protein FAM83H (Fragment) OS=Homo sapiens OX=9606 GN=FAM83H PE	2019-01-15	2019-01-15	17923000	852460	807680	765030	746150	19.5896006557802	19.5769088627467	19.6003832712231	-0.0126917930334614	FDR > 0.1	0.0107826154428565	FDR > 0.1	0.0234744084763179	FDR > 0.1
611	A0A494C1V1;Q6ZNJ1-3;Q6ZNJ1;H7C3Y7;H0Y764;Q6ZNJ1-2;H7C408	Neurobeachin-like protein 2	NBEAL2	tr|A0A494C1V1|A0A494C1V1_HUMAN Neurobeachin-like protein 2 OS=Homo sapiens OX=9606 GN=NBEAL2 PE=1 SV=1;sp|Q6ZNJ1-3|NBEL2_HUMAN Isoform 3 of Neurobeachin-like protein 2 OS=Homo sapiens OX=9606 GN=NBEAL2;sp|Q6ZNJ1|NBEL2_HUMAN Neurobeachin-like protein 2 OS=H	2019-07-04	2019-07-04	3005300	289530	282510	277020	259980	18.0316813582131	18.0614269827886	18.134857086472	0.0297456245755505	FDR > 0.1	0.103175728258972	FDR > 0.1	0.0734301036834211	FDR > 0.1
612	A0A499FI31;Q15020-4;Q15020;F8VV04;Q15020-2;F8W667;A0A494C0L2;H0YHU8;F8VVK9;F8VZM2;Q15020-3	Squamous cell carcinoma antigen recognized by T-cells 3	SART3	tr|A0A499FI31|A0A499FI31_HUMAN Squamous cell carcinoma antigen recognized by T-cells 3 OS=Homo sapiens OX=9606 GN=SART3 PE=1 SV=1;sp|Q15020-4|SART3_HUMAN Isoform 4 of Squamous cell carcinoma antigen recognized by T-cells 3 OS=Homo sapiens OX=9606 GN=SART3;	2019-08-18	2019-08-18	54717000	1496900	1482300	1369000	1314000	20.401874456318	20.4528906038202	20.4399174897341	0.0510161475022741	FDR > 0.1	0.0380430334161943	FDR > 0.1	-0.0129731140860798	FDR > 0.1
613	A0A499FI48;C9JMN9		PDIA4	tr|A0A499FI48|A0A499FI48_HUMAN Protein disulfide-isomerase OS=Homo sapiens OX=9606 GN=PDIA4 PE=1 SV=1	42.6	42.6	7011000	96482	81264	73877	91546	16.4463002343218	16.2638133314936	16.2280641358589	-0.182486902828121	FDR > 0.1	-0.218236098462903	FDR > 0.1	-0.0357491956347822	FDR > 0.1
614	A0A499FJN1;A0A499FIS5;Q9BUB5-2;Q9BUB5;E9PN34;E9PSE0;E9PLE7;E9PMM8;E9PIA0;Q7Z319;A0A499FJS1;Q9BUB5-3	MAP kinase-interacting serine/threonine-protein kinase 1	MKNK1;DKFZp686E14208	tr|A0A499FJN1|A0A499FJN1_HUMAN MAP kinase-interacting serine/threonine-protein kinase 1 OS=Homo sapiens OX=9606 GN=MKNK1 PE=1 SV=1;tr|A0A499FIS5|A0A499FIS5_HUMAN MAP kinase-interacting serine/threonine-protein kinase 1 OS=Homo sapiens OX=9606 GN=MKNK1 PE=1	2019-03-07	2019-03-07	1952000	24031	20521	23583	17010	14.4409371052455	14.2782979884341	14.5806861089935	-0.162639116811473	FDR > 0.1	0.139749003747998	FDR > 0.1	0.302388120559471	FDR > 0.1
615	A0A499FIZ0;Q9H7D7-2;Q9H7D7;C9JCS7;H0Y9R3;H0Y917;Q9H7D7-3;Q9H7D7-4	WD repeat-containing protein 26	WDR26	tr|A0A499FIZ0|A0A499FIZ0_HUMAN WD repeat-containing protein 26 OS=Homo sapiens OX=9606 GN=WDR26 PE=1 SV=1;sp|Q9H7D7-2|WDR26_HUMAN Isoform 2 of WD repeat-containing protein 26 OS=Homo sapiens OX=9606 GN=WDR26;sp|Q9H7D7|WDR26_HUMAN WD repeat-containing prote	2019-04-10	2019-04-10	33472000	249060	259590	229180	245660	17.8144618534428	17.9393598558114	17.8613480972333	0.124898002368596	FDR > 0.1	0.0468862437904889	FDR > 0.1	-0.078011758578107	FDR > 0.1
616	A0A499FJ32;O43169;H3BUX2;D6RFH4;J3QR91	Cytochrome b5 type B	CYB5B	tr|A0A499FJ32|A0A499FJ32_HUMAN Cytochrome b5 type B OS=Homo sapiens OX=9606 GN=CYB5B PE=1 SV=1;sp|O43169|CYB5B_HUMAN Cytochrome b5 type B OS=Homo sapiens OX=9606 GN=CYB5B PE=1 SV=3;tr|H3BUX2|H3BUX2_HUMAN Cytochrome b5 type B OS=Homo sapiens OX=9606 GN=CYB5	37	37	1364200000	697100	643200	389100	549810	19.2993341432902	19.2483924538305	18.6250079285617	-0.0509416894597514	FDR > 0.1	-0.674326214728499	FDR < 0.1	-0.623384525268747	FDR > 0.1
617	A0A499FJI4;O75592-2;O75592;H7C3U4	E3 ubiquitin-protein ligase MYCBP2	MYCBP2	tr|A0A499FJI4|A0A499FJI4_HUMAN E3 ubiquitin-protein ligase MYCBP2 OS=Homo sapiens OX=9606 GN=MYCBP2 PE=1 SV=1;sp|O75592-2|MYCB2_HUMAN Isoform 2 of E3 ubiquitin-protein ligase MYCBP2 OS=Homo sapiens OX=9606 GN=MYCBP2;sp|O75592|MYCB2_HUMAN E3 ubiquitin-prote	2019-06-03	2019-06-03	2038900	430910	420650	418860	377710	18.6053550946983	18.6357453915935	18.7313350655492	0.0303902968951668	FDR > 0.1	0.125979970850896	FDR > 0.1	0.0955896739557289	FDR > 0.1
618	A0A499FJN5;P22830;P22830-2;K7ELX4;K7EJX5	Ferrochelatase, mitochondrial	FECH	tr|A0A499FJN5|A0A499FJN5_HUMAN Ferrochelatase OS=Homo sapiens OX=9606 GN=FECH PE=1 SV=1;sp|P22830|HEMH_HUMAN Ferrochelatase, mitochondrial OS=Homo sapiens OX=9606 GN=FECH PE=1 SV=2;sp|P22830-2|HEMH_HUMAN Isoform 2 of Ferrochelatase, mitochondrial OS=Homo s	2019-04-25	2019-04-25	47616000	426000	460780	295700	248620	18.5888219461186	18.7672031457627	18.2290011917092	0.178381199644107	FDR > 0.1	-0.35982075440938	FDR > 0.1	-0.538201954053488	FDR > 0.1
619	Q9UJX0;A0A4V7I5R6;J3KRK7	Oxidative stress-induced growth inhibitor 1	OSGIN1	sp|Q9UJX0|OSGI1_HUMAN Oxidative stress-induced growth inhibitor 1 OS=Homo sapiens OX=9606 GN=OSGIN1 PE=1 SV=4;tr|A0A4V7I5R6|A0A4V7I5R6_HUMAN Oxidative stress-induced growth inhibitor 1 OS=Homo sapiens OX=9606 GN=OSGIN1 PE=4 SV=1;tr|J3KRK7|J3KRK7_HUMAN Oxid	4	4	2849400	14103	13284	14083	14145	13.6720425071456	13.6508865803795	13.836893547005	-0.0211559267660117	FDR > 0.1	0.164851039859425	FDR > 0.1	0.186006966625436	FDR > 0.1
620	A0AV96;A0AV96-2;B7Z8Z7;D6R9D6;D6RBS9;D6REZ6;D6RA49;D6RBP6;D6R9M7;D6RFL5;D6RCT1;F8W9F8;Q8TBY0-2;Q5T0W7;Q8TBY0-3;Q8TBY0;Q9NQ94-6;Q9NQ94-3;Q9NQ94-2;Q9NQ94;Q9NQ94-4;Q9NQ94-5	RNA-binding protein 47	RBM47	sp|A0AV96|RBM47_HUMAN RNA-binding protein 47 OS=Homo sapiens OX=9606 GN=RBM47 PE=1 SV=2;sp|A0AV96-2|RBM47_HUMAN Isoform 2 of RNA-binding protein 47 OS=Homo sapiens OX=9606 GN=RBM47;tr|B7Z8Z7|B7Z8Z7_HUMAN RNA-binding protein 47 OS=Homo sapiens OX=9606 GN=RB	2019-04-19	2019-04-19	29245000	294980	280880	239960	172470	18.0585856569929	18.053078948645	17.9276608848716	-0.00550670834798339	FDR > 0.1	-0.130924772121311	FDR > 0.1	-0.125418063773328	FDR > 0.1
621	B7Z2T3;B7Z6R6;A0AVF1-3;A0AVF1	Intraflagellar transport protein 56	TTC26	tr|B7Z2T3|B7Z2T3_HUMAN Intraflagellar transport protein 56 OS=Homo sapiens OX=9606 GN=TTC26 PE=1 SV=1;tr|B7Z6R6|B7Z6R6_HUMAN Intraflagellar transport protein 56 OS=Homo sapiens OX=9606 GN=TTC26 PE=1 SV=1;sp|A0AVF1-3|IFT56_HUMAN Isoform 3 of Intraflagellar	2019-08-03	2019-08-03	3626300	19815	18842	20956	17552	14.162633388086	14.1551490615883	14.4103022204832	-0.00748432649776198	FDR > 0.1	0.24766883239721	FDR > 0.1	0.255153158894972	FDR > 0.1
622	A0AVT1;A0AVT1-2;H0Y8S8;A0AVT1-3;A0AVT1-4;H0Y9U5	Ubiquitin-like modifier-activating enzyme 6	UBA6	sp|A0AVT1|UBA6_HUMAN Ubiquitin-like modifier-activating enzyme 6 OS=Homo sapiens OX=9606 GN=UBA6 PE=1 SV=1;sp|A0AVT1-2|UBA6_HUMAN Isoform 2 of Ubiquitin-like modifier-activating enzyme 6 OS=Homo sapiens OX=9606 GN=UBA6	2019-04-24	2019-04-24	86723000	1472700	1383000	1277600	1467000	20.3783601830926	20.3528542986894	20.3402312610001	-0.0255058844031772	FDR > 0.1	-0.0381289220924756	FDR > 0.1	-0.0126230376892984	FDR > 0.1
623	A0JNW5;A0A0C4DGH6;A0JNW5-2;H0YHT7	UHRF1-binding protein 1-like	UHRF1BP1L	sp|A0JNW5|UH1BL_HUMAN UHRF1-binding protein 1-like OS=Homo sapiens OX=9606 GN=UHRF1BP1L PE=1 SV=2;tr|A0A0C4DGH6|A0A0C4DGH6_HUMAN UHRF1-binding protein 1-like OS=Homo sapiens OX=9606 GN=UHRF1BP1L PE=1 SV=1	2019-08-09	2019-08-09	3372800	295380	286340	273310	227330	18.0605406610741	18.0808542676709	18.1154051951098	0.0203136065968721	FDR > 0.1	0.0548645340357545	FDR > 0.1	0.0345509274388824	FDR > 0.1
624	A0MZ66;A0MZ66-3;A0MZ66-6;A0MZ66-4;A0MZ66-2;A0MZ66-7	Shootin-1	KIAA1598	sp|A0MZ66|SHOT1_HUMAN Shootin-1 OS=Homo sapiens OX=9606 GN=SHTN1 PE=1 SV=4;sp|A0MZ66-3|SHOT1_HUMAN Isoform 3 of Shootin-1 OS=Homo sapiens OX=9606 GN=SHTN1;sp|A0MZ66-6|SHOT1_HUMAN Isoform 6 of Shootin-1 OS=Homo sapiens OX=9606 GN=SHTN1;sp|A0MZ66-4|SHOT1_HUM	50.6	50.6	246460000	3145000	3062300	2491500	2592100	21.4729566276594	21.4996687664206	21.3038096171598	0.0267121387612193	FDR > 0.1	-0.169147010499621	FDR > 0.1	-0.195859149260841	FDR > 0.1
625	A1L020;M9T4I7;Q6ZN04;Q5U5Q3	RNA-binding protein MEX3A;RNA-binding protein MEX3B;RNA-binding E3 ubiquitin-protein ligase MEX3C	MEX3A;MEX3C;MEX3B	sp|A1L020|MEX3A_HUMAN RNA-binding protein MEX3A OS=Homo sapiens OX=9606 GN=MEX3A PE=1 SV=1;tr|M9T4I7|M9T4I7_HUMAN MEX3C variant 2 OS=Homo sapiens OX=9606 GN=MEX3C PE=1 SV=1;sp|Q6ZN04|MEX3B_HUMAN RNA-binding protein MEX3B OS=Homo sapiens OX=9606 GN=MEX3B PE	2019-03-03	2019-03-03	7395700	114940	98656	104550	72073	16.6988494699534	16.543603746984	16.7290600101785	-0.155245722969426	FDR > 0.1	0.0302105402250312	FDR > 0.1	0.185456263194457	FDR > 0.1
626	A1L0T0;M0R026;E9PJS0;M0R1B5;E9PL44;M0QZX5	Acetolactate synthase-like protein	ILVBL	sp|A1L0T0|ILVBL_HUMAN Acetolactate synthase-like protein OS=Homo sapiens OX=9606 GN=ILVBL PE=1 SV=2;tr|M0R026|M0R026_HUMAN Acetolactate synthase-like protein OS=Homo sapiens OX=9606 GN=ILVBL PE=1 SV=1	2019-09-17	2019-09-17	33113000	312930	299160	215480	252740	18.143808489288	18.1440423359769	17.7724209185406	0.000233846688885819	FDR > 0.1	-0.371387570747348	FDR > 0.1	-0.371621417436234	FDR > 0.1
627	A1L390;A1L390-3;A0A0U1RR71;G3V311;A1L390-2;G3V3I3;G3V278	Pleckstrin homology domain-containing family G member 3	PLEKHG3	sp|A1L390|PKHG3_HUMAN Pleckstrin homology domain-containing family G member 3 OS=Homo sapiens OX=9606 GN=PLEKHG3 PE=1 SV=1;sp|A1L390-3|PKHG3_HUMAN Isoform 3 of Pleckstrin homology domain-containing family G member 3 OS=Homo sapiens OX=9606 GN=PLEKHG3;tr|A0	2019-04-08	2019-04-08	9148000	407920	410800	379950	301090	18.5262547587466	18.6015612289698	18.5906765260225	0.0753064702231683	FDR > 0.1	0.0644217672759559	FDR > 0.1	-0.0108847029472123	FDR > 0.1
628	A1X283;G3V144;A0A1B0GUF2;H0Y507;Q5TCZ1-3;Q5TCZ1;Q5TCZ1-2	SH3 and PX domain-containing protein 2B	SH3PXD2B	sp|A1X283|SPD2B_HUMAN SH3 and PX domain-containing protein 2B OS=Homo sapiens OX=9606 GN=SH3PXD2B PE=1 SV=3	2019-08-17	2019-08-17	46636000	1566200	1520600	1504500	1485200	20.4671650636592	20.4896938383857	20.5760791498096	0.0225287747264495	FDR > 0.1	0.108914086150364	FDR > 0.1	0.0863853114239141	FDR > 0.1
629	A2A274;Q99798	Aconitate hydratase, mitochondrial	ACO2	tr|A2A274|A2A274_HUMAN Aconitate hydratase, mitochondrial OS=Homo sapiens OX=9606 GN=ACO2 PE=1 SV=1;sp|Q99798|ACON_HUMAN Aconitate hydratase, mitochondrial OS=Homo sapiens OX=9606 GN=ACO2 PE=1 SV=2	43.4	43.4	178770000	2303800	2373400	1507700	1454100	21.0239120879547	21.132008407244	20.5791444348953	0.108096319289238	FDR > 0.1	-0.444767653059429	FDR > 0.1	-0.552863972348668	FDR < 0.05
630	A2A2G4;Q9Y672;A0A3B3IS62;A0A3B3ITD6;A0A3B3ITI5;S4R350	Dolichyl pyrophosphate Man9GlcNAc2 alpha-1,3-glucosyltransferase	ALG6	tr|A2A2G4|A2A2G4_HUMAN Alpha-1,3-glucosyltransferase OS=Homo sapiens OX=9606 GN=ALG6 PE=1 SV=1;sp|Q9Y672|ALG6_HUMAN Dolichyl pyrophosphate Man9GlcNAc2 alpha-1,3-glucosyltransferase OS=Homo sapiens OX=9606 GN=ALG6 PE=1 SV=2;tr|A0A3B3IS62|A0A3B3IS62_HUMAN Al	2019-03-08	2019-03-08	22708000	205080	201930	209630	203410	17.5341553185153	17.5769803098207	17.7327121429609	0.0428249913053982	FDR > 0.1	0.198556824445618	FDR > 0.1	0.155731833140219	FDR > 0.1
631	A2A2Q9;Q9Y312	Protein AAR2 homolog	AAR2	tr|A2A2Q9|A2A2Q9_HUMAN Protein AAR2 homolog OS=Homo sapiens OX=9606 GN=AAR2 PE=1 SV=1;sp|Q9Y312|AAR2_HUMAN Protein AAR2 homolog OS=Homo sapiens OX=9606 GN=AAR2 PE=1 SV=2	2019-03-14	2019-03-14	17844000	221470	231170	184960	185650	17.6450798023373	17.7720792320922	17.5520802512022	0.126999429754914	FDR > 0.1	-0.0929995511350725	FDR > 0.1	-0.219998980889986	FDR > 0.1
632	P04156;A2A2V1;X6RKS3	Major prion protein	PRNP	sp|P04156|PRIO_HUMAN Major prion protein OS=Homo sapiens OX=9606 GN=PRNP PE=1 SV=1;tr|A2A2V1|A2A2V1_HUMAN Major prion protein (Fragment) OS=Homo sapiens OX=9606 GN=PRNP PE=1 SV=1	2019-05-11	2019-05-11	116300000	248850	243040	240760	263840	17.8132449026824	17.8443188222663	17.9324626701029	0.031073919583875	FDR > 0.1	0.119217767420444	FDR > 0.1	0.0881438478365695	FDR > 0.1
633	A2A376;O95786-2;O95786	Probable ATP-dependent RNA helicase DDX58	DDX58	tr|A2A376|A2A376_HUMAN Probable ATP-dependent RNA helicase DDX58 OS=Homo sapiens OX=9606 GN=DDX58 PE=1 SV=1;sp|O95786-2|DDX58_HUMAN Isoform 2 of Probable ATP-dependent RNA helicase DDX58 OS=Homo sapiens OX=9606 GN=DDX58;sp|O95786|DDX58_HUMAN Probable ATP-d	2019-03-05	2019-03-05	1701000	107640	97116	103430	126680	16.6041828117584	16.5209059537254	16.7135216500913	-0.0832768580330949	FDR > 0.1	0.109338838332874	FDR > 0.1	0.192615696365969	FDR > 0.1
634	A2A3N6;A0A0A0MT25;A0A0A0MSP5;O14986-3;O14986;O14986-2	Putative PIP5K1A and PSMD4-like protein	PIPSL	sp|A2A3N6|PIPSL_HUMAN Putative PIP5K1A and PSMD4-like protein OS=Homo sapiens OX=9606 GN=PIPSL PE=5 SV=1	2019-09-10	2019-09-10	121130000	191360	182580	168250	189720	17.4342578103161	17.431653787	17.4154734530866	-0.00260402331618081	FDR > 0.1	-0.018784357229567	FDR > 0.1	-0.0161803339133861	FDR > 0.1
635	A2ACR1;P28065-2;P28065;A0A0G2JJA7;A2ACR0;A0A0G2JJQ0	Proteasome subunit beta type;Proteasome subunit beta type-9	PSMB9	tr|A2ACR1|A2ACR1_HUMAN Proteasome subunit beta OS=Homo sapiens OX=9606 GN=PSMB9 PE=1 SV=1;sp|P28065-2|PSB9_HUMAN Isoform LMP2.S of Proteasome subunit beta type-9 OS=Homo sapiens OX=9606 GN=PSMB9;sp|P28065|PSB9_HUMAN Proteasome subunit beta type-9 OS=Homo s	2019-01-30	2019-01-30	121320000	552890	574980	601830	566260	18.9649609938849	19.0866368218009	19.2542229721247	0.121675827915976	FDR > 0.1	0.289261978239864	FDR > 0.1	0.167586150323888	FDR > 0.1
636	A2AJT9-3;A2AJT9-2;A2AJT9;H7BXX2;F2Z385	Uncharacterized protein CXorf23	CXorf23	sp|A2AJT9-3|BCLA3_HUMAN Isoform 3 of BCLAF1 and THRAP3 family member 3 OS=Homo sapiens OX=9606 GN=BCLAF3;sp|A2AJT9-2|BCLA3_HUMAN Isoform 2 of BCLAF1 and THRAP3 family member 3 OS=Homo sapiens OX=9606 GN=BCLAF3;sp|A2AJT9|BCLA3_HUMAN BCLAF1 and THRAP3 family	2019-08-09	2019-08-09	5022300	67388	65921	59743	74600	15.9285321296675	15.9619350803251	15.9217085378897	0.0334029506576297	FDR > 0.1	-0.00682359177782033	FDR > 0.1	-0.04022654243545	FDR > 0.1
637	A2IDC6;Q13084;A2IDC7;Q4TT37	39S ribosomal protein L28, mitochondrial	MRPL28	tr|A2IDC6|A2IDC6_HUMAN 39S ribosomal protein L28, mitochondrial (Fragment) OS=Homo sapiens OX=9606 GN=MRPL28 PE=1 SV=1;sp|Q13084|RM28_HUMAN 39S ribosomal protein L28, mitochondrial OS=Homo sapiens OX=9606 GN=MRPL28 PE=1 SV=4;tr|A2IDC7|A2IDC7_HUMAN 39S ribo	2019-06-24	2019-06-24	51386000	420140	415650	369810	307480	18.5688386617739	18.6184942588541	18.5516511853115	0.0496555970802142	FDR > 0.1	-0.0171874764624249	FDR > 0.1	-0.0668430735426391	FDR > 0.1
638	A2RRP1;A2RRP1-2;H0Y5G7;H7C007;H7BZU5;H7BZR3;C9JCM7;H7C1U4	Neuroblastoma-amplified sequence	NBAS	sp|A2RRP1|NBAS_HUMAN Neuroblastoma-amplified sequence OS=Homo sapiens OX=9606 GN=NBAS PE=1 SV=2;sp|A2RRP1-2|NBAS_HUMAN Isoform 2 of Neuroblastoma-amplified sequence OS=Homo sapiens OX=9606 GN=NBAS;tr|H0Y5G7|H0Y5G7_HUMAN Neuroblastoma-amplified sequence (Fr	2019-02-12	2019-02-12	14912000	1250300	1197400	1183300	1143300	20.142170910709	20.1449583175544	20.2296109271652	0.00278740684532153	FDR > 0.1	0.0874400164561351	FDR > 0.1	0.0846526096108136	FDR > 0.1
639	A3KFJ0;O14965;Q5QPD4;A3KFJ2;Q5QPD1;Q5QPD2;A3KFJ1	Aurora kinase A	AURKA	tr|A3KFJ0|A3KFJ0_HUMAN Aurora kinase A OS=Homo sapiens OX=9606 GN=AURKA PE=1 SV=1;sp|O14965|AURKA_HUMAN Aurora kinase A OS=Homo sapiens OX=9606 GN=AURKA PE=1 SV=2;tr|Q5QPD4|Q5QPD4_HUMAN Aurora kinase A (Fragment) OS=Homo sapiens OX=9606 GN=AURKA PE=1 SV=1	2019-04-16	2019-04-16	9293400	404050	397490	320080	294880	18.5125023489629	18.5540436130392	18.3432994820471	0.0415412640763009	FDR > 0.1	-0.169202866915811	FDR > 0.1	-0.210744130992111	FDR > 0.1
640	A3KFL2;Q13868-2;Q13868;A3KFL1;A3KFL5;Q13868-3	Exosome complex component RRP4	EXOSC2	tr|A3KFL2|A3KFL2_HUMAN Exosome complex component RRP4 OS=Homo sapiens OX=9606 GN=EXOSC2 PE=1 SV=1;sp|Q13868-2|EXOS2_HUMAN Isoform 2 of Exosome complex component RRP4 OS=Homo sapiens OX=9606 GN=EXOSC2;sp|Q13868|EXOS2_HUMAN Exosome complex component RRP4 OS=	2019-09-24	2019-09-24	102080000	642750	625880	545490	506830	19.1822262207264	19.2090111230014	19.1124196973523	0.0267849022749651	FDR > 0.1	-0.0698065233741154	FDR > 0.1	-0.0965914256490805	FDR > 0.1
641	A3KMH1;A3KMH1-3;A3KMH1-2	von Willebrand factor A domain-containing protein 8	VWA8	sp|A3KMH1|VWA8_HUMAN von Willebrand factor A domain-containing protein 8 OS=Homo sapiens OX=9606 GN=VWA8 PE=1 SV=2;sp|A3KMH1-3|VWA8_HUMAN Isoform 3 of von Willebrand factor A domain-containing protein 8 OS=Homo sapiens OX=9606 GN=VWA8;sp|A3KMH1-2|VWA8_HUMA	2019-07-11	2019-07-11	7985900	574750	576170	490700	487330	19.0209030766109	19.0896195915706	18.9597082196571	0.0687165149596467	FDR > 0.1	-0.061194856953815	FDR > 0.1	-0.129911371913462	FDR > 0.1
642	A3KN83-3;A3KN83-2;A3KN83;A3KN83-4;K7ES28;Q9Y2G9-3;Q9Y2G9	Protein strawberry notch homolog 1	SBNO1	sp|A3KN83-3|SBNO1_HUMAN Isoform 3 of Protein strawberry notch homolog 1 OS=Homo sapiens OX=9606 GN=SBNO1;sp|A3KN83-2|SBNO1_HUMAN Isoform 2 of Protein strawberry notch homolog 1 OS=Homo sapiens OX=9606 GN=SBNO1;sp|A3KN83|SBNO1_HUMAN Protein strawberry notch	2019-04-11	2019-04-11	7398300	659770	606650	569860	474330	19.2199316951538	19.1639894568802	19.1754744778546	-0.0559422382735733	FDR > 0.1	-0.0444572172991755	FDR > 0.1	0.0114850209743977	FDR > 0.1
643	A4D1E9;C9J8R7;C9JNI1;A4D1E9-2;C9JEQ8;F8WBY0;F8WCN4;F8WBB5;A4D1E9-3	GTP-binding protein 10	GTPBP10	sp|A4D1E9|GTPBA_HUMAN GTP-binding protein 10 OS=Homo sapiens OX=9606 GN=GTPBP10 PE=1 SV=1;tr|C9J8R7|C9J8R7_HUMAN GTP-binding protein 10 (Fragment) OS=Homo sapiens OX=9606 GN=GTPBP10 PE=1 SV=1;tr|C9JNI1|C9JNI1_HUMAN GTP-binding protein 10 (Fragment) OS=Homo	2019-09-26	2019-09-26	35697000	602170	547400	489830	415780	19.0881393507156	19.0157204820165	18.9571480837817	-0.0724188686990495	FDR > 0.1	-0.130991266933844	FDR > 0.1	-0.0585723982347943	FDR > 0.1
644	C9J1X0;A4D1P6;A4D1P6-2;A4D1P6-3	WD repeat-containing protein 91	WDR91	tr|C9J1X0|C9J1X0_HUMAN WD repeat-containing protein 91 OS=Homo sapiens OX=9606 GN=WDR91 PE=1 SV=1;sp|A4D1P6|WDR91_HUMAN WD repeat-containing protein 91 OS=Homo sapiens OX=9606 GN=WDR91 PE=1 SV=2;sp|A4D1P6-2|WDR91_HUMAN Isoform 2 of WD repeat-containing pro	2019-06-05	2019-06-05	2865900	103210	108350	103280	108250	16.5435512756871	16.6788242007452	16.7114278540087	0.135272925058125	FDR > 0.1	0.167876578321604	FDR > 0.1	0.0326036532634788	FDR > 0.1
645	A4D2B0	Metallo-beta-lactamase domain-containing protein 1	MBLAC1	sp|A4D2B0|MBLC1_HUMAN Metallo-beta-lactamase domain-containing protein 1 OS=Homo sapiens OX=9606 GN=MBLAC1 PE=1 SV=1	2019-03-11	2019-03-11	5871900	12569	10761	23099	23037	13.5059102930978	13.3470091035555	14.5507692493223	-0.158901189542258	FDR > 0.1	1.04485895622453	FDR > 0.1	1.20376014576679	FDR > 0.1
646	F5H4Q5;A5D8V6	Vacuolar protein sorting-associated protein 37C	VPS37C	tr|F5H4Q5|F5H4Q5_HUMAN Vacuolar protein sorting-associated protein 37C (Fragment) OS=Homo sapiens OX=9606 GN=VPS37C PE=1 SV=1;sp|A5D8V6|VP37C_HUMAN Vacuolar protein sorting-associated protein 37C OS=Homo sapiens OX=9606 GN=VPS37C PE=1 SV=2	2019-05-13	2019-05-13	20173000	147080	150350	148450	144500	17.0545695973213	17.1514499152256	17.2348440415755	0.0968803179042403	FDR > 0.1	0.180274444254216	FDR > 0.1	0.083394126349976	FDR > 0.1
647	A5YKK6-2;A5YKK6;A5YKK6-3;A5YKK6-4;H3BMZ2;H3BVC9;H3BT18;H3BU44;H3BNB1;H3BR89	CCR4-NOT transcription complex subunit 1	CNOT1	sp|A5YKK6-2|CNOT1_HUMAN Isoform 2 of CCR4-NOT transcription complex subunit 1 OS=Homo sapiens OX=9606 GN=CNOT1;sp|A5YKK6|CNOT1_HUMAN CCR4-NOT transcription complex subunit 1 OS=Homo sapiens OX=9606 GN=CNOT1 PE=1 SV=2;sp|A5YKK6-3|CNOT1_HUMAN Isoform 3 of CC	2019-08-21	2019-08-21	56253000	3172200	3072400	2970900	2450000	21.4853803431075	21.504419196948	21.5576950882537	0.0190388538405593	FDR > 0.1	0.0723147451462474	FDR > 0.1	0.0532758913056881	FDR > 0.1
648	A6NC48;Q10588;Q10588-2;H0Y984;H0Y9Q9;H0Y8G4	ADP-ribosyl cyclase/cyclic ADP-ribose hydrolase 2	BST1	tr|A6NC48|A6NC48_HUMAN ADP-ribosyl cyclase/cyclic ADP-ribose hydrolase 2 OS=Homo sapiens OX=9606 GN=BST1 PE=1 SV=1;sp|Q10588|BST1_HUMAN ADP-ribosyl cyclase/cyclic ADP-ribose hydrolase 2 OS=Homo sapiens OX=9606 GN=BST1 PE=1 SV=2;sp|Q10588-2|BST1_HUMAN Isofo	18	18	23902000	233570	197360	176940	208430	17.7218235003707	17.5439546680643	17.4881271764844	-0.177868832306405	FDR > 0.1	-0.23369632388631	FDR > 0.1	-0.0558274915799046	FDR > 0.1
649	A6NC89;Q9BZ76-2;Q9BZ76;B1AMA2;A0A087X119;Q96NU0;A0A1B0GTE1;F2Z2X6;B1AM99;A0A087WZ03;A0A087X0T4;F2Z2X5;A0A087WUG9;A0A087WXL9;Q96NU0-2;A0A2P0CT92	Contactin-associated protein-like 3;Contactin-associated protein-like 3B	CNTNAP3;CNTNAP3B	tr|A6NC89|A6NC89_HUMAN Contactin-associated protein-like 3 OS=Homo sapiens OX=9606 GN=CNTNAP3 PE=1 SV=2;sp|Q9BZ76-2|CNTP3_HUMAN Isoform 2 of Contactin-associated protein-like 3 OS=Homo sapiens OX=9606 GN=CNTNAP3;sp|Q9BZ76|CNTP3_HUMAN Contactin-associated p	6	6	2887500	68891	70040	68886	52412	15.9603559406695	16.0493760361978	16.127149660925	0.0890200955282801	FDR > 0.1	0.166793720255495	FDR > 0.1	0.0777736247272145	FDR > 0.1
650	H3BTL1;Q9GZQ8;A6NCE7;Q9H492;Q9H492-2	Microtubule-associated proteins 1A/1B light chain 3B;Microtubule-associated proteins 1A/1B light chain 3 beta 2;Microtubule-associated proteins 1A/1B light chain 3A	MAP1LC3B;MAP1LC3B2;MAP1LC3A	tr|H3BTL1|H3BTL1_HUMAN Microtubule-associated protein 1 light chain 3 beta, isoform CRA_f OS=Homo sapiens OX=9606 GN=MAP1LC3B PE=3 SV=1;sp|Q9GZQ8|MLP3B_HUMAN Microtubule-associated proteins 1A/1B light chain 3B OS=Homo sapiens OX=9606 GN=MAP1LC3B PE=1 SV=3	37.3	37.3	612700000	311760	305090	281530	384010	18.1384043522871	18.1723599404821	18.1581556131679	0.0339555881950595	FDR > 0.1	0.0197512608808843	FDR > 0.1	-0.0142043273141752	FDR > 0.1
651	A6ND36;A6ND36-2;K7EKG0	Protein FAM83G	FAM83G	sp|A6ND36|FA83G_HUMAN Protein FAM83G OS=Homo sapiens OX=9606 GN=FAM83G PE=1 SV=2;sp|A6ND36-2|FA83G_HUMAN Isoform 2 of Protein FAM83G OS=Homo sapiens OX=9606 GN=FAM83G	2019-05-07	2019-05-07	2605600	76250	80067	69454	76605	16.106777758343	16.2424047038477	16.1389966377644	0.135626945504686	FDR > 0.1	0.0322188794214462	FDR > 0.1	-0.10340806608324	FDR > 0.1
652	A6NDG6;H3BV17	Phosphoglycolate phosphatase	PGP	sp|A6NDG6|PGP_HUMAN Glycerol-3-phosphate phosphatase OS=Homo sapiens OX=9606 GN=PGP PE=1 SV=1	33.6	33.6	223670000	699850	643420	529560	516540	19.3050142556599	19.2488858285831	19.0696611013987	-0.0561284270768354	FDR > 0.1	-0.235353154261247	FDR > 0.1	-0.179224727184412	FDR > 0.1
653	A6NDU8;A0A0C4DGW6	UPF0600 protein C5orf51	C5orf51	sp|A6NDU8|CE051_HUMAN UPF0600 protein C5orf51 OS=Homo sapiens OX=9606 GN=C5orf51 PE=1 SV=1;tr|A0A0C4DGW6|A0A0C4DGW6_HUMAN UPF0600 protein C5orf51 OS=Homo sapiens OX=9606 GN=C5orf51 PE=1 SV=1	2019-06-14	2019-06-14	9711100	134460	134150	122290	125130	16.9251455703496	16.9869721019121	16.9551733836759	0.0618265315625059	FDR > 0.1	0.0300278133263099	FDR > 0.1	-0.0317987182361961	FDR > 0.1
654	H7BXY6;A6NEP9;Q8NG11-3;Q8NG11-2;Q8NG11	Tetraspanin;Tetraspanin-14	TSPAN14	tr|H7BXY6|H7BXY6_HUMAN Tetraspanin OS=Homo sapiens OX=9606 GN=TSPAN14 PE=1 SV=1;tr|A6NEP9|A6NEP9_HUMAN Tetraspanin (Fragment) OS=Homo sapiens OX=9606 GN=TSPAN14 PE=1 SV=2;sp|Q8NG11-3|TSN14_HUMAN Isoform 3 of Tetraspanin-14 OS=Homo sapiens OX=9606 GN=TSPAN1	2019-09-09	2019-09-09	23318000	137290	112080	112640	139300	16.9551950612121	16.727653908195	16.8365861873388	-0.227541153017086	FDR > 0.1	-0.118608873873281	FDR > 0.1	0.108932279143804	FDR > 0.1
655	A6NER6;H3BN14;P22676;H3BMN5	Calretinin	CALB2	tr|A6NER6|A6NER6_HUMAN Calbindin 2, 29kDa (Calretinin), isoform CRA_b OS=Homo sapiens OX=9606 GN=CALB2 PE=1 SV=1;tr|H3BN14|H3BN14_HUMAN Calretinin (Fragment) OS=Homo sapiens OX=9606 GN=CALB2 PE=1 SV=2;sp|P22676|CALB2_HUMAN Calretinin OS=Homo sapiens OX=960	2019-09-10	2019-09-10	4654000	94377	86610	82843	83216	16.414475733451	16.3557305607213	16.3933186522957	-0.058745172729644	FDR > 0.1	-0.0211570811552697	FDR > 0.1	0.0375880915743743	FDR > 0.1
656	A6NF31;O75665-3;O75665;A0A0A0MS89;O75665-2	Oral-facial-digital syndrome 1 protein	OFD1	tr|A6NF31|A6NF31_HUMAN Oral-facial-digital syndrome 1 protein OS=Homo sapiens OX=9606 GN=OFD1 PE=1 SV=1;sp|O75665-3|OFD1_HUMAN Isoform 3 of Oral-facial-digital syndrome 1 protein OS=Homo sapiens OX=9606 GN=OFD1;sp|O75665|OFD1_HUMAN Oral-facial-digital synd	2019-06-05	2019-06-05	3302000	109690	106750	89589	87003	16.6314005226482	16.6573611171594	16.5062604581948	0.0259605945112007	FDR > 0.1	-0.125140064453404	FDR > 0.1	-0.151100658964605	FDR > 0.1
657	A6NFI3	Zinc finger protein 316	ZNF316	sp|A6NFI3|ZN316_HUMAN Zinc finger protein 316 OS=Homo sapiens OX=9606 GN=ZNF316 PE=1 SV=1	2019-08-01	2019-08-01	1988400	40038	36699	45814	27168	15.1774103304648	15.1169377044676	15.5387273827822	-0.0604726259972157	FDR > 0.1	0.361317052317323	FDR > 0.1	0.421789678314539	FDR > 0.1
658	A6NMH6;A6NFQ9;F8W8I8;Q92599-2;Q92599-4;Q92599;A0A087X142;Q92599-3;C9JV02;C9J4G8;A0A0A0MRP8	Septin-8	SEPT8	tr|A6NMH6|A6NMH6_HUMAN Septin-8 OS=Homo sapiens OX=9606 GN=SEPTIN8 PE=1 SV=1;tr|A6NFQ9|A6NFQ9_HUMAN Septin-8 OS=Homo sapiens OX=9606 GN=SEPTIN8 PE=1 SV=1;tr|F8W8I8|F8W8I8_HUMAN Septin-8 OS=Homo sapiens OX=9606 GN=SEPTIN8 PE=1 SV=1;sp|Q92599-2|SEPT8_HUMAN I	35.6	35.6	61361000	395760	388180	403640	522340	18.4825943202767	18.5198508360398	18.6779360982705	0.0372565157631826	FDR > 0.1	0.195341777993846	FDR > 0.1	0.158085262230664	FDR > 0.1
659	A6NFX8;Q9UKK9;A6NJU6;A6NCQ0;H0YEY4;C9JYY9	ADP-sugar pyrophosphatase	NUDT5	tr|A6NFX8|A6NFX8_HUMAN ADP-sugar pyrophosphatase OS=Homo sapiens OX=9606 GN=NUDT5 PE=1 SV=1;sp|Q9UKK9|NUDT5_HUMAN ADP-sugar pyrophosphatase OS=Homo sapiens OX=9606 GN=NUDT5 PE=1 SV=1;tr|A6NJU6|A6NJU6_HUMAN ADP-sugar pyrophosphatase OS=Homo sapiens OX=9606	48.3	48.3	416240000	1666400	1554500	1333700	1398100	20.556631355046	20.52150375888	20.4022292290115	-0.0351275961660455	FDR > 0.1	-0.154402126034519	FDR > 0.1	-0.119274529868473	FDR > 0.1
660	A6NG10;K7EMC9;Q969T9-2;Q969T9;K7EIJ0;K7ENL2;K7EIN1;K7ESN4;K7EIK1	WW domain-binding protein 2	WBP2	tr|A6NG10|A6NG10_HUMAN WW domain-binding protein 2 OS=Homo sapiens OX=9606 GN=WBP2 PE=1 SV=2;tr|K7EMC9|K7EMC9_HUMAN WW domain-binding protein 2 OS=Homo sapiens OX=9606 GN=WBP2 PE=1 SV=1;sp|Q969T9-2|WBP2_HUMAN Isoform 2 of WW domain-binding protein 2 OS=Hom	33.9	33.9	98177000	322570	312140	268360	247930	18.1875807853334	18.2053182943622	18.0890365970536	0.0177375090288336	FDR > 0.1	-0.0985441882797993	FDR > 0.1	-0.116281697308633	FDR > 0.1
661	A6NGP5;Q9H910-2;Q9H910;Q9H910-3;H3BU16;H3BMT0;H3BTV5;H3BMV3;H3BMM8;B4E1P3	Hematological and neurological expressed 1-like protein	HN1L	tr|A6NGP5|A6NGP5_HUMAN Jupiter microtubule-associated homolog 2 OS=Homo sapiens OX=9606 GN=JPT2 PE=1 SV=2;sp|Q9H910-2|JUPI2_HUMAN Isoform 2 of Jupiter microtubule associated homolog 2 OS=Homo sapiens OX=9606 GN=JPT2;sp|Q9H910|JUPI2_HUMAN Jupiter microtubul	55.6	55.6	985190000	1154900	1151700	1038100	1315600	20.027664548127	20.0888181082197	20.0407404681011	0.0611535600926594	FDR > 0.1	0.0130759199741135	FDR > 0.1	-0.0480776401185459	FDR > 0.1
662	A6NGW1;O95070;E9PIZ0;C9JST7;E9PS11	Protein YIF1A	YIF1A	tr|A6NGW1|A6NGW1_HUMAN Protein YIF1A OS=Homo sapiens OX=9606 GN=YIF1A PE=1 SV=1;sp|O95070|YIF1A_HUMAN Protein YIF1A OS=Homo sapiens OX=9606 GN=YIF1A PE=1 SV=2;tr|E9PIZ0|E9PIZ0_HUMAN Protein YIF1A (Fragment) OS=Homo sapiens OX=9606 GN=YIF1A PE=1 SV=1;tr|C9J	2019-02-16	2019-02-16	11517000	51718	56571	52565	52535	15.5467069061782	15.7412596260116	15.7370413651753	0.1945527198334	FDR > 0.1	0.190334458997047	FDR > 0.1	-0.00421826083635324	FDR > 0.1
663	A6NHB5;Q14202;A6NHN7;Q14202-2;A6NL54;Q14202-3	Zinc finger MYM-type protein 3	ZMYM3	tr|A6NHB5|A6NHB5_HUMAN Zinc finger MYM-type protein 3 OS=Homo sapiens OX=9606 GN=ZMYM3 PE=1 SV=1;sp|Q14202|ZMYM3_HUMAN Zinc finger MYM-type protein 3 OS=Homo sapiens OX=9606 GN=ZMYM3 PE=1 SV=2;tr|A6NHN7|A6NHN7_HUMAN Zinc finger MYM-type protein 3 OS=Homo s	2019-05-06	2019-05-06	11050000	344990	314000	280020	239890	18.2845230597047	18.2138896064306	18.1503968213868	-0.0706334532741124	FDR > 0.1	-0.13412623831784	FDR > 0.1	-0.0634927850437279	FDR > 0.1
664	A6NHG8;Q13114-2;Q13114;H0YL26	TNF receptor-associated factor 3	TRAF3	tr|A6NHG8|A6NHG8_HUMAN TNF receptor-associated factor OS=Homo sapiens OX=9606 GN=TRAF3 PE=1 SV=1;sp|Q13114-2|TRAF3_HUMAN Isoform 2 of TNF receptor-associated factor 3 OS=Homo sapiens OX=9606 GN=TRAF3;sp|Q13114|TRAF3_HUMAN TNF receptor-associated factor 3 O	2019-04-04	2019-04-04	1605100	52837	44866	52597	52494	15.5775889757829	15.4068195196052	15.7379193675475	-0.170769456177668	FDR > 0.1	0.160330391764617	FDR > 0.1	0.331099847942285	FDR > 0.1
665	A6NHR9;A6NHR9-2;J3KTL8;A6NHR9-3;A0A2R8YCU7;J3QSH1;J3KRK8;A0A2R8YE92	Structural maintenance of chromosomes flexible hinge domain-containing protein 1	SMCHD1	sp|A6NHR9|SMHD1_HUMAN Structural maintenance of chromosomes flexible hinge domain-containing protein 1 OS=Homo sapiens OX=9606 GN=SMCHD1 PE=1 SV=2;sp|A6NHR9-2|SMHD1_HUMAN Isoform 2 of Structural maintenance of chromosomes flexible hinge domain-containing p	2019-01-14	2019-01-14	14355000	1159200	1129600	1030600	955260	20.0330261105623	20.0608651359227	20.0302795407419	0.0278390253604215	FDR > 0.1	-0.00274656982040611	FDR > 0.1	-0.0305855951808276	FDR > 0.1
666	A6NHX0	GATS-like protein 2	GATSL2	sp|A6NHX0|CAST2_HUMAN Cytosolic arginine sensor for mTORC1 subunit 2 OS=Homo sapiens OX=9606 GN=CASTOR2 PE=1 SV=3	2019-05-08	2019-05-08	28802000	101270	108690	86699	65307	16.5161753723208	16.6833442589386	16.4589542066335	0.167168886617855	FDR > 0.1	-0.0572211656872383	FDR > 0.1	-0.224390052305093	FDR > 0.1
667	A6NIH7	Protein unc-119 homolog B	UNC119B	sp|A6NIH7|U119B_HUMAN Protein unc-119 homolog B OS=Homo sapiens OX=9606 GN=UNC119B PE=1 SV=1	2019-07-14	2019-07-14	13031000	211750	218560	209130	224400	17.580330485225	17.6911544360543	17.7292669817075	0.110823950829339	FDR > 0.1	0.148936496482584	FDR > 0.1	0.0381125456532452	FDR > 0.1
668	Q5JSL3;A6NIW2;A0A0J9YW64	Dedicator of cytokinesis protein 11	DOCK11	sp|Q5JSL3|DOC11_HUMAN Dedicator of cytokinesis protein 11 OS=Homo sapiens OX=9606 GN=DOCK11 PE=1 SV=2;tr|A6NIW2|A6NIW2_HUMAN Dedicator of cytokinesis protein 11 OS=Homo sapiens OX=9606 GN=DOCK11 PE=1 SV=2;tr|A0A0J9YW64|A0A0J9YW64_HUMAN Dedicator of cytokin	2019-02-07	2019-02-07	2986500	348280	340750	348940	309580	18.2982161441211	18.3318387043441	18.4678459355623	0.0336225602230833	FDR > 0.1	0.169629791441238	FDR > 0.1	0.136007231218155	FDR > 0.1
669	A6NJ78;A0A0U1RRF2;B5MC64;A0A0U1RR64;A0A0U1RRD2;F8WD83;A0A0U1RR76;A6NJ78-3;A6NJ78-2;A6NJ78-4	Probable methyltransferase-like protein 15	METTL15	sp|A6NJ78|MET15_HUMAN Probable methyltransferase-like protein 15 OS=Homo sapiens OX=9606 GN=METTL15 PE=1 SV=1;tr|A0A0U1RRF2|A0A0U1RRF2_HUMAN Probable methyltransferase-like protein 15 OS=Homo sapiens OX=9606 GN=METTL15 PE=1 SV=1;tr|B5MC64|B5MC64_HUMAN Prob	2019-07-05	2019-07-05	4859100	16288	16735	13463	14768	13.8798498873064	13.9840655034507	13.7719387791266	0.104215616144367	FDR > 0.1	-0.107911108179746	FDR > 0.1	-0.212126724324113	FDR > 0.1
670	H7C2P7;A6NJD9;A8MVT4;A8MYK1;Q16540	39S ribosomal protein L23, mitochondrial	MRPL23	tr|H7C2P7|H7C2P7_HUMAN 39S ribosomal protein L23, mitochondrial (Fragment) OS=Homo sapiens OX=9606 GN=MRPL23 PE=1 SV=1;tr|A6NJD9|A6NJD9_HUMAN 39S ribosomal protein L23, mitochondrial OS=Homo sapiens OX=9606 GN=MRPL23 PE=1 SV=1;tr|A8MVT4|A8MVT4_HUMAN 39S ri	2019-06-18	2019-06-18	154630000	305450	308910	277350	231210	18.1089047560856	18.1903116217978	18.1365746737142	0.0814068657121538	FDR > 0.1	0.0276699176286037	FDR > 0.1	-0.0537369480835501	FDR > 0.1
671	Q9P255;A6NK75;A8MTY0;A0A087WUU8;Q9H8G1;Q05481-2;Q05481	Zinc finger protein 492;Zinc finger protein 98;Putative zinc finger protein 724;Zinc finger protein 430;Zinc finger protein 91	ZNF492;ZNF98;ZNF724P;ZNF708;ZNF430;ZNF91	sp|Q9P255|ZN492_HUMAN Zinc finger protein 492 OS=Homo sapiens OX=9606 GN=ZNF492 PE=2 SV=2;sp|A6NK75|ZNF98_HUMAN Zinc finger protein 98 OS=Homo sapiens OX=9606 GN=ZNF98 PE=2 SV=4;sp|A8MTY0|ZN724_HUMAN Zinc finger protein 724 OS=Homo sapiens OX=9606 GN=ZNF72	2019-01-05	2019-01-05	3209600	104280	98040	108860	65386	16.5584310036536	16.534567436631	16.7873408894266	-0.0238635670225449	FDR > 0.1	0.228909885773035	FDR > 0.1	0.25277345279558	FDR > 0.1
672	A6NKD9;H0YJE0;G3V5D5;G3V2D7;G3V4C8;H0YJY5	Coiled-coil domain-containing protein 85C	CCDC85C	sp|A6NKD9|CC85C_HUMAN Coiled-coil domain-containing protein 85C OS=Homo sapiens OX=9606 GN=CCDC85C PE=1 SV=1;tr|H0YJE0|H0YJE0_HUMAN Coiled-coil domain-containing protein 85C (Fragment) OS=Homo sapiens OX=9606 GN=CCDC85C PE=1 SV=1	2019-07-11	2019-07-11	13931000	122420	126600	114140	105840	16.7898077889246	16.9034024520799	16.855671416378	0.113594663155311	FDR > 0.1	0.0658636274533855	FDR > 0.1	-0.0477310357019256	FDR > 0.1
673	A6NMA8;O95825;A6NND8;A6NHJ8;C9JAL0;F8WF64;O95825-2;C9JQD0;H7C0X3;A0A0C4DG14;C9K0F7;C9JZK8;H7C3I5;H7C3S0	Quinone oxidoreductase-like protein 1	CRYZL1	tr|A6NMA8|A6NMA8_HUMAN Quinone oxidoreductase-like protein 1 OS=Homo sapiens OX=9606 GN=CRYZL1 PE=1 SV=1;sp|O95825|QORL1_HUMAN Quinone oxidoreductase-like protein 1 OS=Homo sapiens OX=9606 GN=CRYZL1 PE=1 SV=2;tr|A6NND8|A6NND8_HUMAN Quinone oxidoreductase-l	2019-06-26	2019-06-26	33128000	566630	502620	507950	421550	19.0003755023208	18.8925931266634	19.0095534407165	-0.107782375657351	FDR > 0.1	0.00917793839572667	FDR > 0.1	0.116960314053077	FDR > 0.1
674	E9PJK1;E9PRJ8;H0YDL9;H0YDJ9;E9PIF1;A6NMH8;P60033	Tetraspanin;CD81 antigen	CD81	tr|E9PJK1|E9PJK1_HUMAN Tetraspanin OS=Homo sapiens OX=9606 GN=CD81 PE=1 SV=1;tr|E9PRJ8|E9PRJ8_HUMAN Tetraspanin (Fragment) OS=Homo sapiens OX=9606 GN=CD81 PE=1 SV=1;tr|H0YDL9|H0YDL9_HUMAN Tetraspanin (Fragment) OS=Homo sapiens OX=9606 GN=CD81 PE=1 SV=1;tr|	2019-05-14	2019-05-14	26625000	213460	189350	166910	148880	17.5919342660369	17.484180468536	17.4039373410475	-0.107753797500944	FDR > 0.1	-0.187996924989438	FDR > 0.1	-0.0802431274884938	FDR > 0.1
675	A6NML8;K4DI95;C9J6U3;O60879-2;O60879-3;O60879	Protein diaphanous homolog 2	DIAPH2	tr|A6NML8|A6NML8_HUMAN Diaphanous homolog 2 (Drosophila), isoform CRA_c OS=Homo sapiens OX=9606 GN=DIAPH2 PE=1 SV=3;tr|K4DI95|K4DI95_HUMAN Diaphanous homolog 2 (Drosophila), isoform CRA_a OS=Homo sapiens OX=9606 GN=DIAPH2 PE=1 SV=1;tr|C9J6U3|C9J6U3_HUMAN P	15	15	17309000	571430	552200	587530	534110	19.0125452952303	19.0283159352396	19.2195294675818	0.0157706400093041	FDR > 0.1	0.206984172351426	FDR > 0.1	0.191213532342122	FDR > 0.1
676	A6NMN0;P46020-2;P46020;A6NIT2;P46020-3	Phosphorylase b kinase regulatory subunit alpha, skeletal muscle isoform	PHKA1	tr|A6NMN0|A6NMN0_HUMAN Phosphorylase b kinase regulatory subunit OS=Homo sapiens OX=9606 GN=PHKA1 PE=1 SV=1;sp|P46020-2|KPB1_HUMAN Isoform 2 of Phosphorylase b kinase regulatory subunit alpha, skeletal muscle isoform OS=Homo sapiens OX=9606 GN=PHKA1;sp|P46	2019-07-16	2019-07-16	20444000	902360	881880	833960	793710	19.6716716327386	19.7037074047029	19.7248451362548	0.0320357719643702	FDR > 0.1	0.0531735035162129	FDR > 0.1	0.0211377315518426	FDR > 0.1
677	A6NMQ3;Q5T5H1;O43768-6;O43768-5;O43768-2;O43768;O43768-9;O43768-7;O43768-3;O43768-4;A0A1W2PRU0;O43768-8	Alpha-endosulfine	ENSA	tr|A6NMQ3|A6NMQ3_HUMAN Alpha-endosulfine OS=Homo sapiens OX=9606 GN=ENSA PE=1 SV=2;tr|Q5T5H1|Q5T5H1_HUMAN Alpha-endosulfine OS=Homo sapiens OX=9606 GN=ENSA PE=1 SV=1;sp|O43768-6|ENSA_HUMAN Isoform 6 of Alpha-endosulfine OS=Homo sapiens OX=9606 GN=ENSA;sp|O	42.9	42.9	213840000	388940	354920	333250	335950	18.4575161300593	18.3906189209174	18.4014718235652	-0.0668972091418318	FDR > 0.1	-0.056044306494055	FDR > 0.1	0.0108529026477768	FDR > 0.1
678	A6NNK5;Q12888;Q12888-3;Q12888-2;C9JXV0;H7C3N7;H7C495;H7BZY0;H7C151	Tumor suppressor p53-binding protein 1	TP53BP1	tr|A6NNK5|A6NNK5_HUMAN TP53-binding protein 1 OS=Homo sapiens OX=9606 GN=TP53BP1 PE=1 SV=2;sp|Q12888|TP53B_HUMAN TP53-binding protein 1 OS=Homo sapiens OX=9606 GN=TP53BP1 PE=1 SV=2;sp|Q12888-3|TP53B_HUMAN Isoform 3 of TP53-binding protein 1 OS=Homo sapiens	2019-03-18	2019-03-18	50456000	1983500	1880700	1670000	1570900	20.807945008038	20.7963228778084	20.7266431458377	-0.0116221302295934	FDR > 0.1	-0.0813018622003696	FDR > 0.1	-0.0696797319707763	FDR > 0.1
679	Q15257;Q15257-2;Q15257-3;A6PVN5;Q15257-4;F6WIT2;Q68CR8;Q5T948;Q5T949;A6PVN9;A6PVN6;B7ZBQ0;C9IZ76;H0Y6E5;A6PVN8;B4DDQ6;H0Y562;B7ZBP7;A6PVN7;B7ZBP9	Serine/threonine-protein phosphatase 2A activator	PPP2R4;DKFZp781M17165	sp|Q15257|PTPA_HUMAN Serine/threonine-protein phosphatase 2A activator OS=Homo sapiens OX=9606 GN=PTPA PE=1 SV=3;sp|Q15257-2|PTPA_HUMAN Isoform 1 of Serine/threonine-protein phosphatase 2A activator OS=Homo sapiens OX=9606 GN=PTPA;sp|Q15257-3|PTPA_HUMAN Is	2019-07-30	2019-07-30	268350000	800110	745450	823930	680490	19.4981668725989	19.4612366363466	19.7073887214087	-0.036930236252239	FDR > 0.1	0.209221848809779	FDR > 0.1	0.246152085062018	FDR > 0.1
680	A6PW57;Q99755-3;Q99755;Q99755-2;Q99755-4;A6PW58;A2A5X0	Phosphatidylinositol 4-phosphate 5-kinase type-1 alpha	PIP5K1A	tr|A6PW57|A6PW57_HUMAN Phosphatidylinositol 4-phosphate 5-kinase type-1 alpha OS=Homo sapiens OX=9606 GN=PIP5K1A PE=1 SV=2;sp|Q99755-3|PI51A_HUMAN Isoform 3 of Phosphatidylinositol 4-phosphate 5-kinase type-1 alpha OS=Homo sapiens OX=9606 GN=PIP5K1A;sp|Q99	2019-03-11	2019-03-11	5750700	214410	197500	201760	207290	17.5983407097746	17.5449777006034	17.6775071290297	-0.0533630091711998	FDR > 0.1	0.0791664192551558	FDR > 0.1	0.132529428426356	FDR > 0.1
681	A6PWM2;Q6UXH1-3;Q6UXH1-2;Q6UXH1-4;Q6UXH1;Q6UXH1-6;Q6UXH1-5	Cysteine-rich with EGF-like domain protein 2	CRELD2	tr|A6PWM2|A6PWM2_HUMAN Cysteine-rich with EGF-like domain protein 2 (Fragment) OS=Homo sapiens OX=9606 GN=CRELD2 PE=1 SV=1;sp|Q6UXH1-3|CREL2_HUMAN Isoform 3 of Cysteine-rich with EGF-like domain protein 2 OS=Homo sapiens OX=9606 GN=CRELD2;sp|Q6UXH1-2|CREL2	10	10	13784000	107660	92691	131600	88514	16.6044508461375	16.4536262169976	17.0610264373241	-0.150824629139898	FDR > 0.1	0.45657559118667	FDR > 0.1	0.607400220326568	FDR > 0.1
682	A6QL63-3;A6QL63;A6QL63-2;A6QL63-5;C9JV03;H0YHR1	Ankyrin repeat and BTB/POZ domain-containing protein BTBD11	BTBD11	sp|A6QL63-3|BTBDB_HUMAN Isoform 3 of Ankyrin repeat and BTB/POZ domain-containing protein BTBD11 OS=Homo sapiens OX=9606 GN=BTBD11;sp|A6QL63|BTBDB_HUMAN Ankyrin repeat and BTB/POZ domain-containing protein BTBD11 OS=Homo sapiens OX=9606 GN=BTBD11 PE=2 SV=3	2019-06-08	2019-06-08	9389800	364380	363300	327130	358600	18.3634122906893	18.424286413067	18.3747310184836	0.0608741223777898	FDR > 0.1	0.0113187277943751	FDR > 0.1	-0.0495553945834146	FDR > 0.1
683	H0Y5K2;B3KWK7;A6XND1;A6XND0;P17936;P17936-2;H0Y485;C9JMX4	Insulin-like growth factor-binding protein 3	IGFBP3	tr|H0Y5K2|H0Y5K2_HUMAN Insulin-like growth factor-binding protein 3 (Fragment) OS=Homo sapiens OX=9606 GN=IGFBP3 PE=1 SV=1;tr|B3KWK7|B3KWK7_HUMAN Insulin-like growth factor binding protein 3, isoform CRA_b OS=Homo sapiens OX=9606 GN=IGFBP3 PE=1 SV=1;tr|A6X	50.3	50.3	140010000	117790	126020	135300	361040	16.7341855797697	16.8967777620791	17.1010287875654	0.162592182309364	FDR > 0.1	0.366843207795728	FDR > 0.1	0.204251025486364	FDR > 0.1
684	A6ZKI3;Q9BWD3;Q17RB0	Protein FAM127A;Protein FAM127B;Protein FAM127C	FAM127A;FAM127B;FAM127C	sp|A6ZKI3|RTL8C_HUMAN Retrotransposon Gag-like protein 8C OS=Homo sapiens OX=9606 GN=RTL8C PE=1 SV=1;sp|Q9BWD3|RTL8A_HUMAN Retrotransposon Gag-like protein 8A OS=Homo sapiens OX=9606 GN=RTL8A PE=1 SV=3;sp|Q17RB0|RTL8B_HUMAN Retrotransposon Gag-like protein	2019-02-14	2019-02-14	45060000	269520	261300	253390	281770	17.9283608492398	17.9488321719716	18.0062265381003	0.020471322731801	FDR > 0.1	0.0778656888605376	FDR > 0.1	0.0573943661287366	FDR > 0.1
685	H7BZ52;S4R3H3;S4R393;S4R410;A7E2V4-5;A7E2V4;A7E2V4-3;A7E2V4-4;A7E2V4-2;H0YCW2	Zinc finger SWIM domain-containing protein 8	ZSWIM8	tr|H7BZ52|H7BZ52_HUMAN Zinc finger SWIM domain-containing protein 8 OS=Homo sapiens OX=9606 GN=ZSWIM8 PE=1 SV=2;tr|S4R3H3|S4R3H3_HUMAN Zinc finger SWIM domain-containing protein 8 OS=Homo sapiens OX=9606 GN=ZSWIM8 PE=1 SV=1;tr|S4R393|S4R393_HUMAN Zinc fing	2019-09-01	2019-09-01	401830	34176	34707	32711	36354	14.9490239729182	15.0364236194605	15.0527147177366	0.0873996465423144	FDR > 0.1	0.103690744818348	FDR > 0.1	0.0162910982760334	FDR > 0.1
686	A7KAX9;G3V174;A7KAX9-2	Rho GTPase-activating protein 32	ARHGAP32	sp|A7KAX9|RHG32_HUMAN Rho GTPase-activating protein 32 OS=Homo sapiens OX=9606 GN=ARHGAP32 PE=1 SV=1;tr|G3V174|G3V174_HUMAN Rho GTPase-activating protein 32 OS=Homo sapiens OX=9606 GN=ARHGAP32 PE=1 SV=1;sp|A7KAX9-2|RHG32_HUMAN Isoform 2 of Rho GTPase-activ	2019-07-01	2019-07-01	632000	65332	63415	61079	63293	15.8838302262304	15.9060210840533	15.9536152955434	0.0221908578228422	FDR > 0.1	0.0697850693129567	FDR > 0.1	0.0475942114901144	FDR > 0.1
688	A8CG34;Q96HA1;Q96HA1-2;A8CG34-2;Q96HA1-3;C9JFL1;C9JER0;C9J370;A0A0J9YWR1;Q6PJE2-5;Q6PJE2;A6NF01	Nuclear envelope pore membrane protein POM 121C;Nuclear envelope pore membrane protein POM 121	POM121C;POM121	sp|A8CG34|P121C_HUMAN Nuclear envelope pore membrane protein POM 121C OS=Homo sapiens OX=9606 GN=POM121C PE=1 SV=3;sp|Q96HA1|P121A_HUMAN Nuclear envelope pore membrane protein POM 121 OS=Homo sapiens OX=9606 GN=POM121 PE=1 SV=2;sp|Q96HA1-2|P121A_HUMAN Isof	4	4	9936300	269700	254500	242170	194940	17.929324037241	17.9107907036146	17.9408871034074	-0.018533333626376	FDR > 0.1	0.0115630661663744	FDR > 0.1	0.0300963997927504	FDR > 0.1
689	B8A595;A8K0G1;P56706	Protein Wnt;Protein Wnt-7b	WNT7B	tr|B8A595|B8A595_HUMAN Protein Wnt OS=Homo sapiens OX=9606 GN=WNT7B PE=1 SV=1;tr|A8K0G1|A8K0G1_HUMAN Protein Wnt OS=Homo sapiens OX=9606 GN=WNT7B PE=1 SV=1;sp|P56706|WNT7B_HUMAN Protein Wnt-7b OS=Homo sapiens OX=9606 GN=WNT7B PE=1 SV=2	2019-06-06	2019-06-06	3176000	50002	47279	36079	39716	15.498026222315	15.4823964737645	15.1940982053983	-0.0156297485504542	FDR > 0.1	-0.30392801691668	FDR > 0.1	-0.288298268366226	FDR > 0.1
690	P55145;A8K878;H7C2D6	Mesencephalic astrocyte-derived neurotrophic factor	MANF	sp|P55145|MANF_HUMAN Mesencephalic astrocyte-derived neurotrophic factor OS=Homo sapiens OX=9606 GN=MANF PE=1 SV=3;tr|A8K878|A8K878_HUMAN Mesencephalic astrocyte-derived neurotrophic factor OS=Homo sapiens OX=9606 GN=MANF PE=1 SV=1	48.4	48.4	436030000	1089900	999680	1052600	1021000	19.944092382142	19.8845914059062	20.0607523430817	-0.0595009762358529	FDR > 0.1	0.116659960939629	FDR > 0.1	0.176160937175482	FDR > 0.1
691	P49840;A8MT37;M0QYV0	Glycogen synthase kinase-3 alpha	GSK3A	sp|P49840|GSK3A_HUMAN Glycogen synthase kinase-3 alpha OS=Homo sapiens OX=9606 GN=GSK3A PE=1 SV=2;tr|A8MT37|A8MT37_HUMAN Glycogen synthase kinase-3 alpha OS=Homo sapiens OX=9606 GN=GSK3A PE=1 SV=2	2019-07-20	2019-07-20	28725000	472310	471260	421130	348730	18.7377025969906	18.7996482795885	18.7391326005559	0.0619456825979583	FDR > 0.1	0.00143000356532497	FDR > 0.1	-0.0605156790326333	FDR > 0.1
692	A8MT72;Q2NKQ5;Q16799-3;Q16799-2;Q16799	Reticulon;Reticulon-1	RTN1	tr|A8MT72|A8MT72_HUMAN Reticulon OS=Homo sapiens OX=9606 GN=RTN1 PE=1 SV=1;tr|Q2NKQ5|Q2NKQ5_HUMAN Reticulon OS=Homo sapiens OX=9606 GN=RTN1 PE=1 SV=1;sp|Q16799-3|RTN1_HUMAN Isoform RTN1-C of Reticulon-1 OS=Homo sapiens OX=9606 GN=RTN1;sp|Q16799-2|RTN1_HUMA	2019-03-08	2019-03-08	282480000	96945	90477	83836	114290	16.4532069131171	16.4187480462448	16.4105087377267	-0.0344588668723489	FDR > 0.1	-0.0426981753904307	FDR > 0.1	-0.00823930851808186	FDR > 0.1
693	A8MTE9;J3KR69;Q9H892;Q9H892-2;E9PP06;C9JPY5;E9PIS6;E9PJI9;C9J1D2;E9PKU6	Tetratricopeptide repeat protein 12	TTC12	tr|A8MTE9|A8MTE9_HUMAN Tetratricopeptide repeat protein 12 OS=Homo sapiens OX=9606 GN=TTC12 PE=1 SV=1;tr|J3KR69|J3KR69_HUMAN Tetratricopeptide repeat domain 12, isoform CRA_d OS=Homo sapiens OX=9606 GN=TTC12 PE=1 SV=1;sp|Q9H892|TTC12_HUMAN Tetratricopeptid	2019-02-02	2019-02-02	14249000	69609	69964	53455	58724	15.9753142701866	16.0478097261798	15.7612637524381	0.0724954559931863	FDR > 0.1	-0.214050517748474	FDR > 0.1	-0.28654597374166	FDR > 0.1
694	A8MTT3	Protein CEBPZOS	CEBPZOS	sp|A8MTT3|CEBOS_HUMAN Protein CEBPZOS OS=Homo sapiens OX=9606 GN=CEBPZOS PE=1 SV=2	32.5	32.5	30476000	74296	68064	69884	79873	16.0693249608104	16.0080888908375	16.1479010405394	-0.0612360699728782	FDR > 0.1	0.0785760797290074	FDR > 0.1	0.139812149701886	FDR > 0.1
695	A8MUA9;A8MU27;P55854;P55854-2;Q6EEV6	Small ubiquitin-related modifier 3	SUMO3	tr|A8MUA9|A8MUA9_HUMAN SMT3 suppressor of mif two 3 homolog 3 (Yeast), isoform CRA_d OS=Homo sapiens OX=9606 GN=SUMO3 PE=1 SV=1;tr|A8MU27|A8MU27_HUMAN Small ubiquitin-related modifier 3 OS=Homo sapiens OX=9606 GN=SUMO3 PE=1 SV=1;sp|P55854|SUMO3_HUMAN Small	2019-05-18	2019-05-18	291020000	133210	124340	119530	91713	16.9116709044497	16.8774155313016	16.9222397038578	-0.0342553731480066	FDR > 0.1	0.0105687994081229	FDR > 0.1	0.0448241725561296	FDR > 0.1
696	A8MUM1;Q53HC9;C9JVR6;F8WDX0;F8WB12;F8WDS8;C9J0U9;D3YTH5	Protein TSSC1	TSSC1	tr|A8MUM1|A8MUM1_HUMAN EARP and GARP complex-interacting protein 1 OS=Homo sapiens OX=9606 GN=EIPR1 PE=1 SV=2;sp|Q53HC9|EIPR1_HUMAN EARP and GARP complex-interacting protein 1 OS=Homo sapiens OX=9606 GN=EIPR1 PE=1 SV=2;tr|C9JVR6|C9JVR6_HUMAN EARP and GARP	2019-06-17	2019-06-17	36812000	380720	352990	347730	322760	18.4266988752785	18.3827523606833	18.4628344875172	-0.0439465145952163	FDR > 0.1	0.036135612238656	FDR > 0.1	0.0800821268338723	FDR > 0.1
697	C9JXR7;A8MVM1;P42574	Caspase-3;Caspase-3 subunit p17;Caspase-3 subunit p12	CASP3	tr|C9JXR7|C9JXR7_HUMAN Caspase-3 (Fragment) OS=Homo sapiens OX=9606 GN=CASP3 PE=1 SV=2;tr|A8MVM1|A8MVM1_HUMAN Caspase-3 OS=Homo sapiens OX=9606 GN=CASP3 PE=1 SV=2;sp|P42574|CASP3_HUMAN Caspase-3 OS=Homo sapiens OX=9606 GN=CASP3 PE=1 SV=2	33.3	33.3	82985000	142500	141780	81759	148660	17.0089304349449	17.0667790824592	16.3743164040439	0.0578486475143443	FDR > 0.1	-0.634614030900913	FDR > 0.1	-0.692462678415257	FDR < 0.1
698	E9PN41;A8MVV6;J3KQ42;O14817;E9PSH3;E9PPX8;J3KNL1	Tetraspanin;Tetraspanin-4	TSPAN4	tr|E9PN41|E9PN41_HUMAN Tetraspanin-4 (Fragment) OS=Homo sapiens OX=9606 GN=TSPAN4 PE=1 SV=1;tr|A8MVV6|A8MVV6_HUMAN Tetraspanin OS=Homo sapiens OX=9606 GN=TSPAN4 PE=1 SV=1;tr|J3KQ42|J3KQ42_HUMAN Tetraspanin OS=Homo sapiens OX=9606 GN=TSPAN4 PE=1 SV=1;sp|O14	2019-01-12	2019-01-12	73855000	392610	347720	344330	260040	18.4710654352028	18.3610510970395	18.4486588304825	-0.11001433816325	FDR > 0.1	-0.0224066047203202	FDR > 0.1	0.0876077334429297	FDR > 0.1
699	A8MVW0	Protein FAM171A2	FAM171A2	sp|A8MVW0|F1712_HUMAN Protein FAM171A2 OS=Homo sapiens OX=9606 GN=FAM171A2 PE=1 SV=1	2019-06-03	2019-06-03	978110	26762	27459	31542	22592	14.5962263574718	14.6984760388978	15.0002129941072	0.10224968142597	FDR > 0.1	0.403986636635359	FDR > 0.1	0.301736955209389	FDR > 0.1
700	A8MVZ6;Q96G01-4;Q96G01-3;Q96G01	Protein bicaudal D homolog 1	BICD1	tr|A8MVZ6|A8MVZ6_HUMAN BICD1 protein OS=Homo sapiens OX=9606 GN=BICD1 PE=1 SV=3;sp|Q96G01-4|BICD1_HUMAN Isoform 4 of Protein bicaudal D homolog 1 OS=Homo sapiens OX=9606 GN=BICD1;sp|Q96G01-3|BICD1_HUMAN Isoform 3 of Protein bicaudal D homolog 1 OS=Homo sap	2019-07-07	2019-07-07	1786200	42423	42969	51979	40023	15.2608870673932	15.3444931546759	15.7208677320964	0.0836060872827655	FDR > 0.1	0.459980664703236	FDR > 0.1	0.376374577420471	FDR > 0.1
701	P62308;A8MWD9;Q49AN9;F5H013;C9JVQ0	Small nuclear ribonucleoprotein G;Putative small nuclear ribonucleoprotein G-like protein 15	SNRPG;SNRPGP15	sp|P62308|RUXG_HUMAN Small nuclear ribonucleoprotein G OS=Homo sapiens OX=9606 GN=SNRPG PE=1 SV=1;sp|A8MWD9|RUXGL_HUMAN Putative small nuclear ribonucleoprotein G-like protein 15 OS=Homo sapiens OX=9606 GN=SNRPGP15 PE=5 SV=2;tr|Q49AN9|Q49AN9_HUMAN Small nu	2019-06-27	2019-06-27	1557400000	416890	370410	360840	317730	18.5576352820967	18.4522480950362	18.5162262219967	-0.105387187060568	FDR > 0.1	-0.0414090601000439	FDR > 0.1	0.0639781269605244	FDR > 0.1
702	A8MX75;P18074;K7EIT8;E7EVE9;P18074-2;B4E0F6;K7ENL1	TFIIH basal transcription factor complex helicase XPD subunit	ERCC2	tr|A8MX75|A8MX75_HUMAN General transcription and DNA repair factor IIH helicase subunit XPD (Fragment) OS=Homo sapiens OX=9606 GN=ERCC2 PE=1 SV=2;sp|P18074|ERCC2_HUMAN General transcription and DNA repair factor IIH helicase subunit XPD OS=Homo sapiens OX=	2019-08-06	2019-08-06	8383000	346620	343770	373440	247920	18.2913234161793	18.3445686970171	18.5657434144089	0.0532452808378032	FDR > 0.1	0.274419998229565	FDR > 0.1	0.221174717391762	FDR > 0.1
703	A8MXB7;Q9Y343-2;Q9Y343;H0YA25;Q96L94-2;Q96L94	Sorting nexin-24;Sorting nexin-22	SNX24;SNX22	tr|A8MXB7|A8MXB7_HUMAN Sorting nexin-24 OS=Homo sapiens OX=9606 GN=SNX24 PE=1 SV=1;sp|Q9Y343-2|SNX24_HUMAN Isoform 2 of Sorting nexin-24 OS=Homo sapiens OX=9606 GN=SNX24;sp|Q9Y343|SNX24_HUMAN Sorting nexin-24 OS=Homo sapiens OX=9606 GN=SNX24 PE=1 SV=1;tr|H	2019-09-13	2019-09-13	9425500	41721	39098	35064	36545	15.2368141586414	15.2082917629288	15.1529294373388	-0.0285223957126615	FDR > 0.1	-0.0838847213025939	FDR > 0.1	-0.0553623255899325	FDR > 0.1
704	A8MXL6;P55735-2;P55735;P55735-4;P55735-3;E7ERC8	Protein SEC13 homolog	SEC13	tr|A8MXL6|A8MXL6_HUMAN Protein SEC13 homolog OS=Homo sapiens OX=9606 GN=SEC13 PE=1 SV=1;sp|P55735-2|SEC13_HUMAN Isoform 2 of Protein SEC13 homolog OS=Homo sapiens OX=9606 GN=SEC13;sp|P55735|SEC13_HUMAN Protein SEC13 homolog OS=Homo sapiens OX=9606 GN=SEC13	2019-08-21	2019-08-21	347640000	1460400	1385200	1443900	1200900	20.3662601844403	20.3551474348488	20.5167658722749	-0.0111127495914829	FDR > 0.1	0.150505687834642	FDR > 0.1	0.161618437426124	FDR > 0.1
705	A8MXV4	Nucleoside diphosphate-linked moiety X motif 19, mitochondrial	NUDT19	sp|A8MXV4|NUD19_HUMAN Nucleoside diphosphate-linked moiety X motif 19 OS=Homo sapiens OX=9606 GN=NUDT19 PE=1 SV=1	2019-09-10	2019-09-10	17596000	53754	56545	43902	52983	15.6024125348394	15.7405964117586	15.4772255180527	0.138183876919225	FDR > 0.1	-0.125187016786716	FDR > 0.1	-0.263370893705941	FDR > 0.1
[truncated: 5,716 more rows]

## Sheet: page 2
Protein.names	Gene.names	Dcys vs w/o.Difference
[truncated: 67 more rows]

## Sheet: page 3
Protein.names	Gene.names	Dcys vs Lcys.Difference	Dcys v sLcys.candidate
[truncated: 66 more rows]
