# Supplementary material for: d-cysteine impairs tumour growth by inhibiting cysteine desulfurase NFS1
Source: Nat Metab. 2025 Aug 12;7(8):1646–62. doi: 10.1038/s42255-025-01339-1 (PMC12373508; doi:10.1038/s42255-025-01339-1)
Supplement: Supplementary file 8 — Supplementary Table 5. [file 42255_2025_1339_MOESM8_ESM.xlsx]

## Sheet: JCM D-Cys Results
Metabolite	mode	ttest.pValue	ttest.pValueAdj	ttest.pValueFC	ttest.pValueFCAdj	Class	Peak Area (Abundance, Ion counts)
							w/o)	w/o	w/o	w/o	w/o	w/o	D-Cysteine treatment (D-Cys)	D-Cysteine treatment (D-Cys)	D-Cysteine treatment (D-Cys)	D-Cysteine treatment (D-Cys)	D-Cysteine treatment (D-Cys)	D-Cysteine treatment (D-Cys)
						FC(D-Cysteine treatment (D-Cys) / w/o)	JM_MPTA_082020_5_5	JM_MPTA_082020_1_1	JM_MPTA_082020_3_3	JM_MPTA_082020_4_4	JM_MPTA_082020_6_6	JM_MPTA_082020_2_2	JM_MPTA_082020_8_8	JM_MPTA_082020_12_12	JM_MPTA_082020_11_11	JM_MPTA_082020_7_7	JM_MPTA_082020_9_9	JM_MPTA_082020_10_10
PHENYLACETALDEHYDE	positive	0.411532	0.474614	0.417945	0.478517	1.99949	15893.4	53962.9	157517	52399	48733.5	120822	83680.6	562200	58953.9	34350.1	63747.6	95494.5
4-ACETAMIDOBUTANOATE	positive	2.81931e-09	1.11363e-07	2.63319e-05	0.000154091	0.205554	46844.6	55840	43326.7	58647.6	64076.5	55391.4	9988.43	12013.3	12180.1	12506.6	9334.38	10602.7
PYRIMIDINE	positive	0.0346286	0.0541715	0.0302462	0.0455133	1.36278	3448.08	2079.23	2394.68	3497.13	4526.79	2518.55	3660.94	4550.21	4831.48	4293.71	3894.93	3931.75
NICOTINAMIDE	positive	0.0116251	0.0201842	0.00654618	0.0126134	1.43615	9.23684e+06	5.5496e+06	6.06936e+06	8.72743e+06	1.04723e+07	7.24004e+06	1.06414e+07	1.32768e+07	1.27444e+07	1.15423e+07	9.45912e+06	1.02593e+07
NICOTINATE	positive	0.00871161	0.0165328	0.00374151	0.00798863	1.40095	124252	83720.3	93243.7	136948	144481	107982	154263	181691	168048	159975	146108	157450
BIOTIN	positive	0.512832	0.554983	0.487676	0.538831	0.952415	33344.6	29565.7	26761.3	37952.8	27281.3	31709.2	28034.1	30036.2	33191.9	30628.2	25221.6	30622.7
METHYLTHIOADENOSINE	positive	0.209245	0.271112	0.200504	0.253437	0.923695	2.20921e+06	2.74219e+06	2.23405e+06	2.44007e+06	2.85483e+06	2.68975e+06	2.3675e+06	2.26429e+06	2.54111e+06	2.57541e+06	2.02046e+06	2.24378e+06
STEAROYLCARNITINE	positive	2.01971e-07	2.65928e-06	1.47457e-05	0.000101297	2.76703	653417	583857	738129	894640	791289	728080	2.35086e+06	2.09181e+06	2.30499e+06	1.80757e+06	1.8071e+06	1.7833e+06
PALMITOYLCARNITINE	positive	4.46391e-07	4.40811e-06	0.000229351	0.000862795	3.99427	461378	432829	537151	595712	534216	559189	2.33334e+06	2.26957e+06	2.68885e+06	1.57818e+06	1.7964e+06	1.79769e+06
5'-DEOXYADENOSINE	positive	0.00604756	0.0125726	0.0132854	0.0223308	0.67841	4133.3	5024.81	3252.17	4333.44	6133.67	4127.55	2410.84	3413.86	2852.73	3601.31	2924.59	3117.09
MYRISTOYLCARNITINE (TETRADECANOYLCARNITINE)	positive	2.16889e-08	4.8955e-07	5.89329e-06	4.90074e-05	2.60453	210532	192611	232485	258141	243531	232210	675598	613327	637417	517062	528412	595117
LAUROYLCARNITINE	positive	0.00398612	0.00912763	0.00909595	0.0161479	1.33363	23473.4	28825.3	29709.6	26365.9	26035.1	27365.1	44996.5	32379.6	40398	35113.8	31965.9	30892.6
DECANOYLCARNITINE	positive	2.70529e-06	2.03541e-05	2.59285e-08	5.12088e-07	1.8585	9844.26	10269.5	11476.8	12774.8	11320.2	12344.3	19722.6	20746.8	22498.5	20737.3	21814.5	20913.7
OCTANOYLCARNITINE	positive	3.07904e-05	0.000147321	5.82651e-07	9.20588e-06	1.98559	7612.72	6839.33	7166.37	8839.76	9713.92	9991.66	15090.1	15680	18087.2	16065.8	17395.4	17286.3
HEXANOYLCARNITINE	positive	2.46767e-07	2.99916e-06	9.49866e-06	7.50394e-05	1.79926	16363.4	15741	17051.1	17010.3	16508.8	18394.5	27602.6	32241.5	32053.7	26883.1	32138.3	30930.7
HYPOXANTHINE	positive	4.08267e-06	2.8719e-05	0.00171311	0.00415208	101.015	9.63737	9.69201	78.7414	10.1492	10.2297	10.4007	1786.3	2810.13	3625.9	1461.97	1807.56	1524.02
CREATININE	positive	0.0802304	0.114202	0.0809939	0.115289	0.909059	183606	202717	203344	233397	213203	242168	186122	199230	202260	185238	195616	193708
ISOVALERYLCARNITINE	positive	4.82536e-10	3.81204e-08	1.45925e-06	1.52731e-05	0.299045	2.98733e+06	3.3065e+06	3.15926e+06	3.46148e+06	3.50637e+06	3.80746e+06	836708	1.04999e+06	1.02754e+06	1.01438e+06	1.08353e+06	1.03706e+06
CHOLINE	positive	0.232102	0.295743	0.244372	0.306435	0.939066	1.19402e+07	1.20368e+07	1.19136e+07	1.40001e+07	1.32473e+07	1.38975e+07	1.101e+07	1.21209e+07	1.38415e+07	1.30759e+07	1.1018e+07	1.12751e+07
TRIMETHYLAMINE	positive	0.129482	0.176363	0.137135	0.187273	0.924026	358574	366004	346977	391010	391561	400698	305852	347031	398428	382910	320300	328996
BUTYRYLCARNITINE	positive	0.0675922	0.097087	0.0679753	0.0976372	0.941666	5.68769e+06	5.5361e+06	5.64668e+06	5.69925e+06	5.72554e+06	6.08534e+06	5.26492e+06	5.46596e+06	5.83924e+06	5.71803e+06	5.00849e+06	5.0784e+06
PROPIOYLCARNITINE	positive	1.31797e-07	1.89308e-06	1.2411e-05	8.91336e-05	0.357793	9.07813e+06	7.63765e+06	8.61569e+06	9.78168e+06	9.35922e+06	1.01335e+07	3.16371e+06	3.35312e+06	3.47191e+06	3.11458e+06	3.15107e+06	3.28323e+06
METANEPHRINE	positive	5.05903e-06	3.19731e-05	0.000205859	0.000793309	0.383511	1484.67	1720.53	1494.98	1752.85	1974.35	2376.92	480.006	776.906	645.162	660.256	832.232	749.011
N-ACETYLSERINE	positive	0.000161593	0.00059376	0.000319427	0.00109366	0.602254	22130.1	28316.4	24853	29153	26666.3	33361.1	14018.8	22041	16747.6	15057.6	15261.9	15931.9
OXOPROLINE	positive	0.443422	0.500434	0.455726	0.507075	0.960268	658007	595305	624449	667628	582377	717777	517311	661945	697337	608670	622221	585268
XANTHOSINE	positive	0.734069	0.748276	0.985144	0.985144	1.00372	143.244	124.155	141.945	102.395	167.993	105.132	53.5454	166.772	72.783	171.409	191.152	132.125
TYRAMINE	positive	0.00725388	0.0145078	0.00646079	0.0126025	0.831282	3421.16	3615.69	4083.38	3597.14	3456.52	3901.89	2709.85	3055.83	3004.69	2728.4	3651.75	3200.69
ANTHRANILATE	positive	0.507451	0.552947	0.52986	0.581375	0.953209	1980.73	2377.67	2231.72	2673.03	2454.34	2135.64	2346	2377.6	2566.09	2298.21	1901.87	1715.17
1-METHYLNICOTINAMIDE	positive	0.00102659	0.00284564	0.000272048	0.000976899	1.99142	35480.7	19670.9	24772.5	23017.5	40436.3	20031.9	56328.5	62250.6	64739.1	42606.9	49918.9	49573.7
ACETYLCARNITINE	positive	0.00889421	0.0165328	0.00732631	0.0137774	1.32975	1.23761e+06	1.20975e+06	1.09523e+06	997292	1.38128e+06	861601	1.3161e+06	1.45363e+06	1.23947e+06	1.65299e+06	1.6196e+06	1.73759e+06
CYTIDINE	positive	0.473798	0.52496	0.363385	0.428469	0.885264	403.355	265.843	417.016	208.688	367.485	409.416	345.561	304.304	346.965	343.931	225.912	267.419
DEOXYCARNITINE	positive	0.0135562	0.022786	0.00196415	0.00456375	0.497463	368049	371765	352725	396170	389568	329144	91697.9	169806	80481.2	239927	249939	266261
N-ACETYLMANNOSAMINE	positive	0.181508	0.240994	0.175008	0.22665	0.840858	177630	149224	169187	141721	205091	216163	89902.3	133999	134211	186784	164330	181257
PHENYLALANINE	positive	0.000223658	0.000768216	0.000325328	0.00109366	1.20714	1.23233e+07	1.08473e+07	1.09765e+07	1.1978e+07	1.16764e+07	1.24095e+07	1.36507e+07	1.37053e+07	1.44941e+07	1.3357e+07	1.38614e+07	1.56858e+07
TRYPTOPHAN	positive	0.00116391	0.00311691	0.00103992	0.00283287	1.14934	1.35765e+06	1.17605e+06	1.27549e+06	1.23061e+06	1.29842e+06	1.1667e+06	1.43082e+06	1.36753e+06	1.56698e+06	1.41849e+06	1.42112e+06	1.42074e+06
KYNURENINE	positive	0.000120965	0.000455059	0.000268391	0.000976899	1.36733	4629.3	5664.44	5528.49	5549.17	4961.11	4747.03	6706.68	8277.49	7206.73	7089.12	6874.85	6341.18
LEUCINE	positive	0.000363351	0.00112567	0.000562806	0.00171006	1.19215	7.64848e+06	7.29913e+06	7.57929e+06	8.23577e+06	7.92701e+06	7.94132e+06	9.07522e+06	9.6776e+06	9.66178e+06	9.04089e+06	9.82821e+06	8.30757e+06
GLUTARYLCARNITINE	positive	0.0470088	0.070737	0.034626	0.05113	1.36547	1204.67	694.229	501.132	883.904	1149.63	772.52	1045.23	1351.35	1247.85	1072.97	1237.82	1153.54
N-ACETYLPUTRESCINE	positive	1.62309e-09	8.54828e-08	1.22319e-06	1.38046e-05	0.349393	330269	321520	389911	349238	347459	395972	120301	127172	146865	114049	118003	119344
BETAINE	positive	5.36521e-07	4.98649e-06	3.52384e-09	9.27945e-08	0.49601	2.62457e+06	2.53591e+06	2.73511e+06	2.85387e+06	2.53697e+06	2.64308e+06	1.18379e+06	1.41957e+06	1.15246e+06	1.4416e+06	1.36004e+06	1.34374e+06
DIETHANOLAMINE	positive	0.363512	0.425443	0.35102	0.417001	0.703776	698.601	3648.73	1292.69	1023.11	1161.83	1645.12	1050.6	853.102	789.928	802.018	1306.51	1862.65
ISOLEUCINE	positive	0.467611	0.52399	0.41235	0.475557	1.05452	1.97033e+07	1.95205e+07	1.94673e+07	1.81449e+07	2.01038e+07	2.01094e+07	1.79508e+07	1.908e+07	1.73376e+07	2.21722e+07	2.24212e+07	2.44686e+07
CARNITINE	positive	5.04257e-05	0.000204289	4.29759e-06	3.77233e-05	0.566994	866656	856393	895107	856897	807521	872798	454559	515206	604434	475371	442759	430739
THIAMINE	positive	0.000189381	0.00068005	5.45417e-05	0.000297158	0.753317	8.62606e+06	7.93704e+06	8.21034e+06	8.13299e+06	7.25166e+06	8.09271e+06	5.16392e+06	6.38668e+06	6.46368e+06	6.09019e+06	6.58491e+06	5.65875e+06
SORBITOL/MANNITOL	positive	2.19198e-11	3.46333e-09	6.65456e-08	1.16824e-06	2.57694	5.77334e+06	6.01738e+06	5.2447e+06	6.0449e+06	5.67381e+06	5.83224e+06	1.43656e+07	1.55529e+07	1.57932e+07	1.40223e+07	1.41754e+07	1.52178e+07
VALINE	positive	4.61296e-05	0.000196986	0.000101445	0.000517043	1.25329	4.07287e+06	4.24195e+06	4.11772e+06	4.16429e+06	4.22152e+06	4.08496e+06	4.87511e+06	5.33329e+06	5.41633e+06	4.8575e+06	5.3768e+06	5.35207e+06
TAURINE	positive	4.16069e-05	0.000182608	1.77993e-05	0.000112491	0.693	156435	132014	140211	148813	134918	139046	92445.5	95943.1	98113	90142.5	94603.3	118797
PROLINE	positive	1.84034e-06	1.53038e-05	1.44349e-09	7.62361e-08	0.448958	9.79262e+06	1.06563e+07	1.09381e+07	1.06633e+07	1.05342e+07	1.00624e+07	3.83271e+06	4.93397e+06	4.34602e+06	4.98421e+06	4.91133e+06	5.11761e+06
TYROSINE	positive	3.23885e-05	0.000147321	0.000165072	0.000708308	1.36544	844331	937047	857843	879361	838156	905294	1.10118e+06	1.26307e+06	1.34988e+06	1.20482e+06	1.1403e+06	1.12571e+06
PIPECOLATE	positive	0.00756904	0.0149489	0.006263	0.0123694	0.763516	10100.7	11310.6	9141.4	9272.28	8236.64	8919.67	8487.76	8651.67	7682.05	6356.89	5950.72	6377.07
2-AMINOISOBUTYRATE	positive	0.00142911	0.00366395	0.00120666	0.00312545	1.18863	5287.1	5228.37	5532.93	4872.38	5983.52	5770.62	6367.2	6853.84	6845.07	5878.13	6706.21	6187.92
ADENOSINE 3',5'-CYCLIC PHOSPHATE	positive	0.800202	0.805299	0.780223	0.80572	0.953831	898.319	578.358	403.262	550.297	673.407	440.505	631.403	721.547	402.038	692.871	563.216	369.443
4-IMIDAZOLEACETATE	positive	0.741601	0.751109	0.813697	0.834832	0.984743	49857.4	50232.7	44104.6	42122.5	46006.5	46998.9	50258	45722.8	56209.3	41199.7	39359.8	42311.5
BETA-ALANINE/SARCOSINE	positive	6.67632e-08	1.31857e-06	2.43815e-11	3.85227e-09	0.489987	320504	302434	313650	319655	312843	323834	136444	159735	155284	159950	157018	159076
CREATINE	positive	0.0105313	0.0189085	0.0122688	0.0208437	0.84967	1.12921e+07	1.04008e+07	1.0691e+07	1.01051e+07	8.49985e+06	9.29987e+06	8.47003e+06	9.23069e+06	8.52959e+06	8.91995e+06	8.12649e+06	7.94885e+06
4-HYDROXY-PROLINE	positive	0.000815606	0.00234301	0.00122791	0.00312919	1.19375	18131.9	17832.3	17014.6	19006.6	19730.8	19062.2	20618.5	23213.3	23938.6	20150.6	23027.5	21293.8
HYPOTAURINE	positive	0.000302663	0.000993487	0.000136805	0.000655007	0.838036	20292.4	18527.2	19640.6	20481.5	19341.4	20684.1	14677.2	17041.5	17571.3	16943	16695.8	16770.1
ALANINE	positive	0.00315714	0.00744518	0.0030543	0.0067969	1.11033	368481	351518	333973	321687	347268	343456	349870	403660	384832	383665	381519	390812
N-ALPHA-ACETYLLYSINE	positive	0.328281	0.392943	0.32399	0.393773	1.02617	11435.3	11997.4	10608.9	11741.7	11271.6	11290.3	11474.2	12051.5	11697.3	12412.7	11607	10890.6
1-AMINOCYCLOPROPANECARBOXYLATE	positive	5.85748e-05	0.00023137	0.000151069	0.000681967	1.23774	607003	620809	550881	558475	589359	592547	686571	803823	737132	685129	735937	707121
AMINOADIPATE	positive	6.90606e-06	4.09015e-05	7.39913e-07	9.74219e-06	0.45471	11384.5	9586.11	11944.4	10887.1	10900.1	12541	3636.85	5556.72	5105.59	5406.28	5525.23	5345.48
GLYCINE	positive	0.0054251	0.0115833	0.00466297	0.00956817	1.08394	62490.4	62353.9	58099.2	55458.4	59092.1	58638.8	62392.9	66725.3	66279.7	62700.2	64090.4	63836.9
GLUTAMATE	positive	0.00135506	0.00356832	0.000523351	0.00162136	0.797328	1.22243e+07	1.17135e+07	1.17864e+07	1.18746e+07	1.18674e+07	1.30035e+07	8.34783e+06	9.81888e+06	8.64303e+06	1.02451e+07	1.00931e+07	1.06342e+07
N-METHYLASPARTATE	positive	0.00697095	0.0141206	0.00741189	0.0137774	1.06645	45705	46995.3	48566.7	47200.7	46934.4	48826.7	47392.5	51110.6	50419.1	53072.6	49950.7	51170.2
SERINE	positive	2.35521e-06	1.86062e-05	1.62201e-05	0.000106782	1.37293	334902	322974	316012	299324	310085	329904	428977	472929	460503	410805	408712	444770
PYRIDOXAMINE	positive	0.0111693	0.0198287	0.0253029	0.038441	0.523265	48163.7	125680	96603.4	101292	53854	66218.7	51538	39703.5	39508.9	39732.7	48375.1	38489.5
ASPARAGINE	positive	1.67161e-06	1.4673e-05	1.54664e-06	1.52731e-05	1.3362	14718.7	12740	13319.4	12710.5	13502.5	13381.1	17379.2	19072.1	17404.8	17055.1	17774	18708.4
CITRULLINE	positive	4.18062e-06	2.8719e-05	2.5051e-05	0.000152233	1.33933	19619.3	20167.5	18662.2	19485	20131.5	19953.5	24399.2	26933.6	26658.4	25388.6	26066.3	28620.4
S-ADENOSYLHOMOCYSTEINE	positive	0.104227	0.147034	0.106357	0.148712	1.07365	50863.3	57295.4	57292.3	55323.1	53089.6	57074.3	53876.1	63056.7	66527.6	58568.7	55429.5	57854
OPHTHALMATE	positive	0.430125	0.488919	0.406844	0.472657	0.950081	5809.37	4288	4483.4	5315.8	4508.01	5188.05	4495.41	4417.62	5172.24	4305.22	4716.5	5008.4
GLUCOSAMINE	positive	0.005777	0.0121702	0.00247332	0.00558264	0.677958	2613.37	2733.19	2897.39	2379.57	2968.2	2273.84	1403.59	1350.66	2025.03	2059.29	2361.63	1555.99
HISTIDINOL	positive	0.668207	0.713356	0.689761	0.721737	1.03079	3453.62	4807.6	5089.8	4698.75	5307.42	5186.78	5045.71	4239.24	5749.63	5225.91	4519.45	4642.78
DIMETHYLARGININE (SDMA/ADMA)	positive	0.00173775	0.00429006	0.000869878	0.0024543	0.847013	300677	305314	313336	286584	303701	316247	224523	281505	259465	253182	258600	269251
AGMATINE	positive	4.91156e-05	0.000204217	0.000731841	0.00214131	1.76057	2676.35	3370.48	3282.28	3955.62	3308.15	3722.8	5258.36	5642.52	7959.82	5549.68	5482.82	5874.09
3-SULFINOALANINE	positive	0.00149318	0.0037448	0.000333665	0.00109831	12.8669	98.5789	72.5257	11.4949	135.177	8.72906	110.036	1251.69	1115.2	1102.74	835.316	716.03	595.946
CADAVERINE	positive	0.0042511	0.00959533	0.00505931	0.0102484	1.26868	477356	472557	526188	577647	508292	585632	537830	683968	606970	743636	705377	715593
N,N,N-TRIMETHYLLYSINE	positive	3.36493e-07	3.79756e-06	1.01596e-05	7.64391e-05	1.68215	400483	400241	370530	436731	422039	446759	656326	709317	800226	641583	693997	664884
PUTRESCINE	positive	1.04216e-07	1.64661e-06	1.93003e-09	7.62361e-08	0.657308	1.00849e+06	1.00052e+06	1.01778e+06	1.02701e+06	992040	1.05988e+06	679007	682885	707335	626023	638079	680012
ARGININE	positive	1.49766e-05	7.39472e-05	0.00020404	0.000793309	1.7906	2.83969e+06	2.79581e+06	2.62287e+06	2.67162e+06	2.4757e+06	2.46965e+06	4.93105e+06	5.66541e+06	4.96069e+06	3.95328e+06	4.55758e+06	4.35841e+06
HISTIDINE	positive	3.26344e-05	0.000147321	0.00014132	0.000656721	1.48776	7.07515e+06	7.86194e+06	7.2798e+06	8.0067e+06	7.45891e+06	7.62125e+06	9.39552e+06	1.20838e+07	1.20949e+07	1.08186e+07	1.17112e+07	1.12972e+07
1,3-DIAMINOPROPANE	positive	0.00440794	0.00978405	0.00781895	0.0143651	1.794	4512.7	4017.21	4429.18	3721.82	3923.43	3378.06	9107.81	7721.3	8605.75	4145.77	5810	7633.69
LYSINE	positive	0.0158773	0.0264064	0.0161346	0.0265549	1.43956	2.31929e+06	2.14446e+06	2.35913e+06	2.00815e+06	1.969e+06	1.50143e+06	3.02719e+06	3.52111e+06	3.63788e+06	1.87182e+06	2.71501e+06	2.93574e+06
CARNOSINE	positive	0.414628	0.474719	0.44745	0.502689	1.19418	5130.95	3877.86	3854.73	2161.11	2681.37	1499.17	3924.56	4041.15	6135.79	2328.24	2421.05	4083.61
FAD	positive	0.000535673	0.00159691	0.00178462	0.0042085	1.29477	33211.4	34512.4	32292.1	31556.2	35702	36070.1	41301.2	45396.5	52392.8	41240.7	42337	40614.8
S-ADENOSYLMETHIONINE	positive	0.000308107	0.000993487	0.000905903	0.0025111	1.57576	5814.18	5573.1	4765.85	5998.04	5061.52	4729.78	9257.01	8709.16	9623.17	6251.82	7676.15	8816.24
NAD	positive	0.0480118	0.0708959	0.0509585	0.0738664	1.1028	2.20406e+06	2.33238e+06	1.9907e+06	2.17787e+06	2.09478e+06	2.37483e+06	2.14961e+06	2.4665e+06	2.44436e+06	2.35965e+06	2.759e+06	2.34992e+06
CYSTATHIONINE	positive	7.0221e-06	4.09015e-05	1.09207e-06	1.32728e-05	0.588773	98395.5	83516.9	90403.3	84557.2	98374.9	93452.7	44151.2	56505.9	56221.9	54923	50265.5	60992.6
DEOXYADENOSINE MONOPHOSPHATE	positive	0.716241	0.744992	0.687434	0.721737	1.02933	54537.3	53900.7	47703.5	55648.5	51814.7	63339.2	49005.9	56579.2	50993.1	58797.8	70202.2	50955.6
NADH	positive	0.0304264	0.0485593	0.0227389	0.035223	1.61822	6479.14	4042.43	3668.06	7533.73	6863.72	10710.4	6033.2	11615.7	10806.1	14120.4	9922.11	11094.4
ADENOSINE DIPHOSPHATE RIBOSE	positive	0.00376891	0.00875718	0.000505408	0.00159709	2.37352	42538.3	14379.8	21921.8	36465.7	56232.1	33579.7	57749.9	105147	92766.5	75582	69271.7	86332.8
CDP-ETHANOLAMINE	positive	0.163855	0.2194	0.15881	0.210857	1.15372	414.534	515.282	436.533	403.652	391.525	429.657	466.208	374.44	641.374	568.068	456.958	482.457
CITICOLINE	positive	0.00934344	0.0171659	0.00111209	0.00292849	2.44805	37.5285	11.2234	15.9563	54.4996	19.4151	47.4183	70.2695	82.1272	60.126	71.1554	66.0646	105.696
GUANOSINE DIPHOSPHATE MANNOSE	positive	9.15902e-09	2.41187e-07	1.70479e-09	7.62361e-08	0.192474	4534.64	4937.52	4605.7	4947.86	5020.68	5025.96	868.403	997.32	1045.2	937.305	974.216	773.221
MELATONIN	negative	0.000353833	0.00111811	0.000295536	0.00103766	1.58472	3235.71	3363.83	3706.79	3728.07	5003.14	4353.53	6888.52	6063.3	5926.87	4822.55	6863.63	6503.46
TRYPTOPHANAMIDE	negative	0.000554551	0.00162258	0.00354378	0.0077541	2.2311	6196.81	5183.85	3820.68	6158.72	3774.95	3611.91	10236.5	6778.65	8182.17	10654.7	13890.3	14395
SALICYLATE	negative	0.340823	0.401866	0.833793	0.849931	1.08253	9455.23	10062.3	9760.06	3428.6	8356.37	35869.6	12680.2	18114.9	14035.3	12492.8	12036	13922.3
PYRIDOXAL	negative	0.00143775	0.00366395	0.00239209	0.00547755	0.798362	13211.3	15954.4	16305.8	15590.9	13004.4	14926.8	11248.7	11762.4	12824.8	11904.2	11738.8	11570.3
PYRIDOXINE	negative	0.247877	0.313316	0.264533	0.329105	0.908738	142389	142069	135094	205765	141354	150439	123615	139051	149578	145043	139306	136819
URACIL	negative	0.0424312	0.064613	0.0169123	0.0275478	1.32315	1020.33	1055.93	1113.62	520.635	902.952	911.233	1146.54	1361.06	1285.76	1263.61	1106.6	1146.45
N-ACETYLPHENYLALANINE	negative	0.860783	0.860783	0.947463	0.95961	1.00782	799.164	1179.9	977.709	687.621	1219.68	1255.94	1122.8	952.737	795.743	1053.98	1274.17	968.462
N-ACETYLLEUCINE	negative	0.550215	0.591387	0.448602	0.502689	0.92296	3221.42	4238.32	4188.19	2502.68	4365.63	4408.22	3176.32	3557.44	3644.66	3158.68	4365.95	3255.3
ADENOSINE	negative	0.0326785	0.0516321	0.0327519	0.0488188	1.49863	620.326	376.098	349.117	310.592	609.681	475.462	603.886	560.647	813.334	430.209	856.219	843.869
URIDINE	negative	0.0115259	0.0201842	0.0115355	0.0199875	1.21815	4877.3	4401.08	4377.08	3498.07	4329.61	4394.72	4791.01	5810.11	5978.18	5445.57	4986.59	4511.58
N-FORMYLMETHIONINE	negative	0.0172172	0.0283366	0.0239452	0.0367314	0.683306	10627.9	10773.6	9329.27	7084.36	14559.1	13338.9	6026.77	7337.25	7447.26	6754.6	8664.72	8671.66
2-HYDROXYBUTYRATE	negative	0.00445856	0.00978405	0.000185591	0.000751883	1.89365	305.132	300.724	297.45	132.784	239.895	367.712	472.597	627.199	540.93	519.336	457.42	495.113
XANTHINE	negative	0.710901	0.744992	0.737247	0.766349	1.02925	12661.9	12464.4	11656	7987.54	10193.5	11351.4	10518.1	12697.3	13646.8	9648.44	10807.3	10936.4
INOSINE	negative	0.000922073	0.00260156	0.0116383	0.0199875	3.06411	262.032	239.026	328.1	268.45	237.221	322.551	731.906	1062.37	1455.46	473.606	796.612	558.429
PANTOTHENATE	negative	0.0478641	0.0708959	0.048405	0.0708147	0.889358	1.28261e+06	1.15097e+06	1.21543e+06	1.05943e+06	1.34326e+06	1.24045e+06	998116	1.07871e+06	1.00814e+06	980479	1.18023e+06	1.23966e+06
N-ACETYLALANINE	negative	0.00112731	0.00307094	0.00173441	0.00415208	0.737029	34496	33447.3	34173.3	25982.1	34103.3	37302.5	22837.9	24677.1	24926.5	24625.9	23631.8	26341.4
HYDROXYPHENYLLACTATE	negative	0.00820989	0.0158191	0.00414365	0.00872929	1.30047	41710.5	41588.5	35407.2	29267.7	45936	42462.1	47086.9	45599.9	49840.4	54660.3	58821.5	51385.7
LACTATE	negative	0.0425301	0.064613	0.0184268	0.0297085	1.30135	9543.22	9539.03	8794.43	4817.38	7834.91	8975.01	10355.2	10983.1	11134.4	10738.1	10162.2	11049.1
OXALATE	negative	0.0499769	0.0731144	0.0217515	0.0343674	1.32391	499072	487426	444460	223184	392652	426186	528221	544076	579032	561468	523312	537903
DEOXYRIBOSE	negative	0.411345	0.474614	0.618153	0.65992	1.16117	674.156	986.19	824.945	274.358	2112.36	1124.61	1061.17	984.06	955.619	729.36	2018.27	1214.64
XANTHURENATE	negative	0.262084	0.321015	0.274984	0.339433	1.14516	1570.64	1849.68	1408.91	943.039	1774.41	2040.29	1663.58	1609.93	1693.38	1768.55	2418.69	1824.5
3-HYDROXYANTHRANILATE	negative	0.022439	0.0361771	0.0220567	0.0345046	0.601399	1400.56	2267.6	2084.18	883.775	2079.55	1751.99	873.605	992.703	781.476	878.718	1584.62	1184.12
OROTATE	negative	0.218757	0.281005	0.183622	0.235872	0.753393	7281.41	2699.2	4228.79	3229.09	6441.3	5172.96	3174.33	3783.61	3894.49	2969.39	5139.17	2927.16
HEXOSE INCLUDING ALPHA-GLUCOSE	negative	0.00504247	0.0109138	0.0111365	0.0195508	0.794333	15011.4	15530.7	15117.2	20739.1	15501.4	16235.6	10892.3	13215.2	13102.1	13826.4	13790.9	13125.4
DIHYDROOROTATE	negative	0.00232872	0.00566059	0.00358259	0.0077541	0.57135	3621.82	3439.62	3657.13	2559.65	5011.88	4384.62	2164.28	1642.65	1512.52	2156.94	2919.29	2559.54
GLYCERATE	negative	0.000239729	0.000805898	0.000784715	0.00225427	0.515113	993.628	1064.74	1070.11	1206.98	681.564	822.674	377.978	570.326	489.332	648.579	403.919	517.971
THREONINE	negative	0.299617	0.36415	0.333924	0.399961	0.924227	277509	303416	261151	281682	344333	275565	241225	278961	243999	213582	330538	303229
URATE	negative	0.127004	0.176022	0.137492	0.187273	0.793686	2026.91	1661.09	1111.17	1495.95	1649.35	1208.57	883.825	1292.81	1103.49	846.745	1752.87	1384.91
GLUTAMINE	negative	1.44906e-05	7.38554e-05	5.20235e-05	0.000293561	1.3909	418153	415188	413626	409201	406480	425943	544695	546667	592528	551782	600422	625280
N-ACETYLNEURAMINATE	negative	0.00881542	0.0165328	0.00814657	0.0146268	0.681158	42248.7	36001.3	39495.4	22820.9	40468.7	38972.5	24260.8	23309.5	27451.7	21594.5	28770.3	24473
AMP	negative	0.0407605	0.0631388	0.00730349	0.0137774	1.98425	54529	36098.1	41110.9	42180.1	81244	8670.18	66992.2	74624.4	78678.5	83593.5	124804	94817.1
GLUCONATE	negative	8.45329e-09	2.41187e-07	2.96494e-09	9.27945e-08	0.534495	671870	738977	695375	664137	722404	681143	337899	385048	362837	360608	402044	382496
ASPARTATE	negative	4.22235e-07	4.40811e-06	3.6442e-06	3.38696e-05	0.300019	682637	713665	714126	722584	862729	897872	178551	253721	188728	218872	274570	263730
COENZYME A	negative	0.00243606	0.00583178	0.00420426	0.00874043	0.550033	3499.06	5468.1	5186.18	4024.03	6909.97	5285.87	3017.94	2606.07	2490.88	2289.99	4362.33	1939.05
N-ACETYLGLUTAMATE	negative	4.48919e-06	2.95539e-05	0.000179822	0.000747682	3.07588	126388	130326	138015	153657	224187	195650	482499	456974	436534	410094	690477	501563
DIAMINOPIMELATE	negative	7.98377e-06	4.34978e-05	0.000382593	0.00123367	2.76061	3608.53	3335.39	2958.63	4332.37	5441.16	4196.66	8139.28	11202.1	10476.7	10233.2	15315.2	10536.9
GUANIDINOSUCCINATE	negative	0.000104904	0.000404263	0.00016587	0.000708308	0.668774	2.02321e+06	1.84568e+06	1.93414e+06	2.20613e+06	2.42721e+06	1.91636e+06	1.35363e+06	1.45217e+06	1.25596e+06	1.19719e+06	1.68033e+06	1.32192e+06
N-ACETYLASPARTATE	negative	0.000401329	0.00121942	0.00012351	0.00060983	0.676135	2.00946e+06	2.00317e+06	1.96701e+06	2.21698e+06	2.28475e+06	2.07574e+06	1.27875e+06	1.24143e+06	1.30608e+06	1.35059e+06	1.79603e+06	1.51742e+06
GLYCEROL 3-PHOSPHATE	negative	7.24836e-06	4.09015e-05	7.23167e-05	0.000380868	8.93872	6046.95	4225.99	4814.54	2542.07	8636.97	6246.45	47915.2	45739.7	49004.4	39571.4	66679.1	41714.5
SUCCINATE	negative	1.04103e-05	5.48278e-05	7.15394e-07	9.74219e-06	2.14847	10349.2	9454.27	8072.83	6615.8	7253.5	8012.02	15426	17872	17710.2	20120.8	17020.6	18753
URIDINE DIPHOSPHATE-N-ACETYLHEXOSAMINE	negative	0.722208	0.745809	0.563119	0.609403	0.917842	123632	88077.8	94618.6	61690	136493	68443.9	79729.4	75573.9	91852.5	80344.8	100893	97488.5
GLYCERALDEHYDE 3-PHOSPHATE	negative	0.00629095	0.0129087	0.00106615	0.00285511	1.74694	14058.5	6974.25	10368.4	12504.1	15479.9	18516.5	18019.7	24102.5	20438.2	21866.1	25358.2	26305.3
MALONATE	negative	0.0190944	0.0311022	0.0143273	0.0238285	1.41534	1743.48	942.889	1168.72	1205.95	1694.95	948.491	1898.35	1994.16	1660.57	2031.21	1396.51	1923.67
DGDP	negative	0.0101646	0.0184598	0.00563673	0.0112735	1.38412	60344.2	46319.5	49797.5	38416	71619.4	54394.1	66640.1	73739.2	81105.1	72994.5	75733.5	73937.9
FRUCTOSE 6-PHOSPHATE	negative	0.711785	0.744992	0.642401	0.681204	0.947256	42462.9	35245.8	40333.7	42349.9	61690	32853.6	34565.8	44027.9	37670.2	35942.4	47206.6	42076.7
MALATE	negative	7.68174e-08	1.34857e-06	2.54012e-08	5.12088e-07	0.39661	995000	943689	945164	1.10329e+06	1.05321e+06	957507	336990	379596	376767	417621	464694	403145
URIDINE DIPHOSPHATE HEXOSE	negative	0.330988	0.393204	0.424573	0.482608	1.20497	1.39044e+06	1.40622e+06	1.51453e+06	355850	2.80987e+06	1.97463e+06	1.62871e+06	1.6959e+06	2.00273e+06	1.33703e+06	2.76532e+06	1.95911e+06
GLUCOSE 6-PHOSPHATE	negative	0.716701	0.744992	0.971867	0.978057	0.990701	60674	36756.7	19410	16179	77113.3	43523.1	28565.6	46069.6	30030.7	39089.9	59653.3	47888.3
NADP	negative	0.486032	0.533285	0.540574	0.58904	1.08989	14886	17862.6	17690.2	6895.6	18277.7	19710.9	18110.9	15357.2	19411.6	14551	21598.6	14862.2
DGTP	negative	0.258745	0.321015	0.189395	0.241326	1.24499	167438	183911	154478	36263.1	171237	197282	184849	194966	168397	172983	224087	188416
URIDINE 5'-DIPHOSPHATE	negative	0.0650372	0.0942741	0.00808115	0.0146268	1.85241	200057	149255	154695	27966.6	291215	224045	280309	283072	350264	254516	411478	360261
ATP	negative	0.475122	0.52496	0.604751	0.650005	1.0977	1.16243e+06	1.50063e+06	1.33072e+06	329477	1.70782e+06	1.73692e+06	1.3977e+06	1.11819e+06	1.46039e+06	1.19722e+06	1.67724e+06	1.67618e+06
GALACTARATE	negative	0.000215662	0.000757213	0.000638658	0.00190392	0.577614	5711.35	6899.48	7097.45	4651.25	7197.71	7269.06	3660.64	3502.46	2954.76	3597.53	4195.78	4515.44
GLUTATHIONE OXIDIZED	negative	0.262095	0.321015	0.281507	0.344791	1.19145	3816.01	4446.62	4734.4	2064.41	6290.4	6065.47	4574.24	5115.57	4906.79	4632.1	6352.17	7085.46
2-PHOSPHOGLYCERATE/3-PHOSPHOGLYCERATE	negative	0.20934	0.271112	0.169902	0.221855	0.757261	69071.1	75576.8	64656.1	38199.3	116707	90234.3	38848.9	55376.2	53431.9	50200.7	76663	69612.1
CYTIDINE DIPHOSPHATE	negative	0.0126631	0.0215137	0.00137228	0.00344159	1.93079	5215.47	3250.23	3514.52	1608.13	6177.25	5110.41	5875.98	8349.96	8801.46	7147.03	9556.55	8299.46
PHOSPHOENOLPYRUVATE	negative	0.00809418	0.0157887	0.0189975	0.0303192	0.550187	32736.8	28270.4	24106.6	25690.9	51609	46335.1	11126.2	19907.1	20261.5	15219.9	26271.6	22064.7
NICOTINIC ACID ADENINE DINUCLEOTIDE PHOSPHATE	negative	0.128236	0.176185	0.151009	0.202199	1.42391	3750.79	1577.03	1692.46	1028.58	4943.23	3239.1	2204.25	4851.37	4444.41	3894.89	3551.13	4165.71
NADPH	negative	0.112435	0.15721	0.146257	0.19751	1.48015	22625.6	8031.26	9067.5	5699.89	31449.6	17242.8	12541.4	26120.8	23024.3	25144.3	24282.1	28194.3
URIDINE TRIPHOSPHATE	negative	0.25651	0.321015	0.164166	0.216152	1.28021	76516.8	86063.4	77328.1	12855.7	83240.4	87158	90660	85521.6	83121.4	79392.9	113103	89938.5
GUANOSINE DIPHOSPHATE	negative	0.0123387	0.0211904	0.0015081	0.00372313	1.94912	3384.99	2903.58	2960.69	1186.97	5306.95	3384.88	5292.77	6179.83	5843.67	5238.71	8037.63	6690.3
CITRATE	negative	0.156557	0.211419	0.103721	0.146321	0.799166	8.51592e+06	9.44039e+06	8.08123e+06	4.73316e+06	1.0792e+07	8.71658e+06	6.23428e+06	6.23657e+06	6.19528e+06	6.0777e+06	8.11303e+06	7.32465e+06
ISOCITRATE	negative	0.732154	0.748276	0.334145	0.399961	0.791937	4886.38	4737.24	4349.04	1045.19	7591.79	5876.2	2938.22	4131.84	3621.15	2611.08	4740.97	4515.73
TRYPTAMINE	negative	0.313834	0.378518	0.38681	0.452711	0.728082	2108.28	2355.85	1886.59	2069.05	6973.87	3076.13	2013.56	1411.91	1726.41	1762.44	4411.4	2121.78
URIDINE DIPHOSPHATE GLUCURONIC ACID	negative	0.200593	0.264115	0.118472	0.164198	1.53108	528126	595989	511376	37364.4	1.0372e+06	790925	774496	703591	901211	650018	1.45839e+06	872569

## Sheet: JCM D-Cys Results (2)
Metabolite	mode	ttest.pValue	ttest.pValueAdj	ttest.pValueFC	ttest.pValueFCAdj	Class	Peak Area (Abundance, Ion counts)
							w/o	w/o	w/o	w/o	w/o	w/o	D-Cysteine treatment (D-Cys)	D-Cysteine treatment (D-Cys)	D-Cysteine treatment (D-Cys)	D-Cysteine treatment (D-Cys)	D-Cysteine treatment (D-Cys)	D-Cysteine treatment (D-Cys)
						FC(D-Cysteine treatment (D-Cys) / w/o	JM_MPTA_082020_5_5	JM_MPTA_082020_1_1	JM_MPTA_082020_3_3	JM_MPTA_082020_4_4	JM_MPTA_082020_6_6	JM_MPTA_082020_2_2	JM_MPTA_082020_8_8	JM_MPTA_082020_12_12	JM_MPTA_082020_11_11	JM_MPTA_082020_7_7	JM_MPTA_082020_9_9	JM_MPTA_082020_10_10
HYPOXANTHINE	positive	4.08267e-06	2.8719e-05	0.00171311	0.00415208	101.015	9.63737	9.69201	78.7414	10.1492	10.2297	10.4007	1786.3	2810.13	3625.9	1461.97	1807.56	1524.02
3-SULFINOALANINE	positive	0.00149318	0.0037448	0.000333665	0.00109831	12.8669	98.5789	72.5257	11.4949	135.177	8.72906	110.036	1251.69	1115.2	1102.74	835.316	716.03	595.946
GLYCEROL 3-PHOSPHATE	negative	7.24836e-06	4.09015e-05	7.23167e-05	0.000380868	8.93872	6046.95	4225.99	4814.54	2542.07	8636.97	6246.45	47915.2	45739.7	49004.4	39571.4	66679.1	41714.5
PALMITOYLCARNITINE	positive	4.46391e-07	4.40811e-06	0.000229351	0.000862795	3.99427	461378	432829	537151	595712	534216	559189	2.33334e+06	2.26957e+06	2.68885e+06	1.57818e+06	1.7964e+06	1.79769e+06
N-ACETYLGLUTAMATE	negative	4.48919e-06	2.95539e-05	0.000179822	0.000747682	3.07588	126388	130326	138015	153657	224187	195650	482499	456974	436534	410094	690477	501563
INOSINE	negative	0.000922073	0.00260156	0.0116383	0.0199875	3.06411	262.032	239.026	328.1	268.45	237.221	322.551	731.906	1062.37	1455.46	473.606	796.612	558.429
STEAROYLCARNITINE	positive	2.01971e-07	2.65928e-06	1.47457e-05	0.000101297	2.76703	653417	583857	738129	894640	791289	728080	2.35086e+06	2.09181e+06	2.30499e+06	1.80757e+06	1.8071e+06	1.7833e+06
DIAMINOPIMELATE	negative	7.98377e-06	4.34978e-05	0.000382593	0.00123367	2.76061	3608.53	3335.39	2958.63	4332.37	5441.16	4196.66	8139.28	11202.1	10476.7	10233.2	15315.2	10536.9
MYRISTOYLCARNITINE	positive	2.16889e-08	4.8955e-07	5.89329e-06	4.90074e-05	2.60453	210532	192611	232485	258141	243531	232210	675598	613327	637417	517062	528412	595117
SORBITOL/MANNITOL	positive	2.19198e-11	3.46333e-09	6.65456e-08	1.16824e-06	2.57694	5.77334e+06	6.01738e+06	5.2447e+06	6.0449e+06	5.67381e+06	5.83224e+06	1.43656e+07	1.55529e+07	1.57932e+07	1.40223e+07	1.41754e+07	1.52178e+07
CITICOLINE	positive	0.00934344	0.0171659	0.00111209	0.00292849	2.44805	37.5285	11.2234	15.9563	54.4996	19.4151	47.4183	70.2695	82.1272	60.126	71.1554	66.0646	105.696
ADENOSINE DIPHOSPHATE RIBOSE	positive	0.00376891	0.00875718	0.000505408	0.00159709	2.37352	42538.3	14379.8	21921.8	36465.7	56232.1	33579.7	57749.9	105147	92766.5	75582	69271.7	86332.8
TRYPTOPHANAMIDE	negative	0.000554551	0.00162258	0.00354378	0.0077541	2.2311	6196.81	5183.85	3820.68	6158.72	3774.95	3611.91	10236.5	6778.65	8182.17	10654.7	13890.3	14395
SUCCINATE	negative	1.04103e-05	5.48278e-05	7.15394e-07	9.74219e-06	2.14847	10349.2	9454.27	8072.83	6615.8	7253.5	8012.02	15426	17872	17710.2	20120.8	17020.6	18753
1-METHYLNICOTINAMIDE	positive	0.00102659	0.00284564	0.000272048	0.000976899	1.99142	35480.7	19670.9	24772.5	23017.5	40436.3	20031.9	56328.5	62250.6	64739.1	42606.9	49918.9	49573.7
OCTANOYLCARNITINE	positive	3.07904e-05	0.000147321	5.82651e-07	9.20588e-06	1.98559	7612.72	6839.33	7166.37	8839.76	9713.92	9991.66	15090.1	15680	18087.2	16065.8	17395.4	17286.3
AMP	negative	0.0407605	0.0631388	0.00730349	0.0137774	1.98425	54529	36098.1	41110.9	42180.1	81244	8670.18	66992.2	74624.4	78678.5	83593.5	124804	94817.1
GUANOSINE DIPHOSPHATE	negative	0.0123387	0.0211904	0.0015081	0.00372313	1.94912	3384.99	2903.58	2960.69	1186.97	5306.95	3384.88	5292.77	6179.83	5843.67	5238.71	8037.63	6690.3
CYTIDINE DIPHOSPHATE	negative	0.0126631	0.0215137	0.00137228	0.00344159	1.93079	5215.47	3250.23	3514.52	1608.13	6177.25	5110.41	5875.98	8349.96	8801.46	7147.03	9556.55	8299.46
2-HYDROXYBUTYRATE	negative	0.00445856	0.00978405	0.000185591	0.000751883	1.89365	305.132	300.724	297.45	132.784	239.895	367.712	472.597	627.199	540.93	519.336	457.42	495.113
DECANOYLCARNITINE	positive	2.70529e-06	2.03541e-05	2.59285e-08	5.12088e-07	1.8585	9844.26	10269.5	11476.8	12774.8	11320.2	12344.3	19722.6	20746.8	22498.5	20737.3	21814.5	20913.7
HEXANOYLCARNITINE	positive	2.46767e-07	2.99916e-06	9.49866e-06	7.50394e-05	1.79926	16363.4	15741	17051.1	17010.3	16508.8	18394.5	27602.6	32241.5	32053.7	26883.1	32138.3	30930.7
1,3-DIAMINOPROPANE	positive	0.00440794	0.00978405	0.00781895	0.0143651	1.794	4512.7	4017.21	4429.18	3721.82	3923.43	3378.06	9107.81	7721.3	8605.75	4145.77	5810	7633.69
ARGININE	positive	1.49766e-05	7.39472e-05	0.00020404	0.000793309	1.7906	2.83969e+06	2.79581e+06	2.62287e+06	2.67162e+06	2.4757e+06	2.46965e+06	4.93105e+06	5.66541e+06	4.96069e+06	3.95328e+06	4.55758e+06	4.35841e+06
AGMATINE	positive	4.91156e-05	0.000204217	0.000731841	0.00214131	1.76057	2676.35	3370.48	3282.28	3955.62	3308.15	3722.8	5258.36	5642.52	7959.82	5549.68	5482.82	5874.09
GLYCERALDEHYDE 3-PHOSPHATE	negative	0.00629095	0.0129087	0.00106615	0.00285511	1.74694	14058.5	6974.25	10368.4	12504.1	15479.9	18516.5	18019.7	24102.5	20438.2	21866.1	25358.2	26305.3
N,N,N-TRIMETHYLLYSINE	positive	3.36493e-07	3.79756e-06	1.01596e-05	7.64391e-05	1.68215	400483	400241	370530	436731	422039	446759	656326	709317	800226	641583	693997	664884
NADH	positive	0.0304264	0.0485593	0.0227389	0.035223	1.61822	6479.14	4042.43	3668.06	7533.73	6863.72	10710.4	6033.2	11615.7	10806.1	14120.4	9922.11	11094.4
MELATONIN	negative	0.000353833	0.00111811	0.000295536	0.00103766	1.58472	3235.71	3363.83	3706.79	3728.07	5003.14	4353.53	6888.52	6063.3	5926.87	4822.55	6863.63	6503.46
S-ADENOSYLMETHIONINE	positive	0.000308107	0.000993487	0.000905903	0.0025111	1.57576	5814.18	5573.1	4765.85	5998.04	5061.52	4729.78	9257.01	8709.16	9623.17	6251.82	7676.15	8816.24
ADENOSINE	negative	0.0326785	0.0516321	0.0327519	0.0488188	1.49863	620.326	376.098	349.117	310.592	609.681	475.462	603.886	560.647	813.334	430.209	856.219	843.869
HISTIDINE	positive	3.26344e-05	0.000147321	0.00014132	0.000656721	1.48776	7.07515e+06	7.86194e+06	7.2798e+06	8.0067e+06	7.45891e+06	7.62125e+06	9.39552e+06	1.20838e+07	1.20949e+07	1.08186e+07	1.17112e+07	1.12972e+07
LYSINE	positive	0.0158773	0.0264064	0.0161346	0.0265549	1.43956	2.31929e+06	2.14446e+06	2.35913e+06	2.00815e+06	1.969e+06	1.50143e+06	3.02719e+06	3.52111e+06	3.63788e+06	1.87182e+06	2.71501e+06	2.93574e+06
NICOTINAMIDE	positive	0.0116251	0.0201842	0.00654618	0.0126134	1.43615	9.23684e+06	5.5496e+06	6.06936e+06	8.72743e+06	1.04723e+07	7.24004e+06	1.06414e+07	1.32768e+07	1.27444e+07	1.15423e+07	9.45912e+06	1.02593e+07
MALONATE	negative	0.0190944	0.0311022	0.0143273	0.0238285	1.41534	1743.48	942.889	1168.72	1205.95	1694.95	948.491	1898.35	1994.16	1660.57	2031.21	1396.51	1923.67
NICOTINATE	positive	0.00871161	0.0165328	0.00374151	0.00798863	1.40095	124252	83720.3	93243.7	136948	144481	107982	154263	181691	168048	159975	146108	157450
GLUTAMINE	negative	1.44906e-05	7.38554e-05	5.20235e-05	0.000293561	1.3909	418153	415188	413626	409201	406480	425943	544695	546667	592528	551782	600422	625280
DGDP	negative	0.0101646	0.0184598	0.00563673	0.0112735	1.38412	60344.2	46319.5	49797.5	38416	71619.4	54394.1	66640.1	73739.2	81105.1	72994.5	75733.5	73937.9
SERINE	positive	2.35521e-06	1.86062e-05	1.62201e-05	0.000106782	1.37293	334902	322974	316012	299324	310085	329904	428977	472929	460503	410805	408712	444770
KYNURENINE	positive	0.000120965	0.000455059	0.000268391	0.000976899	1.36733	4629.3	5664.44	5528.49	5549.17	4961.11	4747.03	6706.68	8277.49	7206.73	7089.12	6874.85	6341.18
GLUTARYLCARNITINE	positive	0.0470088	0.070737	0.034626	0.05113	1.36547	1204.67	694.229	501.132	883.904	1149.63	772.52	1045.23	1351.35	1247.85	1072.97	1237.82	1153.54
TYROSINE	positive	3.23885e-05	0.000147321	0.000165072	0.000708308	1.36544	844331	937047	857843	879361	838156	905294	1.10118e+06	1.26307e+06	1.34988e+06	1.20482e+06	1.1403e+06	1.12571e+06
PYRIMIDINE	positive	0.0346286	0.0541715	0.0302462	0.0455133	1.36278	3448.08	2079.23	2394.68	3497.13	4526.79	2518.55	3660.94	4550.21	4831.48	4293.71	3894.93	3931.75
CITRULLINE	positive	4.18062e-06	2.8719e-05	2.5051e-05	0.000152233	1.33933	19619.3	20167.5	18662.2	19485	20131.5	19953.5	24399.2	26933.6	26658.4	25388.6	26066.3	28620.4
ASPARAGINE	positive	1.67161e-06	1.4673e-05	1.54664e-06	1.52731e-05	1.3362	14718.7	12740	13319.4	12710.5	13502.5	13381.1	17379.2	19072.1	17404.8	17055.1	17774	18708.4
LAUROYLCARNITINE	positive	0.00398612	0.00912763	0.00909595	0.0161479	1.33363	23473.4	28825.3	29709.6	26365.9	26035.1	27365.1	44996.5	32379.6	40398	35113.8	31965.9	30892.6
ACETYLCARNITINE	positive	0.00889421	0.0165328	0.00732631	0.0137774	1.32975	1.23761e+06	1.20975e+06	1.09523e+06	997292	1.38128e+06	861601	1.3161e+06	1.45363e+06	1.23947e+06	1.65299e+06	1.6196e+06	1.73759e+06
OXALATE	negative	0.0499769	0.0731144	0.0217515	0.0343674	1.32391	499072	487426	444460	223184	392652	426186	528221	544076	579032	561468	523312	537903
URACIL	negative	0.0424312	0.064613	0.0169123	0.0275478	1.32315	1020.33	1055.93	1113.62	520.635	902.952	911.233	1146.54	1361.06	1285.76	1263.61	1106.6	1146.45
LACTATE	negative	0.0425301	0.064613	0.0184268	0.0297085	1.30135	9543.22	9539.03	8794.43	4817.38	7834.91	8975.01	10355.2	10983.1	11134.4	10738.1	10162.2	11049.1
HYDROXYPHENYLLACTATE	negative	0.00820989	0.0158191	0.00414365	0.00872929	1.30047	41710.5	41588.5	35407.2	29267.7	45936	42462.1	47086.9	45599.9	49840.4	54660.3	58821.5	51385.7
FAD	positive	0.000535673	0.00159691	0.00178462	0.0042085	1.29477	33211.4	34512.4	32292.1	31556.2	35702	36070.1	41301.2	45396.5	52392.8	41240.7	42337	40614.8
CADAVERINE	positive	0.0042511	0.00959533	0.00505931	0.0102484	1.26868	477356	472557	526188	577647	508292	585632	537830	683968	606970	743636	705377	715593
VALINE	positive	4.61296e-05	0.000196986	0.000101445	0.000517043	1.25329	4.07287e+06	4.24195e+06	4.11772e+06	4.16429e+06	4.22152e+06	4.08496e+06	4.87511e+06	5.33329e+06	5.41633e+06	4.8575e+06	5.3768e+06	5.35207e+06
1-AMINOCYCLOPROPANECARBOXYLATE	positive	5.85748e-05	0.00023137	0.000151069	0.000681967	1.23774	607003	620809	550881	558475	589359	592547	686571	803823	737132	685129	735937	707121
URIDINE	negative	0.0115259	0.0201842	0.0115355	0.0199875	1.21815	4877.3	4401.08	4377.08	3498.07	4329.61	4394.72	4791.01	5810.11	5978.18	5445.57	4986.59	4511.58
PHENYLALANINE	positive	0.000223658	0.000768216	0.000325328	0.00109366	1.20714	1.23233e+07	1.08473e+07	1.09765e+07	1.1978e+07	1.16764e+07	1.24095e+07	1.36507e+07	1.37053e+07	1.44941e+07	1.3357e+07	1.38614e+07	1.56858e+07
4-HYDROXY-PROLINE	positive	0.000815606	0.00234301	0.00122791	0.00312919	1.19375	18131.9	17832.3	17014.6	19006.6	19730.8	19062.2	20618.5	23213.3	23938.6	20150.6	23027.5	21293.8
LEUCINE	positive	0.000363351	0.00112567	0.000562806	0.00171006	1.19215	7.64848e+06	7.29913e+06	7.57929e+06	8.23577e+06	7.92701e+06	7.94132e+06	9.07522e+06	9.6776e+06	9.66178e+06	9.04089e+06	9.82821e+06	8.30757e+06
2-AMINOISOBUTYRATE	positive	0.00142911	0.00366395	0.00120666	0.00312545	1.18863	5287.1	5228.37	5532.93	4872.38	5983.52	5770.62	6367.2	6853.84	6845.07	5878.13	6706.21	6187.92
CDP-ETHANOLAMINE	positive	0.163855	0.2194	0.15881	0.210857	1.15372	414.534	515.282	436.533	403.652	391.525	429.657	466.208	374.44	641.374	568.068	456.958	482.457
TRYPTOPHAN	positive	0.00116391	0.00311691	0.00103992	0.00283287	1.14934	1.35765e+06	1.17605e+06	1.27549e+06	1.23061e+06	1.29842e+06	1.1667e+06	1.43082e+06	1.36753e+06	1.56698e+06	1.41849e+06	1.42112e+06	1.42074e+06
ALANINE	positive	0.00315714	0.00744518	0.0030543	0.0067969	1.11033	368481	351518	333973	321687	347268	343456	349870	403660	384832	383665	381519	390812
NAD	positive	0.0480118	0.0708959	0.0509585	0.0738664	1.1028	2.20406e+06	2.33238e+06	1.9907e+06	2.17787e+06	2.09478e+06	2.37483e+06	2.14961e+06	2.4665e+06	2.44436e+06	2.35965e+06	2.759e+06	2.34992e+06
GLYCINE	positive	0.0054251	0.0115833	0.00466297	0.00956817	1.08394	62490.4	62353.9	58099.2	55458.4	59092.1	58638.8	62392.9	66725.3	66279.7	62700.2	64090.4	63836.9
N-METHYLASPARTATE	positive	0.00697095	0.0141206	0.00741189	0.0137774	1.06645	45705	46995.3	48566.7	47200.7	46934.4	48826.7	47392.5	51110.6	50419.1	53072.6	49950.7	51170.2
PANTOTHENATE	negative	0.0478641	0.0708959	0.048405	0.0708147	0.889358	1.28261e+06	1.15097e+06	1.21543e+06	1.05943e+06	1.34326e+06	1.24045e+06	998116	1.07871e+06	1.00814e+06	980479	1.18023e+06	1.23966e+06
CREATINE	positive	0.0105313	0.0189085	0.0122688	0.0208437	0.84967	1.12921e+07	1.04008e+07	1.0691e+07	1.01051e+07	8.49985e+06	9.29987e+06	8.47003e+06	9.23069e+06	8.52959e+06	8.91995e+06	8.12649e+06	7.94885e+06
DIMETHYLARGININE (SDMA/ADMA)	positive	0.00173775	0.00429006	0.000869878	0.0024543	0.847013	300677	305314	313336	286584	303701	316247	224523	281505	259465	253182	258600	269251
HYPOTAURINE	positive	0.000302663	0.000993487	0.000136805	0.000655007	0.838036	20292.4	18527.2	19640.6	20481.5	19341.4	20684.1	14677.2	17041.5	17571.3	16943	16695.8	16770.1
TYRAMINE	positive	0.00725388	0.0145078	0.00646079	0.0126025	0.831282	3421.16	3615.69	4083.38	3597.14	3456.52	3901.89	2709.85	3055.83	3004.69	2728.4	3651.75	3200.69
PYRIDOXAL	negative	0.00143775	0.00366395	0.00239209	0.00547755	0.798362	13211.3	15954.4	16305.8	15590.9	13004.4	14926.8	11248.7	11762.4	12824.8	11904.2	11738.8	11570.3
GLUTAMATE	positive	0.00135506	0.00356832	0.000523351	0.00162136	0.797328	1.22243e+07	1.17135e+07	1.17864e+07	1.18746e+07	1.18674e+07	1.30035e+07	8.34783e+06	9.81888e+06	8.64303e+06	1.02451e+07	1.00931e+07	1.06342e+07
HEXOSE INCLUDING ALPHA-GLUCOSE	negative	0.00504247	0.0109138	0.0111365	0.0195508	0.794333	15011.4	15530.7	15117.2	20739.1	15501.4	16235.6	10892.3	13215.2	13102.1	13826.4	13790.9	13125.4
PIPECOLATE	positive	0.00756904	0.0149489	0.006263	0.0123694	0.763516	10100.7	11310.6	9141.4	9272.28	8236.64	8919.67	8487.76	8651.67	7682.05	6356.89	5950.72	6377.07
THIAMINE	positive	0.000189381	0.00068005	5.45417e-05	0.000297158	0.753317	8.62606e+06	7.93704e+06	8.21034e+06	8.13299e+06	7.25166e+06	8.09271e+06	5.16392e+06	6.38668e+06	6.46368e+06	6.09019e+06	6.58491e+06	5.65875e+06
N-ACETYLALANINE	negative	0.00112731	0.00307094	0.00173441	0.00415208	0.737029	34496	33447.3	34173.3	25982.1	34103.3	37302.5	22837.9	24677.1	24926.5	24625.9	23631.8	26341.4
TAURINE	positive	4.16069e-05	0.000182608	1.77993e-05	0.000112491	0.693	156435	132014	140211	148813	134918	139046	92445.5	95943.1	98113	90142.5	94603.3	118797
N-FORMYLMETHIONINE	negative	0.0172172	0.0283366	0.0239452	0.0367314	0.683306	10627.9	10773.6	9329.27	7084.36	14559.1	13338.9	6026.77	7337.25	7447.26	6754.6	8664.72	8671.66
N-ACETYLNEURAMINATE	negative	0.00881542	0.0165328	0.00814657	0.0146268	0.681158	42248.7	36001.3	39495.4	22820.9	40468.7	38972.5	24260.8	23309.5	27451.7	21594.5	28770.3	24473
5'-DEOXYADENOSINE	positive	0.00604756	0.0125726	0.0132854	0.0223308	0.67841	4133.3	5024.81	3252.17	4333.44	6133.67	4127.55	2410.84	3413.86	2852.73	3601.31	2924.59	3117.09
GLUCOSAMINE	positive	0.005777	0.0121702	0.00247332	0.00558264	0.677958	2613.37	2733.19	2897.39	2379.57	2968.2	2273.84	1403.59	1350.66	2025.03	2059.29	2361.63	1555.99
N-ACETYLASPARTATE	negative	0.000401329	0.00121942	0.00012351	0.00060983	0.676135	2.00946e+06	2.00317e+06	1.96701e+06	2.21698e+06	2.28475e+06	2.07574e+06	1.27875e+06	1.24143e+06	1.30608e+06	1.35059e+06	1.79603e+06	1.51742e+06
GUANIDINOSUCCINATE	negative	0.000104904	0.000404263	0.00016587	0.000708308	0.668774	2.02321e+06	1.84568e+06	1.93414e+06	2.20613e+06	2.42721e+06	1.91636e+06	1.35363e+06	1.45217e+06	1.25596e+06	1.19719e+06	1.68033e+06	1.32192e+06
PUTRESCINE	positive	1.04216e-07	1.64661e-06	1.93003e-09	7.62361e-08	0.657308	1.00849e+06	1.00052e+06	1.01778e+06	1.02701e+06	992040	1.05988e+06	679007	682885	707335	626023	638079	680012
N-ACETYLSERINE	positive	0.000161593	0.00059376	0.000319427	0.00109366	0.602254	22130.1	28316.4	24853	29153	26666.3	33361.1	14018.8	22041	16747.6	15057.6	15261.9	15931.9
3-HYDROXYANTHRANILATE	negative	0.022439	0.0361771	0.0220567	0.0345046	0.601399	1400.56	2267.6	2084.18	883.775	2079.55	1751.99	873.605	992.703	781.476	878.718	1584.62	1184.12
CYSTATHIONINE	positive	7.0221e-06	4.09015e-05	1.09207e-06	1.32728e-05	0.588773	98395.5	83516.9	90403.3	84557.2	98374.9	93452.7	44151.2	56505.9	56221.9	54923	50265.5	60992.6
GALACTARATE	negative	0.000215662	0.000757213	0.000638658	0.00190392	0.577614	5711.35	6899.48	7097.45	4651.25	7197.71	7269.06	3660.64	3502.46	2954.76	3597.53	4195.78	4515.44
DIHYDROOROTATE	negative	0.00232872	0.00566059	0.00358259	0.0077541	0.57135	3621.82	3439.62	3657.13	2559.65	5011.88	4384.62	2164.28	1642.65	1512.52	2156.94	2919.29	2559.54
CARNITINE	positive	5.04257e-05	0.000204289	4.29759e-06	3.77233e-05	0.566994	866656	856393	895107	856897	807521	872798	454559	515206	604434	475371	442759	430739
PHOSPHOENOLPYRUVATE	negative	0.00809418	0.0157887	0.0189975	0.0303192	0.550187	32736.8	28270.4	24106.6	25690.9	51609	46335.1	11126.2	19907.1	20261.5	15219.9	26271.6	22064.7
COENZYME A	negative	0.00243606	0.00583178	0.00420426	0.00874043	0.550033	3499.06	5468.1	5186.18	4024.03	6909.97	5285.87	3017.94	2606.07	2490.88	2289.99	4362.33	1939.05
GLUCONATE	negative	8.45329e-09	2.41187e-07	2.96494e-09	9.27945e-08	0.534495	671870	738977	695375	664137	722404	681143	337899	385048	362837	360608	402044	382496
PYRIDOXAMINE	positive	0.0111693	0.0198287	0.0253029	0.038441	0.523265	48163.7	125680	96603.4	101292	53854	66218.7	51538	39703.5	39508.9	39732.7	48375.1	38489.5
GLYCERATE	negative	0.000239729	0.000805898	0.000784715	0.00225427	0.515113	993.628	1064.74	1070.11	1206.98	681.564	822.674	377.978	570.326	489.332	648.579	403.919	517.971
DEOXYCARNITINE	positive	0.0135562	0.022786	0.00196415	0.00456375	0.497463	368049	371765	352725	396170	389568	329144	91697.9	169806	80481.2	239927	249939	266261
BETAINE	positive	5.36521e-07	4.98649e-06	3.52384e-09	9.27945e-08	0.49601	2.62457e+06	2.53591e+06	2.73511e+06	2.85387e+06	2.53697e+06	2.64308e+06	1.18379e+06	1.41957e+06	1.15246e+06	1.4416e+06	1.36004e+06	1.34374e+06
BETA-ALANINE/SARCOSINE	positive	6.67632e-08	1.31857e-06	2.43815e-11	3.85227e-09	0.489987	320504	302434	313650	319655	312843	323834	136444	159735	155284	159950	157018	159076
AMINOADIPATE	positive	6.90606e-06	4.09015e-05	7.39913e-07	9.74219e-06	0.45471	11384.5	9586.11	11944.4	10887.1	10900.1	12541	3636.85	5556.72	5105.59	5406.28	5525.23	5345.48
PROLINE	positive	1.84034e-06	1.53038e-05	1.44349e-09	7.62361e-08	0.448958	9.79262e+06	1.06563e+07	1.09381e+07	1.06633e+07	1.05342e+07	1.00624e+07	3.83271e+06	4.93397e+06	4.34602e+06	4.98421e+06	4.91133e+06	5.11761e+06
MALATE	negative	7.68174e-08	1.34857e-06	2.54012e-08	5.12088e-07	0.39661	995000	943689	945164	1.10329e+06	1.05321e+06	957507	336990	379596	376767	417621	464694	403145
METANEPHRINE	positive	5.05903e-06	3.19731e-05	0.000205859	0.000793309	0.383511	1484.67	1720.53	1494.98	1752.85	1974.35	2376.92	480.006	776.906	645.162	660.256	832.232	749.011
PROPIOYLCARNITINE	positive	1.31797e-07	1.89308e-06	1.2411e-05	8.91336e-05	0.357793	9.07813e+06	7.63765e+06	8.61569e+06	9.78168e+06	9.35922e+06	1.01335e+07	3.16371e+06	3.35312e+06	3.47191e+06	3.11458e+06	3.15107e+06	3.28323e+06
N-ACETYLPUTRESCINE	positive	1.62309e-09	8.54828e-08	1.22319e-06	1.38046e-05	0.349393	330269	321520	389911	349238	347459	395972	120301	127172	146865	114049	118003	119344
ASPARTATE	negative	4.22235e-07	4.40811e-06	3.6442e-06	3.38696e-05	0.300019	682637	713665	714126	722584	862729	897872	178551	253721	188728	218872	274570	263730
ISOVALERYLCARNITINE	positive	4.82536e-10	3.81204e-08	1.45925e-06	1.52731e-05	0.299045	2.98733e+06	3.3065e+06	3.15926e+06	3.46148e+06	3.50637e+06	3.80746e+06	836708	1.04999e+06	1.02754e+06	1.01438e+06	1.08353e+06	1.03706e+06
4-ACETAMIDOBUTANOATE	positive	2.81931e-09	1.11363e-07	2.63319e-05	0.000154091	0.205554	46844.6	55840	43326.7	58647.6	64076.5	55391.4	9988.43	12013.3	12180.1	12506.6	9334.38	10602.7
GUANOSINE DIPHOSPHATE MANNOSE	positive	9.15902e-09	2.41187e-07	1.70479e-09	7.62361e-08	0.192474	4534.64	4937.52	4605.7	4947.86	5020.68	5025.96	868.403	997.32	1045.2	937.305	974.216	773.221

## Sheet: JCM D-Cys Results (3)
Metabolite	ttest.pValue	ttest.pValueAdj	ttest.pValueFC	ttest.pValueFCAdj	Class	Peak Area (Abundance, Ion counts)
						w/o	w/o	w/o	w/o	w/o	w/o	D-Cysteine treatment (D-Cys)	D-Cysteine treatment (D-Cys)	D-Cysteine treatment (D-Cys)	D-Cysteine treatment (D-Cys)	D-Cysteine treatment (D-Cys)	D-Cysteine treatment (D-Cys)
					FC(D-Cysteine treatment (D-Cys) / w/o	JM_MPTA_082020_5_5	JM_MPTA_082020_1_1	JM_MPTA_082020_3_3	JM_MPTA_082020_4_4	JM_MPTA_082020_6_6	JM_MPTA_082020_2_2	JM_MPTA_082020_8_8	JM_MPTA_082020_12_12	JM_MPTA_082020_11_11	JM_MPTA_082020_7_7	JM_MPTA_082020_9_9	JM_MPTA_082020_10_10
PALMITOYLCARNITINE	4.46391e-07	4.40811e-06	0.000229351	0.000862795	3.99427	461378	432829	537151	595712	534216	559189	2.33334e+06	2.26957e+06	2.68885e+06	1.57818e+06	1.7964e+06	1.79769e+06
STEAROYLCARNITINE	2.01971e-07	2.65928e-06	1.47457e-05	0.000101297	2.76703	653417	583857	738129	894640	791289	728080	2.35086e+06	2.09181e+06	2.30499e+06	1.80757e+06	1.8071e+06	1.7833e+06
MYRISTOYLCARNITINE	2.16889e-08	4.8955e-07	5.89329e-06	4.90074e-05	2.60453	210532	192611	232485	258141	243531	232210	675598	613327	637417	517062	528412	595117
OCTANOYLCARNITINE	3.07904e-05	0.000147321	5.82651e-07	9.20588e-06	1.98559	7612.72	6839.33	7166.37	8839.76	9713.92	9991.66	15090.1	15680	18087.2	16065.8	17395.4	17286.3
DECANOYLCARNITINE	2.70529e-06	2.03541e-05	2.59285e-08	5.12088e-07	1.8585	9844.26	10269.5	11476.8	12774.8	11320.2	12344.3	19722.6	20746.8	22498.5	20737.3	21814.5	20913.7
HEXANOYLCARNITINE	2.46767e-07	2.99916e-06	9.49866e-06	7.50394e-05	1.79926	16363.4	15741	17051.1	17010.3	16508.8	18394.5	27602.6	32241.5	32053.7	26883.1	32138.3	30930.7
GLUTARYLCARNITINE	0.0470088	0.070737	0.034626	0.05113	1.36547	1204.67	694.229	501.132	883.904	1149.63	772.52	1045.23	1351.35	1247.85	1072.97	1237.82	1153.54
LAUROYLCARNITINE	0.00398612	0.00912763	0.00909595	0.0161479	1.33363	23473.4	28825.3	29709.6	26365.9	26035.1	27365.1	44996.5	32379.6	40398	35113.8	31965.9	30892.6
ACETYLCARNITINE	0.00889421	0.0165328	0.00732631	0.0137774	1.32975	1.23761e+06	1.20975e+06	1.09523e+06	997292	1.38128e+06	861601	1.3161e+06	1.45363e+06	1.23947e+06	1.65299e+06	1.6196e+06	1.73759e+06
CARNITINE	5.04257e-05	0.000204289	4.29759e-06	3.77233e-05	0.566994	866656	856393	895107	856897	807521	872798	454559	515206	604434	475371	442759	430739
DEOXYCARNITINE	0.0135562	0.022786	0.00196415	0.00456375	0.497463	368049	371765	352725	396170	389568	329144	91697.9	169806	80481.2	239927	249939	266261
PROPIOYLCARNITINE	1.31797e-07	1.89308e-06	1.2411e-05	8.91336e-05	0.357793	9.07813e+06	7.63765e+06	8.61569e+06	9.78168e+06	9.35922e+06	1.01335e+07	3.16371e+06	3.35312e+06	3.47191e+06	3.11458e+06	3.15107e+06	3.28323e+06
ISOVALERYLCARNITINE	4.82536e-10	3.81204e-08	1.45925e-06	1.52731e-05	0.299045	2.98733e+06	3.3065e+06	3.15926e+06	3.46148e+06	3.50637e+06	3.80746e+06	836708	1.04999e+06	1.02754e+06	1.01438e+06	1.08353e+06	1.03706e+06
