# Supplementary material for: d-cysteine impairs tumour growth by inhibiting cysteine desulfurase NFS1
Source: Nat Metab. 2025 Aug 12;7(8):1646–62. doi: 10.1038/s42255-025-01339-1 (PMC12373508; doi:10.1038/s42255-025-01339-1)
Supplement: Supplementary file 9 — Statistical source data. [file 42255_2025_1339_MOESM9_ESM.xlsx]

## Sheet: Fig. 1b
	A549 cell number (absolute raw data)		relative A549 cell number (% as in figure 1b)
Experiment	w/o	D-Cys	w/o	D-Cys
Exp1	220000	55000	100	25
Exp2	840000	160000	100	19
Exp3	740000	200000	100	27
Exp4	720000	380000	100	53
Exp5	720000	230000	100	32
Exp6	1540000	780000	100	51
Exp7	950000	310000	100	33
Exp8	950000	270000	100	28
Exp9	670000	190000	100	28
Exp10	670000	270000	100	40
Exp11	1020000	500000	100	49
Exp12	1470000	670000	100	46
Exp13	1000000	260000	100	26
Exp14	960000	360000	100	38
Exp15	860000	370000	100	43
Exp16	960000	560000	100	58
Exp17	1000000	500000	100	50
Exp18	980000	710000	100	72
Exp19	1050000	590000	100	56
Exp20	830000	420000	100	51
Exp21	730000	460000	100	63
Exp22	840000	420000	100	50
Exp23	830000	420000	100	51
Exp24	580000	340000	100	59
Exp25	730000	380000	100	52
Exp26	560000	210000	100	38
Exp27	490000	230000	100	47
Exp28	410000	230000	100	56
Exp29	390000	230000	100	59
Exp30	430000	170000	100	40
Exp31	330000	170000	100	52
Exp32	650000	230000	100	35
Exp33	660000	250000	100	38
Exp34	600000	250000	100	42
Exp35	690000	310000	100	45
Exp36	600000	270000	100	45
Exp37	660000	230000	100	35
Exp38	440000	210000	100	48
Exp39	80000	30000	100	38
Exp40	480000	250000	100	52
Exp41	145000	60000	100	41
Exp42	140000	45000	100	32
Exp43	560000	230000	100	41
Exp44	590000	240000	100	41
Exp45	520000	210000	100	40
Exp46	710000	380000	100	54
Exp47	640000	210000	100	33
Exp48	650000	350000	100	54
Exp49	580000	200000	100	34
Exp50	530000	150000	100	28
Exp51	573333	190000	100	33
Exp52	620000	180000	100	29
Exp53	520000	350000	100	67
Exp54	830000	495000	100	60
Exp55	720000	210000	100	29
Exp56	1060000	360000	100	34
Exp57	640000	300000	100	47
Exp58	295000	105000	100	36

## Sheet: Fig. 1c
	BEAS-2B cell number (absolute raw data)		relative BEAS-2B cell number (% as in figure 1c)
Experiment	w/o	D-Cys	w/o	D-Cys
Exp1	520000	460000	100	88
Exp2	620000	640000	100	103
Exp3	1000000	1000000	100	100
Exp4	1150000	1220000	100	106
Exp5	850000	1000000	100	118
Exp6	750000	630000	100	84
Exp7	640000	610000	100	95
Exp8	500000	520000	100	104

## Sheet: Fig. 1d
	w/o						D-Cys 50 µM						D-Cys 100 µM						D-Cys 200 µM						D-Cys 500 µM
	BrdU +			DAPI			BrdU +			DAPI			BrdU +			DAPI			BrdU +			DAPI			BrdU +			DAPI
	Experiment 1	Experiment 2	Experiment 3	Experiment 1	Experiment 2	Experiment 3	Experiment 1	Experiment 2	Experiment 3	Experiment 1	Experiment 2	Experiment 3	Experiment 1	Experiment 2	Experiment 3	Experiment 1	Experiment 2	Experiment 3	Experiment 1	Experiment 2	Experiment 3	Experiment 1	Experiment 2	Experiment 3	Experiment 1	Experiment 2	Experiment 3	Experiment 1	Experiment 2	Experiment 3
A549 cell number	233	235	467	334	337	638	151	294	N/A	254	476	N/A	118	212	N/A	270	493	N/A	76	128	N/A	229	410	N/A	50	116	136	199	422	479
BrdU+/DAPI (%)	69.7605	69.7329	73.1975				59.4488	61.7647	N/A				43.7037	43.002	N/A				33.1878	31.2195	N/A				25.1256	27.4882	28.3925
BrdU-/DAPI (%)	30.2395	30.2671	26.8025				40.5512	38.2353	N/A				56.2963	56.998	N/A				66.8122	68.7805	N/A				74.8744	72.5118	71.6075
Total (%)	100	100	100				100	100	N/A				100	100	N/A				100	100	N/A				100	100	100
N/A, not applicable

## Sheet: Fig. 1e
Proportion of FUCCI-colored A549 cells	Experiment 1		Experiment 2
	w/o	D-Cys	w/o	D-Cys
FUCCI-Red (%)	74.8373	84.0426	64.5652	80.8219
FUCCI-Green (%)	25.1627	15.9574	35.4348	19.1781
Total (%)	100	100	100	100
