# Supplementary material for: d-cysteine impairs tumour growth by inhibiting cysteine desulfurase NFS1
Source: Nat Metab. 2025 Aug 12;7(8):1646–62. doi: 10.1038/s42255-025-01339-1 (PMC12373508; doi:10.1038/s42255-025-01339-1)
Supplement: Supplementary file 10 — DStatistical source data. [file 42255_2025_1339_MOESM10_ESM.xlsx]

## Sheet: Fig. 2e
A549 cell number (% w/o)	Ctrl		SLC3A2 KO		SLC7A11 KO		NFE2L2 KO
Condition	Experiment 1	Experiment 2	Experiment 1	Experiment 2	Experiment 1	Experiment 2	Experiment 1	Experiment 2
w/o	100	100	100	100	100	100	100	100
D-Cys	35.7	36.2	110.7	100	118	104.4	88.5	66.5

## Sheet: Fig. 2f
Condition	A549 cell number
	w/o	Era	D-Cys	D-Cys + Era
Experiment 1	620000	760000	180000	570000
Experiment 2	520000	710000	350000	980000
Experiment 3	830000	980000	485000	930000
Experiment 4	510000	560000	250000	595000

## Sheet: Fig. 2g
BEAS-2B cell number	WT			xCT-Flag			CD98-Flag + xCT-Flag
Condition	Experiment 1	Experiment 2	Experiment 3	Experiment 1	Experiment 2	Experiment 3	Experiment 1	Experiment 2	Experiment 3
w/o	770000	1130000	640000	870000	1010000	730000	940000	930000	710000
Dox only	680000	950000	700000	630000	580000	470000	430000	570000	310000
D-Cys	870000	1100000	610000	820000	920000	760000	890000	1030000	570000
D-Cys + Dox	620000	920000	730000	80000	150000	50000	60000	110000	50000
