# Supplementary material for: d-cysteine impairs tumour growth by inhibiting cysteine desulfurase NFS1
Source: Nat Metab. 2025 Aug 12;7(8):1646–62. doi: 10.1038/s42255-025-01339-1 (PMC12373508; doi:10.1038/s42255-025-01339-1)
Supplement: Supplementary file 12 — DStatistical source data. [file 42255_2025_1339_MOESM12_ESM.xlsx]

## Sheet: Fig. 3d
mtACO (mU/mg)	w/o			D-Cys
BEAS-2B	19.62	23.44	15.3	19.9	22.77	15.51
A549	12.66	17.82	9.98	0.58	4.05	0.11

## Sheet: Fig. 3e
SDH (mU/mg)	w/o			D-Cys
BEAS-2B	10.57	7.65	8.42	10.39	8.01	8.19
A549	10.78	12.61	9.13	1.21	1.72	0.68

## Sheet: Fig. 3f
COX (mU/mg)	w/o			D-Cys
BEAS-2B	26.49	18.6	17.03	27.48	26.29	15.51
A549	47.59	47.29	26.36	26.61	29.81	18.43

## Sheet: Fig. 3k
cytACO (mU/mg)	w/o			D-Cys
BEAS-2B	12.35	12.63	11.34	11.63	10.43	11.13
A549	8.77	11.22	11.21	1.15	4.06	0.98

## Sheet: Fig. 3j
53BP1/H2AX foci-containing A549 cells (% DAPI+)	w/o		w/o_Mean	w/o_SD	D-Cys		D-Cys_Mean	D-Cys_SD
	Experiment 1	Experiment 2			Experiment 1	Experiment 2
53BP1+/gH2AX-	3	0	1.5	2.12132	3	2	2.5	0.707107
53BP1-/gH2AX+	2	8	5	4.24264	2	4	3	1.41421
53BP1+/gH2AX+	5	12	8.5	4.94975	47	46	46.5	0.707107
53BP1-/gH2AX-	90	79	84.5	7.77817	48	49	48.5	0.707107
