# Supplementary material for: d-cysteine impairs tumour growth by inhibiting cysteine desulfurase NFS1
Source: Nat Metab. 2025 Aug 12;7(8):1646–62. doi: 10.1038/s42255-025-01339-1 (PMC12373508; doi:10.1038/s42255-025-01339-1)
Supplement: Supplementary file 13 — Statistical source data. [file 42255_2025_1339_MOESM13_ESM.xlsx]

## Sheet: Fig. 5c
S2- production (nmol/mg*min)	(NIAUX)2
L-Cys	128.387	147.742	120.323
D-Cys	0.967742	0.322581	0.645161
