# Supplementary material for: d-cysteine impairs tumour growth by inhibiting cysteine desulfurase NFS1
Source: Nat Metab. 2025 Aug 12;7(8):1646–62. doi: 10.1038/s42255-025-01339-1 (PMC12373508; doi:10.1038/s42255-025-01339-1)
Supplement: Supplementary file 14 — DStatistical source data. [file 42255_2025_1339_MOESM14_ESM.xlsx]

## Sheet: Fig. 6a-d
Tumor volume (mm3)	Vehicle group					D-Cys-treated group
Mouse ID	531247	531262	531267	531275	531260	531250	531265	531268	531269	531253	531266
Day 9	30	39	45	28	17	43	33	41	0	12	0
Day 12	66	73	72	37	37	74	47	45	64	25	44
Day 14	112	94	134	72	53	82	57	63	67	30	64
Day 16	145	107	211	120	77	89	81	103	100	40	90
Day 19	159	135	369	147	135	97	87	139	140	40	105
Day 21	166	195	415	205	181	111	98	238	138	49	142
Day 23	223	254	466	252	206	121	97	260	148	58	126
Day 27	390	297	654	291	352	174	129	315	221	57	160
Day 29	454	327	716	335	396	188	149	363	227	54	218
Day 30	614	454	840	599	482	281	163	445	237	82	311
Day 33	790	609	1046	780	561	390	259	473	372	111	324
Day 35	1023	862	N/A	1244	739	441	357	796	415	131	474
Day 37	N/A	1036	N/A	N/A	1002	480	364	1076	477	143	540
N/A, not applicable

## Sheet: Fig. 6e
	Number of deceasing animals within time period		Survival rate (% as in Fig. 6e)
Days post-engraftment	Vehicle-treated group	D-Cys-treated group	Vehicle-treated group	D-Cys-treated group
1 to 32	0	0	100	100
33	1	0	80	100
34 to 35	2	0	40	100
36 to 37	0	0	40	100
