# Supplementary material for: d-cysteine impairs tumour growth by inhibiting cysteine desulfurase NFS1
Source: Nat Metab. 2025 Aug 12;7(8):1646–62. doi: 10.1038/s42255-025-01339-1 (PMC12373508; doi:10.1038/s42255-025-01339-1)
Supplement: Supplementary file 15 — Statistical source data. Extended Data Fig. 1. [file 42255_2025_1339_MOESM15_ESM.xlsx]

## Sheet: Extended Fig. 1c
A549 spheroid volume (µm3)	w/o			D-Cys 100 µM			D-Cys 200 µM			D-Cys 500 µM
Time (days)	Experiment 1	Experiment 2	Experiment 3	Experiment 1	Experiment 2	Experiment 3	Experiment 1	Experiment 2	Experiment 3	Experiment 1	Experiment 2	Experiment 3
0	0	0	0	0	0	0	0	0	0	0	0	0
3	27810783	27810783	27810783	22001629	21059899	16072727	23222782	22342712	31253476	23291276	22381334	23673542
7	29244676	30814244	35610419	15898753	16218551	18086445	18424567	16344663	18497047	18437251	19765002	22714900
10	38698838	42258598	53036079	17637427	18007948	22767686	24038758	21500229	25537605	21606413	20128896	23607964
14	55163239	49219344	62378610	23058551	26587572	22144453	30114409	26370676	29649118	28802845	23483049	35267317
17	69045230	69820589	77807916	23459503	30955978	27798326	35023157	35024652	38101984	22927958	23663050	31891461

## Sheet: Extended Fig. 1d
LuCa62 spheroid volume (um3)	w/o			D-Cys 100 µM			D-Cys 200 µM			D-Cys 500 µM
Time (days)	Experiment 1	Experiment 2	Experiment 3	Experiment 1	Experiment 2	Experiment 3	Experiment 1	Experiment 2	Experiment 3	Experiment 1	Experiment 2	Experiment 3
0	0	0	0	0	0	0	0	0	0	0	0	0
3	43938494	34526682	27810783	19779829	20270782	19935445	23450347	19068833	21299302	23291276	22381334	23673542
7	54247830	36986846	37759489	18080864	21318302	18080864	20295701	19916859	18755824	18437251	19765002	22714900
10	49335924	43906258	41220086	20701182	17841408	19462903	19109198	20415643	20636167	21606413	20128896	23607964
14	71733007	64024523	47630103	21847583	29057107	28187340	24460750	27780334	28027210	28802845	23483049	35267317
17	78062840	68684238	52250172	25981780	34295193	23097587	24788739	29065535	28198467	22927958	23663050	31891461

## Sheet: Extended Fig. 1f (A549)
A549 cell number	D-Cys condition												D-Cystine condition
	Experiment 1				Experiment 2				Experiment 3				Experiment 1				Experiment 2	Experiment 3
D-Cys / Cystine concentration (µM)	Technical replicate #1	Technical replicate #2	Technical replicate #3	Mean	Technical replicate #1	Technical replicate #2	Technical replicate #3	Mean	Technical replicate #1	Technical replicate #2	Technical replicate #3	Mean	Technical replicate #1	Technical replicate #2	Technical replicate #3	Mean	1 Technical replicate only	Technical replicate #1	Technical replicate #2	Technical replicate #3	Technical replicate #4	Mean
0	560000	590000	520000	556667	710000	640000	650000	666667	570000	610000	540000	573333	680000	670000	620000	656667	570000	610000	680000	650000	620000	640000
50	410000	490000	490000	463333	540000	490000	540000	523333	440000	N/A	N/A	440000	440000	430000	400000	423333	450000	390000	380000	380000	N/A	383333
100	330000	430000	340000	366667	540000	500000	540000	526667	320000	N/A	N/A	320000	330000	290000	270000	296667	270000	240000	240000	290000	N/A	256667
200	280000	310000	280000	290000	430000	450000	300000	393333	250000	N/A	N/A	250000	190000	260000	210000	220000	240000	180000	220000	180000	N/A	193333
500	240000	230000	210000	226667	380000	350000	210000	313333	190000	N/A	N/A	190000	170000	130000	130000	143333	130000	160000	180000	160000	130000	157500
1000	190000	200000	130000	173333	180000	250000	210000	213333	150000	N/A	N/A	150000	160000	120000	110000	130000	110000	100000	140000	110000	N/A	116667
Only mean values are shown in the figure
N/A, not applicable

## Sheet: Extended Fig. 1f (MDA-MB-231)
MDA-MB-231 cell number	D-Cys condition									D-Cystine condition
	Experiment 1			Experiment 2			Experiment 3			Experiment 1			Experiment 2			Experiment 3
D-Cys / Cystine concentration (µM)	Technical replicate #1	Technical replicate #2	Mean	Technical replicate #1	Technical replicate #2	Mean	Technical replicate #1	Technical replicate #2	Mean	Technical replicate #1	Technical replicate #2	Mean	Technical replicate #1	Technical replicate #2	Mean	Technical replicate #1	Technical replicate #2	Mean
0	1040000	940000	990000	1230000	970000	1100000	1070000	1370000	1220000	1040000	940000	990000	1230000	970000	1100000	1070000	1370000	1220000
50	830000	760000	795000	830000	930000	880000	910000	N/A	910000	590000	630000	610000	920000	730000	825000	670000	N/A	670000
100	690000	600000	645000	630000	550000	590000	750000	N/A	750000	440000	370000	405000	460000	380000	420000	400000	N/A	400000
200	410000	400000	405000	480000	470000	475000	350000	N/A	350000	250000	220000	235000	250000	210000	230000	210000	N/A	210000
500	260000	210000	235000	340000	240000	290000	170000	N/A	170000	130000	110000	120000	150000	140000	145000	150000	N/A	150000
1000	180000	110000	145000	240000	120000	180000	150000	N/A	150000	120000	120000	120000	100000	90000	95000	70000	N/A	70000
Only mean values are shown in the figure
N/A, not applicable
