# Supplementary material for: d-cysteine impairs tumour growth by inhibiting cysteine desulfurase NFS1
Source: Nat Metab. 2025 Aug 12;7(8):1646–62. doi: 10.1038/s42255-025-01339-1 (PMC12373508; doi:10.1038/s42255-025-01339-1)
Supplement: Supplementary file 17 — Statistical source data. [file 42255_2025_1339_MOESM17_ESM.xlsx]

## Sheet: Extended Fig. 2d
Protein yield [µg/cm2]		Ctrl			Erastin
Treatment Cys TCEP		Experiment 1	Experiment 2	Experiment 3	Experiment 1	Experiment 2	Experiment 3
w/o	---	59	69	44	62	52	51
w/o	+TCEP	71	68	47	56	52	48
L-Cys	---	68	67	40	56	48	52
L-Cys	+TCEP	49	63	36	51	44	50
D-Cys	---	12	15	8	53	42	52
D-Cys	+TCEP	18	25	11	45	38	44

## Sheet: Extended Fig. 2e (A549)
	L-Cys content (A.U.)				D-Cys content (A.U.)
Condition	Experiment 1	Experiment 2	Experiment 3	Experiment 4	Experiment 1	Experiment 2	Experiment 3	Experiment 4
w/o	0.708	0.578	0.704	0.519	0.105	0.093	0.1	0.076
Era	0.333	0.265	N/A	N/A	0.121	0.102	N/A	N/A
D-Cys	1.662	1.784	2.032	1.897	3.83	4.205	4.513	4.715
D-Cys + Era	0.268	0.251	N/A	N/A	0.291	0.298	N/A	N/A
SLC3A2 KO w/o	0.392	0.414	N/A	N/A	0.089	0.079	N/A	N/A
SLC3A2 KO + D-Cys	0.336	0.295	N/A	N/A	0.575	0.477	N/A	N/A
SLC7A11 KO w/o	0.331	0.274	N/A	N/A	0.129	0.115	N/A	N/A
SLC7A11 KO + D-Cys	0.347	0.306	N/A	N/A	0.415	0.384	N/A	N/A
N/A, not applicable

## Sheet: Extended Fig. 2e (BEAS-2B)
	L-Cys content (A.U.)		D-Cys content (A.U.)
Condition	Experiment 1	Experiment 2	Experiment 1	Experiment 2
w/o	0.461	0.596	0.182	0.188
D-Cys	0.636	0.494	0.949	0.681
