# Supplementary material for: d-cysteine impairs tumour growth by inhibiting cysteine desulfurase NFS1
Source: Nat Metab. 2025 Aug 12;7(8):1646–62. doi: 10.1038/s42255-025-01339-1 (PMC12373508; doi:10.1038/s42255-025-01339-1)
Supplement: Supplementary file 19 — DStatistical source data. [file 42255_2025_1339_MOESM19_ESM.xlsx]

## Sheet: Extended Fig. 3e
Protein yield (µg/cm2)	w/o				D-Cys
	Experiment 1	Experiment 2	Experiment 3	Experiment 4	Experiment 1	Experiment 2	Experiment 3	Experiment 4
EGFP	58	51	57	50	55	58	58	50
CD98 / xCT	56	38	N/A	47	47	34	N/A	28
N/A, not applicable
