# Supplementary material for: d-cysteine impairs tumour growth by inhibiting cysteine desulfurase NFS1
Source: Nat Metab. 2025 Aug 12;7(8):1646–62. doi: 10.1038/s42255-025-01339-1 (PMC12373508; doi:10.1038/s42255-025-01339-1)
Supplement: Supplementary file 22 — Statistical source data. [file 42255_2025_1339_MOESM22_ESM.xlsx]

## Sheet: Extended Fig. 5a
OCR (pmol/min)	BEAS-2B Ctrl-treated			BEAS-2B treated with D-Cys
	Experiment 1	Experiment 2	Experiment 3	Experiment 1	Experiment 2	Experiment 3
basal	79.2	68.11	64.32	91.28	82.23	77.03
maximal	93.27	83.91	71.16	159.49	123.68	90.47

## Sheet: Extended Fig. 5b
OCR (pmol/min)	A549 Ctrl-treated				A549 treated with D-Cys
	Experiment 1	Experiment 2	Experiment 3	Experiment 4	Experiment 1	Experiment 2	Experiment 3	Experiment 4
basal	252.93	243.72	294.97	289.07	60.03	114.39	63.53	88.84
maximal	434.32	367.03	509.45	472.8	51.29	85.31	61.66	82.84

## Sheet: Extended Fig. 5c
	MitoSOX staining in A549 cells (MFI)
	w/o	D-Cys
Experiment 1	6.46	22.7
Experiment 2	5.26	13.2
Experiment 3	9.63	16.2

## Sheet: Extended Fig. 5d
	BD C11 staining in A549 cells (MFI)
	w/o	D-Cys
Experiment 1	8.74	13.95
Experiment 2	11.33	24.55
Experiment 3	8.59	21.85
Experiment 4	15.9	27.45
Experiment 5	8.66	16.1
Experiment 6	10.85	20.6

## Sheet: Extended Fig. 5e
A459 cell number	Ctrl-treated			D-Cys-treated
Condition	Experiment 1	Experiment 2	Experiment 3	Experiment 1	Experiment 2	Experiment 3
21% O2	1050000	1130000	1100000	327000	297000	213000
1% O2	693000	600000	651000	609000	504000	468000

## Sheet: Extended Fig. 5f
	absolute A549 cell number			relative A549 cell number (% w/o, as in Fig. 5f)
	Experiment 1	Experiment 2	Experiment 3	Experiment 1	Experiment 2	Experiment 3	Mean	SD
w/o	810000	660000	440000	100	100	100	100	0
D-Cys	360000	230000	210000	44.4444	34.8485	47.7273	42.3401	6.69232
Fer-1 (1 µM)	N/A	620000	320000	N/A	93.9394	72.7273	83.3333	14.9992
Fer-1 (50 µM)	690000	420000	N/A	85.1852	63.6364	N/A	74.4108	15.2373
D-Cys + Fer-1 (1 µM)	N/A	230000	150000	N/A	34.8485	34.0909	34.4697	0.535687
D-Cys + Fer-1 (50 µM)	260000	230000	N/A	32.0988	34.8485	N/A	33.4736	1.94435
N/A, not applicable
