# Supplementary material for: d-cysteine impairs tumour growth by inhibiting cysteine desulfurase NFS1
Source: Nat Metab. 2025 Aug 12;7(8):1646–62. doi: 10.1038/s42255-025-01339-1 (PMC12373508; doi:10.1038/s42255-025-01339-1)
Supplement: Supplementary file 24 — Statistical source data. [file 42255_2025_1339_MOESM24_ESM.xlsx]

## Sheet: Extended Fig. 6c
mtACO (mU/mg)	w/o				D-Cys
	Experiment 1	Experiment 2	Experiment 3	Experiment 4	Experiment 1	Experiment 2	Experiment 3	Experiment 4
EGFP	17.8	19.67	25.68	15.22	16.81	16.91	22.97	11.62
xCT/CD98	16.29	19.17	22.11	14.42	13.21	8.2	15.17	5.84

## Sheet: Extended Fig. 6d
SDH (mU/mg)	w/o				D-Cys
	Experiment 1	Experiment 2	Experiment 3	Experiment 4	Experiment 1	Experiment 2	Experiment 3	Experiment 4
EGFP	10.69	5.8	6.96	5.03	8.89	3.82	4.28	2.1
xCT/CD98	8.99	5.35	4.91	4.73	3.64	1.29	2.54	0.93

## Sheet: Extended Fig. 6e
CS (mU/mg)	w/o				D-Cys
	Experiment 1	Experiment 2	Experiment 3	Experiment 4	Experiment 1	Experiment 2	Experiment 3	Experiment 4
EGFP	241.09	297.51	294.02	273.3	220.04	298.26	298.79	270.67
xCT/CD98	215.15	324.22	301.2	276.59	235.89	312.39	299.65	284.45

## Sheet: Extended Fig. 6f
COX (mU/mg)	w/o				D-Cys
	Experiment 1	Experiment 2	Experiment 3	Experiment 4	Experiment 1	Experiment 2	Experiment 3	Experiment 4
EGFP	35.64	26.98	24.45	24.66	32.9	28.36	21.2	17.52
xCT/CD98	32.44	31.67	25.8	23.97	24.51	14.92	17.84	13.55

## Sheet: Extended Fig. 6h
cytACO (mU/mg)	w/o				D-Cys
	Experiment 1	Experiment 2	Experiment 3	Experiment 4	Experiment 1	Experiment 2	Experiment 3	Experiment 4
EGFP	9.21	4.71	7.87	6.45	10.11	7.41	7.16	4.44
xCT/CD98	10.9	8.08	7.3	6.26	7.01	3.9	5.32	2.55

## Sheet: Extended Fig. 6i
LDH (U/mg)	w/o				D-Cys
	Experiment 1	Experiment 2	Experiment 3	Experiment 4	Experiment 1	Experiment 2	Experiment 3	Experiment 4
EGFP	2.25	1.39	2.03	1.32	2.15	2.17	2.01	1.29
xCT/CD98	2.9	1.93	1.9	1.34	2.14	2.01	1.89	1.38
