# Supplementary material for: d-cysteine impairs tumour growth by inhibiting cysteine desulfurase NFS1
Source: Nat Metab. 2025 Aug 12;7(8):1646–62. doi: 10.1038/s42255-025-01339-1 (PMC12373508; doi:10.1038/s42255-025-01339-1)
Supplement: Supplementary file 26 — Statistical source data. [file 42255_2025_1339_MOESM26_ESM.xlsx]

## Sheet: Extended Fig. 9a
A549 cell number	w/o						D-Cys
	Experiment 1	Experiment 2	Experiment 3	Experiment 4	Experiment 5	Experiment 6	Experiment 1	Experiment 2	Experiment 3	Experiment 4	Experiment 5	Experiment 6
Low cell density (LD)	125000	122500	142500	135000	125000	130000	62500	60000	57500	62500	57500	70000
High cell density (HD)	1280000	1180000	1210000	1260000	1250000	1230000	1050000	1080000	1100000	1090000	1120000	1110000

## Sheet: Extended Fig. 9b
Seeding [x 10^6]	protein yield [µg]
	w/o			D-Cys
32	3.225	2.269	3.531	2.992	1.639	3.108
24	4.077	2.682	4.176	3.018	1.674	2.782
16	5.186	3.156	5.084	3.004	1.813	2.624
8	6.402	3.682	6.279	2.451	1.55	2.216
4	6.404	3.702	5.689	1.686	1.385	1.705

## Sheet: Extended Fig. 9c
Seeding [x 10^6]	Relative protein yield of D-Cys cultures (% untreated)
32	93	72	88
24	74	62	67
16	58	57	52
8	38	42	35
4	26	38	30

## Sheet: Extended Fig. 9d
	D-Cys content of D-Cys-treated A549 cells (% of HD condition)
Condition	High cell density (HD)	Low cell density (LD)
Experiment 1	100	350
Experiment 2	100	348
Experiment 3	100	244

## Sheet: Extended Fig. 9i
	total ACO activity [mU/mg]
Seeding [x 10^6]	w/o			D-Cys
32	12.72	11.39	12.68	8.41	4.13	7.3
24	13.12	9.65	11.27	5.17	3.05	2.92
16	10.72	9.78	11.18	1.26	1.33	0.75
8	10.36	9.41	9.75	0.24	0.64	0.15
4	9.94	10.67	10.26	0.14	0.51	0.21

## Sheet: Extended Fig. 9j
	SDH activity [mU/mg]
Seeding [x 10^6]	w/o			D-Cys
32	2.25	3.12	4.35	1.14	1.42	1.69
24	2.37	3.13	4	0.69	0.89	0.73
16	2.37	2.74	3.64	0.23	0.52	0.44
8	2.34	2.59	3.29	0.23	0.47	0.46
4	1.97	2	3.77	0.19	0.21	0.28

## Sheet: Extended Fig. 9l
	COX activity [mU/mg]
Seeding [x 10^6]	w/o			D-Cys
32	6.42	3.26	6.01	2.37	2.19	1.94
24	6.28	2.98	4.68	1.84	1.63	1.93
16	5.49	3.17	4.93	1.17	1.57	1.62
8	4.29	1.97	4.06	1.19	1.78	2.19
4	4.14	3.52	4.17	1.05	1.33	1.35
