# Supplementary material for: d-cysteine impairs tumour growth by inhibiting cysteine desulfurase NFS1
Source: Nat Metab. 2025 Aug 12;7(8):1646–62. doi: 10.1038/s42255-025-01339-1 (PMC12373508; doi:10.1038/s42255-025-01339-1)
Supplement: Supplementary file 27 — Statistical source data. [file 42255_2025_1339_MOESM27_ESM.xlsx]

## Sheet: Extended Fig. 10a
Mouse plasma concentration (µM)	L-Cystine		D-Cystine
Condition	Experiment 1	Experiment 2	Experiment 1	Experiment 2
Ctrl	41.515	45.67	0	0
DAAO inh	57.155	57.195	0	0
D-Cys 1h	30.93	30.105	54.645	58.445
DAAO inh + D-Cys 1h	31.45	28.04	53.71	48.595
D-Cys 2h	40.365	43.23	7.225	6.435
DAAO inh + D-Cys 2h	49.055	47.575	107.745	108.935

## Sheet: Extended Fig. 10b
	Weight of mice fed with L-Cys chow diet (g)										Weight of mice fed with D-Cys chow diet (g)
Mouse ID	921	922	923	924	925	926	927	928	929	930	931	932	933	934	935	936	937	938	939	940
Day 7	21	20.5	20.2	21.4	21.8	20.5	20.8	20.3	21.4	21.3	21	22	19.7	21.1	19.7	20.1	20.3	20.9	20.7	22.5
Day 9	21.9	20.6	20.2	21.8	22.5	20.5	20.9	20.3	21.3	21.5	21.7	21.8	19.7	21.1	19.7	20	20.9	21.4	20.7	22.6
Day 13	21	19.8	19.6	20.5	21.8	19.9	20.8	19.4	21.2	20.6	20.9	21.2	19	20.4	19.1	19.5	19.8	20.4	20	22.7
Day 16	21.6	20.7	20.4	21.6	22.2	20.6	21.1	20.6	21.5	21.2	21.7	22.1	19.3	21.5	19.3	20.3	21.1	21.9	20.6	23.6
Day 20	20.7	20.3	20.5	21.6	22.8	19.9	21.2	19.4	21.2	21	21.6	22.1	19.9	21.3	19.9	20.2	21.2	22.1	21.8	23.4
Day 23	20.6	20.5	20.3	21.5	22.4	20.1	21	19.6	21.8	21.3	21.8	22.6	20.2	21.8	20	20.2	21.4	22.2	21.9	23.5
Day 28	21.1	21.4	20.9	22.7	22.2	20.3	20.5	20.2	21.8	21.8	23	23.4	20.8	22.9	20.8	21.3	22.1	22.4	21.8	24.1
Day 31	21.5	21.3	20.8	23	22	19.9	20.1	22.3	20.4	22.1	23.1	23.3	23.4	22.5	20.5	19.2	21.6	22.3	21.3	23.7
Day 35	21.6	21.2	21.1	22.8	22.6	20.5	20.5	20.5	23.3	22.7	23.1	22.5	20.2	21.9	21	19.4	21.6	22	21.2	23.7

## Sheet: Extended Fig. 10c
	Creatine concentration in plasma from mice fed with L-Cys chow diet										Creatine concentration in plasma from mice fed with D-Cys chow diet
Mouse ID	921	922	923	924	925	926	927	928	929	930	931	932	933	934	935	936	937	938	939	940
Creatine (µM)	17.8	27.3	9.6	16.7	14.9	22.2	8.3	18.8	18.6	16.8	16.5	26.2	19	18.3	14.7	10.7	14.4	14.7	20.9	21.7

## Sheet: Extended Fig. 10d
	ALAT content in plasma from mice fed with L-Cys chow diet										ALAT content in plasma from mice fed with D-Cys chow diet
Mouse ID	921	922	923	924	925	926	927	928	929	930	931	932	933	934	935	936	937	938	939	940
ALAT (U/L)	17.8	27.3	9.6	16.7	14.9	22.2	8.3	18.8	18.6	16.8	16.5	26.2	19	18.3	14.7	10.7	14.4	14.7	20.9	21.7

## Sheet: Extended Fig. 10e
	ASAT content in plasma from mice fed with L-Cys chow diet										ASAT content in plasma from mice fed with D-Cys chow diet
Mouse ID	921	922	923	924	925	926	927	928	929	930	931	932	933	934	935	936	937	938	939	940
ASAT (U/L)	17.8	27.3	9.6	16.7	14.9	22.2	8.3	18.8	18.6	16.8	16.5	26.2	19	18.3	14.7	10.7	14.4	14.7	20.9	21.7
